# Supplementary material for: Comprehensive Analysis of Transcriptome-wide m6A Methylome Upon Clostridium perfringens Beta2 Toxin Exposure in Porcine Intestinal Epithelial Cells by m6A Sequencing
Source: Front Genet. 2021 Oct 19;12:689748. doi: 10.3389/fgene.2021.689748 (PMC8560698; doi:10.3389/fgene.2021.689748)
Supplement: Supplementary file 1 [file Table2.XLSX]

## Sheet: Sheet1
Samples	Control1_IP	Control2_IP	Control3_IP	CPB2_1_IP	CPB2_2_IP	CPB2_3_IP	Control1_input	Control2_input	Control3_input	CPB2_1_input	CPB2_2_input	CPB2_3_input
exon	73.67	75.96	73.74	71.54	72.92	73.22	67.37	69.81	70.7	62.27	64.11	66.01
intron	21.02	18.69	20.78	22.81	21.44	21.34	28.1	25.77	24.88	32.72	30.93	29.06
intergenic	5.31	5.34	5.47	5.65	5.65	5.45	4.52	4.43	4.42	5.01	4.96	4.93
