# Supplementary material for: Comprehensive Analysis of Transcriptome-wide m6A Methylome Upon Clostridium perfringens Beta2 Toxin Exposure in Porcine Intestinal Epithelial Cells by m6A Sequencing
Source: Front Genet. 2021 Oct 19;12:689748. doi: 10.3389/fgene.2021.689748 (PMC8560698; doi:10.3389/fgene.2021.689748)
Supplement: Supplementary file 2 [file Table3.XLSX]

## Sheet: control peak
seqnames	start	end	width	geneId	transcriptId	transcript_biotype	distanceToTSS	geneName	Description	GO	KEGG	score	blockCount	blockSizes	blockStarts	lg.p	lg.fdr	fold_enrchment	annotation	geneChr	geneStart	geneEnd	geneLength	geneStrand
chr1	39995	40083	89	ENSSSCG00000027257	ENSSSCT00000023500	protein_coding	16142	PSMB1	proteasome subunit beta 1 [Source:NCBI gene;Acc:100621969]	GO:0000502(proteasome complex);GO:0004175(endopeptidase activity);GO:0004298(threonine-type endopeptidase activity);GO:0005634(nucleus);GO:0005737(cytoplasm);GO:0005839(proteasome core complex);GO:0006508(proteolysis);GO:0008233(peptidase activity);GO:0010498(proteasomal protein catabolic process);GO:0010499(proteasomal ubiquitin-independent protein catabolic process);GO:0016787(hydrolase activit…	03050(Proteasome)	1e-11	1	89,	0	-11	-10.2	1.58	3' UTR	1	23853	40113	16261	1
chr1	199901	200051	151	ENSSSCG00000027726	ENSSSCT00000024788	protein_coding	909	DLL1	delta like canonical Notch ligand 1 [Source:NCBI gene;Acc:100620481]	GO:0001756(somitogenesis);GO:0001757(somite specification);GO:0001947(heart looping);GO:0002315(marginal zone B cell differentiation);GO:0003323(type B pancreatic cell development);GO:0005112(Notch binding);GO:0005509(calcium ion binding);GO:0005886(plasma membrane);GO:0005912(adherens junction);GO:0007154(cell communication);GO:0007219(Notch signaling pathway);GO:0007267(cell-cell signaling);GO:…	01522(Endocrine resistance);04330(Notch signaling pathway);04658(Th1 and Th2 cell differentiation);05200(Pathways in cancer);05224(Breast cancer)	0.0019	1	151,	0	-2.73	-2.08	11	5' UTR	1	198992	208447	9456	1
chr1	555415	555623	209	ENSSSCG00000030155	ENSSSCT00000004429	protein_coding	60	PHF10	PHD finger protein 10 [Source:NCBI gene;Acc:100511109]	GO:0000123(histone acetyltransferase complex);GO:0000790(nuclear chromatin);GO:0004402(histone acetyltransferase activity);GO:0005634(nucleus);GO:0016573(histone acetylation);GO:0042393(histone binding);GO:0045892(negative regulation of transcription, DNA-templated);GO:0045944(positive regulation of transcription by RNA polymerase II);GO:0046872(metal ion binding);GO:0071564(npBAF complex)	05225(Hepatocellular carcinoma)	0.00025	1	209,	0	-3.6	-2.92	14	5' UTR	1	555355	578329	22975	1
chr1	577376	578091	716	ENSSSCG00000030155	ENSSSCT00000004429	protein_coding	22021	PHF10	PHD finger protein 10 [Source:NCBI gene;Acc:100511109]	GO:0000123(histone acetyltransferase complex);GO:0000790(nuclear chromatin);GO:0004402(histone acetyltransferase activity);GO:0005634(nucleus);GO:0016573(histone acetylation);GO:0042393(histone binding);GO:0045892(negative regulation of transcription, DNA-templated);GO:0045944(positive regulation of transcription by RNA polymerase II);GO:0046872(metal ion binding);GO:0071564(npBAF complex)	05225(Hepatocellular carcinoma)	0	1	716,	0	-757	-Inf	8.29	3' UTR	1	555355	578329	22975	1
chr1	635195	641993	6799	ENSSSCG00000004008	ENSSSCT00000004431	protein_coding	56730	ENSSSCG00000004008	WD repeat domain 27 [Source:NCBI gene;Acc:100736968]	GO:0005515(protein binding)	NA	0.013	2	60,60,	0,6739	-1.9	-1.29	1.86	Exon (ENSSSCT00000004431/ENSSSCG00000004008, exon 22 of 26)	1	578465	719928	141464	1
chr1	860150	860329	180	ENSSSCG00000004012	ENSSSCT00000004436	protein_coding	5126	THBS2	thrombospondin 2 [Source:NCBI gene;Acc:100153940]	GO:0005509(calcium ion binding);GO:0005515(protein binding);GO:0005576(extracellular region);GO:0005604(basement membrane);GO:0007155(cell adhesion);GO:0016525(negative regulation of angiogenesis);GO:0031012(extracellular matrix);GO:0031091(platelet alpha granule);GO:0062023(collagen-containing extracellular matrix)	04145(Phagosome);04151(PI3K-Akt signaling pathway);04510(Focal adhesion);04512(ECM-receptor interaction);05144(Malaria);05165(Human papillomavirus infection)	0.00042	1	180,	0	-3.38	-2.71	13.3	Exon (ENSSSCT00000004436/ENSSSCG00000004012, exon 3 of 22)	1	855024	882461	27438	1
chr1	1421721	1422347	627	ENSSSCG00000031703	ENSSSCT00000050017	protein_coding	7587	ENSSSCG00000031703	dishevelled binding antagonist of beta catenin 2 [Source:NCBI gene;Acc:100512933]	NA	NA	7.9e-21	1	627,	0	-20.1	-19.2	4.37	Exon (ENSSSCT00000050017/ENSSSCG00000031703, exon 6 of 6)	1	1414134	1423270	9137	1
chr1	1423181	1423270	90	ENSSSCG00000031703	ENSSSCT00000050017	protein_coding	9047	ENSSSCG00000031703	dishevelled binding antagonist of beta catenin 2 [Source:NCBI gene;Acc:100512933]	NA	NA	0.0014	1	90,	0	-2.84	-2.19	2.8	Exon (ENSSSCT00000050017/ENSSSCG00000031703, exon 6 of 6)	1	1414134	1423270	9137	1
chr1	1501199	1501259	61	ENSSSCG00000004017	ENSSSCT00000004442	protein_coding	5381	FRMD1	FERM domain containing 1 [Source:NCBI gene;Acc:100514201]	GO:0005856(cytoskeleton)	04390(Hippo signaling pathway);04392(Hippo signaling pathway - multiple species)	0.0081	1	61,	0	-2.09	-1.47	3.24	5' UTR	1	1495818	1517984	22167	1
chr1	1502336	1502426	91	ENSSSCG00000004017	ENSSSCT00000004442	protein_coding	6518	FRMD1	FERM domain containing 1 [Source:NCBI gene;Acc:100514201]	GO:0005856(cytoskeleton)	04390(Hippo signaling pathway);04392(Hippo signaling pathway - multiple species)	0.003	1	91,	0	-2.52	-1.88	6.26	5' UTR	1	1495818	1517984	22167	1
chr1	1510464	1515049	4586	ENSSSCG00000004017	ENSSSCT00000004442	protein_coding	14646	FRMD1	FERM domain containing 1 [Source:NCBI gene;Acc:100514201]	GO:0005856(cytoskeleton)	04390(Hippo signaling pathway);04392(Hippo signaling pathway - multiple species)	5e-12	4	79,80,77,35,	0,3223,3593,4551	-11.3	-10.5	7.66	5' UTR	1	1495818	1517984	22167	1
chr1	1517740	1520319	2580	ENSSSCG00000004017	ENSSSCT00000004442	protein_coding	21922	FRMD1	FERM domain containing 1 [Source:NCBI gene;Acc:100514201]	GO:0005856(cytoskeleton)	04390(Hippo signaling pathway);04392(Hippo signaling pathway - multiple species)	2.2e-09	3	245,80,214,	0,1702,2366	-8.65	-7.87	3.65	3' UTR	1	1495818	1517984	22167	1
chr1	1520619	1521367	749	ENSSSCG00000004017	ENSSSCT00000027970	protein_coding	24587	FRMD1	FERM domain containing 1 [Source:NCBI gene;Acc:100514201]	GO:0005856(cytoskeleton)	04390(Hippo signaling pathway);04392(Hippo signaling pathway - multiple species)	3.2e-45	1	749,	0	-44.5	-43.5	9.14	3' UTR	1	1496032	1521666	25635	1
chr1	1957939	1958148	210	ENSSSCG00000027404	ENSSSCT00000060870	protein_coding	37945	UNC93A	unc-93 homolog A [Source:NCBI gene;Acc:100514930]	GO:0005886(plasma membrane);GO:0016020(membrane);GO:0016021(integral component of membrane)	NA	0.00043	1	210,	0	-3.37	-2.7	5.52	3' UTR	1	1919994	1958266	38273	1
chr1	2145744	2146103	360	ENSSSCG00000004024	ENSSSCT00000044112	protein_coding	568	ENSSSCG00000004024	ribonuclease T2 [Source:NCBI gene;Acc:100157985]	GO:0003723(RNA binding);GO:0004521(endoribonuclease activity);GO:0005576(extracellular region);GO:0006401(RNA catabolic process);GO:0033897(ribonuclease T2 activity);GO:0090502(RNA phosphodiester bond hydrolysis, endonucleolytic)	NA	2.1e-06	1	360,	0	-5.68	-4.95	5.52	5' UTR	1	2145176	2164767	19592	1
chr1	2164015	2164463	449	ENSSSCG00000004024	ENSSSCT00000044112	protein_coding	18839	ENSSSCG00000004024	ribonuclease T2 [Source:NCBI gene;Acc:100157985]	GO:0003723(RNA binding);GO:0004521(endoribonuclease activity);GO:0005576(extracellular region);GO:0006401(RNA catabolic process);GO:0033897(ribonuclease T2 activity);GO:0090502(RNA phosphodiester bond hydrolysis, endonucleolytic)	NA	6.3e-38	1	449,	0	-37.2	-36.2	4.12	3' UTR	1	2145176	2164767	19592	1
chr1	2602092	2602266	175	ENSSSCG00000004021	ENSSSCT00000004446	protein_coding	2386	PRR18	proline rich 18 [Source:HGNC Symbol;Acc:HGNC:28574]	NA	NA	0.005	1	175,	0	-2.3	-1.67	9.57	Exon (ENSSSCT00000004446/ENSSSCG00000004021, exon 3 of 3)	1	2599706	2602266	2561	1
chr1	6880720	6883113	2394	ENSSSCG00000004033	ENSSSCT00000004461	protein_coding	109059	AGPAT4	1-acylglycerol-3-phosphate O-acyltransferase 4 [Source:NCBI gene;Acc:100156632]	GO:0003841(1-acylglycerol-3-phosphate O-acyltransferase activity);GO:0005741(mitochondrial outer membrane);GO:0006644(phospholipid metabolic process);GO:0016020(membrane);GO:0016021(integral component of membrane);GO:0016740(transferase activity);GO:0016746(transferase activity, transferring acyl groups);GO:0042171(lysophosphatidic acid acyltransferase activity)	00561(Glycerolipid metabolism);00564(Glycerophospholipid metabolism);04072(Phospholipase D signaling pathway)	6.3e-14	2	26,95,	0,2299	-13.2	-12.4	2.39	Exon (ENSSSCT00000004461/ENSSSCG00000004033, exon 8 of 9)	1	6771661	6883113	111453	1
chr1	7321876	7322086	211	ENSSSCG00000004040	ENSSSCT00000004468	protein_coding	32706	SLC22A2	solute carrier family 22 member 2 [Source:NCBI gene;Acc:396936]	GO:0005215(transporter activity);GO:0006812(cation transport);GO:0015101(organic cation transmembrane transporter activity);GO:0015695(organic cation transport);GO:0016020(membrane);GO:0016021(integral component of membrane);GO:0022857(transmembrane transporter activity);GO:0055085(transmembrane transport)	05231(Choline metabolism in cancer)	0.00012	1	211,	0	-3.93	-3.25	7	3' UTR	1	7289170	7323644	34475	1
chr1	7322745	7322865	121	ENSSSCG00000004040	ENSSSCT00000004468	protein_coding	33575	SLC22A2	solute carrier family 22 member 2 [Source:NCBI gene;Acc:396936]	GO:0005215(transporter activity);GO:0006812(cation transport);GO:0015101(organic cation transmembrane transporter activity);GO:0015695(organic cation transport);GO:0016020(membrane);GO:0016021(integral component of membrane);GO:0022857(transmembrane transporter activity);GO:0055085(transmembrane transport)	05231(Choline metabolism in cancer)	0.041	1	121,	0	-1.39	-0.811	5.16	3' UTR	1	7289170	7323644	34475	1
chr1	7600553	7600732	180	ENSSSCG00000004048	ENSSSCT00000004476	protein_coding	10413	TCP1	t-complex 1 [Source:NCBI gene;Acc:100153485]	GO:0000166(nucleotide binding);GO:0000242(pericentriolar material);GO:0001669(acrosomal vesicle);GO:0002199(zona pellucida receptor complex);GO:0005524(ATP binding);GO:0005720(nuclear heterochromatin);GO:0005737(cytoplasm);GO:0005794(Golgi apparatus);GO:0005813(centrosome);GO:0005815(microtubule organizing center);GO:0005832(chaperonin-containing T-complex);GO:0005874(microtubule);GO:0006457(prot…	NA	1.6e-82	1	180,	0	-81.8	-80.7	1.95	3' UTR	1	7590140	7601795	11656	1
chr1	8216809	8217495	687	ENSSSCG00000004053	ENSSSCT00000004481	protein_coding	8725	TAGAP	T cell activation RhoGTPase activating protein [Source:NCBI gene;Acc:100155114]	GO:0005096(GTPase activator activity);GO:0007165(signal transduction);GO:0043547(positive regulation of GTPase activity)	NA	2.5e-15	1	687,	0	-14.6	-13.7	49.3	Exon (ENSSSCT00000004481/ENSSSCG00000004053, exon 10 of 10)	1	8208084	8218717	10634	1
chr1	8217614	8218151	538	ENSSSCG00000004053	ENSSSCT00000004481	protein_coding	9530	TAGAP	T cell activation RhoGTPase activating protein [Source:NCBI gene;Acc:100155114]	GO:0005096(GTPase activator activity);GO:0007165(signal transduction);GO:0043547(positive regulation of GTPase activity)	NA	2e-11	1	538,	0	-10.7	-9.88	32.4	3' UTR	1	8208084	8218717	10634	1
chr1	8218329	8218479	151	ENSSSCG00000004053	ENSSSCT00000004481	protein_coding	10245	TAGAP	T cell activation RhoGTPase activating protein [Source:NCBI gene;Acc:100155114]	GO:0005096(GTPase activator activity);GO:0007165(signal transduction);GO:0043547(positive regulation of GTPase activity)	NA	0.0066	1	151,	0	-2.18	-1.56	2.84	3' UTR	1	8208084	8218717	10634	1
chr1	8265370	8265639	270	ENSSSCG00000004055	ENSSSCT00000060453	protein_coding	22070	RSPH3	radial spoke head 3 homolog [Source:NCBI gene;Acc:100156750]	GO:0005929(cilium)	NA	2.5e-57	1	270,	0	-56.6	-55.5	5.65	Exon (ENSSSCT00000060453/ENSSSCG00000004055, exon 9 of 11)	1	8243300	8265639	22340	1
chr1	8437079	8437138	60	ENSSSCG00000004058	ENSSSCT00000004487	protein_coding	33724	EZR	ezrin [Source:NCBI gene;Acc:100152815]	GO:0000122(negative regulation of transcription by RNA polymerase II);GO:0001650(fibrillar center);GO:0001726(ruffle);GO:0001772(immunological synapse);GO:0001931(uropod);GO:0001951(intestinal D-glucose absorption);GO:0003376(sphingosine-1-phosphate receptor signaling pathway);GO:0003779(actin binding);GO:0005737(cytoplasm);GO:0005768(endosome);GO:0005829(cytosol);GO:0005856(cytoskeleton);GO:0005…	04530(Tight junction);04670(Leukocyte transendothelial migration);04810(Regulation of actin cytoskeleton);04971(Gastric acid secretion);05205(Proteoglycans in cancer);05206(MicroRNAs in cancer)	8.5e-09	1	60,	0	-8.07	-7.3	1.3	Exon (ENSSSCT00000004487/ENSSSCG00000004058, exon 7 of 14)	1	8403355	8452747	49393	1
chr1	8448807	8450294	1488	ENSSSCG00000004058	ENSSSCT00000004487	protein_coding	45452	EZR	ezrin [Source:NCBI gene;Acc:100152815]	GO:0000122(negative regulation of transcription by RNA polymerase II);GO:0001650(fibrillar center);GO:0001726(ruffle);GO:0001772(immunological synapse);GO:0001931(uropod);GO:0001951(intestinal D-glucose absorption);GO:0003376(sphingosine-1-phosphate receptor signaling pathway);GO:0003779(actin binding);GO:0005737(cytoplasm);GO:0005768(endosome);GO:0005829(cytosol);GO:0005856(cytoskeleton);GO:0005…	04530(Tight junction);04670(Leukocyte transendothelial migration);04810(Regulation of actin cytoskeleton);04971(Gastric acid secretion);05205(Proteoglycans in cancer);05206(MicroRNAs in cancer)	1.3e-70	4	41,131,161,86,	0,244,985,1402	-69.9	-68.8	2.72	Exon (ENSSSCT00000004487/ENSSSCG00000004058, exon 9 of 14)	1	8403355	8452747	49393	1
chr1	8565144	8566130	987	ENSSSCG00000033107	ENSSSCT00000042927	protein_coding	9399	DYNLT1	dynein light chain Tctex-type 1 [Source:NCBI gene;Acc:100158053]	GO:0005868(cytoplasmic dynein complex);GO:0005881(cytoplasmic microtubule);GO:0019060(intracellular transport of viral protein in host cell);GO:0042802(identical protein binding);GO:0043657(host cell);GO:0099503(secretory vesicle)	NA	0	1	987,	0	-454	-Inf	7.34	3' UTR	1	8555745	8567087	11343	1
chr1	8566220	8566878	659	ENSSSCG00000024876	ENSSSCT00000026720	protein_coding	68851	TMEM181	transmembrane protein 181 [Source:NCBI gene;Acc:100156875]	GO:0003674(molecular_function);GO:0005575(cellular_component);GO:0008150(biological_process);GO:0009405(pathogenesis);GO:0015643(toxic substance binding);GO:0016020(membrane);GO:0016021(integral component of membrane)	NA	0	1	659,	0	-508	-Inf	5.39	3' UTR	1	8566751	8635729	68979	2
chr1	8997704	8997764	61	ENSSSCG00000012314	ENSSSCT00000013465	protein_coding	62631	SERAC1	serine active site containing 1 [Source:NCBI gene;Acc:100523935]	GO:0005739(mitochondrion);GO:0005783(endoplasmic reticulum);GO:0016020(membrane);GO:0016021(integral component of membrane);GO:0030198(extracellular matrix organization);GO:0031012(extracellular matrix);GO:0032367(intracellular cholesterol transport);GO:0036148(phosphatidylglycerol acyl-chain remodeling);GO:0044233(mitochondria-associated endoplasmic reticulum membrane)	NA	0.0035	1	61,	0	-2.45	-1.82	4.42	3' UTR	1	8935073	9000228	65156	1
chr1	8998392	9000876	2485	ENSSSCG00000012314	ENSSSCT00000013465	protein_coding	63319	SERAC1	serine active site containing 1 [Source:NCBI gene;Acc:100523935]	GO:0005739(mitochondrion);GO:0005783(endoplasmic reticulum);GO:0016020(membrane);GO:0016021(integral component of membrane);GO:0030198(extracellular matrix organization);GO:0031012(extracellular matrix);GO:0032367(intracellular cholesterol transport);GO:0036148(phosphatidylglycerol acyl-chain remodeling);GO:0044233(mitochondria-associated endoplasmic reticulum membrane)	NA	1e-146	2	84,785,	0,1700	-146	-144	9.17	3' UTR	1	8935073	9000228	65156	1
chr1	9621307	9621456	150	ENSSSCG00000038527	ENSSSCT00000053025	protein_coding	239	ENSSSCG00000038527	NA	NA	NA	0.0024	1	150,	0	-2.62	-1.98	1.81	Exon (ENSSSCT00000053025/ENSSSCG00000038527, exon 1 of 1)	1	9621068	9624056	2989	1
chr1	9621815	9622203	389	ENSSSCG00000038527	ENSSSCT00000053025	protein_coding	747	ENSSSCG00000038527	NA	NA	NA	1.6e-24	1	389,	0	-23.8	-22.9	4.02	3' UTR	1	9621068	9624056	2989	1
chr1	9671511	9717920	46410	ENSSSCG00000004063	ENSSSCT00000004492	protein_coding	3626	TMEM242	transmembrane protein 242 [Source:NCBI gene;Acc:100152509]	GO:0016020(membrane);GO:0016021(integral component of membrane)	NA	1e-101	2	14,285,	0,46125	-101	-99.8	7.49	3' UTR	1	9667885	9719230	51346	1
chr1	11648306	11648546	241	ENSSSCG00000004065	ENSSSCT00000057926	protein_coding	34606	TIAM2	T cell lymphoma invasion and metastasis 2 [Source:NCBI gene;Acc:100155014]	GO:0005085(guanyl-nucleotide exchange factor activity);GO:0005089(Rho guanyl-nucleotide exchange factor activity);GO:0005096(GTPase activator activity);GO:0005515(protein binding);GO:0005737(cytoplasm);GO:0007165(signal transduction);GO:0016020(membrane);GO:0035023(regulation of Rho protein signal transduction);GO:0035556(intracellular signal transduction);GO:0043547(positive regulation of GTPase…	NA	6.3e-51	1	241,	0	-50.2	-49.1	4.56	3' UTR	1	11648507	11683152	34646	2
chr1	11648816	11649296	481	ENSSSCG00000004065	ENSSSCT00000057926	protein_coding	33856	TIAM2	T cell lymphoma invasion and metastasis 2 [Source:NCBI gene;Acc:100155014]	GO:0005085(guanyl-nucleotide exchange factor activity);GO:0005089(Rho guanyl-nucleotide exchange factor activity);GO:0005096(GTPase activator activity);GO:0005515(protein binding);GO:0005737(cytoplasm);GO:0007165(signal transduction);GO:0016020(membrane);GO:0035023(regulation of Rho protein signal transduction);GO:0035556(intracellular signal transduction);GO:0043547(positive regulation of GTPase…	NA	1.6e-64	1	481,	0	-63.8	-62.7	9.93	3' UTR	1	11648507	11683152	34646	2
chr1	12297793	12354006	56214	ENSSSCG00000004071	ENSSSCT00000004500	protein_coding	416	CNKSR3	CNKSR family member 3 [Source:NCBI gene;Acc:100513248]	GO:0005515(protein binding);GO:0005737(cytoplasm);GO:0009966(regulation of signal transduction);GO:0010765(positive regulation of sodium ion transport);GO:0016020(membrane);GO:0033137(negative regulation of peptidyl-serine phosphorylation);GO:0070373(negative regulation of ERK1 and ERK2 cascade);GO:2000651(positive regulation of sodium ion transmembrane transporter activity)	NA	7.9e-21	2	433,43,	0,56171	-20.1	-19.2	6.14	5' UTR	1	12297377	12395687	98311	1
chr1	12395539	12395687	149	ENSSSCG00000004071	ENSSSCT00000004500	protein_coding	98162	CNKSR3	CNKSR family member 3 [Source:NCBI gene;Acc:100513248]	GO:0005515(protein binding);GO:0005737(cytoplasm);GO:0009966(regulation of signal transduction);GO:0010765(positive regulation of sodium ion transport);GO:0016020(membrane);GO:0033137(negative regulation of peptidyl-serine phosphorylation);GO:0070373(negative regulation of ERK1 and ERK2 cascade);GO:2000651(positive regulation of sodium ion transmembrane transporter activity)	NA	1.3e-24	1	149,	0	-23.9	-23	3.85	Exon (ENSSSCT00000004500/ENSSSCG00000004071, exon 13 of 13)	1	12297377	12395687	98311	1
chr1	13458051	13458260	210	ENSSSCG00000004076	ENSSSCT00000004505	protein_coding	11559	MTRF1L	mitochondrial translational release factor 1 like [Source:NCBI gene;Acc:100514202]	GO:0003747(translation release factor activity);GO:0005739(mitochondrion);GO:0006415(translational termination);GO:0016149(translation release factor activity, codon specific);GO:0043022(ribosome binding);GO:0070126(mitochondrial translational termination)	NA	1.1e-06	1	210,	0	-5.97	-5.24	2.74	3' UTR	1	13446492	13458290	11799	1
chr1	13467124	13467303	180	ENSSSCG00000004077	ENSSSCT00000004506	protein_coding	210	FBXO5	F-box protein 5 [Source:NCBI gene;Acc:100514379]	GO:0001556(oocyte maturation);GO:0005515(protein binding);GO:0005634(nucleus);GO:0005654(nucleoplasm);GO:0005737(cytoplasm);GO:0005819(spindle);GO:0006275(regulation of DNA replication);GO:0007057(spindle assembly involved in female meiosis I);GO:0007346(regulation of mitotic cell cycle);GO:0008284(positive regulation of cell population proliferation);GO:0010971(positive regulation of G2/M transi…	04114(Oocyte meiosis)	6.3e-15	1	180,	0	-14.2	-13.3	7.44	5' UTR	1	13466914	13482333	15420	1
chr1	13467633	13477781	10149	ENSSSCG00000004077	ENSSSCT00000004506	protein_coding	719	FBXO5	F-box protein 5 [Source:NCBI gene;Acc:100514379]	GO:0001556(oocyte maturation);GO:0005515(protein binding);GO:0005634(nucleus);GO:0005654(nucleoplasm);GO:0005737(cytoplasm);GO:0005819(spindle);GO:0006275(regulation of DNA replication);GO:0007057(spindle assembly involved in female meiosis I);GO:0007346(regulation of mitotic cell cycle);GO:0008284(positive regulation of cell population proliferation);GO:0010971(positive regulation of G2/M transi…	04114(Oocyte meiosis)	0	5	53,718,91,183,154,	0,5292,8102,9121,9995	-1870	-Inf	13.2	Exon (ENSSSCT00000004506/ENSSSCG00000004077, exon 1 of 5)	1	13466914	13482333	15420	1
chr1	14174079	14174862	784	ENSSSCG00000004082	ENSSSCT00000004511	protein_coding	22633	ENSSSCG00000004082	NA	GO:0005515(protein binding);GO:0005635(nuclear envelope);GO:0016020(membrane);GO:0016021(integral component of membrane);GO:0034993(meiotic nuclear membrane microtubule tethering complex);GO:0051015(actin filament binding);GO:0090286(cytoskeletal anchoring at nuclear membrane)	NA	0.0032	2	20,41,	0,743	-2.5	-1.86	1.83	Exon (ENSSSCT00000004511/ENSSSCG00000004082, exon 7 of 17)	1	14151446	14201703	50258	1
chr1	14200987	14201494	508	ENSSSCG00000004082	ENSSSCT00000004511	protein_coding	49541	ENSSSCG00000004082	NA	GO:0005515(protein binding);GO:0005635(nuclear envelope);GO:0016020(membrane);GO:0016021(integral component of membrane);GO:0034993(meiotic nuclear membrane microtubule tethering complex);GO:0051015(actin filament binding);GO:0090286(cytoskeletal anchoring at nuclear membrane)	NA	1e-235	1	508,	0	-235	-233	10.4	3' UTR	1	14151446	14201703	50258	1
chr1	14795833	14801440	5608	ENSSSCG00000004089	ENSSSCT00000004520	protein_coding	924	RMND1	required for meiotic nuclear division 1 homolog [Source:NCBI gene;Acc:100156656]	GO:0005739(mitochondrion);GO:0016020(membrane);GO:0016021(integral component of membrane);GO:0070131(positive regulation of mitochondrial translation)	NA	0	2	53,484,	0,5124	-461	-Inf	7.28	5' UTR	1	14794909	14851848	56940	1
chr1	14892473	14892682	210	ENSSSCG00000004090	ENSSSCT00000059490	protein_coding	26554	ZBTB2	zinc finger and BTB domain containing 2 [Source:NCBI gene;Acc:100157847]	GO:0000122(negative regulation of transcription by RNA polymerase II);GO:0000978(RNA polymerase II proximal promoter sequence-specific DNA binding);GO:0003676(nucleic acid binding);GO:0005515(protein binding)	NA	1.3e-19	1	210,	0	-18.9	-18	2.93	Exon (ENSSSCT00000059490/ENSSSCG00000004090, exon 3 of 3)	1	14865919	14897541	31623	1
chr1	14892922	14894182	1261	ENSSSCG00000004090	ENSSSCT00000059490	protein_coding	27003	ZBTB2	zinc finger and BTB domain containing 2 [Source:NCBI gene;Acc:100157847]	GO:0000122(negative regulation of transcription by RNA polymerase II);GO:0000978(RNA polymerase II proximal promoter sequence-specific DNA binding);GO:0003676(nucleic acid binding);GO:0005515(protein binding)	NA	9e-307	1	1261,	0	-306	-305	14.8	3' UTR	1	14865919	14897541	31623	1
chr1	14894782	14894932	151	ENSSSCG00000004090	ENSSSCT00000059490	protein_coding	28863	ZBTB2	zinc finger and BTB domain containing 2 [Source:NCBI gene;Acc:100157847]	GO:0000122(negative regulation of transcription by RNA polymerase II);GO:0000978(RNA polymerase II proximal promoter sequence-specific DNA binding);GO:0003676(nucleic acid binding);GO:0005515(protein binding)	NA	1.4e-10	1	151,	0	-9.85	-9.05	2.47	3' UTR	1	14865919	14897541	31623	1
chr1	16010957	16012863	1907	ENSSSCG00000035574	ENSSSCT00000042802	protein_coding	3381	ENSSSCG00000035574	NKG2D ligand 1-like [Source:NCBI gene;Acc:102166801]	NA	NA	7.9e-41	3	155,276,96,	0,876,1811	-40.1	-39.1	4.74	Exon (ENSSSCT00000042802/ENSSSCG00000035574, exon 2 of 4)	1	16007576	16012892	5317	1
chr1	16024858	16025005	148	ENSSSCG00000032525	ENSSSCT00000053471	protein_coding	1712	ENSSSCG00000032525	NA	NA	NA	9.5e-08	1	148,	0	-7.02	-6.27	2.29	Exon (ENSSSCT00000053471/ENSSSCG00000032525, exon 2 of 2)	1	16023146	16025005	1860	1
chr1	16045992	16046141	150	ENSSSCG00000033578	ENSSSCT00000050027	protein_coding	2871	ENSSSCG00000033578	NA	GO:0016020(membrane);GO:0016021(integral component of membrane)	NA	9.3e-05	1	150,	0	-4.03	-3.34	1.48	Exon (ENSSSCT00000050027/ENSSSCG00000033578, exon 4 of 5)	1	16043121	16050266	7146	1
chr1	16047760	16048297	538	ENSSSCG00000033578	ENSSSCT00000050027	protein_coding	4639	ENSSSCG00000033578	NA	GO:0016020(membrane);GO:0016021(integral component of membrane)	NA	1.3e-11	1	538,	0	-10.9	-10.1	5.89	3' UTR	1	16043121	16050266	7146	1
chr1	16139650	16140008	359	ENSSSCG00000004101	ENSSSCT00000054854	protein_coding	777	LRP11	LDL receptor related protein 11 [Source:NCBI gene;Acc:100153355]	GO:0005515(protein binding);GO:0005575(cellular_component);GO:0009408(response to heat);GO:0009409(response to cold);GO:0009414(response to water deprivation);GO:0009612(response to mechanical stimulus);GO:0016020(membrane);GO:0016021(integral component of membrane);GO:0033555(multicellular organismal response to stress);GO:0035902(response to immobilization stress);GO:0042594(response to starvat…	NA	0.00076	1	359,	0	-3.12	-2.46	11	Exon (ENSSSCT00000054854/ENSSSCG00000004101, exon 1 of 6)	1	16138873	16197219	58347	1
chr1	16265097	16265397	301	ENSSSCG00000004105	ENSSSCT00000052785	protein_coding	15485	NUP43	nucleoporin 43 [Source:NCBI gene;Acc:100154567]	GO:0000776(kinetochore);GO:0005515(protein binding);GO:0031080(nuclear pore outer ring)	03013(RNA transport)	1e-91	1	301,	0	-91	-89.9	3.5	3' UTR	1	16249612	16267634	18023	1
chr1	16282630	16283079	450	ENSSSCG00000004106	ENSSSCT00000004541	protein_coding	7787	LATS1	large tumor suppressor kinase 1 [Source:NCBI gene;Acc:100152165]	GO:0000082(G1/S transition of mitotic cell cycle);GO:0000086(G2/M transition of mitotic cell cycle);GO:0000166(nucleotide binding);GO:0000278(mitotic cell cycle);GO:0000287(magnesium ion binding);GO:0000819(sister chromatid segregation);GO:0000922(spindle pole);GO:0001827(inner cell mass cell fate commitment);GO:0001828(inner cell mass cellular morphogenesis);GO:0004672(protein kinase activity);G…	04390(Hippo signaling pathway);04392(Hippo signaling pathway - multiple species)	7.9e-98	1	450,	0	-97.1	-95.9	3.8	5' UTR	1	16274843	16320604	45762	1
chr1	16299764	16307627	7864	ENSSSCG00000004106	ENSSSCT00000004541	protein_coding	24921	LATS1	large tumor suppressor kinase 1 [Source:NCBI gene;Acc:100152165]	GO:0000082(G1/S transition of mitotic cell cycle);GO:0000086(G2/M transition of mitotic cell cycle);GO:0000166(nucleotide binding);GO:0000278(mitotic cell cycle);GO:0000287(magnesium ion binding);GO:0000819(sister chromatid segregation);GO:0000922(spindle pole);GO:0001827(inner cell mass cell fate commitment);GO:0001828(inner cell mass cellular morphogenesis);GO:0004672(protein kinase activity);G…	04390(Hippo signaling pathway);04392(Hippo signaling pathway - multiple species)	0	3	1455,583,120,	0,3961,7744	-1080	-Inf	8.06	Exon (ENSSSCT00000004541/ENSSSCG00000004106, exon 4 of 8)	1	16274843	16320604	45762	1
chr1	16316817	16317386	570	ENSSSCG00000004106	ENSSSCT00000004541	protein_coding	41974	LATS1	large tumor suppressor kinase 1 [Source:NCBI gene;Acc:100152165]	GO:0000082(G1/S transition of mitotic cell cycle);GO:0000086(G2/M transition of mitotic cell cycle);GO:0000166(nucleotide binding);GO:0000278(mitotic cell cycle);GO:0000287(magnesium ion binding);GO:0000819(sister chromatid segregation);GO:0000922(spindle pole);GO:0001827(inner cell mass cell fate commitment);GO:0001828(inner cell mass cellular morphogenesis);GO:0004672(protein kinase activity);G…	04390(Hippo signaling pathway);04392(Hippo signaling pathway - multiple species)	9e-295	1	570,	0	-294	-293	6.52	3' UTR	1	16274843	16320604	45762	1
chr1	16318345	16318585	241	ENSSSCG00000004106	ENSSSCT00000004541	protein_coding	43502	LATS1	large tumor suppressor kinase 1 [Source:NCBI gene;Acc:100152165]	GO:0000082(G1/S transition of mitotic cell cycle);GO:0000086(G2/M transition of mitotic cell cycle);GO:0000166(nucleotide binding);GO:0000278(mitotic cell cycle);GO:0000287(magnesium ion binding);GO:0000819(sister chromatid segregation);GO:0000922(spindle pole);GO:0001827(inner cell mass cell fate commitment);GO:0001828(inner cell mass cellular morphogenesis);GO:0004672(protein kinase activity);G…	04390(Hippo signaling pathway);04392(Hippo signaling pathway - multiple species)	6.2e-09	1	241,	0	-8.21	-7.44	1.43	3' UTR	1	16274843	16320604	45762	1
chr1	16319514	16319873	360	ENSSSCG00000004106	ENSSSCT00000004541	protein_coding	44671	LATS1	large tumor suppressor kinase 1 [Source:NCBI gene;Acc:100152165]	GO:0000082(G1/S transition of mitotic cell cycle);GO:0000086(G2/M transition of mitotic cell cycle);GO:0000166(nucleotide binding);GO:0000278(mitotic cell cycle);GO:0000287(magnesium ion binding);GO:0000819(sister chromatid segregation);GO:0000922(spindle pole);GO:0001827(inner cell mass cell fate commitment);GO:0001828(inner cell mass cellular morphogenesis);GO:0004672(protein kinase activity);G…	04390(Hippo signaling pathway);04392(Hippo signaling pathway - multiple species)	5e-85	1	360,	0	-84.3	-83.1	3.12	3' UTR	1	16274843	16320604	45762	1
chr1	16413938	16443433	29496	ENSSSCG00000028867	ENSSSCT00000024741	protein_coding	12975	PPIL4	peptidylprolyl isomerase like 4 [Source:NCBI gene;Acc:100625026]	GO:0000413(protein peptidyl-prolyl isomerization);GO:0003676(nucleic acid binding);GO:0003723(RNA binding);GO:0003755(peptidyl-prolyl cis-trans isomerase activity);GO:0005634(nucleus);GO:0005654(nucleoplasm);GO:0005829(cytosol);GO:0016853(isomerase activity);GO:1901407(regulation of phosphorylation of RNA polymerase II C-terminal domain)	NA	0	6	19,67,112,97,148,577,	0,1723,6235,9905,15163,28919	-426	-Inf	8.48	3' UTR	1	16400963	16446849	45887	1
chr1	16444182	16444392	211	ENSSSCG00000028867	ENSSSCT00000024741	protein_coding	43219	PPIL4	peptidylprolyl isomerase like 4 [Source:NCBI gene;Acc:100625026]	GO:0000413(protein peptidyl-prolyl isomerization);GO:0003676(nucleic acid binding);GO:0003723(RNA binding);GO:0003755(peptidyl-prolyl cis-trans isomerase activity);GO:0005634(nucleus);GO:0005654(nucleoplasm);GO:0005829(cytosol);GO:0016853(isomerase activity);GO:1901407(regulation of phosphorylation of RNA polymerase II C-terminal domain)	NA	2.8e-08	1	211,	0	-7.56	-6.8	1.92	3' UTR	1	16400963	16446849	45887	1
chr1	16446639	16446849	211	ENSSSCG00000028867	ENSSSCT00000024741	protein_coding	45676	PPIL4	peptidylprolyl isomerase like 4 [Source:NCBI gene;Acc:100625026]	GO:0000413(protein peptidyl-prolyl isomerization);GO:0003676(nucleic acid binding);GO:0003723(RNA binding);GO:0003755(peptidyl-prolyl cis-trans isomerase activity);GO:0005634(nucleus);GO:0005654(nucleoplasm);GO:0005829(cytosol);GO:0016853(isomerase activity);GO:1901407(regulation of phosphorylation of RNA polymerase II C-terminal domain)	NA	1.3e-14	1	211,	0	-13.9	-13.1	3.18	3' UTR	1	16400963	16446849	45887	1
chr1	16473303	16473513	211	ENSSSCG00000004109	ENSSSCT00000056550	protein_coding	9595	ZC3H12D	zinc finger CCCH-type containing 12D [Source:NCBI gene;Acc:100156984]	GO:0000932(P-body);GO:0005654(nucleoplasm);GO:0036464(cytoplasmic ribonucleoprotein granule);GO:0046872(metal ion binding)	NA	4.7e-05	1	211,	0	-4.33	-3.63	1.95	Exon (ENSSSCT00000056550/ENSSSCG00000004109, exon 2 of 6)	1	16463708	16501366	37659	1
chr1	16497917	16498397	481	ENSSSCG00000004109	ENSSSCT00000056550	protein_coding	34209	ZC3H12D	zinc finger CCCH-type containing 12D [Source:NCBI gene;Acc:100156984]	GO:0000932(P-body);GO:0005654(nucleoplasm);GO:0036464(cytoplasmic ribonucleoprotein granule);GO:0046872(metal ion binding)	NA	6.3e-11	1	481,	0	-10.2	-9.42	3.81	3' UTR	1	16463708	16501366	37659	1
chr1	19621530	19625949	4420	ENSSSCG00000004120	ENSSSCT00000004555	protein_coding	8707	SHPRH	SNF2 histone linker PHD RING helicase [Source:NCBI gene;Acc:100154314]	GO:0000209(protein polyubiquitination);GO:0000786(nucleosome);GO:0003677(DNA binding);GO:0004842(ubiquitin-protein transferase activity);GO:0005524(ATP binding);GO:0005634(nucleus);GO:0006334(nucleosome assembly);GO:0006974(cellular response to DNA damage stimulus);GO:0031625(ubiquitin protein ligase binding);GO:0046872(metal ion binding)	NA	2e-92	3	633,130,47,	0,2068,4373	-91.7	-90.5	11	Exon (ENSSSCT00000004555/ENSSSCG00000004120, exon 2 of 29)	1	19612823	19693402	80580	1
chr1	19633292	19635378	2087	ENSSSCG00000004120	ENSSSCT00000004555	protein_coding	20469	SHPRH	SNF2 histone linker PHD RING helicase [Source:NCBI gene;Acc:100154314]	GO:0000209(protein polyubiquitination);GO:0000786(nucleosome);GO:0003677(DNA binding);GO:0004842(ubiquitin-protein transferase activity);GO:0005524(ATP binding);GO:0005634(nucleus);GO:0006334(nucleosome assembly);GO:0006974(cellular response to DNA damage stimulus);GO:0031625(ubiquitin protein ligase binding);GO:0046872(metal ion binding)	NA	6.3e-92	2	50,581,	0,1506	-91.2	-90	9.67	Exon (ENSSSCT00000004555/ENSSSCG00000004120, exon 8 of 29)	1	19612823	19693402	80580	1
chr1	19691772	19693535	1764	ENSSSCG00000004120	ENSSSCT00000004555	protein_coding	78949	SHPRH	SNF2 histone linker PHD RING helicase [Source:NCBI gene;Acc:100154314]	GO:0000209(protein polyubiquitination);GO:0000786(nucleosome);GO:0003677(DNA binding);GO:0004842(ubiquitin-protein transferase activity);GO:0005524(ATP binding);GO:0005634(nucleus);GO:0006334(nucleosome assembly);GO:0006974(cellular response to DNA damage stimulus);GO:0031625(ubiquitin protein ligase binding);GO:0046872(metal ion binding)	NA	5e-19	2	11,230,	0,1534	-18.3	-17.4	4.14	3' UTR	1	19612823	19693402	80580	1
chr1	19755720	19760478	4759	ENSSSCG00000004121	ENSSSCT00000043635	protein_coding	0	FBXO30	EPM2A, laforin glucan phosphatase [Source:NCBI gene;Acc:100153341]	GO:0004725(protein tyrosine phosphatase activity);GO:0005515(protein binding);GO:0005634(nucleus);GO:0005737(cytoplasm);GO:0006470(protein dephosphorylation);GO:0008138(protein tyrosine/serine/threonine phosphatase activity);GO:0008270(zinc ion binding);GO:0016020(membrane);GO:0016311(dephosphorylation);GO:0016567(protein ubiquitination);GO:0016787(hydrolase activity);GO:0016791(phosphatase activ…	NA	3.2e-11	4	198,155,85,73,	0,464,656,4686	-10.5	-9.69	14	5' UTR	1	19755720	19770720	15001	1
chr1	19762786	19762966	181	ENSSSCG00000004121	ENSSSCT00000043635	protein_coding	7066	FBXO30	EPM2A, laforin glucan phosphatase [Source:NCBI gene;Acc:100153341]	GO:0004725(protein tyrosine phosphatase activity);GO:0005515(protein binding);GO:0005634(nucleus);GO:0005737(cytoplasm);GO:0006470(protein dephosphorylation);GO:0008138(protein tyrosine/serine/threonine phosphatase activity);GO:0008270(zinc ion binding);GO:0016020(membrane);GO:0016311(dephosphorylation);GO:0016567(protein ubiquitination);GO:0016787(hydrolase activity);GO:0016791(phosphatase activ…	NA	6.9e-05	1	181,	0	-4.16	-3.47	7.73	5' UTR	1	19755720	19770720	15001	1
chr1	19764596	19770822	6227	ENSSSCG00000004121	ENSSSCT00000043635	protein_coding	8876	FBXO30	EPM2A, laforin glucan phosphatase [Source:NCBI gene;Acc:100153341]	GO:0004725(protein tyrosine phosphatase activity);GO:0005515(protein binding);GO:0005634(nucleus);GO:0005737(cytoplasm);GO:0006470(protein dephosphorylation);GO:0008138(protein tyrosine/serine/threonine phosphatase activity);GO:0008270(zinc ion binding);GO:0016020(membrane);GO:0016311(dephosphorylation);GO:0016567(protein ubiquitination);GO:0016787(hydrolase activity);GO:0016791(phosphatase activ…	NA	1e-275	2	2033,306,	0,5921	-275	-273	8.62	5' UTR	1	19755720	19770720	15001	1
chr1	19882777	19891171	8395	ENSSSCG00000004121	ENSSSCT00000059678	protein_coding	126593	FBXO30	EPM2A, laforin glucan phosphatase [Source:NCBI gene;Acc:100153341]	GO:0004725(protein tyrosine phosphatase activity);GO:0005515(protein binding);GO:0005634(nucleus);GO:0005737(cytoplasm);GO:0006470(protein dephosphorylation);GO:0008138(protein tyrosine/serine/threonine phosphatase activity);GO:0008270(zinc ion binding);GO:0016020(membrane);GO:0016311(dephosphorylation);GO:0016567(protein ubiquitination);GO:0016787(hydrolase activity);GO:0016791(phosphatase activ…	NA	2.5e-24	2	26,605,	0,7790	-23.6	-22.7	5.89	3' UTR	1	19756184	19882802	126619	1
chr1	19891351	19891650	300	ENSSSCG00000004121	ENSSSCT00000064623	protein_coding	135167	FBXO30	EPM2A, laforin glucan phosphatase [Source:NCBI gene;Acc:100153341]	GO:0004725(protein tyrosine phosphatase activity);GO:0005515(protein binding);GO:0005634(nucleus);GO:0005737(cytoplasm);GO:0006470(protein dephosphorylation);GO:0008138(protein tyrosine/serine/threonine phosphatase activity);GO:0008270(zinc ion binding);GO:0016020(membrane);GO:0016311(dephosphorylation);GO:0016567(protein ubiquitination);GO:0016787(hydrolase activity);GO:0016791(phosphatase activ…	NA	3.2e-10	1	300,	0	-9.5	-8.71	4.84	3' UTR	1	19756184	20024398	268215	1
chr1	21231835	21232011	177	ENSSSCG00000035578	ENSSSCT00000043535	protein_coding	549	SF3B5	splicing factor 3b subunit 5 [Source:NCBI gene;Acc:100520703]	GO:0000398(mRNA splicing, via spliceosome);GO:0003723(RNA binding);GO:0005634(nucleus);GO:0005654(nucleoplasm);GO:0005681(spliceosomal complex);GO:0005686(U2 snRNP);GO:0005689(U12-type spliceosomal complex);GO:0006397(mRNA processing);GO:0008380(RNA splicing);GO:0071005(U2-type precatalytic spliceosome);GO:0071011(precatalytic spliceosome)	03040(Spliceosome)	7.9e-22	1	177,	0	-21.1	-20.2	3.79	3' UTR	1	21231286	21232011	726	1
chr1	21346697	21346876	180	ENSSSCG00000004127	ENSSSCT00000058859	protein_coding	42703	PLAGL1	PLAG1 like zinc finger 1 [Source:NCBI gene;Acc:733596]	GO:0000977(RNA polymerase II regulatory region sequence-specific DNA binding);GO:0001228(DNA-binding transcription activator activity, RNA polymerase II-specific);GO:0003676(nucleic acid binding);GO:0003677(DNA binding);GO:0005634(nucleus);GO:0005794(Golgi apparatus);GO:0006357(regulation of transcription by RNA polymerase II);GO:0016604(nuclear body);GO:0043231(intracellular membrane-bounded org…	NA	0.00019	1	180,	0	-3.71	-3.02	2.05	5' UTR	1	21303994	21370628	66635	1
chr1	21364586	21364915	330	ENSSSCG00000004127	ENSSSCT00000058859	protein_coding	60592	PLAGL1	PLAG1 like zinc finger 1 [Source:NCBI gene;Acc:733596]	GO:0000977(RNA polymerase II regulatory region sequence-specific DNA binding);GO:0001228(DNA-binding transcription activator activity, RNA polymerase II-specific);GO:0003676(nucleic acid binding);GO:0003677(DNA binding);GO:0005634(nucleus);GO:0005794(Golgi apparatus);GO:0006357(regulation of transcription by RNA polymerase II);GO:0016604(nuclear body);GO:0043231(intracellular membrane-bounded org…	NA	2.5e-12	1	330,	0	-11.6	-10.8	1.85	5' UTR	1	21303994	21370628	66635	1
chr1	21365005	21365272	268	ENSSSCG00000004127	ENSSSCT00000056848	protein_coding	0	PLAGL1	PLAG1 like zinc finger 1 [Source:NCBI gene;Acc:733596]	GO:0000977(RNA polymerase II regulatory region sequence-specific DNA binding);GO:0001228(DNA-binding transcription activator activity, RNA polymerase II-specific);GO:0003676(nucleic acid binding);GO:0003677(DNA binding);GO:0005634(nucleus);GO:0005794(Golgi apparatus);GO:0006357(regulation of transcription by RNA polymerase II);GO:0016604(nuclear body);GO:0043231(intracellular membrane-bounded org…	NA	0.0012	2	42,108,	0,160	-2.91	-2.25	1.72	5' UTR	1	21365165	21369871	4707	1
chr1	21368794	21369213	420	ENSSSCG00000004127	ENSSSCT00000058859	protein_coding	64800	PLAGL1	PLAG1 like zinc finger 1 [Source:NCBI gene;Acc:733596]	GO:0000977(RNA polymerase II regulatory region sequence-specific DNA binding);GO:0001228(DNA-binding transcription activator activity, RNA polymerase II-specific);GO:0003676(nucleic acid binding);GO:0003677(DNA binding);GO:0005634(nucleus);GO:0005794(Golgi apparatus);GO:0006357(regulation of transcription by RNA polymerase II);GO:0016604(nuclear body);GO:0043231(intracellular membrane-bounded org…	NA	1e-136	1	420,	0	-136	-135	14.1	Exon (ENSSSCT00000058859/ENSSSCG00000004127, exon 6 of 6)	1	21303994	21370628	66635	1
chr1	21369452	21370230	779	ENSSSCG00000004127	ENSSSCT00000058859	protein_coding	65458	PLAGL1	PLAG1 like zinc finger 1 [Source:NCBI gene;Acc:733596]	GO:0000977(RNA polymerase II regulatory region sequence-specific DNA binding);GO:0001228(DNA-binding transcription activator activity, RNA polymerase II-specific);GO:0003676(nucleic acid binding);GO:0003677(DNA binding);GO:0005634(nucleus);GO:0005794(Golgi apparatus);GO:0006357(regulation of transcription by RNA polymerase II);GO:0016604(nuclear body);GO:0043231(intracellular membrane-bounded org…	NA	6.3e-82	1	779,	0	-81.2	-80	9.85	3' UTR	1	21303994	21370628	66635	1
chr1	21406937	21407921	985	ENSSSCG00000040918	ENSSSCT00000061187	protein_coding	0	ENSSSCG00000040918	NA	GO:0016020(membrane);GO:0016021(integral component of membrane)	NA	1e-165	1	985,	0	-165	-163	22.9	5' UTR	1	21406937	21409950	3014	1
chr1	21752087	21752356	270	ENSSSCG00000004133	ENSSSCT00000004568	protein_coding	9815	FUCA2	alpha-L-fucosidase 2 [Source:NCBI gene;Acc:100154940]	GO:0004560(alpha-L-fucosidase activity);GO:0005615(extracellular space);GO:0005764(lysosome);GO:0005975(carbohydrate metabolic process);GO:0006004(fucose metabolic process);GO:0008152(metabolic process);GO:0009617(response to bacterium);GO:0016139(glycoside catabolic process);GO:0016787(hydrolase activity);GO:0016798(hydrolase activity, acting on glycosyl bonds);GO:2000535(regulation of entry of …	00511(Other glycan degradation)	5e-87	1	270,	0	-86.3	-85.2	2.73	Exon (ENSSSCT00000004568/ENSSSCG00000004133, exon 3 of 7)	1	21742272	21763519	21248	1
chr1	21760455	21762411	1957	ENSSSCG00000004133	ENSSSCT00000004568	protein_coding	18183	FUCA2	alpha-L-fucosidase 2 [Source:NCBI gene;Acc:100154940]	GO:0004560(alpha-L-fucosidase activity);GO:0005615(extracellular space);GO:0005764(lysosome);GO:0005975(carbohydrate metabolic process);GO:0006004(fucose metabolic process);GO:0008152(metabolic process);GO:0009617(response to bacterium);GO:0016139(glycoside catabolic process);GO:0016787(hydrolase activity);GO:0016798(hydrolase activity, acting on glycosyl bonds);GO:2000535(regulation of entry of …	00511(Other glycan degradation)	1e-231	2	43,707,	0,1250	-231	-230	4.88	3' UTR	1	21742272	21763519	21248	1
chr1	21762860	21762950	91	ENSSSCG00000004133	ENSSSCT00000004568	protein_coding	20588	FUCA2	alpha-L-fucosidase 2 [Source:NCBI gene;Acc:100154940]	GO:0004560(alpha-L-fucosidase activity);GO:0005615(extracellular space);GO:0005764(lysosome);GO:0005975(carbohydrate metabolic process);GO:0006004(fucose metabolic process);GO:0008152(metabolic process);GO:0009617(response to bacterium);GO:0016139(glycoside catabolic process);GO:0016787(hydrolase activity);GO:0016798(hydrolase activity, acting on glycosyl bonds);GO:2000535(regulation of entry of …	00511(Other glycan degradation)	0.0012	1	91,	0	-2.93	-2.28	2.55	3' UTR	1	21742272	21763519	21248	1
chr1	21763160	21763279	120	ENSSSCG00000004133	ENSSSCT00000004568	protein_coding	20888	FUCA2	alpha-L-fucosidase 2 [Source:NCBI gene;Acc:100154940]	GO:0004560(alpha-L-fucosidase activity);GO:0005615(extracellular space);GO:0005764(lysosome);GO:0005975(carbohydrate metabolic process);GO:0006004(fucose metabolic process);GO:0008152(metabolic process);GO:0009617(response to bacterium);GO:0016139(glycoside catabolic process);GO:0016787(hydrolase activity);GO:0016798(hydrolase activity, acting on glycosyl bonds);GO:2000535(regulation of entry of …	00511(Other glycan degradation)	0.0087	1	120,	0	-2.06	-1.44	2.95	3' UTR	1	21742272	21763519	21248	1
chr1	21823253	21823726	474	ENSSSCG00000039598	ENSSSCT00000048579	protein_coding	21693	ADAT2	adenosine deaminase, tRNA specific 2 [Source:NCBI gene;Acc:100154785]	GO:0002100(tRNA wobble adenosine to inosine editing);GO:0003824(catalytic activity);GO:0008251(tRNA-specific adenosine deaminase activity);GO:0008270(zinc ion binding);GO:0016787(hydrolase activity)	NA	1.3e-54	1	474,	0	-53.9	-52.8	5.11	3' UTR	1	21801560	21824435	22876	1
chr1	22241307	22241517	211	ENSSSCG00000004138	ENSSSCT00000056296	protein_coding	0	HIVEP2	human immunodeficiency virus type I enhancer binding protein 2 [Source:NCBI gene;Acc:100525369]	GO:0003676(nucleic acid binding);GO:0005654(nucleoplasm)	NA	2.6e-09	1	211,	0	-8.58	-7.8	5.52	5' UTR	1	22241307	22436130	194824	1
chr1	22412457	22412547	91	ENSSSCG00000004138	ENSSSCT00000056296	protein_coding	171150	HIVEP2	human immunodeficiency virus type I enhancer binding protein 2 [Source:NCBI gene;Acc:100525369]	GO:0003676(nucleic acid binding);GO:0005654(nucleoplasm)	NA	0.0021	1	91,	0	-2.67	-2.02	2.52	5' UTR	1	22241307	22436130	194824	1
chr1	22412757	22413387	631	ENSSSCG00000004138	ENSSSCT00000056296	protein_coding	171450	HIVEP2	human immunodeficiency virus type I enhancer binding protein 2 [Source:NCBI gene;Acc:100525369]	GO:0003676(nucleic acid binding);GO:0005654(nucleoplasm)	NA	0	1	631,	0	-384	-Inf	12.9	5' UTR	1	22241307	22436130	194824	1
chr1	22413477	22414556	1080	ENSSSCG00000004138	ENSSSCT00000056296	protein_coding	172170	HIVEP2	human immunodeficiency virus type I enhancer binding protein 2 [Source:NCBI gene;Acc:100525369]	GO:0003676(nucleic acid binding);GO:0005654(nucleoplasm)	NA	0	1	1080,	0	-372	-Inf	7.55	Exon (ENSSSCT00000056296/ENSSSCG00000004138, exon 6 of 11)	1	22241307	22436130	194824	1
chr1	22414706	22415636	931	ENSSSCG00000004138	ENSSSCT00000056296	protein_coding	173399	HIVEP2	human immunodeficiency virus type I enhancer binding protein 2 [Source:NCBI gene;Acc:100525369]	GO:0003676(nucleic acid binding);GO:0005654(nucleoplasm)	NA	1e-164	1	931,	0	-164	-163	3.71	Exon (ENSSSCT00000056296/ENSSSCG00000004138, exon 6 of 11)	1	22241307	22436130	194824	1
chr1	22416566	22416806	241	ENSSSCG00000004138	ENSSSCT00000056296	protein_coding	175259	HIVEP2	human immunodeficiency virus type I enhancer binding protein 2 [Source:NCBI gene;Acc:100525369]	GO:0003676(nucleic acid binding);GO:0005654(nucleoplasm)	NA	0.00014	1	241,	0	-3.85	-3.17	1.32	Exon (ENSSSCT00000056296/ENSSSCG00000004138, exon 6 of 11)	1	22241307	22436130	194824	1
chr1	22417046	22418186	1141	ENSSSCG00000004138	ENSSSCT00000056296	protein_coding	175739	HIVEP2	human immunodeficiency virus type I enhancer binding protein 2 [Source:NCBI gene;Acc:100525369]	GO:0003676(nucleic acid binding);GO:0005654(nucleoplasm)	NA	1e-150	1	1141,	0	-150	-149	5.77	Exon (ENSSSCT00000056296/ENSSSCG00000004138, exon 6 of 11)	1	22241307	22436130	194824	1
chr1	22428266	22435449	7184	ENSSSCG00000004138	ENSSSCT00000056296	protein_coding	186959	HIVEP2	human immunodeficiency virus type I enhancer binding protein 2 [Source:NCBI gene;Acc:100525369]	GO:0003676(nucleic acid binding);GO:0005654(nucleoplasm)	NA	0	2	772,968,	0,6216	-530	-Inf	23.7	3' UTR	1	22241307	22436130	194824	1
chr1	22436079	22436439	361	ENSSSCG00000004138	ENSSSCT00000056296	protein_coding	194772	HIVEP2	human immunodeficiency virus type I enhancer binding protein 2 [Source:NCBI gene;Acc:100525369]	GO:0003676(nucleic acid binding);GO:0005654(nucleoplasm)	NA	3.2e-49	1	361,	0	-48.5	-47.5	4.31	3' UTR	1	22241307	22436130	194824	1
chr1	25156487	25156756	270	ENSSSCG00000004142	ENSSSCT00000055465	protein_coding	823	CITED2	Cbp/p300 interacting transactivator with Glu/Asp rich carboxy-terminal domain 2 [Source:NCBI gene;Acc:100156022]	GO:0000790(nuclear chromatin);GO:0001102(RNA polymerase II activating transcription factor binding);GO:0001568(blood vessel development);GO:0001570(vasculogenesis);GO:0001701(in utero embryonic development);GO:0001829(trophectodermal cell differentiation);GO:0001841(neural tube formation);GO:0001843(neural tube closure);GO:0001889(liver development);GO:0001892(embryonic placenta development);GO:0…	04137(Mitophagy - animal)	1.3e-11	1	270,	0	-10.9	-10.1	5.05	Exon (ENSSSCT00000055465/ENSSSCG00000004142, exon 2 of 2)	1	25155664	25160264	4601	1
chr1	25156935	25157622	688	ENSSSCG00000004142	ENSSSCT00000055465	protein_coding	1271	CITED2	Cbp/p300 interacting transactivator with Glu/Asp rich carboxy-terminal domain 2 [Source:NCBI gene;Acc:100156022]	GO:0000790(nuclear chromatin);GO:0001102(RNA polymerase II activating transcription factor binding);GO:0001568(blood vessel development);GO:0001570(vasculogenesis);GO:0001701(in utero embryonic development);GO:0001829(trophectodermal cell differentiation);GO:0001841(neural tube formation);GO:0001843(neural tube closure);GO:0001889(liver development);GO:0001892(embryonic placenta development);GO:0…	04137(Mitophagy - animal)	1e-75	1	688,	0	-75	-73.9	7.81	3' UTR	1	25155664	25160264	4601	1
chr1	25481161	25481399	239	ENSSSCG00000004146	ENSSSCT00000004582	protein_coding	0	REPS1	RALBP1 associated Eps domain containing 1 [Source:NCBI gene;Acc:100154803]	GO:0005509(calcium ion binding);GO:0005515(protein binding);GO:0005886(plasma membrane);GO:0005905(clathrin-coated pit);GO:0006898(receptor-mediated endocytosis);GO:0017124(SH3 domain binding)	NA	0.00028	1	239,	0	-3.56	-2.89	2.08	5' UTR	1	25481343	25565277	83935	1
chr1	25852886	25920468	67583	ENSSSCG00000004149	ENSSSCT00000043821	protein_coding	0	NHSL1	NHS like 1 [Source:NCBI gene;Acc:100156257]	GO:0030154(cell differentiation)	NA	4e-20	3	35,113,183,	0,26200,67400	-19.4	-18.5	2.77	5' UTR	1	25879086	25987837	108752	1
chr1	25977192	25977701	510	ENSSSCG00000004149	ENSSSCT00000052552	protein_coding	240822	NHSL1	NHS like 1 [Source:NCBI gene;Acc:100156257]	GO:0030154(cell differentiation)	NA	0	1	510,	0	-380	-Inf	6.63	Exon (ENSSSCT00000052552/ENSSSCG00000004149, exon 6 of 8)	1	25736370	25986510	250141	1
chr1	25977941	25978839	899	ENSSSCG00000004149	ENSSSCT00000052552	protein_coding	241571	NHSL1	NHS like 1 [Source:NCBI gene;Acc:100156257]	GO:0030154(cell differentiation)	NA	0	1	899,	0	-315	-314	9.1	Exon (ENSSSCT00000052552/ENSSSCG00000004149, exon 6 of 8)	1	25736370	25986510	250141	1
chr1	25979198	25979377	180	ENSSSCG00000004149	ENSSSCT00000052552	protein_coding	242828	NHSL1	NHS like 1 [Source:NCBI gene;Acc:100156257]	GO:0030154(cell differentiation)	NA	4e-11	1	180,	0	-10.4	-9.57	1.71	Exon (ENSSSCT00000052552/ENSSSCG00000004149, exon 6 of 8)	1	25736370	25986510	250141	1
chr1	25979437	25979946	510	ENSSSCG00000004149	ENSSSCT00000052552	protein_coding	243067	NHSL1	NHS like 1 [Source:NCBI gene;Acc:100156257]	GO:0030154(cell differentiation)	NA	0	1	510,	0	-565	-Inf	7.9	Exon (ENSSSCT00000052552/ENSSSCG00000004149, exon 6 of 8)	1	25736370	25986510	250141	1
chr1	25980771	25986639	5869	ENSSSCG00000004149	ENSSSCT00000052552	protein_coding	244401	NHSL1	NHS like 1 [Source:NCBI gene;Acc:100156257]	GO:0030154(cell differentiation)	NA	0	2	25,844,	0,5025	-1260	-Inf	14.2	3' UTR	1	25736370	25986510	250141	1
chr1	25986849	25986999	151	ENSSSCG00000004149	ENSSSCT00000047086	protein_coding	134817	NHSL1	NHS like 1 [Source:NCBI gene;Acc:100156257]	GO:0030154(cell differentiation)	NA	1e-09	1	151,	0	-9	-8.22	1.81	3' UTR	1	25852032	25987833	135802	1
chr1	25987268	25987747	480	ENSSSCG00000004149	ENSSSCT00000047086	protein_coding	135236	NHSL1	NHS like 1 [Source:NCBI gene;Acc:100156257]	GO:0030154(cell differentiation)	NA	1e-81	1	480,	0	-81	-79.9	5.06	3' UTR	1	25852032	25987833	135802	1
chr1	25987957	25988615	659	ENSSSCG00000004149	ENSSSCT00000037006	protein_coding	67671	NHSL1	NHS like 1 [Source:NCBI gene;Acc:100156257]	GO:0030154(cell differentiation)	NA	1e-104	1	659,	0	-104	-103	17.6	3' UTR	1	25920286	25988643	68358	1
chr1	26316478	26316777	300	ENSSSCG00000038420	ENSSSCT00000051639	protein_coding	15265	PERP	PERP, TP53 apoptosis effector [Source:NCBI gene;Acc:100513507]	GO:0002934(desmosome organization);GO:0005739(mitochondrion);GO:0005794(Golgi apparatus);GO:0005887(integral component of plasma membrane);GO:0007219(Notch signaling pathway);GO:0016020(membrane);GO:0016021(integral component of membrane);GO:0034113(heterotypic cell-cell adhesion);GO:0045862(positive regulation of proteolysis);GO:0072332(intrinsic apoptotic signaling pathway by p53 class mediator…	04115(p53 signaling pathway)	1.3e-70	1	300,	0	-69.9	-68.8	1.45	3' UTR	1	26301213	26317883	16671	1
chr1	26316927	26316986	60	ENSSSCG00000038420	ENSSSCT00000051639	protein_coding	15714	PERP	PERP, TP53 apoptosis effector [Source:NCBI gene;Acc:100513507]	GO:0002934(desmosome organization);GO:0005739(mitochondrion);GO:0005794(Golgi apparatus);GO:0005887(integral component of plasma membrane);GO:0007219(Notch signaling pathway);GO:0016020(membrane);GO:0016021(integral component of membrane);GO:0034113(heterotypic cell-cell adhesion);GO:0045862(positive regulation of proteolysis);GO:0072332(intrinsic apoptotic signaling pathway by p53 class mediator…	04115(p53 signaling pathway)	0.00012	1	60,	0	-3.91	-3.22	1.15	3' UTR	1	26301213	26317883	16671	1
chr1	27057212	27058078	867	ENSSSCG00000004156	ENSSSCT00000004594	protein_coding	20320	IFNGR1	interferon gamma receptor 1 [Source:NCBI gene;Acc:100152238]	GO:0004896(cytokine receptor activity);GO:0005515(protein binding);GO:0005886(plasma membrane);GO:0016020(membrane);GO:0016021(integral component of membrane);GO:0019221(cytokine-mediated signaling pathway);GO:0019955(cytokine binding)	04060(Cytokine-cytokine receptor interaction);04066(HIF-1 signaling pathway);04217(Necroptosis);04380(Osteoclast differentiation);04630(Jak-STAT signaling pathway);04650(Natural killer cell mediated cytotoxicity);04658(Th1 and Th2 cell differentiation);04659(Th17 cell differentiation);05132(Salmonella infection);05140(Leishmaniasis);05142(Chagas disease (American trypanosomiasis));05145(Toxoplasm…	1e-205	1	867,	0	-205	-203	13.1	3' UTR	1	27036892	27061093	24202	1
chr1	27058675	27058944	270	ENSSSCG00000004156	ENSSSCT00000004594	protein_coding	21783	IFNGR1	interferon gamma receptor 1 [Source:NCBI gene;Acc:100152238]	GO:0004896(cytokine receptor activity);GO:0005515(protein binding);GO:0005886(plasma membrane);GO:0016020(membrane);GO:0016021(integral component of membrane);GO:0019221(cytokine-mediated signaling pathway);GO:0019955(cytokine binding)	04060(Cytokine-cytokine receptor interaction);04066(HIF-1 signaling pathway);04217(Necroptosis);04380(Osteoclast differentiation);04630(Jak-STAT signaling pathway);04650(Natural killer cell mediated cytotoxicity);04658(Th1 and Th2 cell differentiation);04659(Th17 cell differentiation);05132(Salmonella infection);05140(Leishmaniasis);05142(Chagas disease (American trypanosomiasis));05145(Toxoplasm…	3.2e-06	1	270,	0	-5.49	-4.77	6.26	3' UTR	1	27036892	27061093	24202	1
chr1	27380264	27380983	720	ENSSSCG00000026041	ENSSSCT00000063024	protein_coding	0	MAP3K5	mitogen-activated protein kinase kinase kinase 5 [Source:NCBI gene;Acc:100622769]	GO:0000165(MAPK cascade);GO:0000166(nucleotide binding);GO:0000186(activation of MAPKK activity);GO:0000187(activation of MAPK activity);GO:0000287(magnesium ion binding);GO:0004672(protein kinase activity);GO:0004709(MAP kinase kinase kinase activity);GO:0005524(ATP binding);GO:0006468(protein phosphorylation);GO:0007254(JNK cascade);GO:0008631(intrinsic apoptotic signaling pathway in response t…	01524(Platinum drug resistance);04010(MAPK signaling pathway);04071(Sphingolipid signaling pathway);04141(Protein processing in endoplasmic reticulum);04210(Apoptosis);04530(Tight junction);04668(TNF signaling pathway);04714(Thermogenesis);04722(Neurotrophin signaling pathway);04932(Non-alcoholic fatty liver disease (NAFLD));05014(Amyotrophic lateral sclerosis (ALS));05418(Fluid shear stress and …	2e-17	1	720,	0	-16.7	-15.8	4.11	5' UTR	1	27380862	27599792	218931	1
chr1	27381043	27387974	6932	ENSSSCG00000004160	ENSSSCT00000004599	protein_coding	0	PEX7	peroxisomal biogenesis factor 7 [Source:NCBI gene;Acc:100152228]	GO:0001764(neuron migration);GO:0001958(endochondral ossification);GO:0005053(peroxisome matrix targeting signal-2 binding);GO:0005515(protein binding);GO:0005777(peroxisome);GO:0005782(peroxisomal matrix);GO:0005829(cytosol);GO:0006625(protein targeting to peroxisome);GO:0006635(fatty acid beta-oxidation);GO:0007031(peroxisome organization);GO:0008611(ether lipid biosynthetic process);GO:0016558…	04146(Peroxisome)	7.9e-44	2	243,58,	0,6874	-43.1	-42.1	4.2	5' UTR	1	27258275	27383058	124784	2
chr1	27530358	27544125	13768	ENSSSCG00000026041	ENSSSCT00000056666	protein_coding	150214	MAP3K5	mitogen-activated protein kinase kinase kinase 5 [Source:NCBI gene;Acc:100622769]	GO:0000165(MAPK cascade);GO:0000166(nucleotide binding);GO:0000186(activation of MAPKK activity);GO:0000187(activation of MAPK activity);GO:0000287(magnesium ion binding);GO:0004672(protein kinase activity);GO:0004709(MAP kinase kinase kinase activity);GO:0005524(ATP binding);GO:0006468(protein phosphorylation);GO:0007254(JNK cascade);GO:0008631(intrinsic apoptotic signaling pathway in response t…	01524(Platinum drug resistance);04010(MAPK signaling pathway);04071(Sphingolipid signaling pathway);04141(Protein processing in endoplasmic reticulum);04210(Apoptosis);04530(Tight junction);04668(TNF signaling pathway);04714(Thermogenesis);04722(Neurotrophin signaling pathway);04932(Non-alcoholic fatty liver disease (NAFLD));05014(Amyotrophic lateral sclerosis (ALS));05418(Fluid shear stress and …	0.0027	2	6,115,	0,13653	-2.57	-1.92	1.5	Exon (ENSSSCT00000056666/ENSSSCG00000026041, exon 14 of 30)	1	27380144	27600496	220353	1
chr1	27597230	27600226	2997	ENSSSCG00000026041	ENSSSCT00000056666	protein_coding	217086	MAP3K5	mitogen-activated protein kinase kinase kinase 5 [Source:NCBI gene;Acc:100622769]	GO:0000165(MAPK cascade);GO:0000166(nucleotide binding);GO:0000186(activation of MAPKK activity);GO:0000187(activation of MAPK activity);GO:0000287(magnesium ion binding);GO:0004672(protein kinase activity);GO:0004709(MAP kinase kinase kinase activity);GO:0005524(ATP binding);GO:0006468(protein phosphorylation);GO:0007254(JNK cascade);GO:0008631(intrinsic apoptotic signaling pathway in response t…	01524(Platinum drug resistance);04010(MAPK signaling pathway);04071(Sphingolipid signaling pathway);04141(Protein processing in endoplasmic reticulum);04210(Apoptosis);04530(Tight junction);04668(TNF signaling pathway);04714(Thermogenesis);04722(Neurotrophin signaling pathway);04932(Non-alcoholic fatty liver disease (NAFLD));05014(Amyotrophic lateral sclerosis (ALS));05418(Fluid shear stress and …	1e-217	3	58,77,495,	0,1722,2502	-217	-215	5.52	3' UTR	1	27380144	27600496	220353	1
chr1	27744016	27744989	974	ENSSSCG00000039049	ENSSSCT00000046954	protein_coding	137962	MAP7	microtubule associated protein 7 [Source:NCBI gene;Acc:100514082]	GO:0000226(microtubule cytoskeleton organization);GO:0005829(cytosol);GO:0015630(microtubule cytoskeleton)	NA	3.2e-07	2	160,21,	0,953	-6.49	-5.75	1.91	Exon (ENSSSCT00000046954/ENSSSCG00000039049, exon 4 of 18)	1	27606054	27782750	176697	1
chr1	27768072	27773877	5806	ENSSSCG00000039049	ENSSSCT00000046954	protein_coding	162018	MAP7	microtubule associated protein 7 [Source:NCBI gene;Acc:100514082]	GO:0000226(microtubule cytoskeleton organization);GO:0005829(cytosol);GO:0015630(microtubule cytoskeleton)	NA	5e-39	6	56,172,102,51,58,11,	0,1278,1679,2149,2291,5795	-38.3	-37.3	6.63	Exon (ENSSSCT00000046954/ENSSSCG00000039049, exon 11 of 18)	1	27606054	27782750	176697	1
chr1	27781283	27781582	300	ENSSSCG00000039049	ENSSSCT00000046954	protein_coding	175229	MAP7	microtubule associated protein 7 [Source:NCBI gene;Acc:100514082]	GO:0000226(microtubule cytoskeleton organization);GO:0005829(cytosol);GO:0015630(microtubule cytoskeleton)	NA	7.9e-98	1	300,	0	-97.1	-95.9	8.04	3' UTR	1	27606054	27782750	176697	1
chr1	27882389	27884050	1662	ENSSSCG00000004163	ENSSSCT00000058049	protein_coding	10206	BCLAF1	BCL2 associated transcription factor 1 [Source:NCBI gene;Acc:100462726]	GO:0003677(DNA binding);GO:0005634(nucleus);GO:0005654(nucleoplasm);GO:0006915(apoptotic process);GO:0016607(nuclear speck);GO:0043065(positive regulation of apoptotic process);GO:0043620(regulation of DNA-templated transcription in response to stress);GO:0045892(negative regulation of transcription, DNA-templated);GO:1990830(cellular response to leukemia inhibitory factor);GO:2000144(positive re…	NA	1e-195	2	6,444,	0,1218	-195	-194	5.87	Exon (ENSSSCT00000058049/ENSSSCG00000004163, exon 4 of 13)	1	27872183	27902973	30791	1
chr1	27891115	27891427	313	ENSSSCG00000004163	ENSSSCT00000058049	protein_coding	18932	BCLAF1	BCL2 associated transcription factor 1 [Source:NCBI gene;Acc:100462726]	GO:0003677(DNA binding);GO:0005634(nucleus);GO:0005654(nucleoplasm);GO:0006915(apoptotic process);GO:0016607(nuclear speck);GO:0043065(positive regulation of apoptotic process);GO:0043620(regulation of DNA-templated transcription in response to stress);GO:0045892(negative regulation of transcription, DNA-templated);GO:1990830(cellular response to leukemia inhibitory factor);GO:2000144(positive re…	NA	3.2e-14	2	161,19,	0,294	-13.5	-12.6	2.26	Exon (ENSSSCT00000058049/ENSSSCG00000004163, exon 9 of 13)	1	27872183	27902973	30791	1
chr1	27893688	27900046	6359	ENSSSCG00000004163	ENSSSCT00000058049	protein_coding	21505	BCLAF1	BCL2 associated transcription factor 1 [Source:NCBI gene;Acc:100462726]	GO:0003677(DNA binding);GO:0005634(nucleus);GO:0005654(nucleoplasm);GO:0006915(apoptotic process);GO:0016607(nuclear speck);GO:0043065(positive regulation of apoptotic process);GO:0043620(regulation of DNA-templated transcription in response to stress);GO:0045892(negative regulation of transcription, DNA-templated);GO:1990830(cellular response to leukemia inhibitory factor);GO:2000144(positive re…	NA	1e-46	2	84,277,	0,6082	-46	-45	2.17	3' UTR	1	27872183	27902973	30791	1
chr1	28586701	28589721	3021	ENSSSCG00000004166	ENSSSCT00000004605	protein_coding	20304	AHI1	Abelson helper integration site 1 [Source:NCBI gene;Acc:100514806]	GO:0001738(morphogenesis of a polarized epithelium);GO:0001947(heart looping);GO:0002092(positive regulation of receptor internalization);GO:0005515(protein binding);GO:0005813(centrosome);GO:0005814(centriole);GO:0005911(cell-cell junction);GO:0005912(adherens junction);GO:0005929(cilium);GO:0007169(transmembrane receptor protein tyrosine kinase signaling pathway);GO:0007417(central nervous syst…	NA	1e-21	2	377,13,	0,3008	-21	-20.1	3.52	Exon (ENSSSCT00000004605/ENSSSCG00000004166, exon 5 of 27)	1	28566397	28760468	194072	1
chr1	28589841	28597984	8144	ENSSSCG00000004166	ENSSSCT00000004605	protein_coding	23444	AHI1	Abelson helper integration site 1 [Source:NCBI gene;Acc:100514806]	GO:0001738(morphogenesis of a polarized epithelium);GO:0001947(heart looping);GO:0002092(positive regulation of receptor internalization);GO:0005515(protein binding);GO:0005813(centrosome);GO:0005814(centriole);GO:0005911(cell-cell junction);GO:0005912(adherens junction);GO:0005929(cilium);GO:0007169(transmembrane receptor protein tyrosine kinase signaling pathway);GO:0007417(central nervous syst…	NA	0.0017	2	47,14,	0,8130	-2.78	-2.13	1.65	Exon (ENSSSCT00000004605/ENSSSCG00000004166, exon 6 of 27)	1	28566397	28760468	194072	1
chr1	28754526	28759297	4772	ENSSSCG00000004166	ENSSSCT00000004605	protein_coding	188129	AHI1	Abelson helper integration site 1 [Source:NCBI gene;Acc:100514806]	GO:0001738(morphogenesis of a polarized epithelium);GO:0001947(heart looping);GO:0002092(positive regulation of receptor internalization);GO:0005515(protein binding);GO:0005813(centrosome);GO:0005814(centriole);GO:0005911(cell-cell junction);GO:0005912(adherens junction);GO:0005929(cilium);GO:0007169(transmembrane receptor protein tyrosine kinase signaling pathway);GO:0007417(central nervous syst…	NA	4.6e-05	2	37,174,	0,4598	-4.34	-3.65	6.14	3' UTR	1	28566397	28760468	194072	1
chr1	28760105	28760225	121	ENSSSCG00000004166	ENSSSCT00000004605	protein_coding	193708	AHI1	Abelson helper integration site 1 [Source:NCBI gene;Acc:100514806]	GO:0001738(morphogenesis of a polarized epithelium);GO:0001947(heart looping);GO:0002092(positive regulation of receptor internalization);GO:0005515(protein binding);GO:0005813(centrosome);GO:0005814(centriole);GO:0005911(cell-cell junction);GO:0005912(adherens junction);GO:0005929(cilium);GO:0007169(transmembrane receptor protein tyrosine kinase signaling pathway);GO:0007417(central nervous syst…	NA	0.0032	1	121,	0	-2.5	-1.86	2	3' UTR	1	28566397	28760468	194072	1
chr1	29051953	29052193	241	ENSSSCG00000004169	ENSSSCT00000004608	protein_coding	83109	HBS1L	HBS1 like translational GTPase [Source:NCBI gene;Acc:100158211]	GO:0003924(GTPase activity);GO:0005525(GTP binding);GO:0006412(translation)	03015(mRNA surveillance pathway);05134(Legionellosis)	6.3e-27	1	241,	0	-26.2	-25.3	5.24	3' UTR	1	28968844	29052295	83452	1
chr1	29752499	29753307	809	ENSSSCG00000021443	ENSSSCT00000062973	protein_coding	126542	SGK1	serum/glucocorticoid regulated kinase 1 [Source:NCBI gene;Acc:100625739]	GO:0000166(nucleotide binding);GO:0004672(protein kinase activity);GO:0004674(protein serine/threonine kinase activity);GO:0004712(protein serine/threonine/tyrosine kinase activity);GO:0005524(ATP binding);GO:0005634(nucleus);GO:0005737(cytoplasm);GO:0005829(cytosol);GO:0006468(protein phosphorylation);GO:0006974(cellular response to DNA damage stimulus);GO:0015459(potassium channel regulator act…	04068(FoxO signaling pathway);04150(mTOR signaling pathway);04151(PI3K-Akt signaling pathway);04960(Aldosterone-regulated sodium reabsorption)	0	1	809,	0	-871	-Inf	8.72	3' UTR	1	29625957	29753600	127644	1
chr1	29856019	29856138	120	ENSSSCG00000004172	ENSSSCT00000004611	protein_coding	20352	SLC2A12	solute carrier family 2 member 12 [Source:NCBI gene;Acc:100517381]	GO:0005215(transporter activity);GO:0005351(carbohydrate:proton symporter activity);GO:0005887(integral component of plasma membrane);GO:0016020(membrane);GO:0016021(integral component of membrane);GO:0022857(transmembrane transporter activity);GO:0034219(carbohydrate transmembrane transport);GO:0055085(transmembrane transport);GO:1902600(proton transmembrane transport);GO:1904659(glucose transme…	NA	0.00078	1	120,	0	-3.11	-2.45	2.81	Exon (ENSSSCT00000004611/ENSSSCG00000004172, exon 2 of 4)	1	29835667	29898011	62345	1
chr1	29856527	29857246	720	ENSSSCG00000004172	ENSSSCT00000004611	protein_coding	20860	SLC2A12	solute carrier family 2 member 12 [Source:NCBI gene;Acc:100517381]	GO:0005215(transporter activity);GO:0005351(carbohydrate:proton symporter activity);GO:0005887(integral component of plasma membrane);GO:0016020(membrane);GO:0016021(integral component of membrane);GO:0022857(transmembrane transporter activity);GO:0034219(carbohydrate transmembrane transport);GO:0055085(transmembrane transport);GO:1902600(proton transmembrane transport);GO:1904659(glucose transme…	NA	4e-18	1	720,	0	-17.4	-16.5	25	Exon (ENSSSCT00000004611/ENSSSCG00000004172, exon 2 of 4)	1	29835667	29898011	62345	1
chr1	29897924	29898073	150	ENSSSCG00000004172	ENSSSCT00000004611	protein_coding	62257	SLC2A12	solute carrier family 2 member 12 [Source:NCBI gene;Acc:100517381]	GO:0005215(transporter activity);GO:0005351(carbohydrate:proton symporter activity);GO:0005887(integral component of plasma membrane);GO:0016020(membrane);GO:0016021(integral component of membrane);GO:0022857(transmembrane transporter activity);GO:0034219(carbohydrate transmembrane transport);GO:0055085(transmembrane transport);GO:1902600(proton transmembrane transport);GO:1904659(glucose transme…	NA	0.00042	1	150,	0	-3.38	-2.71	13.3	3' UTR	1	29835667	29898011	62345	1
chr1	29901754	29901993	240	ENSSSCG00000004172	ENSSSCT00000050000	protein_coding	65660	SLC2A12	solute carrier family 2 member 12 [Source:NCBI gene;Acc:100517381]	GO:0005215(transporter activity);GO:0005351(carbohydrate:proton symporter activity);GO:0005887(integral component of plasma membrane);GO:0016020(membrane);GO:0016021(integral component of membrane);GO:0022857(transmembrane transporter activity);GO:0034219(carbohydrate transmembrane transport);GO:0055085(transmembrane transport);GO:1902600(proton transmembrane transport);GO:1904659(glucose transme…	NA	6.3e-50	1	240,	0	-49.2	-48.2	6.36	3' UTR	1	29836094	29901991	65898	1
chr1	30952287	30953204	918	ENSSSCG00000004178	ENSSSCT00000004617	protein_coding	28763	SLC18B1	solute carrier family 18 member B1 [Source:NCBI gene;Acc:100155211]	GO:0016020(membrane);GO:0016021(integral component of membrane);GO:0055085(transmembrane transport)	NA	3.2e-48	2	11,408,	0,510	-47.5	-46.5	7.62	3' UTR	1	30923524	30957745	34222	1
chr1	30954847	30955027	181	ENSSSCG00000004178	ENSSSCT00000004617	protein_coding	31323	SLC18B1	solute carrier family 18 member B1 [Source:NCBI gene;Acc:100155211]	GO:0016020(membrane);GO:0016021(integral component of membrane);GO:0055085(transmembrane transport)	NA	1e-12	1	181,	0	-12	-11.2	6.63	3' UTR	1	30923524	30957745	34222	1
chr1	31048535	31049522	988	ENSSSCG00000035807	ENSSSCT00000054090	protein_coding	0	TAAR1	trace amine associated receptor 1 [Source:NCBI gene;Acc:100157645]	GO:0001594(trace-amine receptor activity);GO:0004930(G protein-coupled receptor activity);GO:0007165(signal transduction);GO:0007186(G protein-coupled receptor signaling pathway);GO:0008227(G protein-coupled amine receptor activity);GO:0016020(membrane);GO:0016021(integral component of membrane)	04080(Neuroactive ligand-receptor interaction)	1e-188	4	445,80,41,260,	0,498,658,728	-188	-187	9.9	Exon (ENSSSCT00000054090/ENSSSCG00000035807, exon 1 of 4)	1	31048535	31049551	1017	1
chr1	31674367	31674637	271	ENSSSCG00000004192	ENSSSCT00000059782	protein_coding	569	CCN2	cellular communication network factor 2 [Source:NCBI gene;Acc:100152141]	GO:0001502(cartilage condensation);GO:0001503(ossification);GO:0001525(angiogenesis);GO:0001894(tissue homeostasis);GO:0005178(integrin binding);GO:0005515(protein binding);GO:0005520(insulin-like growth factor binding);GO:0005576(extracellular region);GO:0007155(cell adhesion);GO:0007160(cell-matrix adhesion);GO:0007229(integrin-mediated signaling pathway);GO:0008022(protein C-terminus binding);…	04371(Apelin signaling pathway);04390(Hippo signaling pathway)	1.3e-17	1	271,	0	-16.9	-16	2.85	5' UTR	1	31673798	31677691	3894	1
chr1	31676572	31676962	391	ENSSSCG00000004192	ENSSSCT00000059782	protein_coding	2774	CCN2	cellular communication network factor 2 [Source:NCBI gene;Acc:100152141]	GO:0001502(cartilage condensation);GO:0001503(ossification);GO:0001525(angiogenesis);GO:0001894(tissue homeostasis);GO:0005178(integrin binding);GO:0005515(protein binding);GO:0005520(insulin-like growth factor binding);GO:0005576(extracellular region);GO:0007155(cell adhesion);GO:0007160(cell-matrix adhesion);GO:0007229(integrin-mediated signaling pathway);GO:0008022(protein C-terminus binding);…	04371(Apelin signaling pathway);04390(Hippo signaling pathway)	0	1	391,	0	-1700	-Inf	10	3' UTR	1	31673798	31677691	3894	1
chr1	32000651	32000831	181	ENSSSCG00000004196	ENSSSCT00000004637	protein_coding	40627	MED23	mediator complex subunit 23 [Source:NCBI gene;Acc:100156032]	GO:0005667(transcription factor complex);GO:0006355(regulation of transcription, DNA-templated)	NA	9.1e-07	1	181,	0	-6.04	-5.31	1.32	3' UTR	1	31960024	32001581	41558	1
chr1	32520391	32522411	2021	ENSSSCG00000004199	ENSSSCT00000043663	protein_coding	102892	EPB41L2	erythrocyte membrane protein band 4.1 like 2 [Source:NCBI gene;Acc:100524836]	GO:0003779(actin binding);GO:0005198(structural molecule activity);GO:0005634(nucleus);GO:0005654(nucleoplasm);GO:0005856(cytoskeleton);GO:0005886(plasma membrane);GO:0008092(cytoskeletal protein binding);GO:0008180(COP9 signalosome);GO:0030054(cell junction);GO:0030507(spectrin binding);GO:0030866(cortical actin cytoskeleton organization);GO:0031032(actomyosin structure organization);GO:0042731(…	NA	1.9e-06	2	107,194,	0,1827	-5.72	-4.99	1.6	Exon (ENSSSCT00000043663/ENSSSCG00000004199, exon 2 of 20)	1	32417499	32612982	195484	1
chr1	32600622	32600922	301	ENSSSCG00000004199	ENSSSCT00000043663	protein_coding	183123	EPB41L2	erythrocyte membrane protein band 4.1 like 2 [Source:NCBI gene;Acc:100524836]	GO:0003779(actin binding);GO:0005198(structural molecule activity);GO:0005634(nucleus);GO:0005654(nucleoplasm);GO:0005856(cytoskeleton);GO:0005886(plasma membrane);GO:0008092(cytoskeletal protein binding);GO:0008180(COP9 signalosome);GO:0030054(cell junction);GO:0030507(spectrin binding);GO:0030866(cortical actin cytoskeleton organization);GO:0031032(actomyosin structure organization);GO:0042731(…	NA	9.1e-10	1	301,	0	-9.04	-8.26	2.84	Exon (ENSSSCT00000043663/ENSSSCG00000004199, exon 16 of 20)	1	32417499	32612982	195484	1
chr1	33651453	33664731	13279	ENSSSCG00000004205	ENSSSCT00000047609	protein_coding	123718	ARHGAP18	Rho GTPase activating protein 18 [Source:NCBI gene;Acc:100525547]	GO:0005096(GTPase activator activity);GO:0005737(cytoplasm);GO:0005829(cytosol);GO:0005886(plasma membrane);GO:0007165(signal transduction);GO:0007264(small GTPase mediated signal transduction);GO:0008360(regulation of cell shape);GO:0016607(nuclear speck);GO:0030833(regulation of actin filament polymerization);GO:0032956(regulation of actin cytoskeleton organization);GO:0043547(positive regulati…	NA	1.3e-56	4	83,239,64,63,	0,3364,8352,13216	-55.9	-54.8	1.86	Exon (ENSSSCT00000047609/ENSSSCG00000004205, exon 2 of 15)	1	33527735	33717964	190230	1
chr1	33715014	33716739	1726	ENSSSCG00000004205	ENSSSCT00000047609	protein_coding	187279	ARHGAP18	Rho GTPase activating protein 18 [Source:NCBI gene;Acc:100525547]	GO:0005096(GTPase activator activity);GO:0005737(cytoplasm);GO:0005829(cytosol);GO:0005886(plasma membrane);GO:0007165(signal transduction);GO:0007264(small GTPase mediated signal transduction);GO:0008360(regulation of cell shape);GO:0016607(nuclear speck);GO:0030833(regulation of actin filament polymerization);GO:0032956(regulation of actin cytoskeleton organization);GO:0043547(positive regulati…	NA	0	2	15,285,	0,1441	-505	-Inf	4.88	3' UTR	1	33527735	33717964	190230	1
chr1	33717008	33717427	420	ENSSSCG00000004205	ENSSSCT00000047609	protein_coding	189273	ARHGAP18	Rho GTPase activating protein 18 [Source:NCBI gene;Acc:100525547]	GO:0005096(GTPase activator activity);GO:0005737(cytoplasm);GO:0005829(cytosol);GO:0005886(plasma membrane);GO:0007165(signal transduction);GO:0007264(small GTPase mediated signal transduction);GO:0008360(regulation of cell shape);GO:0016607(nuclear speck);GO:0030833(regulation of actin filament polymerization);GO:0032956(regulation of actin cytoskeleton organization);GO:0043547(positive regulati…	NA	0	1	420,	0	-801	-Inf	4.71	3' UTR	1	33527735	33717964	190230	1
chr1	34693374	34693434	61	ENSSSCG00000004209	ENSSSCT00000063865	protein_coding	0	PTPRK	protein tyrosine phosphatase, receptor type K [Source:NCBI gene;Acc:100153609]	GO:0001750(photoreceptor outer segment);GO:0004721(phosphoprotein phosphatase activity);GO:0004725(protein tyrosine phosphatase activity);GO:0005515(protein binding);GO:0005886(plasma membrane);GO:0005911(cell-cell junction);GO:0006470(protein dephosphorylation);GO:0007155(cell adhesion);GO:0007165(signal transduction);GO:0007179(transforming growth factor beta receptor signaling pathway);GO:0008…	NA	0.0062	1	61,	0	-2.21	-1.59	4.42	5' UTR	1	34693403	35258697	565295	1
chr1	34896890	34896980	91	ENSSSCG00000004209	ENSSSCT00000038851	protein_coding	204175	PTPRK	protein tyrosine phosphatase, receptor type K [Source:NCBI gene;Acc:100153609]	GO:0001750(photoreceptor outer segment);GO:0004721(phosphoprotein phosphatase activity);GO:0004725(protein tyrosine phosphatase activity);GO:0005515(protein binding);GO:0005886(plasma membrane);GO:0005911(cell-cell junction);GO:0006470(protein dephosphorylation);GO:0007155(cell adhesion);GO:0007165(signal transduction);GO:0007179(transforming growth factor beta receptor signaling pathway);GO:0008…	NA	0.0011	1	91,	0	-2.97	-2.31	1.63	Exon (ENSSSCT00000038851/ENSSSCG00000004209, exon 3 of 19)	1	34692715	35221518	528804	1
chr1	35034761	35034821	61	ENSSSCG00000004209	ENSSSCT00000038851	protein_coding	342046	PTPRK	protein tyrosine phosphatase, receptor type K [Source:NCBI gene;Acc:100153609]	GO:0001750(photoreceptor outer segment);GO:0004721(phosphoprotein phosphatase activity);GO:0004725(protein tyrosine phosphatase activity);GO:0005515(protein binding);GO:0005886(plasma membrane);GO:0005911(cell-cell junction);GO:0006470(protein dephosphorylation);GO:0007155(cell adhesion);GO:0007165(signal transduction);GO:0007179(transforming growth factor beta receptor signaling pathway);GO:0008…	NA	0.017	1	61,	0	-1.78	-1.18	1.62	Exon (ENSSSCT00000038851/ENSSSCG00000004209, exon 7 of 19)	1	34692715	35221518	528804	1
chr1	35132154	35132244	91	ENSSSCG00000004209	ENSSSCT00000038851	protein_coding	439439	PTPRK	protein tyrosine phosphatase, receptor type K [Source:NCBI gene;Acc:100153609]	GO:0001750(photoreceptor outer segment);GO:0004721(phosphoprotein phosphatase activity);GO:0004725(protein tyrosine phosphatase activity);GO:0005515(protein binding);GO:0005886(plasma membrane);GO:0005911(cell-cell junction);GO:0006470(protein dephosphorylation);GO:0007155(cell adhesion);GO:0007165(signal transduction);GO:0007179(transforming growth factor beta receptor signaling pathway);GO:0008…	NA	0.005	1	91,	0	-2.3	-1.67	9.57	Exon (ENSSSCT00000038851/ENSSSCG00000004209, exon 8 of 19)	1	34692715	35221518	528804	1
chr1	35910286	35911302	1017	ENSSSCG00000004216	ENSSSCT00000057506	protein_coding	57792	ECHDC1	ethylmalonyl-CoA decarboxylase 1 [Source:NCBI gene;Acc:100512509]	GO:0003824(catalytic activity);GO:0004300(enoyl-CoA hydratase activity);GO:0005829(cytosol);GO:0006635(fatty acid beta-oxidation);GO:0016831(carboxy-lyase activity)	00640(Propanoate metabolism)	9e-304	1	1017,	0	-303	-302	8.98	3' UTR	1	35852494	35911541	59048	1
chr1	37649622	37660096	10475	ENSSSCG00000004224	ENSSSCT00000004669	protein_coding	8949	HDDC2	HD domain containing 2 [Source:NCBI gene;Acc:100514692]	GO:0002953(5'-deoxynucleotidase activity);GO:0006226(dUMP biosynthetic process);GO:0010139(pyrimidine deoxyribonucleotide salvage);GO:0016311(dephosphorylation)	NA	5e-52	3	14,139,117,	0,6560,10358	-51.3	-50.3	2.11	3' UTR	1	37640673	37660335	19663	1
chr1	37660156	37660335	180	ENSSSCG00000004224	ENSSSCT00000004669	protein_coding	19483	HDDC2	HD domain containing 2 [Source:NCBI gene;Acc:100514692]	GO:0002953(5'-deoxynucleotidase activity);GO:0006226(dUMP biosynthetic process);GO:0010139(pyrimidine deoxyribonucleotide salvage);GO:0016311(dephosphorylation)	NA	2.5e-31	1	180,	0	-30.6	-29.7	7.41	3' UTR	1	37640673	37660335	19663	1
chr1	40137728	40138072	345	ENSSSCG00000004237	ENSSSCT00000059055	protein_coding	38542	SERINC1	serine incorporator 1 [Source:NCBI gene;Acc:102158514]	GO:0005789(endoplasmic reticulum membrane);GO:0005886(plasma membrane);GO:0006658(phosphatidylserine metabolic process);GO:0006665(sphingolipid metabolic process);GO:0016020(membrane);GO:0016021(integral component of membrane)	NA	1e-62	2	94,207,	0,138	-62	-60.9	3.55	3' UTR	1	40099186	40140304	41119	1
chr1	40138790	40138940	151	ENSSSCG00000004237	ENSSSCT00000059055	protein_coding	39604	SERINC1	serine incorporator 1 [Source:NCBI gene;Acc:102158514]	GO:0005789(endoplasmic reticulum membrane);GO:0005886(plasma membrane);GO:0006658(phosphatidylserine metabolic process);GO:0006665(sphingolipid metabolic process);GO:0016020(membrane);GO:0016021(integral component of membrane)	NA	0.00048	1	151,	0	-3.32	-2.66	3.81	3' UTR	1	40099186	40140304	41119	1
chr1	40139868	40140167	300	ENSSSCG00000004237	ENSSSCT00000059055	protein_coding	40682	SERINC1	serine incorporator 1 [Source:NCBI gene;Acc:102158514]	GO:0005789(endoplasmic reticulum membrane);GO:0005886(plasma membrane);GO:0006658(phosphatidylserine metabolic process);GO:0006665(sphingolipid metabolic process);GO:0016020(membrane);GO:0016021(integral component of membrane)	NA	6.3e-54	1	300,	0	-53.2	-52.2	3.86	3' UTR	1	40099186	40140304	41119	1
chr1	43264187	43265580	1394	ENSSSCG00000039084	ENSSSCT00000045320	protein_coding	5702	ENSSSCG00000039084	NA	NA	NA	1e-266	5	61,685,85,119,333,	0,99,807,912,1061	-266	-265	12.7	Exon (ENSSSCT00000045320/ENSSSCG00000039084, exon 3 of 7)	1	43258485	43265580	7096	1
chr1	43440923	43480788	39866	ENSSSCG00000034163	ENSSSCT00000055657	protein_coding	0	PLN	phospholamban [Source:NCBI gene;Acc:397421]	GO:0002026(regulation of the force of heart contraction);GO:0005246(calcium channel regulator activity);GO:0005739(mitochondrion);GO:0005783(endoplasmic reticulum);GO:0005789(endoplasmic reticulum membrane);GO:0006816(calcium ion transport);GO:0006874(cellular calcium ion homeostasis);GO:0007219(Notch signaling pathway);GO:0008016(regulation of heart contraction);GO:0010459(negative regulation of…	04020(Calcium signaling pathway);04022(cGMP-PKG signaling pathway);04024(cAMP signaling pathway);04261(Adrenergic signaling in cardiomyocytes);04919(Thyroid hormone signaling pathway);05414(Dilated cardiomyopathy (DCM))	1e-161	2	726,105,	0,39761	-161	-160	7.83	Exon (ENSSSCT00000004696/ENSSSCG00000004249, exon 3 of 14)	1	43449758	43449916	159	2
chr1	43527329	43534885	7557	ENSSSCG00000004249	ENSSSCT00000004696	protein_coding	134354	CEP85L	centrosomal protein 85 like [Source:NCBI gene;Acc:100522409]	GO:0005813(centrosome)	NA	5e-13	4	92,155,118,21,	0,2362,6896,7536	-12.3	-11.5	22.8	Exon (ENSSSCT00000004696/ENSSSCG00000004249, exon 8 of 14)	1	43392975	43559423	166449	1
chr1	44279115	44283192	4078	ENSSSCG00000004253	ENSSSCT00000059612	protein_coding	39751	ENSSSCG00000004253	golgi associated PDZ and coiled-coil motif containing [Source:NCBI gene;Acc:100520524]	GO:0005109(frizzled binding);GO:0005515(protein binding);GO:0005794(Golgi apparatus);GO:0005886(plasma membrane);GO:0007289(spermatid nucleus differentiation);GO:0008022(protein C-terminus binding);GO:0030695(GTPase regulator activity);GO:0042803(protein homodimerization activity);GO:0043004(cytoplasmic sequestering of CFTR protein);GO:0045202(synapse);GO:0050790(regulation of catalytic activity)	NA	1e-215	2	124,597,	0,3481	-215	-214	10.8	3' UTR	1	44239364	44287001	47638	1
chr1	44286761	44287001	241	ENSSSCG00000004253	ENSSSCT00000059612	protein_coding	47397	ENSSSCG00000004253	golgi associated PDZ and coiled-coil motif containing [Source:NCBI gene;Acc:100520524]	GO:0005109(frizzled binding);GO:0005515(protein binding);GO:0005794(Golgi apparatus);GO:0005886(plasma membrane);GO:0007289(spermatid nucleus differentiation);GO:0008022(protein C-terminus binding);GO:0030695(GTPase regulator activity);GO:0042803(protein homodimerization activity);GO:0043004(cytoplasmic sequestering of CFTR protein);GO:0045202(synapse);GO:0050790(regulation of catalytic activity)	NA	6.3e-13	1	241,	0	-12.2	-11.3	12.3	3' UTR	1	44239364	44287001	47638	1
chr1	44939924	44941519	1596	ENSSSCG00000004262	ENSSSCT00000024609	protein_coding	0	KPNA5	karyopherin subunit alpha 5 [Source:NCBI gene;Acc:397220]	GO:0005515(protein binding);GO:0005634(nucleus);GO:0005643(nuclear pore);GO:0005654(nucleoplasm);GO:0005737(cytoplasm);GO:0005829(cytosol);GO:0006606(protein import into nucleus);GO:0006607(NLS-bearing protein import into nucleus);GO:0008139(nuclear localization sequence binding);GO:0008565(protein transporter activity);GO:0015031(protein transport);GO:0061608(nuclear import signal receptor activ…	NA	1e-53	3	399,57,24,	0,870,1572	-53	-51.9	3.34	5' UTR	1	44903770	44940551	36782	2
chr1	44941609	44944354	2746	ENSSSCG00000004263	ENSSSCT00000004712	protein_coding	1715	ZUP1	zinc finger containing ubiquitin peptidase 1 [Source:NCBI gene;Acc:100156556]	GO:0003676(nucleic acid binding)	NA	1e-182	2	460,80,	0,2666	-182	-180	11.6	Exon (ENSSSCT00000004712/ENSSSCG00000004263, exon 2 of 9)	1	44939894	44961129	21236	1
chr1	45144490	45144669	180	ENSSSCG00000025941	ENSSSCT00000050791	protein_coding	0	PTP4A1	protein tyrosine phosphatase type IVA, member 1 [Source:NCBI gene;Acc:100522049]	GO:0004725(protein tyrosine phosphatase activity);GO:0005634(nucleus);GO:0005737(cytoplasm);GO:0006470(protein dephosphorylation);GO:0008138(protein tyrosine/serine/threonine phosphatase activity);GO:0009898(cytoplasmic side of plasma membrane);GO:0016311(dephosphorylation);GO:0016791(phosphatase activity);GO:0030335(positive regulation of cell migration);GO:0035335(peptidyl-tyrosine dephosphoryl…	NA	3.2e-11	1	180,	0	-10.5	-9.7	2.42	5' UTR	1	45144490	45178464	33975	1
chr1	45170591	45171126	536	ENSSSCG00000025941	ENSSSCT00000054951	protein_coding	0	PTP4A1	protein tyrosine phosphatase type IVA, member 1 [Source:NCBI gene;Acc:100522049]	GO:0004725(protein tyrosine phosphatase activity);GO:0005634(nucleus);GO:0005737(cytoplasm);GO:0006470(protein dephosphorylation);GO:0008138(protein tyrosine/serine/threonine phosphatase activity);GO:0009898(cytoplasmic side of plasma membrane);GO:0016311(dephosphorylation);GO:0016791(phosphatase activity);GO:0030335(positive regulation of cell migration);GO:0035335(peptidyl-tyrosine dephosphoryl…	NA	4e-34	2	106,164,	0,372	-33.4	-32.5	1.43	5' UTR	1	45170963	45179733	8771	1
chr1	45173487	45173786	300	ENSSSCG00000025941	ENSSSCT00000050791	protein_coding	28997	PTP4A1	protein tyrosine phosphatase type IVA, member 1 [Source:NCBI gene;Acc:100522049]	GO:0004725(protein tyrosine phosphatase activity);GO:0005634(nucleus);GO:0005737(cytoplasm);GO:0006470(protein dephosphorylation);GO:0008138(protein tyrosine/serine/threonine phosphatase activity);GO:0009898(cytoplasmic side of plasma membrane);GO:0016311(dephosphorylation);GO:0016791(phosphatase activity);GO:0030335(positive regulation of cell migration);GO:0035335(peptidyl-tyrosine dephosphoryl…	NA	0	1	300,	0	-514	-Inf	2.5	5' UTR	1	45144490	45178464	33975	1
chr1	45177407	45179035	1629	ENSSSCG00000025941	ENSSSCT00000050791	protein_coding	32917	PTP4A1	protein tyrosine phosphatase type IVA, member 1 [Source:NCBI gene;Acc:100522049]	GO:0004725(protein tyrosine phosphatase activity);GO:0005634(nucleus);GO:0005737(cytoplasm);GO:0006470(protein dephosphorylation);GO:0008138(protein tyrosine/serine/threonine phosphatase activity);GO:0009898(cytoplasmic side of plasma membrane);GO:0016311(dephosphorylation);GO:0016791(phosphatase activity);GO:0030335(positive regulation of cell migration);GO:0035335(peptidyl-tyrosine dephosphoryl…	NA	0	2	30,689,	0,940	-1190	-Inf	4.13	3' UTR	1	45144490	45178464	33975	1
chr1	45263901	45269203	5303	ENSSSCG00000035259	ENSSSCT00000052268	protein_coding	44512	PHF3	PHD finger protein 3 [Source:NCBI gene;Acc:110260283]	GO:0006351(transcription, DNA-templated);GO:0046872(metal ion binding)	NA	0	2	4,566,	0,4737	-601	-Inf	23.5	Exon (ENSSSCT00000052268/ENSSSCG00000035259, exon 2 of 15)	1	45219389	45295072	75684	1
chr1	45269323	45276302	6980	ENSSSCG00000035259	ENSSSCT00000052268	protein_coding	49934	PHF3	PHD finger protein 3 [Source:NCBI gene;Acc:110260283]	GO:0006351(transcription, DNA-templated);GO:0046872(metal ion binding)	NA	0	2	1071,158,	0,6822	-553	-Inf	8.61	Exon (ENSSSCT00000052268/ENSSSCG00000035259, exon 3 of 15)	1	45219389	45295072	75684	1
chr1	45282821	45284540	1720	ENSSSCG00000035259	ENSSSCT00000052268	protein_coding	63432	PHF3	PHD finger protein 3 [Source:NCBI gene;Acc:110260283]	GO:0006351(transcription, DNA-templated);GO:0046872(metal ion binding)	NA	6.9e-05	2	101,110,	0,1610	-4.16	-3.47	2.44	Exon (ENSSSCT00000052268/ENSSSCG00000035259, exon 8 of 15)	1	45219389	45295072	75684	1
chr1	45292235	45294301	2067	ENSSSCG00000035259	ENSSSCT00000052268	protein_coding	72846	PHF3	PHD finger protein 3 [Source:NCBI gene;Acc:110260283]	GO:0006351(transcription, DNA-templated);GO:0046872(metal ion binding)	NA	0	1	2067,	0	-463	-Inf	11.8	Exon (ENSSSCT00000052268/ENSSSCG00000035259, exon 15 of 15)	1	45219389	45295072	75684	1
chr1	45294841	45295020	180	ENSSSCG00000035259	ENSSSCT00000052268	protein_coding	75452	PHF3	PHD finger protein 3 [Source:NCBI gene;Acc:110260283]	GO:0006351(transcription, DNA-templated);GO:0046872(metal ion binding)	NA	9.8e-06	1	180,	0	-5.01	-4.29	1.67	3' UTR	1	45219389	45295072	75684	1
chr1	50692217	50693834	1618	ENSSSCG00000004275	ENSSSCT00000004725	protein_coding	112502	FAM135A	family with sequence similarity 135 member A [Source:NCBI gene;Acc:100513127]	GO:0044255(cellular lipid metabolic process)	NA	1e-135	1	1618,	0	-135	-133	7.19	Exon (ENSSSCT00000004725/ENSSSCG00000004275, exon 15 of 22)	1	50579715	50716183	136469	1
chr1	50694073	50694253	181	ENSSSCG00000004275	ENSSSCT00000004725	protein_coding	114358	FAM135A	family with sequence similarity 135 member A [Source:NCBI gene;Acc:100513127]	GO:0044255(cellular lipid metabolic process)	NA	1.6e-12	1	181,	0	-11.8	-11	2.75	Exon (ENSSSCT00000004725/ENSSSCG00000004275, exon 15 of 22)	1	50579715	50716183	136469	1
chr1	50714479	50714719	241	ENSSSCG00000004275	ENSSSCT00000004725	protein_coding	134764	FAM135A	family with sequence similarity 135 member A [Source:NCBI gene;Acc:100513127]	GO:0044255(cellular lipid metabolic process)	NA	1.3e-23	1	241,	0	-22.9	-22	3.1	3' UTR	1	50579715	50716183	136469	1
chr1	50847260	50933206	85947	ENSSSCG00000004276	ENSSSCT00000052276	protein_coding	125559	SMAP1	small ArfGAP 1 [Source:NCBI gene;Acc:100513326]	GO:0005096(GTPase activator activity);GO:0005737(cytoplasm);GO:0030276(clathrin binding);GO:0043547(positive regulation of GTPase activity);GO:0045648(positive regulation of erythrocyte differentiation);GO:0046872(metal ion binding);GO:2000369(regulation of clathrin-dependent endocytosis)	04144(Endocytosis)	2e-22	6	47,76,81,81,91,75,	0,10448,19125,23616,66586,85872	-21.7	-20.8	2.96	Exon (ENSSSCT00000052276/ENSSSCG00000004276, exon 4 of 11)	1	50721701	50945633	223933	1
chr1	50938991	50939201	211	ENSSSCG00000004276	ENSSSCT00000052276	protein_coding	217290	SMAP1	small ArfGAP 1 [Source:NCBI gene;Acc:100513326]	GO:0005096(GTPase activator activity);GO:0005737(cytoplasm);GO:0030276(clathrin binding);GO:0043547(positive regulation of GTPase activity);GO:0045648(positive regulation of erythrocyte differentiation);GO:0046872(metal ion binding);GO:2000369(regulation of clathrin-dependent endocytosis)	04144(Endocytosis)	3.2e-12	1	211,	0	-11.5	-10.7	1.89	3' UTR	1	50721701	50945633	223933	1
chr1	51321105	51326812	5708	ENSSSCG00000004279	ENSSSCT00000060364	protein_coding	8091	OGFRL1	opioid growth factor receptor like 1 [Source:NCBI gene;Acc:100153138]	GO:0004985(opioid receptor activity);GO:0016020(membrane);GO:0038003(opioid receptor signaling pathway);GO:0038023(signaling receptor activity)	NA	1e-165	2	46,1543,	0,4165	-165	-164	11.1	3' UTR	1	51313014	51332328	19315	1
chr1	51329151	51329300	150	ENSSSCG00000004279	ENSSSCT00000060364	protein_coding	16137	OGFRL1	opioid growth factor receptor like 1 [Source:NCBI gene;Acc:100153138]	GO:0004985(opioid receptor activity);GO:0016020(membrane);GO:0038003(opioid receptor signaling pathway);GO:0038023(signaling receptor activity)	NA	0.00063	1	150,	0	-3.2	-2.54	1.56	3' UTR	1	51313014	51332328	19315	1
chr1	52435434	52435574	141	ENSSSCG00000033341	ENSSSCT00000040649	protein_coding	0	ENSSSCG00000033341	NA	GO:0005249(voltage-gated potassium channel activity);GO:0006813(potassium ion transport);GO:0008076(voltage-gated potassium channel complex);GO:0071805(potassium ion transmembrane transport)	NA	0.002	1	141,	0	-2.69	-2.04	3.54	Exon (ENSSSCT00000040649/ENSSSCG00000033341, exon 1 of 1)	1	52435434	52435826	393	1
chr1	52930108	52936521	6414	ENSSSCG00000004281	ENSSSCT00000038363	protein_coding	197333	KCNQ5	potassium voltage-gated channel subfamily Q member 5 [Source:NCBI gene;Acc:100154391]	GO:0005216(ion channel activity);GO:0005249(voltage-gated potassium channel activity);GO:0005251(delayed rectifier potassium channel activity);GO:0005267(potassium channel activity);GO:0005516(calmodulin binding);GO:0005887(integral component of plasma membrane);GO:0006811(ion transport);GO:0006813(potassium ion transport);GO:0008076(voltage-gated potassium channel complex);GO:0016020(membrane);G…	04725(Cholinergic synapse)	0	2	74,1182,	0,5232	-352	-Inf	12.6	3' UTR	1	52732775	52936281	203507	1
chr1	52936790	52937327	538	ENSSSCG00000004281	ENSSSCT00000026479	protein_coding	172315	KCNQ5	potassium voltage-gated channel subfamily Q member 5 [Source:NCBI gene;Acc:100154391]	GO:0005216(ion channel activity);GO:0005249(voltage-gated potassium channel activity);GO:0005251(delayed rectifier potassium channel activity);GO:0005267(potassium channel activity);GO:0005516(calmodulin binding);GO:0005887(integral component of plasma membrane);GO:0006811(ion transport);GO:0006813(potassium ion transport);GO:0008076(voltage-gated potassium channel complex);GO:0016020(membrane);G…	04725(Cholinergic synapse)	1e-220	1	538,	0	-220	-218	3.74	3' UTR	1	52764475	52939688	175214	1
chr1	52937835	52938194	360	ENSSSCG00000004281	ENSSSCT00000026479	protein_coding	173360	KCNQ5	potassium voltage-gated channel subfamily Q member 5 [Source:NCBI gene;Acc:100154391]	GO:0005216(ion channel activity);GO:0005249(voltage-gated potassium channel activity);GO:0005251(delayed rectifier potassium channel activity);GO:0005267(potassium channel activity);GO:0005516(calmodulin binding);GO:0005887(integral component of plasma membrane);GO:0006811(ion transport);GO:0006813(potassium ion transport);GO:0008076(voltage-gated potassium channel complex);GO:0016020(membrane);G…	04725(Cholinergic synapse)	2e-97	1	360,	0	-96.7	-95.5	3.86	3' UTR	1	52764475	52939688	175214	1
chr1	52938493	52938881	389	ENSSSCG00000004281	ENSSSCT00000026479	protein_coding	174018	KCNQ5	potassium voltage-gated channel subfamily Q member 5 [Source:NCBI gene;Acc:100154391]	GO:0005216(ion channel activity);GO:0005249(voltage-gated potassium channel activity);GO:0005251(delayed rectifier potassium channel activity);GO:0005267(potassium channel activity);GO:0005516(calmodulin binding);GO:0005887(integral component of plasma membrane);GO:0006811(ion transport);GO:0006813(potassium ion transport);GO:0008076(voltage-gated potassium channel complex);GO:0016020(membrane);G…	04725(Cholinergic synapse)	5e-41	1	389,	0	-40.3	-39.3	2.02	3' UTR	1	52764475	52939688	175214	1
chr1	52939270	52939509	240	ENSSSCG00000004281	ENSSSCT00000026479	protein_coding	174795	KCNQ5	potassium voltage-gated channel subfamily Q member 5 [Source:NCBI gene;Acc:100154391]	GO:0005216(ion channel activity);GO:0005249(voltage-gated potassium channel activity);GO:0005251(delayed rectifier potassium channel activity);GO:0005267(potassium channel activity);GO:0005516(calmodulin binding);GO:0005887(integral component of plasma membrane);GO:0006811(ion transport);GO:0006813(potassium ion transport);GO:0008076(voltage-gated potassium channel complex);GO:0016020(membrane);G…	04725(Cholinergic synapse)	1.6e-15	1	240,	0	-14.8	-13.9	2.06	3' UTR	1	52764475	52939688	175214	1
chr1	55694499	55706418	11920	ENSSSCG00000035281	ENSSSCT00000065061	protein_coding	76497	ZNF292	zinc finger protein 292 [Source:NCBI gene;Acc:100517252]	GO:0003676(nucleic acid binding)	NA	1e-192	2	104,2860,	0,9060	-192	-191	15.6	Exon (ENSSSCT00000065061/ENSSSCG00000035281, exon 8 of 9)	1	55618002	55710827	92826	1
chr1	55706478	55707885	1408	ENSSSCG00000035281	ENSSSCT00000065061	protein_coding	88476	ZNF292	zinc finger protein 292 [Source:NCBI gene;Acc:100517252]	GO:0003676(nucleic acid binding)	NA	0	1	1408,	0	-336	-Inf	14.4	Exon (ENSSSCT00000065061/ENSSSCG00000035281, exon 9 of 9)	1	55618002	55710827	92826	1
chr1	55708094	55708394	301	ENSSSCG00000035281	ENSSSCT00000065061	protein_coding	90092	ZNF292	zinc finger protein 292 [Source:NCBI gene;Acc:100517252]	GO:0003676(nucleic acid binding)	NA	4.2e-07	1	301,	0	-6.38	-5.64	1.8	Exon (ENSSSCT00000065061/ENSSSCG00000035281, exon 9 of 9)	1	55618002	55710827	92826	1
chr1	55708663	55709411	749	ENSSSCG00000035281	ENSSSCT00000065061	protein_coding	90661	ZNF292	zinc finger protein 292 [Source:NCBI gene;Acc:100517252]	GO:0003676(nucleic acid binding)	NA	2e-28	1	749,	0	-27.7	-26.7	4.26	Exon (ENSSSCT00000065061/ENSSSCG00000035281, exon 9 of 9)	1	55618002	55710827	92826	1
chr1	55709621	55710938	1318	ENSSSCG00000035281	ENSSSCT00000065061	protein_coding	91619	ZNF292	zinc finger protein 292 [Source:NCBI gene;Acc:100517252]	GO:0003676(nucleic acid binding)	NA	1e-127	1	1318,	0	-127	-125	16.9	3' UTR	1	55618002	55710827	92826	1
chr1	55753933	55762593	8661	ENSSSCG00000004300	ENSSSCT00000004754	protein_coding	0	SMIM8	small integral membrane protein 8 [Source:NCBI gene;Acc:100154764]	GO:0016020(membrane);GO:0016021(integral component of membrane)	NA	7.9e-25	3	82,158,299,	0,6469,8362	-24.1	-23.2	3.08	5' UTR	1	55753933	55763969	10037	1
chr1	55853266	55853505	240	ENSSSCG00000004302	ENSSSCT00000004756	protein_coding	31724	ENSSSCG00000004302	cilia and flagella associated protein 206 [Source:NCBI gene;Acc:100517793]	NA	NA	3.3e-05	1	240,	0	-4.48	-3.78	3.05	3' UTR	1	55821542	55853742	32201	1
chr1	55895005	55895304	300	ENSSSCG00000004303	ENSSSCT00000004760	protein_coding	86764	RARS2	arginyl-tRNA synthetase 2, mitochondrial [Source:NCBI gene;Acc:100518457]	GO:0000166(nucleotide binding);GO:0004812(aminoacyl-tRNA ligase activity);GO:0004814(arginine-tRNA ligase activity);GO:0005524(ATP binding);GO:0005737(cytoplasm);GO:0005739(mitochondrion);GO:0006412(translation);GO:0006418(tRNA aminoacylation for protein translation);GO:0006420(arginyl-tRNA aminoacylation);GO:0016874(ligase activity);GO:0032543(mitochondrial translation)	00970(Aminoacyl-tRNA biosynthesis)	6.3e-93	1	300,	0	-92.2	-91	4.29	3' UTR	1	55893480	55982068	88589	2
chr1	56043047	56043137	91	ENSSSCG00000004306	ENSSSCT00000037698	protein_coding	88898	ORC3	origin recognition complex subunit 3 [Source:NCBI gene;Acc:100519878]	GO:0000808(origin recognition complex);GO:0003677(DNA binding);GO:0003688(DNA replication origin binding);GO:0005654(nucleoplasm);GO:0005656(nuclear pre-replicative complex);GO:0005664(nuclear origin of replication recognition complex);GO:0006260(DNA replication);GO:0006267(pre-replicative complex assembly involved in nuclear cell cycle DNA replication);GO:0006270(DNA replication initiation);GO:0…	04110(Cell cycle)	9.1e-06	1	91,	0	-5.04	-4.32	3.14	3' UTR	1	55954149	56044246	90098	1
chr1	57128812	57129441	630	ENSSSCG00000039953	ENSSSCT00000027965	protein_coding	0	PNRC1	proline rich nuclear receptor coactivator 1 [Source:NCBI gene;Acc:106508885]	GO:0005634(nucleus)	NA	1.3e-36	2	156,174,	0,456	-35.9	-34.9	4.81	5' UTR	1	57129268	57132058	2791	1
chr1	57129800	57131553	1754	ENSSSCG00000035549	ENSSSCT00000054078	protein_coding	0	ENSSSCG00000035549	NA	GO:0016020(membrane);GO:0016021(integral component of membrane)	NA	1.6e-66	2	24,574,	0,1180	-65.8	-64.7	8.63	5' UTR	1	57131439	57131640	202	1
chr1	57213892	57214366	475	ENSSSCG00000004314	ENSSSCT00000004769	protein_coding	25357	PM20D2	peptidase M20 domain containing 2 [Source:NCBI gene;Acc:100157591]	GO:0005654(nucleoplasm);GO:0006508(proteolysis);GO:0016787(hydrolase activity);GO:0016805(dipeptidase activity);GO:0032268(regulation of cellular protein metabolic process)	NA	1.3e-35	2	26,215,	0,260	-34.9	-33.9	3.07	3' UTR	1	57188535	57216285	27751	1
chr1	57849508	57853773	4266	ENSSSCG00000004331	ENSSSCT00000004783	protein_coding	15392	CASP8AP2	caspase 8 associated protein 2 [Source:NCBI gene;Acc:100523759]	GO:0002020(protease binding);GO:0003677(DNA binding);GO:0006919(activation of cysteine-type endopeptidase activity involved in apoptotic process);GO:0008625(extrinsic apoptotic signaling pathway via death domain receptors);GO:0008656(cysteine-type endopeptidase activator activity involved in apoptotic process);GO:0042802(identical protein binding);GO:0097190(apoptotic signaling pathway)	NA	4.4e-10	3	59,116,185,	0,1256,4081	-9.36	-8.58	2.49	Exon (ENSSSCT00000004783/ENSSSCG00000004331, exon 6 of 10)	1	57834116	57859479	25364	1
chr1	57853983	57856437	2455	ENSSSCG00000004331	ENSSSCT00000004783	protein_coding	19867	CASP8AP2	caspase 8 associated protein 2 [Source:NCBI gene;Acc:100523759]	GO:0002020(protease binding);GO:0003677(DNA binding);GO:0006919(activation of cysteine-type endopeptidase activity involved in apoptotic process);GO:0008625(extrinsic apoptotic signaling pathway via death domain receptors);GO:0008656(cysteine-type endopeptidase activator activity involved in apoptotic process);GO:0042802(identical protein binding);GO:0097190(apoptotic signaling pathway)	NA	1e-225	2	1822,98,	0,2357	-225	-224	10.3	Exon (ENSSSCT00000004783/ENSSSCG00000004331, exon 8 of 10)	1	57834116	57859479	25364	1
chr1	57856497	57858026	1530	ENSSSCG00000004331	ENSSSCT00000004783	protein_coding	22381	CASP8AP2	caspase 8 associated protein 2 [Source:NCBI gene;Acc:100523759]	GO:0002020(protease binding);GO:0003677(DNA binding);GO:0006919(activation of cysteine-type endopeptidase activity involved in apoptotic process);GO:0008625(extrinsic apoptotic signaling pathway via death domain receptors);GO:0008656(cysteine-type endopeptidase activator activity involved in apoptotic process);GO:0042802(identical protein binding);GO:0097190(apoptotic signaling pathway)	NA	1e-144	1	1530,	0	-144	-143	9.02	Exon (ENSSSCT00000004783/ENSSSCG00000004331, exon 10 of 10)	1	57834116	57859479	25364	1
chr1	57858446	57859316	871	ENSSSCG00000004331	ENSSSCT00000004783	protein_coding	24330	CASP8AP2	caspase 8 associated protein 2 [Source:NCBI gene;Acc:100523759]	GO:0002020(protease binding);GO:0003677(DNA binding);GO:0006919(activation of cysteine-type endopeptidase activity involved in apoptotic process);GO:0008625(extrinsic apoptotic signaling pathway via death domain receptors);GO:0008656(cysteine-type endopeptidase activator activity involved in apoptotic process);GO:0042802(identical protein binding);GO:0097190(apoptotic signaling pathway)	NA	1e-115	1	871,	0	-115	-114	6.43	Exon (ENSSSCT00000004783/ENSSSCG00000004331, exon 10 of 10)	1	57834116	57859479	25364	1
chr1	57879799	57880065	267	ENSSSCG00000004330	ENSSSCT00000004786	protein_coding	59	GJA10	gap junction protein alpha 10 [Source:NCBI gene;Acc:100152611]	GO:0005243(gap junction channel activity);GO:0005886(plasma membrane);GO:0005921(gap junction);GO:0005922(connexin complex);GO:0007154(cell communication);GO:0007276(gamete generation);GO:0007416(synapse assembly);GO:0009416(response to light stimulus);GO:0016020(membrane);GO:0016021(integral component of membrane);GO:0030054(cell junction);GO:0050908(detection of light stimulus involved in visua…	NA	5.5e-05	1	267,	0	-4.26	-3.56	16.2	Exon (ENSSSCT00000004786/ENSSSCG00000004330, exon 1 of 1)	1	57879740	57881395	1656	1
chr1	57880508	57880774	267	ENSSSCG00000004330	ENSSSCT00000004786	protein_coding	768	GJA10	gap junction protein alpha 10 [Source:NCBI gene;Acc:100152611]	GO:0005243(gap junction channel activity);GO:0005886(plasma membrane);GO:0005921(gap junction);GO:0005922(connexin complex);GO:0007154(cell communication);GO:0007276(gamete generation);GO:0007416(synapse assembly);GO:0009416(response to light stimulus);GO:0016020(membrane);GO:0016021(integral component of membrane);GO:0030054(cell junction);GO:0050908(detection of light stimulus involved in visua…	NA	0.0011	1	267,	0	-2.94	-2.29	11.8	Exon (ENSSSCT00000004786/ENSSSCG00000004330, exon 1 of 1)	1	57879740	57881395	1656	1
chr1	57880863	57881099	237	ENSSSCG00000004330	ENSSSCT00000004786	protein_coding	1123	GJA10	gap junction protein alpha 10 [Source:NCBI gene;Acc:100152611]	GO:0005243(gap junction channel activity);GO:0005886(plasma membrane);GO:0005921(gap junction);GO:0005922(connexin complex);GO:0007154(cell communication);GO:0007276(gamete generation);GO:0007416(synapse assembly);GO:0009416(response to light stimulus);GO:0016020(membrane);GO:0016021(integral component of membrane);GO:0030054(cell junction);GO:0050908(detection of light stimulus involved in visua…	NA	0.034	1	237,	0	-1.47	-0.684	6.63	Exon (ENSSSCT00000004786/ENSSSCG00000004330, exon 1 of 1)	1	57879740	57881395	1656	1
chr1	62887983	62902794	14812	ENSSSCG00000035648	ENSSSCT00000038684	protein_coding	299	MANEA	mannosidase endo-alpha [Source:NCBI gene;Acc:100154996]	GO:0005794(Golgi apparatus);GO:0016798(hydrolase activity, acting on glycosyl bonds)	NA	3.2e-22	2	3,566,	0,14246	-21.5	-20.6	10.1	5' UTR	1	62887684	62945655	57972	1
chr1	62940365	62940962	598	ENSSSCG00000035648	ENSSSCT00000038684	protein_coding	52681	MANEA	mannosidase endo-alpha [Source:NCBI gene;Acc:100154996]	GO:0005794(Golgi apparatus);GO:0016798(hydrolase activity, acting on glycosyl bonds)	NA	1e-101	1	598,	0	-101	-100	12.3	3' UTR	1	62887684	62945655	57972	1
chr1	63667352	63671812	4461	ENSSSCG00000004339	ENSSSCT00000004795	protein_coding	28827	UFL1	UFM1 specific ligase 1 [Source:NCBI gene;Acc:100153617]	GO:0005737(cytoplasm);GO:0005783(endoplasmic reticulum);GO:0005789(endoplasmic reticulum membrane);GO:0008284(positive regulation of cell population proliferation);GO:0010468(regulation of gene expression);GO:0031397(negative regulation of protein ubiquitination);GO:0032088(negative regulation of NF-kappaB transcription factor activity);GO:0032434(regulation of proteasomal ubiquitin-dependent pro…	NA	1e-14	3	60,117,4,	0,2540,4457	-14	-13.1	3.48	Exon (ENSSSCT00000004795/ENSSSCG00000004339, exon 11 of 19)	1	63638525	63700975	62451	1
chr1	63697765	63698789	1025	ENSSSCG00000004339	ENSSSCT00000004795	protein_coding	59240	UFL1	UFM1 specific ligase 1 [Source:NCBI gene;Acc:100153617]	GO:0005737(cytoplasm);GO:0005783(endoplasmic reticulum);GO:0005789(endoplasmic reticulum membrane);GO:0008284(positive regulation of cell population proliferation);GO:0010468(regulation of gene expression);GO:0031397(negative regulation of protein ubiquitination);GO:0032088(negative regulation of NF-kappaB transcription factor activity);GO:0032434(regulation of proteasomal ubiquitin-dependent pro…	NA	1e-212	2	12,378,	0,647	-212	-210	7.67	3' UTR	1	63638525	63700975	62451	1
chr1	64259967	64260326	360	ENSSSCG00000027002	ENSSSCT00000024655	protein_coding	181299	KLHL32	kelch like family member 32 [Source:NCBI gene;Acc:100621727]	GO:0005515(protein binding)	NA	4e-13	1	360,	0	-12.4	-11.5	30.2	Exon (ENSSSCT00000024655/ENSSSCG00000027002, exon 7 of 8)	1	64078668	64302979	224312	1
chr1	64260386	64260446	61	ENSSSCG00000027002	ENSSSCT00000024655	protein_coding	181718	KLHL32	kelch like family member 32 [Source:NCBI gene;Acc:100621727]	GO:0005515(protein binding)	NA	0.015	1	61,	0	-1.81	-1.2	3.31	Exon (ENSSSCT00000024655/ENSSSCG00000027002, exon 7 of 8)	1	64078668	64302979	224312	1
chr1	66463238	66463452	215	ENSSSCG00000038757	ENSSSCT00000053219	protein_coding	3258	ENSSSCG00000038757	thiosulfate sulfurtransferase like domain containing 3 [Source:NCBI gene;Acc:100514380]	GO:0004792(thiosulfate sulfurtransferase activity);GO:0016740(transferase activity)	NA	0.0072	2	115,5,	0,210	-2.14	-1.52	1.13	Exon (ENSSSCT00000053219/ENSSSCG00000038757, exon 2 of 5)	1	66459980	66467850	7871	1
chr1	66463601	66464362	762	ENSSSCG00000038757	ENSSSCT00000053219	protein_coding	3621	ENSSSCG00000038757	thiosulfate sulfurtransferase like domain containing 3 [Source:NCBI gene;Acc:100514380]	GO:0004792(thiosulfate sulfurtransferase activity);GO:0016740(transferase activity)	NA	2.5e-23	2	7,232,	0,530	-22.6	-21.7	3.07	3' UTR	1	66459980	66467850	7871	1
chr1	66464601	66464809	209	ENSSSCG00000038757	ENSSSCT00000053219	protein_coding	4621	ENSSSCG00000038757	thiosulfate sulfurtransferase like domain containing 3 [Source:NCBI gene;Acc:100514380]	GO:0004792(thiosulfate sulfurtransferase activity);GO:0016740(transferase activity)	NA	1e-101	1	209,	0	-101	-100	4.19	3' UTR	1	66459980	66467850	7871	1
chr1	66467463	66467522	60	ENSSSCG00000038757	ENSSSCT00000053219	protein_coding	7483	ENSSSCG00000038757	thiosulfate sulfurtransferase like domain containing 3 [Source:NCBI gene;Acc:100514380]	GO:0004792(thiosulfate sulfurtransferase activity);GO:0016740(transferase activity)	NA	0.0095	1	60,	0	-2.02	-1.4	1.62	3' UTR	1	66459980	66467850	7871	1
chr1	68678988	68679048	61	ENSSSCG00000004361	ENSSSCT00000004819	protein_coding	389645	GRIK2	glutamate ionotropic receptor kainate type subunit 2 [Source:NCBI gene;Acc:100516526]	GO:0001662(behavioral fear response);GO:0004970(ionotropic glutamate receptor activity);GO:0005216(ion channel activity);GO:0005234(extracellularly glutamate-gated ion channel activity);GO:0005886(plasma membrane);GO:0006811(ion transport);GO:0006874(cellular calcium ion homeostasis);GO:0007268(chemical synaptic transmission);GO:0008066(glutamate receptor activity);GO:0014069(postsynaptic density…	04080(Neuroactive ligand-receptor interaction);04724(Glutamatergic synapse)	0.013	1	61,	0	-1.88	-1.27	8.1	3' UTR	1	68289343	68679256	389914	1
chr1	72324834	72324924	91	ENSSSCG00000004369	ENSSSCT00000004830	protein_coding	12752	PRDM1	PR/SET domain 1 [Source:NCBI gene;Acc:100154284]	GO:0000122(negative regulation of transcription by RNA polymerase II);GO:0000977(RNA polymerase II regulatory region sequence-specific DNA binding);GO:0000978(RNA polymerase II proximal promoter sequence-specific DNA binding);GO:0001227(DNA-binding transcription repressor activity, RNA polymerase II-specific);GO:0001701(in utero embryonic development);GO:0001763(morphogenesis of a branching struc…	NA	0.00066	1	91,	0	-3.18	-2.51	4.12	Exon (ENSSSCT00000004830/ENSSSCG00000004369, exon 4 of 7)	1	72312082	72337411	25330	1
chr1	72324984	72331151	6168	ENSSSCG00000004369	ENSSSCT00000004830	protein_coding	12902	PRDM1	PR/SET domain 1 [Source:NCBI gene;Acc:100154284]	GO:0000122(negative regulation of transcription by RNA polymerase II);GO:0000977(RNA polymerase II regulatory region sequence-specific DNA binding);GO:0000978(RNA polymerase II proximal promoter sequence-specific DNA binding);GO:0001227(DNA-binding transcription repressor activity, RNA polymerase II-specific);GO:0001701(in utero embryonic development);GO:0001763(morphogenesis of a branching struc…	NA	1e-25	2	87,631,	0,5537	-25	-24.1	8.47	Exon (ENSSSCT00000004830/ENSSSCG00000004369, exon 4 of 7)	1	72312082	72337411	25330	1
chr1	72332839	72333377	539	ENSSSCG00000004369	ENSSSCT00000004830	protein_coding	20757	PRDM1	PR/SET domain 1 [Source:NCBI gene;Acc:100154284]	GO:0000122(negative regulation of transcription by RNA polymerase II);GO:0000977(RNA polymerase II regulatory region sequence-specific DNA binding);GO:0000978(RNA polymerase II proximal promoter sequence-specific DNA binding);GO:0001227(DNA-binding transcription repressor activity, RNA polymerase II-specific);GO:0001701(in utero embryonic development);GO:0001763(morphogenesis of a branching struc…	NA	1e-103	1	539,	0	-103	-101	6.92	3' UTR	1	72312082	72337411	25330	1
chr1	72699747	72701006	1260	ENSSSCG00000004371	ENSSSCT00000004832	protein_coding	146979	CRYBG1	crystallin beta-gamma domain containing 1 [Source:NCBI gene;Acc:100521168]	NA	NA	1e-194	1	1260,	0	-194	-193	9.14	5' UTR	1	72552768	72762943	210176	1
chr1	72706183	72707712	1530	ENSSSCG00000004371	ENSSSCT00000004832	protein_coding	153415	CRYBG1	crystallin beta-gamma domain containing 1 [Source:NCBI gene;Acc:100521168]	NA	NA	0	1	1530,	0	-867	-Inf	8.14	Exon (ENSSSCT00000004832/ENSSSCG00000004371, exon 4 of 21)	1	72552768	72762943	210176	1
chr1	72708132	72712271	4140	ENSSSCG00000004371	ENSSSCT00000004832	protein_coding	155364	CRYBG1	crystallin beta-gamma domain containing 1 [Source:NCBI gene;Acc:100521168]	NA	NA	5e-43	3	211,48,11,	0,3995,4129	-42.3	-41.3	7.77	Exon (ENSSSCT00000004832/ENSSSCG00000004371, exon 4 of 21)	1	72552768	72762943	210176	1
chr1	72762896	72763556	661	ENSSSCG00000004371	ENSSSCT00000004832	protein_coding	210128	CRYBG1	crystallin beta-gamma domain containing 1 [Source:NCBI gene;Acc:100521168]	NA	NA	0	1	661,	0	-503	-Inf	12.7	3' UTR	1	72552768	72762943	210176	1
chr1	72815199	72815556	358	ENSSSCG00000004373	ENSSSCT00000004833	protein_coding	0	RTN4IP1	reticulon 4 interacting protein 1 [Source:NCBI gene;Acc:100519752]	GO:0005739(mitochondrion);GO:0005741(mitochondrial outer membrane);GO:0008270(zinc ion binding);GO:0016491(oxidoreductase activity);GO:0055114(oxidation-reduction process)	NA	6.3e-71	1	358,	0	-70.2	-69.1	5.16	5' UTR	1	72762855	72815540	52686	2
chr1	72844657	72845645	989	ENSSSCG00000004374	ENSSSCT00000041310	protein_coding	29875	QRSL1	QRSL1, glutaminyl-tRNA amidotransferase subunit A [Source:NCBI gene;Acc:100627457]	GO:0000166(nucleotide binding);GO:0004040(amidase activity);GO:0005524(ATP binding);GO:0005739(mitochondrion);GO:0006412(translation);GO:0016874(ligase activity);GO:0016884(carbon-nitrogen ligase activity, with glutamine as amido-N-donor);GO:0030956(glutamyl-tRNA(Gln) amidotransferase complex);GO:0031647(regulation of protein stability);GO:0032543(mitochondrial translation);GO:0050567(glutaminyl-…	00970(Aminoacyl-tRNA biosynthesis)	1.7e-10	2	72,107,	0,882	-9.77	-8.97	1.53	3' UTR	1	72814782	72846754	31973	1
chr1	73165433	73174644	9212	ENSSSCG00000037985	ENSSSCT00000059292	protein_coding	3059	C6orf203	chromosome 1 C6orf203 homolog [Source:NCBI gene;Acc:100157575]	NA	NA	9e-299	4	15,482,73,660,	0,1176,3781,8552	-298	-297	8.47	5' UTR	1	73162374	73174644	12271	1
chr1	73549512	73549631	120	ENSSSCG00000004379	ENSSSCT00000004840	protein_coding	329	SOBP	sine oculis binding protein homolog [Source:NCBI gene;Acc:100521699]	GO:0005634(nucleus);GO:0007605(sensory perception of sound);GO:0007626(locomotory behavior);GO:0032184(SUMO polymer binding);GO:0042472(inner ear morphogenesis);GO:0050890(cognition);GO:0090102(cochlea development)	NA	0.003	1	120,	0	-2.52	-1.88	10.3	5' UTR	1	73549183	73702017	152835	1
chr1	73549900	73595065	45166	ENSSSCG00000004379	ENSSSCT00000004840	protein_coding	717	SOBP	sine oculis binding protein homolog [Source:NCBI gene;Acc:100521699]	GO:0005634(nucleus);GO:0007605(sensory perception of sound);GO:0007626(locomotory behavior);GO:0032184(SUMO polymer binding);GO:0042472(inner ear morphogenesis);GO:0050890(cognition);GO:0090102(cochlea development)	NA	5e-20	4	11,139,186,53,	0,14912,17485,45113	-19.3	-18.4	2.71	Exon (ENSSSCT00000004840/ENSSSCG00000004379, exon 1 of 6)	1	73549183	73702017	152835	1
chr1	73649857	73701957	52101	ENSSSCG00000004379	ENSSSCT00000004840	protein_coding	100674	SOBP	sine oculis binding protein homolog [Source:NCBI gene;Acc:100521699]	GO:0005634(nucleus);GO:0007605(sensory perception of sound);GO:0007626(locomotory behavior);GO:0032184(SUMO polymer binding);GO:0042472(inner ear morphogenesis);GO:0050890(cognition);GO:0090102(cochlea development)	NA	1.6e-99	2	76,1896,	0,50205	-98.8	-97.6	48.8	Exon (ENSSSCT00000004840/ENSSSCG00000004379, exon 5 of 6)	1	73549183	73702017	152835	1
chr1	73720888	73720996	109	ENSSSCG00000040159	ENSSSCT00000056631	protein_coding	139	ENSSSCG00000040159	NA	NA	NA	0.034	1	109,	0	-1.47	-0.684	6.63	Exon (ENSSSCT00000056631/ENSSSCG00000040159, exon 2 of 2)	1	73720749	73721078	330	1
chr1	74588564	74589162	599	ENSSSCG00000040199	ENSSSCT00000046117	protein_coding	221139	AFG1L	AFG1 like ATPase [Source:NCBI gene;Acc:100155926]	GO:0005524(ATP binding);GO:0005737(cytoplasm);GO:0005739(mitochondrion);GO:0006123(mitochondrial electron transport, cytochrome c to oxygen);GO:0007005(mitochondrion organization);GO:0016887(ATPase activity);GO:0031966(mitochondrial membrane);GO:0035694(mitochondrial protein catabolic process)	NA	6.3e-42	1	599,	0	-41.2	-40.2	10.7	3' UTR	1	74367425	74591853	224429	1
chr1	74629925	74630194	270	ENSSSCG00000004387	ENSSSCT00000038875	protein_coding	3253	FOXO3	forkhead box O3 [Source:NCBI gene;Acc:733621]	GO:0000122(negative regulation of transcription by RNA polymerase II);GO:0000978(RNA polymerase II proximal promoter sequence-specific DNA binding);GO:0000981(DNA-binding transcription factor activity, RNA polymerase II-specific);GO:0001227(DNA-binding transcription repressor activity, RNA polymerase II-specific);GO:0001228(DNA-binding transcription activator activity, RNA polymerase II-specific)…	01521(EGFR tyrosine kinase inhibitor resistance);04062(Chemokine signaling pathway);04068(FoxO signaling pathway);04137(Mitophagy - animal);04151(PI3K-Akt signaling pathway);04152(AMPK signaling pathway);04211(Longevity regulating pathway);04213(Longevity regulating pathway - multiple species);04218(Cellular senescence);04722(Neurotrophin signaling pathway);04917(Prolactin signaling pathway);0521…	1.3e-24	1	270,	0	-23.9	-23	10.4	Exon (ENSSSCT00000038875/ENSSSCG00000004387, exon 2 of 4)	1	74626672	74760320	133649	1
chr1	74737785	74756111	18327	ENSSSCG00000004387	ENSSSCT00000038875	protein_coding	111113	FOXO3	forkhead box O3 [Source:NCBI gene;Acc:733621]	GO:0000122(negative regulation of transcription by RNA polymerase II);GO:0000978(RNA polymerase II proximal promoter sequence-specific DNA binding);GO:0000981(DNA-binding transcription factor activity, RNA polymerase II-specific);GO:0001227(DNA-binding transcription repressor activity, RNA polymerase II-specific);GO:0001228(DNA-binding transcription activator activity, RNA polymerase II-specific)…	01521(EGFR tyrosine kinase inhibitor resistance);04062(Chemokine signaling pathway);04068(FoxO signaling pathway);04137(Mitophagy - animal);04151(PI3K-Akt signaling pathway);04152(AMPK signaling pathway);04211(Longevity regulating pathway);04213(Longevity regulating pathway - multiple species);04218(Cellular senescence);04722(Neurotrophin signaling pathway);04917(Prolactin signaling pathway);0521…	0	2	688,687,	0,17640	-395	-Inf	12.4	3' UTR	1	74626672	74760320	133649	1
chr1	74759996	74760235	240	ENSSSCG00000004387	ENSSSCT00000038875	protein_coding	133324	FOXO3	forkhead box O3 [Source:NCBI gene;Acc:733621]	GO:0000122(negative regulation of transcription by RNA polymerase II);GO:0000978(RNA polymerase II proximal promoter sequence-specific DNA binding);GO:0000981(DNA-binding transcription factor activity, RNA polymerase II-specific);GO:0001227(DNA-binding transcription repressor activity, RNA polymerase II-specific);GO:0001228(DNA-binding transcription activator activity, RNA polymerase II-specific)…	01521(EGFR tyrosine kinase inhibitor resistance);04062(Chemokine signaling pathway);04068(FoxO signaling pathway);04137(Mitophagy - animal);04151(PI3K-Akt signaling pathway);04152(AMPK signaling pathway);04211(Longevity regulating pathway);04213(Longevity regulating pathway - multiple species);04218(Cellular senescence);04722(Neurotrophin signaling pathway);04917(Prolactin signaling pathway);0521…	2.4e-08	1	240,	0	-7.62	-6.86	2.81	3' UTR	1	74626672	74760320	133649	1
chr1	75019134	75019404	271	ENSSSCG00000004388	ENSSSCT00000004851	protein_coding	95303	ENSSSCG00000004388	armadillo repeat containing 2 [Source:NCBI gene;Acc:100523341]	GO:0005515(protein binding)	NA	0.00021	1	271,	0	-3.67	-2.99	1.91	Exon (ENSSSCT00000004851/ENSSSCG00000004388, exon 9 of 14)	1	74923831	75041844	118014	1
chr1	75282290	75285386	3097	ENSSSCG00000004415	ENSSSCT00000024443	protein_coding	10240	ENSSSCG00000004415	coiled-coil domain containing 162, pseudogene [Source:NCBI gene;Acc:100514885]	NA	NA	0.0031	2	61,150,	0,2947	-2.51	-1.87	10.3	Exon (ENSSSCT00000024443/ENSSSCG00000004415, exon 7 of 46)	1	75272050	75431503	159454	1
chr1	75511292	75511500	209	ENSSSCG00000004408	ENSSSCT00000004871	protein_coding	2994	SMPD2	sphingomyelin phosphodiesterase 2 [Source:NCBI gene;Acc:100152155]	GO:0004767(sphingomyelin phosphodiesterase activity);GO:0005901(caveola);GO:0006684(sphingomyelin metabolic process);GO:0006685(sphingomyelin catabolic process);GO:0016020(membrane);GO:0016021(integral component of membrane)	00600(Sphingolipid metabolism);04071(Sphingolipid signaling pathway)	3.2e-23	1	209,	0	-22.5	-21.6	2.06	3' UTR	1	75508298	75512153	3856	1
chr1	76213795	76215202	1408	ENSSSCG00000004403	ENSSSCT00000004866	protein_coding	34631	CDC40	cell division cycle 40 [Source:NCBI gene;Acc:100511111]	GO:0000398(mRNA splicing, via spliceosome);GO:0005515(protein binding);GO:0005634(nucleus);GO:0071007(U2-type catalytic step 2 spliceosome);GO:0071013(catalytic step 2 spliceosome)	03040(Spliceosome)	0.00051	2	67,54,	0,1354	-3.29	-2.62	2.37	Exon (ENSSSCT00000004866/ENSSSCG00000004403, exon 6 of 16)	1	76179164	76234685	55522	1
chr1	76839820	76839939	120	ENSSSCG00000004392	ENSSSCT00000004855	protein_coding	89	AMD1	adenosylmethionine decarboxylase 1 [Source:NCBI gene;Acc:100155925]	GO:0004014(adenosylmethionine decarboxylase activity);GO:0005829(cytosol);GO:0006557(S-adenosylmethioninamine biosynthetic process);GO:0006596(polyamine biosynthetic process);GO:0006597(spermine biosynthetic process);GO:0008295(spermidine biosynthetic process);GO:0016829(lyase activity);GO:0016831(carboxy-lyase activity);GO:0019810(putrescine binding)	00270(Cysteine and methionine metabolism);00330(Arginine and proline metabolism)	7.9e-11	1	120,	0	-10.1	-9.3	2.5	5' UTR	1	76839731	76863722	23992	1
chr1	76861663	76861782	120	ENSSSCG00000004392	ENSSSCT00000004855	protein_coding	21932	AMD1	adenosylmethionine decarboxylase 1 [Source:NCBI gene;Acc:100155925]	GO:0004014(adenosylmethionine decarboxylase activity);GO:0005829(cytosol);GO:0006557(S-adenosylmethioninamine biosynthetic process);GO:0006596(polyamine biosynthetic process);GO:0006597(spermine biosynthetic process);GO:0008295(spermidine biosynthetic process);GO:0016829(lyase activity);GO:0016831(carboxy-lyase activity);GO:0019810(putrescine binding)	00270(Cysteine and methionine metabolism);00330(Arginine and proline metabolism)	1.6e-16	1	120,	0	-15.8	-15	1.28	3' UTR	1	76839731	76863722	23992	1
chr1	76902667	76908694	6028	ENSSSCG00000004393	ENSSSCT00000004856	protein_coding	5844	GTF3C6	general transcription factor IIIC subunit 6 [Source:NCBI gene;Acc:100525020]	GO:0000127(transcription factor TFIIIC complex);GO:0003677(DNA binding);GO:0005654(nucleoplasm);GO:0006383(transcription by RNA polymerase III);GO:0016604(nuclear body)	NA	0	2	111,487,	0,5541	-1240	-Inf	5.77	3' UTR	1	76896823	76909858	13036	1
chr1	76958681	76958830	150	ENSSSCG00000004394	ENSSSCT00000043824	protein_coding	41510	RPF2	ribosome production factor 2 homolog [Source:NCBI gene;Acc:100525264]	GO:0000027(ribosomal large subunit assembly);GO:0000463(maturation of LSU-rRNA from tricistronic rRNA transcript (SSU-rRNA, 5.8S rRNA, LSU-rRNA));GO:0000470(maturation of LSU-rRNA);GO:0005634(nucleus);GO:0005730(nucleolus);GO:0008097(5S rRNA binding);GO:0019843(rRNA binding);GO:0042273(ribosomal large subunit biogenesis);GO:1901796(regulation of signal transduction by p53 class mediator);GO:19025…	NA	2.5e-11	1	150,	0	-10.6	-9.77	2.53	3' UTR	1	76917171	76960111	42941	1
chr1	77166347	77166977	631	ENSSSCG00000004419	ENSSSCT00000056064	protein_coding	7037	MFSD4B	solute carrier family 16 member 10 [Source:NCBI gene;Acc:100513770]	GO:0005355(glucose transmembrane transporter activity);GO:0005887(integral component of plasma membrane);GO:0015173(aromatic amino acid transmembrane transporter activity);GO:0015349(thyroid hormone transmembrane transporter activity);GO:0015801(aromatic amino acid transport);GO:0016020(membrane);GO:0016021(integral component of membrane);GO:0055085(transmembrane transport);GO:0070327(thyroid hor…	04919(Thyroid hormone signaling pathway);04974(Protein digestion and absorption)	1e-104	1	631,	0	-104	-103	8.35	Exon (ENSSSCT00000056064/ENSSSCG00000004419, exon 4 of 4)	1	77159310	77171084	11775	1
chr1	77167097	77168236	1140	ENSSSCG00000004419	ENSSSCT00000056064	protein_coding	7787	MFSD4B	solute carrier family 16 member 10 [Source:NCBI gene;Acc:100513770]	GO:0005355(glucose transmembrane transporter activity);GO:0005887(integral component of plasma membrane);GO:0015173(aromatic amino acid transmembrane transporter activity);GO:0015349(thyroid hormone transmembrane transporter activity);GO:0015801(aromatic amino acid transport);GO:0016020(membrane);GO:0016021(integral component of membrane);GO:0055085(transmembrane transport);GO:0070327(thyroid hor…	04919(Thyroid hormone signaling pathway);04974(Protein digestion and absorption)	0	1	1140,	0	-326	-Inf	8.05	3' UTR	1	77159310	77171084	11775	1
chr1	78019498	78019618	121	ENSSSCG00000004422	ENSSSCT00000057912	protein_coding	14138	CCN6	cellular communication network factor 6 [Source:NCBI gene;Acc:100155801]	GO:0005178(integrin binding);GO:0005520(insulin-like growth factor binding);GO:0005576(extracellular region);GO:0005615(extracellular space);GO:0005739(mitochondrion);GO:0005783(endoplasmic reticulum);GO:0007155(cell adhesion);GO:0008201(heparin binding);GO:0031012(extracellular matrix);GO:0051881(regulation of mitochondrial membrane potential);GO:0060548(negative regulation of cell death);GO:190…	NA	2.6e-05	1	121,	0	-4.59	-3.88	2.02	3' UTR	1	78005360	78021145	15786	1
chr1	81879232	81879321	90	ENSSSCG00000004435	ENSSSCT00000035653	protein_coding	133210	NT5DC1	5'-nucleotidase domain containing 1 [Source:NCBI gene;Acc:100156192]	GO:0008253(5'-nucleotidase activity);GO:0016311(dephosphorylation)	NA	0.018	1	90,	0	-1.75	-1.15	1.82	3' UTR	1	81746022	81880688	134667	1
chr1	82061192	82063010	1819	ENSSSCG00000004441	ENSSSCT00000004906	protein_coding	64223	ENSSSCG00000004441	dermatan sulfate epimerase [Source:NCBI gene;Acc:100625171]	GO:0016020(membrane);GO:0016021(integral component of membrane)	00532(Glycosaminoglycan biosynthesis - chondroitin sulfate / dermatan sulfate)	0	1	1819,	0	-763	-Inf	11.3	3' UTR	1	81996969	82063845	66877	1
chr1	82176051	82180269	4219	ENSSSCG00000004446	ENSSSCT00000004911	protein_coding	14353	ENSSSCG00000004446	RWD domain containing 1 [Source:NCBI gene;Acc:100153343]	GO:0002181(cytoplasmic translation);GO:0005515(protein binding);GO:0005844(polysome)	NA	7.9e-13	4	58,133,63,254,	0,969,1601,3965	-12.1	-11.3	2.75	3' UTR	1	82161698	82182177	20480	1
chr1	82988380	82988500	121	ENSSSCG00000004454	ENSSSCT00000047131	protein_coding	193416	ME1	malic enzyme 1 [Source:NCBI gene;Acc:397538]	GO:0004470(malic enzyme activity);GO:0004471(malate dehydrogenase (decarboxylating) (NAD+) activity);GO:0004473(malate dehydrogenase (decarboxylating) (NADP+) activity);GO:0005739(mitochondrion);GO:0006090(pyruvate metabolic process);GO:0006108(malate metabolic process);GO:0016491(oxidoreductase activity);GO:0030145(manganese ion binding);GO:0046872(metal ion binding);GO:0051262(protein tetrameri…	00620(Pyruvate metabolism)	3.4e-07	1	121,	0	-6.47	-5.73	1.5	3' UTR	1	82794964	82988446	193483	1
chr1	82989638	82989878	241	ENSSSCG00000004454	ENSSSCT00000004920	protein_coding	189765	ME1	malic enzyme 1 [Source:NCBI gene;Acc:397538]	GO:0004470(malic enzyme activity);GO:0004471(malate dehydrogenase (decarboxylating) (NAD+) activity);GO:0004473(malate dehydrogenase (decarboxylating) (NADP+) activity);GO:0005739(mitochondrion);GO:0006090(pyruvate metabolic process);GO:0006108(malate metabolic process);GO:0016491(oxidoreductase activity);GO:0030145(manganese ion binding);GO:0046872(metal ion binding);GO:0051262(protein tetrameri…	00620(Pyruvate metabolism)	2e-15	1	241,	0	-14.7	-13.9	2.91	3' UTR	1	82799873	82989908	190036	1
chr1	83240574	83241232	659	ENSSSCG00000026346	ENSSSCT00000025129	protein_coding	100479	UBE3D	ubiquitin protein ligase E3D [Source:NCBI gene;Acc:100739214]	GO:0000151(ubiquitin ligase complex);GO:0000209(protein polyubiquitination);GO:0006513(protein monoubiquitination);GO:0030332(cyclin binding);GO:0044390(ubiquitin-like protein conjugating enzyme binding);GO:0051865(protein autoubiquitination);GO:0061630(ubiquitin protein ligase activity)	NA	8.3e-09	2	277,293,	0,366	-8.08	-7.31	4.3	Exon (ENSSSCT00000064929/ENSSSCG00000034941, exon 2 of 3)	1	83140095	83295353	155259	1
chr1	83973626	83983799	10174	ENSSSCG00000004460	ENSSSCT00000044652	protein_coding	0	IBTK	inhibitor of Bruton tyrosine kinase [Source:NCBI gene;Acc:100153597]	GO:0001933(negative regulation of protein phosphorylation);GO:0005515(protein binding);GO:0005654(nucleoplasm);GO:0005737(cytoplasm);GO:0019901(protein kinase binding);GO:0030292(protein tyrosine kinase inhibitor activity);GO:0051209(release of sequestered calcium ion into cytosol);GO:0061099(negative regulation of protein tyrosine kinase activity)	NA	5e-19	2	120,150,	0,10024	-18.3	-17.4	2.6	5' UTR	1	83983650	84070798	87149	1
chr1	83983919	83984517	599	ENSSSCG00000004460	ENSSSCT00000004926	protein_coding	10383	IBTK	inhibitor of Bruton tyrosine kinase [Source:NCBI gene;Acc:100153597]	GO:0001933(negative regulation of protein phosphorylation);GO:0005515(protein binding);GO:0005654(nucleoplasm);GO:0005737(cytoplasm);GO:0019901(protein kinase binding);GO:0030292(protein tyrosine kinase inhibitor activity);GO:0051209(release of sequestered calcium ion into cytosol);GO:0061099(negative regulation of protein tyrosine kinase activity)	NA	1e-225	1	599,	0	-225	-224	5.55	5' UTR	1	83973536	84070798	97263	1
chr1	84007116	84010128	3013	ENSSSCG00000004460	ENSSSCT00000004926	protein_coding	33580	IBTK	inhibitor of Bruton tyrosine kinase [Source:NCBI gene;Acc:100153597]	GO:0001933(negative regulation of protein phosphorylation);GO:0005515(protein binding);GO:0005654(nucleoplasm);GO:0005737(cytoplasm);GO:0019901(protein kinase binding);GO:0030292(protein tyrosine kinase inhibitor activity);GO:0051209(release of sequestered calcium ion into cytosol);GO:0061099(negative regulation of protein tyrosine kinase activity)	NA	0	3	128,594,57,	0,1523,2956	-1360	-Inf	14.1	Exon (ENSSSCT00000004926/ENSSSCG00000004460, exon 11 of 29)	1	83973536	84070798	97263	1
chr1	84037900	84038550	651	ENSSSCG00000004460	ENSSSCT00000004926	protein_coding	64364	IBTK	inhibitor of Bruton tyrosine kinase [Source:NCBI gene;Acc:100153597]	GO:0001933(negative regulation of protein phosphorylation);GO:0005515(protein binding);GO:0005654(nucleoplasm);GO:0005737(cytoplasm);GO:0019901(protein kinase binding);GO:0030292(protein tyrosine kinase inhibitor activity);GO:0051209(release of sequestered calcium ion into cytosol);GO:0061099(negative regulation of protein tyrosine kinase activity)	NA	2e-05	2	5,116,	0,535	-4.69	-3.98	1.65	Exon (ENSSSCT00000004926/ENSSSCG00000004460, exon 24 of 29)	1	83973536	84070798	97263	1
chr1	84545267	84545327	61	ENSSSCG00000004464	ENSSSCT00000004931	protein_coding	239	TENT5A	terminal nucleotidyltransferase 5A [Source:NCBI gene;Acc:100156873]	GO:0009617(response to bacterium);GO:1990817(RNA adenylyltransferase activity)	NA	0.023	1	61,	0	-1.63	-1.03	3.68	5' UTR	1	84545028	84552134	7107	1
chr1	84545839	84548161	2323	ENSSSCG00000004464	ENSSSCT00000004931	protein_coding	811	TENT5A	terminal nucleotidyltransferase 5A [Source:NCBI gene;Acc:100156873]	GO:0009617(response to bacterium);GO:1990817(RNA adenylyltransferase activity)	NA	6.3e-46	2	422,743,	0,1580	-45.2	-44.2	22.1	Exon (ENSSSCT00000004931/ENSSSCG00000004464, exon 2 of 3)	1	84545028	84552134	7107	1
chr1	84548341	84548580	240	ENSSSCG00000004464	ENSSSCT00000004931	protein_coding	3313	TENT5A	terminal nucleotidyltransferase 5A [Source:NCBI gene;Acc:100156873]	GO:0009617(response to bacterium);GO:1990817(RNA adenylyltransferase activity)	NA	2.1e-06	1	240,	0	-5.68	-4.95	7.86	3' UTR	1	84545028	84552134	7107	1
chr1	84551208	84551298	91	ENSSSCG00000004464	ENSSSCT00000004931	protein_coding	6180	TENT5A	terminal nucleotidyltransferase 5A [Source:NCBI gene;Acc:100156873]	GO:0009617(response to bacterium);GO:1990817(RNA adenylyltransferase activity)	NA	0.025	1	91,	0	-1.61	-1.01	1.43	3' UTR	1	84545028	84552134	7107	1
chr1	84551805	84552104	300	ENSSSCG00000004464	ENSSSCT00000004931	protein_coding	6777	TENT5A	terminal nucleotidyltransferase 5A [Source:NCBI gene;Acc:100156873]	GO:0009617(response to bacterium);GO:1990817(RNA adenylyltransferase activity)	NA	3.2e-33	1	300,	0	-32.5	-31.6	6.19	3' UTR	1	84545028	84552134	7107	1
chr1	86194153	86194451	299	ENSSSCG00000028080	ENSSSCT00000004934	protein_coding	31069	ELOVL4	ELOVL fatty acid elongase 4 [Source:NCBI gene;Acc:100511670]	GO:0005783(endoplasmic reticulum);GO:0005789(endoplasmic reticulum membrane);GO:0006629(lipid metabolic process);GO:0006631(fatty acid metabolic process);GO:0006633(fatty acid biosynthetic process);GO:0006636(unsaturated fatty acid biosynthetic process);GO:0009922(fatty acid elongase activity);GO:0016020(membrane);GO:0016021(integral component of membrane);GO:0016740(transferase activity);GO:0019…	00062(Fatty acid elongation);01040(Biosynthesis of unsaturated fatty acids)	2.5e-06	1	299,	0	-5.6	-4.87	2.64	3' UTR	1	86163084	86194319	31236	1
chr1	86627919	86628129	211	ENSSSCG00000004469	ENSSSCT00000004936	protein_coding	111524	LCA5	LCA5, lebercilin [Source:NCBI gene;Acc:100152810]	GO:0005929(cilium);GO:0005930(axoneme);GO:0032391(photoreceptor connecting cilium);GO:0042073(intraciliary transport);GO:0044877(protein-containing complex binding)	NA	1.3e-05	1	211,	0	-4.87	-4.16	4.42	5' UTR	1	86516395	86683137	166743	1
chr1	86628218	86633830	5613	ENSSSCG00000004469	ENSSSCT00000004936	protein_coding	111823	LCA5	LCA5, lebercilin [Source:NCBI gene;Acc:100152810]	GO:0005929(cilium);GO:0005930(axoneme);GO:0032391(photoreceptor connecting cilium);GO:0042073(intraciliary transport);GO:0044877(protein-containing complex binding)	NA	7.9e-17	2	14,495,	0,5118	-16.1	-15.2	30.9	Exon (ENSSSCT00000004936/ENSSSCG00000004469, exon 2 of 8)	1	86516395	86683137	166743	1
chr1	86682325	86683132	808	ENSSSCG00000004469	ENSSSCT00000004936	protein_coding	165930	LCA5	LCA5, lebercilin [Source:NCBI gene;Acc:100152810]	GO:0005929(cilium);GO:0005930(axoneme);GO:0032391(photoreceptor connecting cilium);GO:0042073(intraciliary transport);GO:0044877(protein-containing complex binding)	NA	6.3e-15	1	808,	0	-14.2	-13.4	29.5	Exon (ENSSSCT00000004936/ENSSSCG00000004469, exon 8 of 8)	1	86516395	86683137	166743	1
chr1	86683819	86683908	90	ENSSSCG00000004469	ENSSSCT00000060067	protein_coding	86536	LCA5	LCA5, lebercilin [Source:NCBI gene;Acc:100152810]	GO:0005929(cilium);GO:0005930(axoneme);GO:0032391(photoreceptor connecting cilium);GO:0042073(intraciliary transport);GO:0044877(protein-containing complex binding)	NA	0.00066	1	90,	0	-3.18	-2.52	4.6	3' UTR	1	86597283	86685073	87791	1
chr1	86683968	86684028	61	ENSSSCG00000004469	ENSSSCT00000060067	protein_coding	86685	LCA5	LCA5, lebercilin [Source:NCBI gene;Acc:100152810]	GO:0005929(cilium);GO:0005930(axoneme);GO:0032391(photoreceptor connecting cilium);GO:0042073(intraciliary transport);GO:0044877(protein-containing complex binding)	NA	0.041	1	61,	0	-1.39	-0.811	4.05	3' UTR	1	86597283	86685073	87791	1
chr1	86986306	86987372	1067	ENSSSCG00000004470	ENSSSCT00000045120	protein_coding	31978	HMGN3	high mobility group nucleosomal binding domain 3 [Source:NCBI gene;Acc:100512571]	GO:0000785(chromatin);GO:0003682(chromatin binding);GO:0005634(nucleus);GO:0031492(nucleosomal DNA binding);GO:0045944(positive regulation of transcription by RNA polymerase II);GO:0061178(regulation of insulin secretion involved in cellular response to glucose stimulus)	NA	0	3	104,100,391,	0,222,676	-475	-Inf	7.29	3' UTR	1	86954328	86987461	33134	1
chr1	87201390	87206866	5477	ENSSSCG00000004473	ENSSSCT00000004941	protein_coding	84166	PHIP	pleckstrin homology domain interacting protein [Source:NCBI gene;Acc:100155644]	GO:0005158(insulin receptor binding);GO:0005515(protein binding);GO:0005634(nucleus);GO:0006357(regulation of transcription by RNA polymerase II);GO:0007010(cytoskeleton organization);GO:0008286(insulin receptor signaling pathway);GO:0008360(regulation of cell shape);GO:0022604(regulation of cell morphogenesis);GO:0045944(positive regulation of transcription by RNA polymerase II);GO:0070577(lysin…	NA	2.7e-06	2	79,11,	0,5466	-5.57	-4.85	1.83	Exon (ENSSSCT00000004941/ENSSSCG00000004473, exon 20 of 40)	1	87117224	87242674	125451	1
chr1	87237405	87242674	5270	ENSSSCG00000004473	ENSSSCT00000004941	protein_coding	120181	PHIP	pleckstrin homology domain interacting protein [Source:NCBI gene;Acc:100155644]	GO:0005158(insulin receptor binding);GO:0005515(protein binding);GO:0005634(nucleus);GO:0006357(regulation of transcription by RNA polymerase II);GO:0007010(cytoskeleton organization);GO:0008286(insulin receptor signaling pathway);GO:0008360(regulation of cell shape);GO:0022604(regulation of cell morphogenesis);GO:0045944(positive regulation of transcription by RNA polymerase II);GO:0070577(lysin…	NA	1e-226	3	4,198,635,	0,535,4635	-226	-224	12.1	Exon (ENSSSCT00000004941/ENSSSCG00000004473, exon 38 of 40)	1	87117224	87242674	125451	1
chr1	90686395	90687233	839	ENSSSCG00000033155	ENSSSCT00000058400	protein_coding	42509	TMEM30A	transmembrane protein 30A [Source:NCBI gene;Acc:100154255]	GO:0005783(endoplasmic reticulum);GO:0005886(plasma membrane);GO:0006855(drug transmembrane transport);GO:0010976(positive regulation of neuron projection development);GO:0015247(aminophospholipid transmembrane transporter activity);GO:0015914(phospholipid transport);GO:0015917(aminophospholipid transport);GO:0016020(membrane);GO:0016021(integral component of membrane);GO:0036010(protein localiza…	NA	0	1	839,	0	-3540	-Inf	14.3	3' UTR	1	90643886	90688161	44276	1
chr1	90758720	90761669	2950	ENSSSCG00000004484	ENSSSCT00000004955	protein_coding	14431	COL12A1	collagen type XII alpha 1 chain [Source:NCBI gene;Acc:100156689]	GO:0005515(protein binding);GO:0005595(collagen type XII trimer);GO:0030199(collagen fibril organization);GO:0035987(endodermal cell differentiation);GO:0062023(collagen-containing extracellular matrix)	04974(Protein digestion and absorption)	8.3e-10	3	6,63,22,	0,436,2928	-9.08	-8.3	1.49	Exon (ENSSSCT00000004955/ENSSSCG00000004484, exon 4 of 66)	1	90744289	90872963	128675	1
chr1	90768399	90768789	391	ENSSSCG00000004484	ENSSSCT00000004955	protein_coding	24110	COL12A1	collagen type XII alpha 1 chain [Source:NCBI gene;Acc:100156689]	GO:0005515(protein binding);GO:0005595(collagen type XII trimer);GO:0030199(collagen fibril organization);GO:0035987(endodermal cell differentiation);GO:0062023(collagen-containing extracellular matrix)	04974(Protein digestion and absorption)	1e-292	1	391,	0	-292	-291	4.63	Exon (ENSSSCT00000004955/ENSSSCG00000004484, exon 10 of 66)	1	90744289	90872963	128675	1
chr1	90874114	90874305	192	ENSSSCG00000034949	ENSSSCT00000041079	protein_coding	0	ENSSSCG00000034949	NA	NA	NA	1.2e-05	1	192,	0	-4.93	-4.22	1.83	Exon (ENSSSCT00000041079/ENSSSCG00000034949, exon 1 of 1)	1	90874114	90874305	192	1
chr1	92337898	92337958	61	ENSSSCG00000004486	ENSSSCT00000004957	protein_coding	51071	SLC17A5	solute carrier family 17 member 5 [Source:NCBI gene;Acc:100516051]	GO:0005764(lysosome);GO:0005765(lysosomal membrane);GO:0005829(cytosol);GO:0005886(plasma membrane);GO:0005887(integral component of plasma membrane);GO:0008643(carbohydrate transport);GO:0009617(response to bacterium);GO:0015136(sialic acid transmembrane transporter activity);GO:0016020(membrane);GO:0016021(integral component of membrane);GO:0031410(cytoplasmic vesicle);GO:0055085(transmembrane …	04142(Lysosome)	0.0018	1	61,	0	-2.74	-2.09	1.85	3' UTR	1	92286827	92342780	55954	1
chr1	92339060	92341683	2624	ENSSSCG00000004486	ENSSSCT00000004957	protein_coding	52233	SLC17A5	solute carrier family 17 member 5 [Source:NCBI gene;Acc:100516051]	GO:0005764(lysosome);GO:0005765(lysosomal membrane);GO:0005829(cytosol);GO:0005886(plasma membrane);GO:0005887(integral component of plasma membrane);GO:0008643(carbohydrate transport);GO:0009617(response to bacterium);GO:0015136(sialic acid transmembrane transporter activity);GO:0016020(membrane);GO:0016021(integral component of membrane);GO:0031410(cytoplasmic vesicle);GO:0055085(transmembrane …	04142(Lysosome)	1.6e-25	2	19,221,	0,2403	-24.8	-23.8	2.85	3' UTR	1	92286827	92342780	55954	1
chr1	92421409	92421865	457	ENSSSCG00000004489	ENSSSCT00000060502	protein_coding	0	ENSSSCG00000004489	eukaryotic translation elongation factor 1 alpha 1 [Source:NCBI gene;Acc:574059]	GO:0000166(nucleotide binding);GO:0003746(translation elongation factor activity);GO:0003924(GTPase activity);GO:0005515(protein binding);GO:0005516(calmodulin binding);GO:0005525(GTP binding);GO:0005737(cytoplasm);GO:0005886(plasma membrane);GO:0006412(translation);GO:0006414(translational elongation)	03013(RNA transport);05134(Legionellosis)	4.1e-06	2	91,60,	0,397	-5.39	-4.67	1.74	5' UTR	1	92421806	92472785	50980	1
chr1	92424753	92425082	330	ENSSSCG00000004489	ENSSSCT00000037617	protein_coding	3523	ENSSSCG00000004489	eukaryotic translation elongation factor 1 alpha 1 [Source:NCBI gene;Acc:574059]	GO:0000166(nucleotide binding);GO:0003746(translation elongation factor activity);GO:0003924(GTPase activity);GO:0005515(protein binding);GO:0005516(calmodulin binding);GO:0005525(GTP binding);GO:0005737(cytoplasm);GO:0005886(plasma membrane);GO:0006412(translation);GO:0006414(translational elongation)	03013(RNA transport);05134(Legionellosis)	0	1	330,	0	-3530	-Inf	4.98	3' UTR	1	92421230	92425050	3821	1
chr1	94314556	94558030	243475	ENSSSCG00000004490	ENSSSCT00000004961	protein_coding	0	SETBP1	SET binding protein 1 [Source:NCBI gene;Acc:100153027]	GO:0003677(DNA binding);GO:0005634(nucleus);GO:0005829(cytosol);GO:0016604(nuclear body)	NA	0	3	622,54,163,	0,171753,243312	-1450	-Inf	9.76	5' UTR	1	94314556	94663029	348474	1
chr1	94558360	94558479	120	ENSSSCG00000004490	ENSSSCT00000004961	protein_coding	243804	SETBP1	SET binding protein 1 [Source:NCBI gene;Acc:100153027]	GO:0003677(DNA binding);GO:0005634(nucleus);GO:0005829(cytosol);GO:0016604(nuclear body)	NA	1.7e-05	1	120,	0	-4.77	-4.07	1.96	Exon (ENSSSCT00000004961/ENSSSCG00000004490, exon 3 of 5)	1	94314556	94663029	348474	1
chr1	94559198	94559527	330	ENSSSCG00000004490	ENSSSCT00000004961	protein_coding	244642	SETBP1	SET binding protein 1 [Source:NCBI gene;Acc:100153027]	GO:0003677(DNA binding);GO:0005634(nucleus);GO:0005829(cytosol);GO:0016604(nuclear body)	NA	4e-12	1	330,	0	-11.4	-10.6	2.19	Exon (ENSSSCT00000004961/ENSSSCG00000004490, exon 3 of 5)	1	94314556	94663029	348474	1
chr1	94559826	94560126	301	ENSSSCG00000004490	ENSSSCT00000004961	protein_coding	245270	SETBP1	SET binding protein 1 [Source:NCBI gene;Acc:100153027]	GO:0003677(DNA binding);GO:0005634(nucleus);GO:0005829(cytosol);GO:0016604(nuclear body)	NA	1.6e-53	1	301,	0	-52.8	-51.8	2.31	Exon (ENSSSCT00000004961/ENSSSCG00000004490, exon 3 of 5)	1	94314556	94663029	348474	1
chr1	94560246	94560695	450	ENSSSCG00000004490	ENSSSCT00000004961	protein_coding	245690	SETBP1	SET binding protein 1 [Source:NCBI gene;Acc:100153027]	GO:0003677(DNA binding);GO:0005634(nucleus);GO:0005829(cytosol);GO:0016604(nuclear body)	NA	4e-65	1	450,	0	-64.4	-63.3	2.76	Exon (ENSSSCT00000004961/ENSSSCG00000004490, exon 3 of 5)	1	94314556	94663029	348474	1
chr1	94560754	94636634	75881	ENSSSCG00000004490	ENSSSCT00000004961	protein_coding	246198	SETBP1	SET binding protein 1 [Source:NCBI gene;Acc:100153027]	GO:0003677(DNA binding);GO:0005634(nucleus);GO:0005829(cytosol);GO:0016604(nuclear body)	NA	1e-276	2	571,119,	0,75762	-276	-274	8.22	Exon (ENSSSCT00000004961/ENSSSCG00000004490, exon 3 of 5)	1	94314556	94663029	348474	1
chr1	94661203	94662221	1019	ENSSSCG00000004490	ENSSSCT00000004961	protein_coding	346647	SETBP1	SET binding protein 1 [Source:NCBI gene;Acc:100153027]	GO:0003677(DNA binding);GO:0005634(nucleus);GO:0005829(cytosol);GO:0016604(nuclear body)	NA	0	1	1019,	0	-367	-Inf	23.1	3' UTR	1	94314556	94663029	348474	1
chr1	94662700	94663029	330	ENSSSCG00000004490	ENSSSCT00000004961	protein_coding	348144	SETBP1	SET binding protein 1 [Source:NCBI gene;Acc:100153027]	GO:0003677(DNA binding);GO:0005634(nucleus);GO:0005829(cytosol);GO:0016604(nuclear body)	NA	7.9e-17	1	330,	0	-16.1	-15.2	7.45	3' UTR	1	94314556	94663029	348474	1
chr1	95490833	95491073	241	ENSSSCG00000004493	ENSSSCT00000004964	protein_coding	6608	SIGLEC15	sialic acid binding Ig like lectin 15 [Source:NCBI gene;Acc:100518460]	GO:0005886(plasma membrane);GO:0016020(membrane);GO:0016021(integral component of membrane);GO:0032956(regulation of actin cytoskeleton organization);GO:0032991(protein-containing complex);GO:0045124(regulation of bone resorption);GO:2001204(regulation of osteoclast development)	NA	7.1e-06	1	241,	0	-5.15	-4.43	19.1	3' UTR	1	95484225	95492660	8436	1
chr1	95774007	95774245	239	ENSSSCG00000004498	ENSSSCT00000054092	protein_coding	17787	HAUS1	HAUS augmin like complex subunit 1 [Source:NCBI gene;Acc:100152640]	GO:0005813(centrosome);GO:0005829(cytosol);GO:0007098(centrosome cycle);GO:0051225(spindle assembly);GO:0070652(HAUS complex)	NA	1.6e-16	1	239,	0	-15.8	-14.9	2.73	3' UTR	1	95756220	95774054	17835	1
chr1	95808695	95866234	57540	ENSSSCG00000004500	ENSSSCT00000060349	protein_coding	0	C18orf25	chromosome 1 C18orf25 homolog [Source:NCBI gene;Acc:100518165]	NA	NA	0	4	183,300,785,136,	0,493,38020,57404	-488	-Inf	12.2	5' UTR	1	95808695	95895019	86325	1
chr1	95890819	95891057	239	ENSSSCG00000004500	ENSSSCT00000060349	protein_coding	82124	C18orf25	chromosome 1 C18orf25 homolog [Source:NCBI gene;Acc:100518165]	NA	NA	2e-23	1	239,	0	-22.7	-21.8	1.79	3' UTR	1	95808695	95895019	86325	1
chr1	98354516	98358042	3527	ENSSSCG00000004506	ENSSSCT00000064712	protein_coding	221204	CTIF	cap binding complex dependent translation initiation factor [Source:NCBI gene;Acc:100152137]	GO:0000184(nuclear-transcribed mRNA catabolic process, nonsense-mediated decay);GO:0003723(RNA binding);GO:0005515(protein binding);GO:0005829(cytosol);GO:0006446(regulation of translational initiation);GO:0008494(translation activator activity);GO:0045727(positive regulation of translation);GO:0048471(perinuclear region of cytoplasm)	NA	2.5e-11	2	238,62,	0,3465	-10.6	-9.82	2.32	Exon (ENSSSCT00000064712/ENSSSCG00000004506, exon 8 of 12)	1	98133312	98455570	322259	1
chr1	98451334	98451634	301	ENSSSCG00000004506	ENSSSCT00000064712	protein_coding	318022	CTIF	cap binding complex dependent translation initiation factor [Source:NCBI gene;Acc:100152137]	GO:0000184(nuclear-transcribed mRNA catabolic process, nonsense-mediated decay);GO:0003723(RNA binding);GO:0005515(protein binding);GO:0005829(cytosol);GO:0006446(regulation of translational initiation);GO:0008494(translation activator activity);GO:0045727(positive regulation of translation);GO:0048471(perinuclear region of cytoplasm)	NA	1e-136	1	301,	0	-136	-135	10.5	3' UTR	1	98133312	98455570	322259	1
chr1	98453311	98453611	301	ENSSSCG00000004506	ENSSSCT00000064712	protein_coding	319999	CTIF	cap binding complex dependent translation initiation factor [Source:NCBI gene;Acc:100152137]	GO:0000184(nuclear-transcribed mRNA catabolic process, nonsense-mediated decay);GO:0003723(RNA binding);GO:0005515(protein binding);GO:0005829(cytosol);GO:0006446(regulation of translational initiation);GO:0008494(translation activator activity);GO:0045727(positive regulation of translation);GO:0048471(perinuclear region of cytoplasm)	NA	1e-38	1	301,	0	-38	-37	1.91	3' UTR	1	98133312	98455570	322259	1
chr1	98454570	98454779	210	ENSSSCG00000004506	ENSSSCT00000064712	protein_coding	321258	CTIF	cap binding complex dependent translation initiation factor [Source:NCBI gene;Acc:100152137]	GO:0000184(nuclear-transcribed mRNA catabolic process, nonsense-mediated decay);GO:0003723(RNA binding);GO:0005515(protein binding);GO:0005829(cytosol);GO:0006446(regulation of translational initiation);GO:0008494(translation activator activity);GO:0045727(positive regulation of translation);GO:0048471(perinuclear region of cytoplasm)	NA	1.6e-40	1	210,	0	-39.8	-38.8	3.84	3' UTR	1	98133312	98455570	322259	1
chr1	99108780	99108959	180	ENSSSCG00000004509	ENSSSCT00000023900	protein_coding	26840	LIPG	lipase G, endothelial type [Source:NCBI gene;Acc:100155736]	GO:0004465(lipoprotein lipase activity);GO:0004620(phospholipase activity);GO:0005515(protein binding);GO:0005576(extracellular region);GO:0005615(extracellular space);GO:0005769(early endosome);GO:0005794(Golgi apparatus);GO:0006629(lipid metabolic process);GO:0008970(phospholipase A1 activity);GO:0009986(cell surface);GO:0010983(positive regulation of high-density lipoprotein particle clearance…	00561(Glycerolipid metabolism);04979(Cholesterol metabolism)	1e-110	1	180,	0	-110	-109	2.1	3' UTR	1	99081940	99110875	28936	1
chr1	99976474	99976540	67	ENSSSCG00000004518	ENSSSCT00000004990	protein_coding	0	ENSSSCG00000004518	spindle and kinetochore associated complex subunit 1 [Source:NCBI gene;Acc:100157355]	GO:0007059(chromosome segregation);GO:0008017(microtubule binding);GO:0051301(cell division)	NA	0.03	2	40,21,	0,46	-1.53	-0.94	1.69	5' UTR	1	99976520	99993490	16971	1
chr1	99984994	99988387	3394	ENSSSCG00000004518	ENSSSCT00000045418	protein_coding	8787	ENSSSCG00000004518	spindle and kinetochore associated complex subunit 1 [Source:NCBI gene;Acc:100157355]	GO:0007059(chromosome segregation);GO:0008017(microtubule binding);GO:0051301(cell division)	NA	0.0016	2	96,23,	0,3371	-2.79	-2.14	1.41	Exon (ENSSSCT00000045418/ENSSSCG00000004518, exon 4 of 7)	1	99976207	99995059	18853	1
chr1	100521889	100531505	9617	ENSSSCG00000004524	ENSSSCT00000004997	protein_coding	7098	SMAD4	SMAD family member 4 [Source:NCBI gene;Acc:397142]	GO:0000122(negative regulation of transcription by RNA polymerase II);GO:0000790(nuclear chromatin);GO:0000977(RNA polymerase II regulatory region sequence-specific DNA binding);GO:0000978(RNA polymerase II proximal promoter sequence-specific DNA binding);GO:0000987(proximal promoter sequence-specific DNA binding);GO:0001085(RNA polymerase II transcription factor binding);GO:0001228(DNA-binding t…	04068(FoxO signaling pathway);04110(Cell cycle);04310(Wnt signaling pathway);04350(TGF-beta signaling pathway);04371(Apelin signaling pathway);04390(Hippo signaling pathway);04520(Adherens junction);04550(Signaling pathways regulating pluripotency of stem cells);04659(Th17 cell differentiation);04933(AGE-RAGE signaling pathway in diabetic complications);05161(Hepatitis B);05166(Human T-cell leuke…	0	3	87,468,553,	0,6836,9064	-462	-Inf	12.8	5' UTR	1	100514791	100628029	113239	1
chr1	100521884	100574747	52864	ENSSSCG00000004524	ENSSSCT00000045286	protein_coding	0	SMAD4	SMAD family member 4 [Source:NCBI gene;Acc:397142]	GO:0000122(negative regulation of transcription by RNA polymerase II);GO:0000790(nuclear chromatin);GO:0000977(RNA polymerase II regulatory region sequence-specific DNA binding);GO:0000978(RNA polymerase II proximal promoter sequence-specific DNA binding);GO:0000987(proximal promoter sequence-specific DNA binding);GO:0001085(RNA polymerase II transcription factor binding);GO:0001228(DNA-binding t…	04068(FoxO signaling pathway);04110(Cell cycle);04310(Wnt signaling pathway);04350(TGF-beta signaling pathway);04371(Apelin signaling pathway);04390(Hippo signaling pathway);04520(Adherens junction);04550(Signaling pathways regulating pluripotency of stem cells);04659(Th17 cell differentiation);04933(AGE-RAGE signaling pathway in diabetic complications);05161(Hepatitis B);05166(Human T-cell leuke…	2.5e-28	3	92,27,122,	0,52597,52742	-27.6	-26.7	2.59	5' UTR	1	100574481	100632822	58342	1
chr1	100589847	100591325	1479	ENSSSCG00000004524	ENSSSCT00000041073	protein_coding	0	SMAD4	SMAD family member 4 [Source:NCBI gene;Acc:397142]	GO:0000122(negative regulation of transcription by RNA polymerase II);GO:0000790(nuclear chromatin);GO:0000977(RNA polymerase II regulatory region sequence-specific DNA binding);GO:0000978(RNA polymerase II proximal promoter sequence-specific DNA binding);GO:0000987(proximal promoter sequence-specific DNA binding);GO:0001085(RNA polymerase II transcription factor binding);GO:0001228(DNA-binding t…	04068(FoxO signaling pathway);04110(Cell cycle);04310(Wnt signaling pathway);04350(TGF-beta signaling pathway);04371(Apelin signaling pathway);04390(Hippo signaling pathway);04520(Adherens junction);04550(Signaling pathways regulating pluripotency of stem cells);04659(Th17 cell differentiation);04933(AGE-RAGE signaling pathway in diabetic complications);05161(Hepatitis B);05166(Human T-cell leuke…	4e-94	2	381,10,	0,1469	-93.4	-92.2	3.67	5' UTR	1	100589850	100625656	35807	1
chr1	100626585	100626915	331	ENSSSCG00000004524	ENSSSCT00000004997	protein_coding	111794	SMAD4	SMAD family member 4 [Source:NCBI gene;Acc:397142]	GO:0000122(negative regulation of transcription by RNA polymerase II);GO:0000790(nuclear chromatin);GO:0000977(RNA polymerase II regulatory region sequence-specific DNA binding);GO:0000978(RNA polymerase II proximal promoter sequence-specific DNA binding);GO:0000987(proximal promoter sequence-specific DNA binding);GO:0001085(RNA polymerase II transcription factor binding);GO:0001228(DNA-binding t…	04068(FoxO signaling pathway);04110(Cell cycle);04310(Wnt signaling pathway);04350(TGF-beta signaling pathway);04371(Apelin signaling pathway);04390(Hippo signaling pathway);04520(Adherens junction);04550(Signaling pathways regulating pluripotency of stem cells);04659(Th17 cell differentiation);04933(AGE-RAGE signaling pathway in diabetic complications);05161(Hepatitis B);05166(Human T-cell leuke…	1e-156	1	331,	0	-156	-154	4.15	3' UTR	1	100514791	100628029	113239	1
chr1	100631682	100631742	61	ENSSSCG00000004524	ENSSSCT00000045286	protein_coding	57201	SMAD4	SMAD family member 4 [Source:NCBI gene;Acc:397142]	GO:0000122(negative regulation of transcription by RNA polymerase II);GO:0000790(nuclear chromatin);GO:0000977(RNA polymerase II regulatory region sequence-specific DNA binding);GO:0000978(RNA polymerase II proximal promoter sequence-specific DNA binding);GO:0000987(proximal promoter sequence-specific DNA binding);GO:0001085(RNA polymerase II transcription factor binding);GO:0001228(DNA-binding t…	04068(FoxO signaling pathway);04110(Cell cycle);04310(Wnt signaling pathway);04350(TGF-beta signaling pathway);04371(Apelin signaling pathway);04390(Hippo signaling pathway);04520(Adherens junction);04550(Signaling pathways regulating pluripotency of stem cells);04659(Th17 cell differentiation);04933(AGE-RAGE signaling pathway in diabetic complications);05161(Hepatitis B);05166(Human T-cell leuke…	4.2e-05	1	61,	0	-4.38	-3.68	2.95	3' UTR	1	100574481	100632822	58342	1
chr1	103819630	103820378	749	ENSSSCG00000004529	ENSSSCT00000005003	protein_coding	25559	POLI	DNA polymerase iota [Source:NCBI gene;Acc:100525374]	GO:0003684(damaged DNA binding);GO:0006281(DNA repair);GO:0016607(nuclear speck);GO:0036464(cytoplasmic ribonucleoprotein granule)	03460(Fanconi anemia pathway)	1e-184	1	749,	0	-184	-183	13.7	3' UTR	1	103794071	103820365	26295	1
chr1	103865278	103867361	2084	ENSSSCG00000004531	ENSSSCT00000005005	protein_coding	3729	C18orf54	chromosome 1 C18orf54 homolog [Source:NCBI gene;Acc:100154353]	GO:0008285(negative regulation of cell population proliferation)	NA	0	2	290,729,	0,1355	-366	-Inf	8.16	5' UTR	1	103861549	103883206	21658	1
chr1	103875407	103877103	1697	ENSSSCG00000004531	ENSSSCT00000005005	protein_coding	13858	C18orf54	chromosome 1 C18orf54 homolog [Source:NCBI gene;Acc:100154353]	GO:0008285(negative regulation of cell population proliferation)	NA	4e-17	2	21,189,	0,1508	-16.4	-15.5	2.18	3' UTR	1	103861549	103883206	21658	1
chr1	103883152	103883721	570	ENSSSCG00000004531	ENSSSCT00000005005	protein_coding	21603	C18orf54	chromosome 1 C18orf54 homolog [Source:NCBI gene;Acc:100154353]	GO:0008285(negative regulation of cell population proliferation)	NA	0	1	570,	0	-633	-Inf	13.7	3' UTR	1	103861549	103883206	21658	1
chr1	103885008	103885278	271	ENSSSCG00000004531	ENSSSCT00000054889	protein_coding	23403	C18orf54	chromosome 1 C18orf54 homolog [Source:NCBI gene;Acc:100154353]	GO:0008285(negative regulation of cell population proliferation)	NA	4.9e-05	1	271,	0	-4.31	-3.61	9.21	3' UTR	1	103861605	103887284	25680	1
chr1	104157103	104157162	60	ENSSSCG00000039443	ENSSSCT00000054229	protein_coding	30	ENSSSCG00000039443	dynactin-associated protein [Source:NCBI gene;Acc:106508962]	GO:0016020(membrane);GO:0016021(integral component of membrane)	NA	0.022	1	60,	0	-1.65	-1.05	6.63	5' UTR	1	104157073	104170987	13915	1
chr1	104168756	104168905	150	ENSSSCG00000039443	ENSSSCT00000054229	protein_coding	11683	ENSSSCG00000039443	dynactin-associated protein [Source:NCBI gene;Acc:106508962]	GO:0016020(membrane);GO:0016021(integral component of membrane)	NA	8.5e-05	1	150,	0	-4.07	-3.38	1.92	3' UTR	1	104157073	104170987	13915	1
chr1	104169054	104170511	1458	ENSSSCG00000039443	ENSSSCT00000054229	protein_coding	11981	ENSSSCG00000039443	dynactin-associated protein [Source:NCBI gene;Acc:106508962]	GO:0016020(membrane);GO:0016021(integral component of membrane)	NA	2e-60	1	1458,	0	-59.7	-58.7	13.5	3' UTR	1	104157073	104170987	13915	1
chr1	106148234	106165369	17136	ENSSSCG00000004538	ENSSSCT00000039131	protein_coding	135340	WDR7	WD repeat domain 7 [Source:NCBI gene;Acc:100512572]	GO:0002244(hematopoietic progenitor cell differentiation);GO:0005515(protein binding)	NA	1e-102	3	626,89,4,	0,2287,17132	-102	-101	5.95	Exon (ENSSSCT00000039131/ENSSSCG00000004538, exon 15 of 27)	1	106012894	106409048	396155	1
chr1	106409671	106410209	539	ENSSSCG00000004538	ENSSSCT00000061734	protein_coding	373647	WDR7	WD repeat domain 7 [Source:NCBI gene;Acc:100512572]	GO:0002244(hematopoietic progenitor cell differentiation);GO:0005515(protein binding)	NA	1e-194	1	539,	0	-194	-192	7.59	3' UTR	1	106036024	106411687	375664	1
chr1	106411137	106411376	240	ENSSSCG00000004538	ENSSSCT00000061734	protein_coding	375113	WDR7	WD repeat domain 7 [Source:NCBI gene;Acc:100512572]	GO:0002244(hematopoietic progenitor cell differentiation);GO:0005515(protein binding)	NA	1.3e-25	1	240,	0	-24.9	-24	2.68	3' UTR	1	106036024	106411687	375664	1
chr1	106751385	106751505	121	ENSSSCG00000004540	ENSSSCT00000005015	protein_coding	60	ONECUT2	one cut homeobox 2 [Source:NCBI gene;Acc:106507181]	GO:0000978(RNA polymerase II proximal promoter sequence-specific DNA binding);GO:0001228(DNA-binding transcription activator activity, RNA polymerase II-specific);GO:0001889(liver development);GO:0001952(regulation of cell-matrix adhesion);GO:0002064(epithelial cell development);GO:0003677(DNA binding);GO:0003700(DNA-binding transcription factor activity);GO:0005634(nucleus);GO:0005654(nucleoplas…	NA	0.013	1	121,	0	-1.88	-1.27	8.1	5' UTR	1	106751325	106799956	48632	1
chr1	106751894	106752074	181	ENSSSCG00000004540	ENSSSCT00000005015	protein_coding	569	ONECUT2	one cut homeobox 2 [Source:NCBI gene;Acc:106507181]	GO:0000978(RNA polymerase II proximal promoter sequence-specific DNA binding);GO:0001228(DNA-binding transcription activator activity, RNA polymerase II-specific);GO:0001889(liver development);GO:0001952(regulation of cell-matrix adhesion);GO:0002064(epithelial cell development);GO:0003677(DNA binding);GO:0003700(DNA-binding transcription factor activity);GO:0005634(nucleus);GO:0005654(nucleoplas…	NA	0.00042	1	181,	0	-3.38	-2.71	13.3	Exon (ENSSSCT00000005015/ENSSSCG00000004540, exon 1 of 2)	1	106751325	106799956	48632	1
chr1	106752343	106752403	61	ENSSSCG00000004540	ENSSSCT00000005015	protein_coding	1018	ONECUT2	one cut homeobox 2 [Source:NCBI gene;Acc:106507181]	GO:0000978(RNA polymerase II proximal promoter sequence-specific DNA binding);GO:0001228(DNA-binding transcription activator activity, RNA polymerase II-specific);GO:0001889(liver development);GO:0001952(regulation of cell-matrix adhesion);GO:0002064(epithelial cell development);GO:0003677(DNA binding);GO:0003700(DNA-binding transcription factor activity);GO:0005634(nucleus);GO:0005654(nucleoplas…	NA	0.0074	1	61,	0	-2.13	-1.51	5.52	Exon (ENSSSCT00000005015/ENSSSCG00000004540, exon 1 of 2)	1	106751325	106799956	48632	1
chr1	106752822	106797590	44769	ENSSSCG00000004540	ENSSSCT00000005015	protein_coding	1497	ONECUT2	one cut homeobox 2 [Source:NCBI gene;Acc:106507181]	GO:0000978(RNA polymerase II proximal promoter sequence-specific DNA binding);GO:0001228(DNA-binding transcription activator activity, RNA polymerase II-specific);GO:0001889(liver development);GO:0001952(regulation of cell-matrix adhesion);GO:0002064(epithelial cell development);GO:0003677(DNA binding);GO:0003700(DNA-binding transcription factor activity);GO:0005634(nucleus);GO:0005654(nucleoplas…	NA	2.3e-05	2	149,92,	0,44677	-4.63	-3.93	3.48	Exon (ENSSSCT00000005015/ENSSSCG00000004540, exon 1 of 2)	1	106751325	106799956	48632	1
chr1	106797680	106798339	660	ENSSSCG00000004540	ENSSSCT00000005015	protein_coding	46355	ONECUT2	one cut homeobox 2 [Source:NCBI gene;Acc:106507181]	GO:0000978(RNA polymerase II proximal promoter sequence-specific DNA binding);GO:0001228(DNA-binding transcription activator activity, RNA polymerase II-specific);GO:0001889(liver development);GO:0001952(regulation of cell-matrix adhesion);GO:0002064(epithelial cell development);GO:0003677(DNA binding);GO:0003700(DNA-binding transcription factor activity);GO:0005634(nucleus);GO:0005654(nucleoplas…	NA	1.1e-06	1	660,	0	-5.95	-5.22	5.52	3' UTR	1	106751325	106799956	48632	1
chr1	106799147	106799956	810	ENSSSCG00000004540	ENSSSCT00000005015	protein_coding	47822	ONECUT2	one cut homeobox 2 [Source:NCBI gene;Acc:106507181]	GO:0000978(RNA polymerase II proximal promoter sequence-specific DNA binding);GO:0001228(DNA-binding transcription activator activity, RNA polymerase II-specific);GO:0001889(liver development);GO:0001952(regulation of cell-matrix adhesion);GO:0002064(epithelial cell development);GO:0003677(DNA binding);GO:0003700(DNA-binding transcription factor activity);GO:0005634(nucleus);GO:0005654(nucleoplas…	NA	6.3e-11	1	810,	0	-10.2	-9.41	22.8	3' UTR	1	106751325	106799956	48632	1
chr1	107000761	107001088	328	ENSSSCG00000004543	ENSSSCT00000005018	protein_coding	30126	MTFMT	mitochondrial methionyl-tRNA formyltransferase [Source:NCBI gene;Acc:100513511]	GO:0003824(catalytic activity);GO:0004479(methionyl-tRNA formyltransferase activity);GO:0006413(translational initiation);GO:0009058(biosynthetic process);GO:0016742(hydroxymethyl-, formyl- and related transferase activity);GO:0071951(conversion of methionyl-tRNA to N-formyl-methionyl-tRNA)	00670(One carbon pool by folate);00970(Aminoacyl-tRNA biosynthesis)	2.5e-10	1	328,	0	-9.6	-8.81	7.12	3' UTR	1	106970635	107001118	30484	1
chr1	107035817	107036024	208	ENSSSCG00000004544	ENSSSCT00000005019	protein_coding	24012	SPG21	SPG21, maspardin [Source:NCBI gene;Acc:100514084]	GO:0005829(cytosol);GO:0030140(trans-Golgi network transport vesicle);GO:0042609(CD4 receptor binding);GO:0043231(intracellular membrane-bounded organelle)	04144(Endocytosis)	1.3e-57	1	208,	0	-56.9	-55.8	3.13	3' UTR	1	107011805	107036350	24546	1
chr1	107109287	107109436	150	ENSSSCG00000004545	ENSSSCT00000048116	protein_coding	26142	ANKDD1A	ankyrin repeat and death domain containing 1A [Source:NCBI gene;Acc:100515000]	GO:0005515(protein binding)	NA	0.0019	1	150,	0	-2.73	-2.08	11	3' UTR	1	107102704	107135578	32875	2
chr1	107219491	107219610	120	ENSSSCG00000004547	ENSSSCT00000005022	protein_coding	13231	PLEKHO2	pleckstrin homology domain containing O2 [Source:NCBI gene;Acc:100154769]	NA	NA	1.8e-05	1	120,	0	-4.75	-4.04	2.23	Exon (ENSSSCT00000005023/ENSSSCG00000004548, exon 2 of 13)	1	107188240	107232841	44602	2
chr1	107219940	107221153	1214	ENSSSCG00000004547	ENSSSCT00000005022	protein_coding	11688	PLEKHO2	pleckstrin homology domain containing O2 [Source:NCBI gene;Acc:100154769]	NA	NA	0.0001	2	57,63,	0,1151	-3.98	-3.29	2.72	Exon (ENSSSCT00000005023/ENSSSCG00000004548, exon 2 of 13)	1	107188240	107232841	44602	2
chr1	107295109	107295715	607	ENSSSCG00000004549	ENSSSCT00000005024	protein_coding	35757	RBPMS2	RNA binding protein, mRNA processing factor 2 [Source:NCBI gene;Acc:100515517]	GO:0000398(mRNA splicing, via spliceosome);GO:0003676(nucleic acid binding);GO:0003723(RNA binding);GO:0003729(mRNA binding);GO:0005737(cytoplasm);GO:0035614(snRNA stem-loop binding);GO:0042803(protein homodimerization activity);GO:0051151(negative regulation of smooth muscle cell differentiation)	NA	7.9e-79	2	61,299,	0,308	-78.1	-76.9	5.61	3' UTR	1	107259352	107296524	37173	1
chr1	107325191	107325310	120	ENSSSCG00000004550	ENSSSCT00000005026	protein_coding	0	OAZ2	ornithine decarboxylase antizyme 2 [Source:NCBI gene;Acc:100144447]	GO:0005634(nucleus);GO:0005737(cytoplasm);GO:0005829(cytosol);GO:0006595(polyamine metabolic process);GO:0008073(ornithine decarboxylase inhibitor activity);GO:0043086(negative regulation of catalytic activity);GO:0045732(positive regulation of protein catabolic process);GO:0090316(positive regulation of intracellular protein transport);GO:1902268(negative regulation of polyamine transmembrane tr…	NA	9.3e-05	1	120,	0	-4.03	-3.34	2.15	5' UTR	1	107325191	107339332	14142	1
chr1	107337803	107338615	813	ENSSSCG00000004550	ENSSSCT00000005026	protein_coding	12612	OAZ2	ornithine decarboxylase antizyme 2 [Source:NCBI gene;Acc:100144447]	GO:0005634(nucleus);GO:0005737(cytoplasm);GO:0005829(cytosol);GO:0006595(polyamine metabolic process);GO:0008073(ornithine decarboxylase inhibitor activity);GO:0043086(negative regulation of catalytic activity);GO:0045732(positive regulation of protein catabolic process);GO:0090316(positive regulation of intracellular protein transport);GO:1902268(negative regulation of polyamine transmembrane tr…	NA	1e-221	2	39,530,	0,283	-221	-220	6.91	3' UTR	1	107325191	107339332	14142	1
chr1	107661581	107668383	6803	ENSSSCG00000004554	ENSSSCT00000005031	protein_coding	2146	PCLAF	PCNA clamp associated factor [Source:NCBI gene;Acc:100514810]	GO:0003682(chromatin binding);GO:0005634(nucleus);GO:0006974(cellular response to DNA damage stimulus);GO:0019985(translesion synthesis);GO:0051726(regulation of cell cycle)	NA	3.2e-83	2	66,142,	0,6661	-82.5	-81.3	1.59	3' UTR	1	107659435	107669476	10042	1
chr1	107690126	107763790	73665	ENSSSCG00000004558	ENSSSCT00000063162	protein_coding	120	CSNK1G1	casein kinase 1 gamma 1 [Source:NCBI gene;Acc:100157196]	GO:0000166(nucleotide binding);GO:0004672(protein kinase activity);GO:0004674(protein serine/threonine kinase activity);GO:0005524(ATP binding);GO:0005634(nucleus);GO:0005737(cytoplasm);GO:0005886(plasma membrane);GO:0006468(protein phosphorylation);GO:0006897(endocytosis);GO:0018105(peptidyl-serine phosphorylation);GO:0018107(peptidyl-threonine phosphorylation);GO:0090263(positive regulation of …	04340(Hedgehog signaling pathway)	3.2e-98	2	124,295,	0,73370	-97.5	-96.3	6.75	5' UTR	1	107690006	107860175	170170	1
chr1	107838613	107838673	61	ENSSSCG00000004558	ENSSSCT00000063162	protein_coding	148607	CSNK1G1	casein kinase 1 gamma 1 [Source:NCBI gene;Acc:100157196]	GO:0000166(nucleotide binding);GO:0004672(protein kinase activity);GO:0004674(protein serine/threonine kinase activity);GO:0005524(ATP binding);GO:0005634(nucleus);GO:0005737(cytoplasm);GO:0005886(plasma membrane);GO:0006468(protein phosphorylation);GO:0006897(endocytosis);GO:0018105(peptidyl-serine phosphorylation);GO:0018107(peptidyl-threonine phosphorylation);GO:0090263(positive regulation of …	04340(Hedgehog signaling pathway)	0.005	1	61,	0	-2.3	-1.67	2.43	Exon (ENSSSCT00000063162/ENSSSCG00000004558, exon 6 of 11)	1	107690006	107860175	170170	1
chr1	107877917	107879382	1466	ENSSSCG00000004558	ENSSSCT00000005035	protein_coding	187911	CSNK1G1	casein kinase 1 gamma 1 [Source:NCBI gene;Acc:100157196]	GO:0000166(nucleotide binding);GO:0004672(protein kinase activity);GO:0004674(protein serine/threonine kinase activity);GO:0005524(ATP binding);GO:0005634(nucleus);GO:0005737(cytoplasm);GO:0005886(plasma membrane);GO:0006468(protein phosphorylation);GO:0006897(endocytosis);GO:0018105(peptidyl-serine phosphorylation);GO:0018107(peptidyl-threonine phosphorylation);GO:0090263(positive regulation of …	04340(Hedgehog signaling pathway)	1e-271	1	1466,	0	-271	-269	12.9	3' UTR	1	107690006	107877946	187941	1
chr1	107879681	107880010	330	ENSSSCG00000004558	ENSSSCT00000046925	protein_coding	189613	CSNK1G1	casein kinase 1 gamma 1 [Source:NCBI gene;Acc:100157196]	GO:0000166(nucleotide binding);GO:0004672(protein kinase activity);GO:0004674(protein serine/threonine kinase activity);GO:0005524(ATP binding);GO:0005634(nucleus);GO:0005737(cytoplasm);GO:0005886(plasma membrane);GO:0006468(protein phosphorylation);GO:0006897(endocytosis);GO:0018105(peptidyl-serine phosphorylation);GO:0018107(peptidyl-threonine phosphorylation);GO:0090263(positive regulation of …	04340(Hedgehog signaling pathway)	1.3e-41	1	330,	0	-40.9	-39.9	3.17	3' UTR	1	107690068	107880868	190801	1
chr1	107968908	107969028	121	ENSSSCG00000034124	ENSSSCT00000044906	protein_coding	17262	CIAO2A	cytosolic iron-sulfur assembly component 2A [Source:NCBI gene;Acc:100156836]	GO:0005634(nucleus);GO:0005654(nucleoplasm);GO:0005829(cytosol);GO:0016226(iron-sulfur cluster assembly);GO:0097361(CIA complex);GO:0097428(protein maturation by iron-sulfur cluster transfer);GO:0106035(protein maturation by [4Fe-4S] cluster transfer)	NA	0.00034	1	121,	0	-3.47	-2.8	1.28	3' UTR	1	107951646	107969298	17653	1
chr1	108117556	108117706	151	ENSSSCG00000021588	ENSSSCT00000061524	protein_coding	120271	DAPK2	death associated protein kinase 2 [Source:NCBI gene;Acc:100155578]	GO:0000166(nucleotide binding);GO:0004672(protein kinase activity);GO:0004674(protein serine/threonine kinase activity);GO:0005516(calmodulin binding);GO:0005524(ATP binding);GO:0005634(nucleus);GO:0005737(cytoplasm);GO:0005794(Golgi apparatus);GO:0006468(protein phosphorylation);GO:0035556(intracellular signal transduction);GO:0042802(identical protein binding);GO:0043231(intracellular membrane-…	04140(Autophagy - animal);05200(Pathways in cancer);05219(Bladder cancer)	5.1e-05	1	151,	0	-4.29	-3.59	8.47	Exon (ENSSSCT00000059507/ENSSSCG00000021588, exon 10 of 11)	1	107997285	108132782	135498	1
chr1	108118034	108118483	450	ENSSSCG00000021588	ENSSSCT00000061524	protein_coding	120749	DAPK2	death associated protein kinase 2 [Source:NCBI gene;Acc:100155578]	GO:0000166(nucleotide binding);GO:0004672(protein kinase activity);GO:0004674(protein serine/threonine kinase activity);GO:0005516(calmodulin binding);GO:0005524(ATP binding);GO:0005634(nucleus);GO:0005737(cytoplasm);GO:0005794(Golgi apparatus);GO:0006468(protein phosphorylation);GO:0035556(intracellular signal transduction);GO:0042802(identical protein binding);GO:0043231(intracellular membrane-…	04140(Autophagy - animal);05200(Pathways in cancer);05219(Bladder cancer)	4.9e-06	1	450,	0	-5.31	-4.59	8.84	3' UTR	1	107997285	108132782	135498	1
chr1	108118782	108118931	150	ENSSSCG00000021588	ENSSSCT00000061524	protein_coding	121497	DAPK2	death associated protein kinase 2 [Source:NCBI gene;Acc:100155578]	GO:0000166(nucleotide binding);GO:0004672(protein kinase activity);GO:0004674(protein serine/threonine kinase activity);GO:0005516(calmodulin binding);GO:0005524(ATP binding);GO:0005634(nucleus);GO:0005737(cytoplasm);GO:0005794(Golgi apparatus);GO:0006468(protein phosphorylation);GO:0035556(intracellular signal transduction);GO:0042802(identical protein binding);GO:0043231(intracellular membrane-…	04140(Autophagy - animal);05200(Pathways in cancer);05219(Bladder cancer)	0.00011	1	150,	0	-3.94	-3.25	4	3' UTR	1	107997285	108132782	135498	1
chr1	108120265	108120444	180	ENSSSCG00000021588	ENSSSCT00000061524	protein_coding	122980	DAPK2	death associated protein kinase 2 [Source:NCBI gene;Acc:100155578]	GO:0000166(nucleotide binding);GO:0004672(protein kinase activity);GO:0004674(protein serine/threonine kinase activity);GO:0005516(calmodulin binding);GO:0005524(ATP binding);GO:0005634(nucleus);GO:0005737(cytoplasm);GO:0005794(Golgi apparatus);GO:0006468(protein phosphorylation);GO:0035556(intracellular signal transduction);GO:0042802(identical protein binding);GO:0043231(intracellular membrane-…	04140(Autophagy - animal);05200(Pathways in cancer);05219(Bladder cancer)	0.00076	1	180,	0	-3.12	-2.46	7.36	3' UTR	1	107997285	108132782	135498	1
chr1	108131108	108131616	509	ENSSSCG00000021588	ENSSSCT00000061524	protein_coding	133823	DAPK2	death associated protein kinase 2 [Source:NCBI gene;Acc:100155578]	GO:0000166(nucleotide binding);GO:0004672(protein kinase activity);GO:0004674(protein serine/threonine kinase activity);GO:0005516(calmodulin binding);GO:0005524(ATP binding);GO:0005634(nucleus);GO:0005737(cytoplasm);GO:0005794(Golgi apparatus);GO:0006468(protein phosphorylation);GO:0035556(intracellular signal transduction);GO:0042802(identical protein binding);GO:0043231(intracellular membrane-…	04140(Autophagy - animal);05200(Pathways in cancer);05219(Bladder cancer)	6.3e-32	1	509,	0	-31.2	-30.3	6.75	3' UTR	1	107997285	108132782	135498	1
chr1	108131795	108131945	151	ENSSSCG00000021588	ENSSSCT00000061524	protein_coding	134510	DAPK2	death associated protein kinase 2 [Source:NCBI gene;Acc:100155578]	GO:0000166(nucleotide binding);GO:0004672(protein kinase activity);GO:0004674(protein serine/threonine kinase activity);GO:0005516(calmodulin binding);GO:0005524(ATP binding);GO:0005634(nucleus);GO:0005737(cytoplasm);GO:0005794(Golgi apparatus);GO:0006468(protein phosphorylation);GO:0035556(intracellular signal transduction);GO:0042802(identical protein binding);GO:0043231(intracellular membrane-…	04140(Autophagy - animal);05200(Pathways in cancer);05219(Bladder cancer)	9.1e-05	1	151,	0	-4.04	-3.35	15.5	3' UTR	1	107997285	108132782	135498	1
chr1	108206333	108257621	51289	ENSSSCG00000004561	ENSSSCT00000005038	protein_coding	539	HERC1	HECT and RLD domain containing E3 ubiquitin protein ligase family member 1 [Source:NCBI gene;Acc:100153537]	GO:0004842(ubiquitin-protein transferase activity);GO:0005515(protein binding);GO:0010507(negative regulation of autophagy);GO:0016567(protein ubiquitination);GO:0016740(transferase activity);GO:0021702(cerebellar Purkinje cell differentiation);GO:0031175(neuron projection development);GO:0050885(neuromuscular process controlling balance)	04120(Ubiquitin mediated proteolysis)	0	3	7,956,27,	0,42623,51262	-488	-Inf	9.98	5' UTR	1	108205794	108403681	197888	1
chr1	108303536	108316181	12646	ENSSSCG00000004561	ENSSSCT00000005038	protein_coding	97742	HERC1	HECT and RLD domain containing E3 ubiquitin protein ligase family member 1 [Source:NCBI gene;Acc:100153537]	GO:0004842(ubiquitin-protein transferase activity);GO:0005515(protein binding);GO:0010507(negative regulation of autophagy);GO:0016567(protein ubiquitination);GO:0016740(transferase activity);GO:0021702(cerebellar Purkinje cell differentiation);GO:0031175(neuron projection development);GO:0050885(neuromuscular process controlling balance)	04120(Ubiquitin mediated proteolysis)	1.3e-11	4	34,52,66,59,	0,4633,9170,12587	-10.9	-10.1	2.27	Exon (ENSSSCT00000005038/ENSSSCG00000004561, exon 24 of 78)	1	108205794	108403681	197888	1
chr1	108336241	108341449	5209	ENSSSCG00000004561	ENSSSCT00000005038	protein_coding	130447	HERC1	HECT and RLD domain containing E3 ubiquitin protein ligase family member 1 [Source:NCBI gene;Acc:100153537]	GO:0004842(ubiquitin-protein transferase activity);GO:0005515(protein binding);GO:0010507(negative regulation of autophagy);GO:0016567(protein ubiquitination);GO:0016740(transferase activity);GO:0021702(cerebellar Purkinje cell differentiation);GO:0031175(neuron projection development);GO:0050885(neuromuscular process controlling balance)	04120(Ubiquitin mediated proteolysis)	1e-143	3	22,521,746,	0,2139,4463	-143	-142	5.33	Exon (ENSSSCT00000005038/ENSSSCG00000004561, exon 36 of 78)	1	108205794	108403681	197888	1
chr1	109826850	109826909	60	ENSSSCG00000004572	ENSSSCT00000005051	protein_coding	1412	ENSSSCG00000004572	C2 calcium dependent domain containing 4B [Source:NCBI gene;Acc:100738739]	NA	NA	0.034	1	60,	0	-1.47	-0.684	6.63	Exon (ENSSSCT00000005051/ENSSSCG00000004572, exon 2 of 2)	1	109825438	109827175	1738	1
chr1	109980098	109984782	4685	ENSSSCG00000036431	ENSSSCT00000061270	protein_coding	48847	VPS13C	vacuolar protein sorting 13 homolog C [Source:NCBI gene;Acc:100625505]	GO:0005741(mitochondrial outer membrane);GO:0005829(cytosol);GO:0007005(mitochondrion organization);GO:1905090(negative regulation of parkin-mediated stimulation of mitophagy in response to mitochondrial depolarization)	NA	0.00052	2	54,127,	0,4558	-3.28	-2.62	2.28	Exon (ENSSSCT00000061270/ENSSSCG00000036431, exon 15 of 81)	1	109931251	110090500	159250	1
chr1	110048543	110051929	3387	ENSSSCG00000036431	ENSSSCT00000061270	protein_coding	117292	VPS13C	vacuolar protein sorting 13 homolog C [Source:NCBI gene;Acc:100625505]	GO:0005741(mitochondrial outer membrane);GO:0005829(cytosol);GO:0007005(mitochondrion organization);GO:1905090(negative regulation of parkin-mediated stimulation of mitophagy in response to mitochondrial depolarization)	NA	1e-188	4	17,366,87,10,	0,1249,2003,3377	-188	-187	3.99	Exon (ENSSSCT00000061270/ENSSSCG00000036431, exon 52 of 81)	1	109931251	110090500	159250	1
chr1	110055238	110057149	1912	ENSSSCG00000036431	ENSSSCT00000061270	protein_coding	123987	VPS13C	vacuolar protein sorting 13 homolog C [Source:NCBI gene;Acc:100625505]	GO:0005741(mitochondrial outer membrane);GO:0005829(cytosol);GO:0007005(mitochondrion organization);GO:1905090(negative regulation of parkin-mediated stimulation of mitophagy in response to mitochondrial depolarization)	NA	0	2	2,358,	0,1554	-465	-Inf	9.72	Exon (ENSSSCT00000061270/ENSSSCG00000036431, exon 59 of 81)	1	109931251	110090500	159250	1
chr1	111473263	111473831	569	ENSSSCG00000004576	ENSSSCT00000005055	protein_coding	97840	RORA	RAR related orphan receptor A [Source:NCBI gene;Acc:100156637]	GO:0000977(RNA polymerase II regulatory region sequence-specific DNA binding);GO:0000978(RNA polymerase II proximal promoter sequence-specific DNA binding);GO:0001222(transcription corepressor binding);GO:0001223(transcription coactivator binding);GO:0001525(angiogenesis);GO:0003677(DNA binding);GO:0003700(DNA-binding transcription factor activity);GO:0003707(steroid hormone receptor activity);GO…	04659(Th17 cell differentiation);04710(Circadian rhythm);05321(Inflammatory bowel disease (IBD))	6.3e-10	1	569,	0	-9.2	-8.42	4.05	3' UTR	1	111375423	111475646	100224	1
chr1	111519272	111520138	867	ENSSSCG00000004577	ENSSSCT00000047039	protein_coding	30104	ICE2	interactor of little elongation complex ELL subunit 2 [Source:NCBI gene;Acc:100157039]	GO:0005634(nucleus);GO:0005654(nucleoplasm);GO:0005829(cytosol);GO:0008023(transcription elongation factor complex);GO:0015030(Cajal body);GO:0016604(nuclear body);GO:0035327(transcriptionally active chromatin);GO:0035363(histone locus body);GO:0042795(snRNA transcription by RNA polymerase II);GO:0042796(snRNA transcription by RNA polymerase III);GO:0045945(positive regulation of transcription by…	NA	1e-167	1	867,	0	-167	-166	15	Exon (ENSSSCT00000047039/ENSSSCG00000004577, exon 11 of 17)	1	111489168	111559413	70246	1
chr1	111528086	111528176	91	ENSSSCG00000004577	ENSSSCT00000047039	protein_coding	38918	ICE2	interactor of little elongation complex ELL subunit 2 [Source:NCBI gene;Acc:100157039]	GO:0005634(nucleus);GO:0005654(nucleoplasm);GO:0005829(cytosol);GO:0008023(transcription elongation factor complex);GO:0015030(Cajal body);GO:0016604(nuclear body);GO:0035327(transcriptionally active chromatin);GO:0035363(histone locus body);GO:0042795(snRNA transcription by RNA polymerase II);GO:0042796(snRNA transcription by RNA polymerase III);GO:0045945(positive regulation of transcription by…	NA	1.3e-05	1	91,	0	-4.9	-4.19	1.7	Exon (ENSSSCT00000047039/ENSSSCG00000004577, exon 13 of 17)	1	111489168	111559413	70246	1
chr1	111559401	111559580	180	ENSSSCG00000004577	ENSSSCT00000047039	protein_coding	70233	ICE2	interactor of little elongation complex ELL subunit 2 [Source:NCBI gene;Acc:100157039]	GO:0005634(nucleus);GO:0005654(nucleoplasm);GO:0005829(cytosol);GO:0008023(transcription elongation factor complex);GO:0015030(Cajal body);GO:0016604(nuclear body);GO:0035327(transcriptionally active chromatin);GO:0035363(histone locus body);GO:0042795(snRNA transcription by RNA polymerase II);GO:0042796(snRNA transcription by RNA polymerase III);GO:0045945(positive regulation of transcription by…	NA	1.5e-07	1	180,	0	-6.81	-6.06	4.42	3' UTR	1	111489168	111559413	70246	1
chr1	111560208	111560477	270	ENSSSCG00000004577	ENSSSCT00000005056	protein_coding	70444	ICE2	interactor of little elongation complex ELL subunit 2 [Source:NCBI gene;Acc:100157039]	GO:0005634(nucleus);GO:0005654(nucleoplasm);GO:0005829(cytosol);GO:0008023(transcription elongation factor complex);GO:0015030(Cajal body);GO:0016604(nuclear body);GO:0035327(transcriptionally active chromatin);GO:0035363(histone locus body);GO:0042795(snRNA transcription by RNA polymerase II);GO:0042796(snRNA transcription by RNA polymerase III);GO:0045945(positive regulation of transcription by…	NA	1.4e-07	1	270,	0	-6.85	-6.1	2.06	3' UTR	1	111489764	111561911	72148	1
chr1	112364936	112365325	390	ENSSSCG00000004582	ENSSSCT00000040315	protein_coding	20876	BNIP2	BCL2 interacting protein 2 [Source:NCBI gene;Acc:100521534]	GO:0001824(blastocyst development);GO:0004309(exopolyphosphatase activity);GO:0005737(cytoplasm);GO:0005814(centriole);GO:0006798(polyphosphate catabolic process);GO:0006915(apoptotic process);GO:0007098(centrosome cycle);GO:0031616(spindle pole centrosome);GO:0043410(positive regulation of MAPK cascade);GO:0045666(positive regulation of neuron differentiation);GO:0051057(positive regulation of s…	NA	1e-112	1	390,	0	-112	-111	5.79	3' UTR	1	112344060	112369050	24991	1
chr1	112896285	112901139	4855	ENSSSCG00000004587	ENSSSCT00000005066	protein_coding	218465	MYO1E	myosin IE [Source:NCBI gene;Acc:100154204]	GO:0000166(nucleotide binding);GO:0001570(vasculogenesis);GO:0001701(in utero embryonic development);GO:0001822(kidney development);GO:0003094(glomerular filtration);GO:0003774(motor activity);GO:0003779(actin binding);GO:0005515(protein binding);GO:0005516(calmodulin binding);GO:0005524(ATP binding);GO:0005737(cytoplasm);GO:0005856(cytoskeleton);GO:0005903(brush border);GO:0005911(cell-cell junc…	NA	5e-36	2	26,244,	0,4611	-35.3	-34.3	3.33	3' UTR	1	112677820	112901999	224180	1
chr1	113120556	113124562	4007	ENSSSCG00000004592	ENSSSCT00000005073	protein_coding	35692	SLTM	SAFB like transcription modulator [Source:NCBI gene;Acc:100154227]	GO:0003676(nucleic acid binding);GO:0003723(RNA binding);GO:0005634(nucleus);GO:0005654(nucleoplasm);GO:0006357(regulation of transcription by RNA polymerase II);GO:0016604(nuclear body);GO:0043565(sequence-specific DNA binding);GO:0050684(regulation of mRNA processing)	NA	2e-29	5	6,167,86,164,116,	0,101,744,1083,3891	-28.7	-27.8	3.32	Exon (ENSSSCT00000005073/ENSSSCG00000004592, exon 12 of 22)	1	113084864	113134997	50134	1
chr1	113128010	113128159	150	ENSSSCG00000004592	ENSSSCT00000005073	protein_coding	43146	SLTM	SAFB like transcription modulator [Source:NCBI gene;Acc:100154227]	GO:0003676(nucleic acid binding);GO:0003723(RNA binding);GO:0005634(nucleus);GO:0005654(nucleoplasm);GO:0006357(regulation of transcription by RNA polymerase II);GO:0016604(nuclear body);GO:0043565(sequence-specific DNA binding);GO:0050684(regulation of mRNA processing)	NA	0.0012	1	150,	0	-2.91	-2.26	2.01	3' UTR	1	113084864	113134997	50134	1
chr1	113131312	113134682	3371	ENSSSCG00000004592	ENSSSCT00000005073	protein_coding	46448	SLTM	SAFB like transcription modulator [Source:NCBI gene;Acc:100154227]	GO:0003676(nucleic acid binding);GO:0003723(RNA binding);GO:0005634(nucleus);GO:0005654(nucleoplasm);GO:0006357(regulation of transcription by RNA polymerase II);GO:0016604(nuclear body);GO:0043565(sequence-specific DNA binding);GO:0050684(regulation of mRNA processing)	NA	7.9e-75	2	13,376,	0,2995	-74.1	-73	4.12	3' UTR	1	113084864	113134997	50134	1
chr1	113289144	113289384	241	ENSSSCG00000004595	ENSSSCT00000032619	protein_coding	0	ADAM10	ADAM metallopeptidase domain 10 [Source:NCBI gene;Acc:397345]	GO:0000139(Golgi membrane);GO:0001701(in utero embryonic development);GO:0004175(endopeptidase activity);GO:0004222(metalloendopeptidase activity);GO:0005634(nucleus);GO:0005737(cytoplasm);GO:0005794(Golgi apparatus);GO:0005798(Golgi-associated vesicle);GO:0005886(plasma membrane);GO:0006468(protein phosphorylation);GO:0006508(proteolysis);GO:0006509(membrane protein ectodomain proteolysis);GO:00…	05010(Alzheimer disease)	1.6e-27	1	241,	0	-26.8	-25.9	28.7	5' UTR	1	113289210	113412543	123334	1
chr1	113407907	113408447	541	ENSSSCG00000004595	ENSSSCT00000005076	protein_coding	118823	ADAM10	ADAM metallopeptidase domain 10 [Source:NCBI gene;Acc:397345]	GO:0000139(Golgi membrane);GO:0001701(in utero embryonic development);GO:0004175(endopeptidase activity);GO:0004222(metalloendopeptidase activity);GO:0005634(nucleus);GO:0005737(cytoplasm);GO:0005794(Golgi apparatus);GO:0005798(Golgi-associated vesicle);GO:0005886(plasma membrane);GO:0006468(protein phosphorylation);GO:0006508(proteolysis);GO:0006509(membrane protein ectodomain proteolysis);GO:00…	05010(Alzheimer disease)	0	1	541,	0	-465	-Inf	10.6	3' UTR	1	113289084	113410288	121205	1
chr1	113408507	113408777	271	ENSSSCG00000004595	ENSSSCT00000005076	protein_coding	119423	ADAM10	ADAM metallopeptidase domain 10 [Source:NCBI gene;Acc:397345]	GO:0000139(Golgi membrane);GO:0001701(in utero embryonic development);GO:0004175(endopeptidase activity);GO:0004222(metalloendopeptidase activity);GO:0005634(nucleus);GO:0005737(cytoplasm);GO:0005794(Golgi apparatus);GO:0005798(Golgi-associated vesicle);GO:0005886(plasma membrane);GO:0006468(protein phosphorylation);GO:0006508(proteolysis);GO:0006509(membrane protein ectodomain proteolysis);GO:00…	05010(Alzheimer disease)	3.2e-23	1	271,	0	-22.5	-21.6	1.45	3' UTR	1	113289084	113410288	121205	1
chr1	113409616	113410156	541	ENSSSCG00000004595	ENSSSCT00000005076	protein_coding	120532	ADAM10	ADAM metallopeptidase domain 10 [Source:NCBI gene;Acc:397345]	GO:0000139(Golgi membrane);GO:0001701(in utero embryonic development);GO:0004175(endopeptidase activity);GO:0004222(metalloendopeptidase activity);GO:0005634(nucleus);GO:0005737(cytoplasm);GO:0005794(Golgi apparatus);GO:0005798(Golgi-associated vesicle);GO:0005886(plasma membrane);GO:0006468(protein phosphorylation);GO:0006508(proteolysis);GO:0006509(membrane protein ectodomain proteolysis);GO:00…	05010(Alzheimer disease)	2.5e-31	1	541,	0	-30.6	-29.6	4.57	3' UTR	1	113289084	113410288	121205	1
chr1	113411745	113411985	241	ENSSSCG00000004595	ENSSSCT00000032619	protein_coding	122535	ADAM10	ADAM metallopeptidase domain 10 [Source:NCBI gene;Acc:397345]	GO:0000139(Golgi membrane);GO:0001701(in utero embryonic development);GO:0004175(endopeptidase activity);GO:0004222(metalloendopeptidase activity);GO:0005634(nucleus);GO:0005737(cytoplasm);GO:0005794(Golgi apparatus);GO:0005798(Golgi-associated vesicle);GO:0005886(plasma membrane);GO:0006468(protein phosphorylation);GO:0006508(proteolysis);GO:0006509(membrane protein ectodomain proteolysis);GO:00…	05010(Alzheimer disease)	0.00087	1	241,	0	-3.06	-2.4	2.11	3' UTR	1	113289210	113412543	123334	1
chr1	115496046	115506776	10731	ENSSSCG00000004601	ENSSSCT00000005082	protein_coding	24124	MNS1	meiosis specific nuclear structural 1 [Source:NCBI gene;Acc:100621861]	GO:0005635(nuclear envelope);GO:0005882(intermediate filament);GO:0005930(axoneme);GO:0007283(spermatogenesis);GO:0031514(motile cilium);GO:0036126(sperm flagellum);GO:0042802(identical protein binding);GO:0044782(cilium organization);GO:0045724(positive regulation of cilium assembly);GO:0070986(left/right axis specification)	NA	4.4e-07	2	98,83,	0,10648	-6.36	-5.62	9.57	Exon (ENSSSCT00000005082/ENSSSCG00000004601, exon 3 of 11)	1	115471922	115529764	57843	1
chr1	115510225	115521718	11494	ENSSSCG00000004601	ENSSSCT00000005082	protein_coding	38303	MNS1	meiosis specific nuclear structural 1 [Source:NCBI gene;Acc:100621861]	GO:0005635(nuclear envelope);GO:0005882(intermediate filament);GO:0005930(axoneme);GO:0007283(spermatogenesis);GO:0031514(motile cilium);GO:0036126(sperm flagellum);GO:0042802(identical protein binding);GO:0044782(cilium organization);GO:0045724(positive regulation of cilium assembly);GO:0070986(left/right axis specification)	NA	2e-09	4	42,217,108,22,	0,618,933,11472	-8.69	-7.91	3.55	Exon (ENSSSCT00000005082/ENSSSCG00000004601, exon 5 of 11)	1	115471922	115529764	57843	1
chr1	115527787	115527881	95	ENSSSCG00000004601	ENSSSCT00000005082	protein_coding	55865	MNS1	meiosis specific nuclear structural 1 [Source:NCBI gene;Acc:100621861]	GO:0005635(nuclear envelope);GO:0005882(intermediate filament);GO:0005930(axoneme);GO:0007283(spermatogenesis);GO:0031514(motile cilium);GO:0036126(sperm flagellum);GO:0042802(identical protein binding);GO:0044782(cilium organization);GO:0045724(positive regulation of cilium assembly);GO:0070986(left/right axis specification)	NA	0.032	2	25,35,	0,60	-1.49	-0.904	1.64	3' UTR	1	115471922	115529764	57843	1
chr1	115528509	115528718	210	ENSSSCG00000004601	ENSSSCT00000005082	protein_coding	56587	MNS1	meiosis specific nuclear structural 1 [Source:NCBI gene;Acc:100621861]	GO:0005635(nuclear envelope);GO:0005882(intermediate filament);GO:0005930(axoneme);GO:0007283(spermatogenesis);GO:0031514(motile cilium);GO:0036126(sperm flagellum);GO:0042802(identical protein binding);GO:0044782(cilium organization);GO:0045724(positive regulation of cilium assembly);GO:0070986(left/right axis specification)	NA	0.0019	1	210,	0	-2.72	-2.07	6.63	3' UTR	1	115471922	115529764	57843	1
chr1	115528778	115528867	90	ENSSSCG00000004601	ENSSSCT00000005082	protein_coding	56856	MNS1	meiosis specific nuclear structural 1 [Source:NCBI gene;Acc:100621861]	GO:0005635(nuclear envelope);GO:0005882(intermediate filament);GO:0005930(axoneme);GO:0007283(spermatogenesis);GO:0031514(motile cilium);GO:0036126(sperm flagellum);GO:0042802(identical protein binding);GO:0044782(cilium organization);GO:0045724(positive regulation of cilium assembly);GO:0070986(left/right axis specification)	NA	0.0012	1	90,	0	-2.92	-2.26	4.17	3' UTR	1	115471922	115529764	57843	1
chr1	115863595	115866693	3099	ENSSSCG00000004603	ENSSSCT00000040161	protein_coding	129237	RFX7	regulatory factor X7 [Source:NCBI gene;Acc:100152054]	GO:0000978(RNA polymerase II proximal promoter sequence-specific DNA binding);GO:0003677(DNA binding);GO:0003700(DNA-binding transcription factor activity);GO:0005634(nucleus);GO:0006355(regulation of transcription, DNA-templated);GO:0006357(regulation of transcription by RNA polymerase II)	NA	3.2e-96	2	196,1751,	0,1348	-95.5	-94.3	6.76	Exon (ENSSSCT00000040161/ENSSSCG00000004603, exon 8 of 9)	1	115734358	115871092	136735	1
chr1	115866992	115868339	1348	ENSSSCG00000004603	ENSSSCT00000040161	protein_coding	132634	RFX7	regulatory factor X7 [Source:NCBI gene;Acc:100152054]	GO:0000978(RNA polymerase II proximal promoter sequence-specific DNA binding);GO:0003677(DNA binding);GO:0003700(DNA-binding transcription factor activity);GO:0005634(nucleus);GO:0006355(regulation of transcription, DNA-templated);GO:0006357(regulation of transcription by RNA polymerase II)	NA	1e-264	1	1348,	0	-264	-262	14.6	3' UTR	1	115734358	115871092	136735	1
chr1	115868668	115868907	240	ENSSSCG00000004603	ENSSSCT00000040161	protein_coding	134310	RFX7	regulatory factor X7 [Source:NCBI gene;Acc:100152054]	GO:0000978(RNA polymerase II proximal promoter sequence-specific DNA binding);GO:0003677(DNA binding);GO:0003700(DNA-binding transcription factor activity);GO:0005634(nucleus);GO:0006355(regulation of transcription, DNA-templated);GO:0006357(regulation of transcription by RNA polymerase II)	NA	1e-05	1	240,	0	-4.99	-4.27	1.87	3' UTR	1	115734358	115871092	136735	1
chr1	115993400	115993609	210	ENSSSCG00000037499	ENSSSCT00000024384	protein_coding	51458	NEDD4	neural precursor cell expressed, developmentally down-regulated 4, E3 ubiquitin protein ligase [Source:NCBI gene;Acc:100514504]	GO:0000122(negative regulation of transcription by RNA polymerase II);GO:0000151(ubiquitin ligase complex);GO:0000209(protein polyubiquitination);GO:0000785(chromatin);GO:0002250(adaptive immune response);GO:0003151(outflow tract morphogenesis);GO:0003197(endocardial cushion development);GO:0004842(ubiquitin-protein transferase activity);GO:0005515(protein binding);GO:0005737(cytoplasm);GO:000579…	04120(Ubiquitin mediated proteolysis);04144(Endocytosis);04530(Tight junction);05169(Epstein-Barr virus infection)	0.0026	1	210,	0	-2.58	-1.94	8.1	Exon (ENSSSCT00000039109/ENSSSCG00000037499, exon 1 of 25)	1	115941942	116067393	125452	1
chr1	115993669	115993819	151	ENSSSCG00000037499	ENSSSCT00000024384	protein_coding	51727	NEDD4	neural precursor cell expressed, developmentally down-regulated 4, E3 ubiquitin protein ligase [Source:NCBI gene;Acc:100514504]	GO:0000122(negative regulation of transcription by RNA polymerase II);GO:0000151(ubiquitin ligase complex);GO:0000209(protein polyubiquitination);GO:0000785(chromatin);GO:0002250(adaptive immune response);GO:0003151(outflow tract morphogenesis);GO:0003197(endocardial cushion development);GO:0004842(ubiquitin-protein transferase activity);GO:0005515(protein binding);GO:0005737(cytoplasm);GO:000579…	04120(Ubiquitin mediated proteolysis);04144(Endocytosis);04530(Tight junction);05169(Epstein-Barr virus infection)	0.0081	1	151,	0	-2.09	-1.47	3.24	Exon (ENSSSCT00000039109/ENSSSCG00000037499, exon 1 of 25)	1	115941942	116067393	125452	1
chr1	116067344	116067433	90	ENSSSCG00000037499	ENSSSCT00000024384	protein_coding	125402	NEDD4	neural precursor cell expressed, developmentally down-regulated 4, E3 ubiquitin protein ligase [Source:NCBI gene;Acc:100514504]	GO:0000122(negative regulation of transcription by RNA polymerase II);GO:0000151(ubiquitin ligase complex);GO:0000209(protein polyubiquitination);GO:0000785(chromatin);GO:0002250(adaptive immune response);GO:0003151(outflow tract morphogenesis);GO:0003197(endocardial cushion development);GO:0004842(ubiquitin-protein transferase activity);GO:0005515(protein binding);GO:0005737(cytoplasm);GO:000579…	04120(Ubiquitin mediated proteolysis);04144(Endocytosis);04530(Tight junction);05169(Epstein-Barr virus infection)	0.003	1	90,	0	-2.53	-1.89	1.7	3' UTR	1	115941942	116067393	125452	1
chr1	116069230	116069919	690	ENSSSCG00000037499	ENSSSCT00000050572	protein_coding	127231	NEDD4	neural precursor cell expressed, developmentally down-regulated 4, E3 ubiquitin protein ligase [Source:NCBI gene;Acc:100514504]	GO:0000122(negative regulation of transcription by RNA polymerase II);GO:0000151(ubiquitin ligase complex);GO:0000209(protein polyubiquitination);GO:0000785(chromatin);GO:0002250(adaptive immune response);GO:0003151(outflow tract morphogenesis);GO:0003197(endocardial cushion development);GO:0004842(ubiquitin-protein transferase activity);GO:0005515(protein binding);GO:0005737(cytoplasm);GO:000579…	04120(Ubiquitin mediated proteolysis);04144(Endocytosis);04530(Tight junction);05169(Epstein-Barr virus infection)	5e-23	1	690,	0	-22.3	-21.4	3.12	3' UTR	1	115941999	116070787	128789	1
chr1	116134717	116134807	91	ENSSSCG00000035798	ENSSSCT00000054654	protein_coding	2563	PRTG	protogenin [Source:NCBI gene;Acc:100154460]	GO:0005515(protein binding);GO:0005886(plasma membrane);GO:0007275(multicellular organism development);GO:0016020(membrane);GO:0016021(integral component of membrane);GO:0038023(signaling receptor activity);GO:0050768(negative regulation of neurogenesis);GO:0051260(protein homooligomerization)	NA	0.0068	1	91,	0	-2.17	-1.55	2.11	Exon (ENSSSCT00000054654/ENSSSCG00000035798, exon 2 of 19)	1	116132154	116268782	136629	1
chr1	116268574	116268782	209	ENSSSCG00000035798	ENSSSCT00000054654	protein_coding	136420	PRTG	protogenin [Source:NCBI gene;Acc:100154460]	GO:0005515(protein binding);GO:0005886(plasma membrane);GO:0007275(multicellular organism development);GO:0016020(membrane);GO:0016021(integral component of membrane);GO:0038023(signaling receptor activity);GO:0050768(negative regulation of neurogenesis);GO:0051260(protein homooligomerization)	NA	4.8e-06	1	209,	0	-5.32	-4.6	5.3	Exon (ENSSSCT00000054654/ENSSSCG00000035798, exon 19 of 19)	1	116132154	116268782	136629	1
chr1	116318447	116319455	1009	ENSSSCG00000004607	ENSSSCT00000005088	protein_coding	25103	PYGO1	pygopus family PHD finger 1 [Source:NCBI gene;Acc:100156479]	GO:0001822(kidney development);GO:0002244(hematopoietic progenitor cell differentiation);GO:0005634(nucleus);GO:0007286(spermatid development);GO:0007289(spermatid nucleus differentiation);GO:0009791(post-embryonic development);GO:0034504(protein localization to nucleus);GO:0035064(methylated histone binding);GO:0045944(positive regulation of transcription by RNA polymerase II);GO:0046872(metal i…	NA	1e-242	1	1009,	0	-242	-241	7.54	3' UTR	1	116293344	116320256	26913	1
chr1	116396479	116401292	4814	ENSSSCG00000004608	ENSSSCT00000005089	protein_coding	64160	DNAAF4	dynein axonemal assembly factor 4 [Source:NCBI gene;Acc:100513251]	GO:0003341(cilium movement);GO:0003351(epithelial cilium movement);GO:0005515(protein binding);GO:0005634(nucleus);GO:0005737(cytoplasm);GO:0005813(centrosome);GO:0005829(cytosol);GO:0005886(plasma membrane);GO:0007368(determination of left/right symmetry);GO:0007507(heart development);GO:0030331(estrogen receptor binding);GO:0033146(regulation of intracellular estrogen receptor signaling pathway…	NA	1e-05	2	143,124,	0,4690	-4.99	-4.27	10.7	Exon (ENSSSCT00000005089/ENSSSCG00000004608, exon 4 of 9)	1	116332319	116429983	97665	1
chr1	116477579	116477729	151	ENSSSCG00000004610	ENSSSCT00000064058	protein_coding	28481	CCPG1	cell cycle progression 1 [Source:NCBI gene;Acc:100156919]	GO:0008284(positive regulation of cell population proliferation);GO:0016020(membrane);GO:0016021(integral component of membrane);GO:0045787(positive regulation of cell cycle);GO:0045944(positive regulation of transcription by RNA polymerase II);GO:2001106(regulation of Rho guanyl-nucleotide exchange factor activity)	NA	0.0014	1	151,	0	-2.85	-2.2	1.32	Exon (ENSSSCT00000064058/ENSSSCG00000004610, exon 8 of 11)	1	116449098	116493613	44516	1
chr1	116488338	116489743	1406	ENSSSCG00000004610	ENSSSCT00000064058	protein_coding	39240	CCPG1	cell cycle progression 1 [Source:NCBI gene;Acc:100156919]	GO:0008284(positive regulation of cell population proliferation);GO:0016020(membrane);GO:0016021(integral component of membrane);GO:0045787(positive regulation of cell cycle);GO:0045944(positive regulation of transcription by RNA polymerase II);GO:2001106(regulation of Rho guanyl-nucleotide exchange factor activity)	NA	0	1	1406,	0	-923	-Inf	9.82	3' UTR	1	116449098	116493613	44516	1
chr1	116491448	116491538	91	ENSSSCG00000004610	ENSSSCT00000064058	protein_coding	42350	CCPG1	cell cycle progression 1 [Source:NCBI gene;Acc:100156919]	GO:0008284(positive regulation of cell population proliferation);GO:0016020(membrane);GO:0016021(integral component of membrane);GO:0045787(positive regulation of cell cycle);GO:0045944(positive regulation of transcription by RNA polymerase II);GO:2001106(regulation of Rho guanyl-nucleotide exchange factor activity)	NA	0.00098	1	91,	0	-3.01	-2.35	3.68	3' UTR	1	116449098	116493613	44516	1
chr1	116492315	116492524	210	ENSSSCG00000004610	ENSSSCT00000064058	protein_coding	43217	CCPG1	cell cycle progression 1 [Source:NCBI gene;Acc:100156919]	GO:0008284(positive regulation of cell population proliferation);GO:0016020(membrane);GO:0016021(integral component of membrane);GO:0045787(positive regulation of cell cycle);GO:0045944(positive regulation of transcription by RNA polymerase II);GO:2001106(regulation of Rho guanyl-nucleotide exchange factor activity)	NA	0.00027	1	210,	0	-3.57	-2.89	2.16	3' UTR	1	116449098	116493613	44516	1
chr1	116492943	116493302	360	ENSSSCG00000004610	ENSSSCT00000064058	protein_coding	43845	CCPG1	cell cycle progression 1 [Source:NCBI gene;Acc:100156919]	GO:0008284(positive regulation of cell population proliferation);GO:0016020(membrane);GO:0016021(integral component of membrane);GO:0045787(positive regulation of cell cycle);GO:0045944(positive regulation of transcription by RNA polymerase II);GO:2001106(regulation of Rho guanyl-nucleotide exchange factor activity)	NA	1e-109	1	360,	0	-109	-107	8.45	3' UTR	1	116449098	116493613	44516	1
chr1	116522151	116522390	240	ENSSSCG00000004610	ENSSSCT00000048314	protein_coding	66066	CCPG1	cell cycle progression 1 [Source:NCBI gene;Acc:100156919]	GO:0008284(positive regulation of cell population proliferation);GO:0016020(membrane);GO:0016021(integral component of membrane);GO:0045787(positive regulation of cell cycle);GO:0045944(positive regulation of transcription by RNA polymerase II);GO:2001106(regulation of Rho guanyl-nucleotide exchange factor activity)	NA	7.9e-18	1	240,	0	-17.1	-16.2	4.75	Exon (ENSSSCT00000048314/ENSSSCG00000004610, exon 11 of 11)	1	116456085	116522390	66306	1
chr1	116603657	116604197	541	ENSSSCG00000004612	ENSSSCT00000037937	protein_coding	70682	RAB27A	RAB27A, member RAS oncogene family [Source:NCBI gene;Acc:606749]	GO:0000166(nucleotide binding);GO:0001750(photoreceptor outer segment);GO:0003924(GTPase activity);GO:0005525(GTP binding);GO:0005764(lysosome);GO:0005768(endosome);GO:0005770(late endosome);GO:0005794(Golgi apparatus);GO:0006605(protein targeting);GO:0006886(intracellular protein transport);GO:0006887(exocytosis);GO:0007596(blood coagulation);GO:0010628(positive regulation of gene expression);GO…	NA	1e-157	1	541,	0	-157	-155	2.75	3' UTR	1	116532975	116605287	72313	1
chr1	116605156	116605455	300	ENSSSCG00000004612	ENSSSCT00000037937	protein_coding	72181	RAB27A	RAB27A, member RAS oncogene family [Source:NCBI gene;Acc:606749]	GO:0000166(nucleotide binding);GO:0001750(photoreceptor outer segment);GO:0003924(GTPase activity);GO:0005525(GTP binding);GO:0005764(lysosome);GO:0005768(endosome);GO:0005770(late endosome);GO:0005794(Golgi apparatus);GO:0006605(protein targeting);GO:0006886(intracellular protein transport);GO:0006887(exocytosis);GO:0007596(blood coagulation);GO:0010628(positive regulation of gene expression);GO…	NA	3.2e-23	1	300,	0	-22.5	-21.6	3.13	3' UTR	1	116532975	116605287	72313	1
chr1	116605575	116605725	151	ENSSSCG00000004612	ENSSSCT00000005093	protein_coding	72554	RAB27A	RAB27A, member RAS oncogene family [Source:NCBI gene;Acc:606749]	GO:0000166(nucleotide binding);GO:0001750(photoreceptor outer segment);GO:0003924(GTPase activity);GO:0005525(GTP binding);GO:0005764(lysosome);GO:0005768(endosome);GO:0005770(late endosome);GO:0005794(Golgi apparatus);GO:0006605(protein targeting);GO:0006886(intracellular protein transport);GO:0006887(exocytosis);GO:0007596(blood coagulation);GO:0010628(positive regulation of gene expression);GO…	NA	4e-14	1	151,	0	-13.4	-12.6	1.53	3' UTR	1	116533021	116606472	73452	1
chr1	116620669	116627863	7195	ENSSSCG00000024983	ENSSSCT00000026411	protein_coding	8312	ENSSSCG00000024983	ribosomal L24 domain containing 1 [Source:NCBI gene;Acc:100623328]	GO:0000027(ribosomal large subunit assembly);GO:0003723(RNA binding);GO:0003735(structural constituent of ribosome);GO:0005622(intracellular);GO:0005840(ribosome);GO:0006412(translation);GO:0022625(cytosolic large ribosomal subunit);GO:1902626(assembly of large subunit precursor of preribosome)	03010(Ribosome)	1e-173	4	3,64,86,385,	0,3124,5501,6810	-173	-172	2.55	3' UTR	1	116612357	116631800	19444	1
chr1	116631174	116631382	209	ENSSSCG00000024983	ENSSSCT00000026411	protein_coding	18817	ENSSSCG00000024983	ribosomal L24 domain containing 1 [Source:NCBI gene;Acc:100623328]	GO:0000027(ribosomal large subunit assembly);GO:0003723(RNA binding);GO:0003735(structural constituent of ribosome);GO:0005622(intracellular);GO:0005840(ribosome);GO:0006412(translation);GO:0022625(cytosolic large ribosomal subunit);GO:1902626(assembly of large subunit precursor of preribosome)	03010(Ribosome)	7.1e-06	1	209,	0	-5.15	-4.43	2.48	3' UTR	1	116612357	116631800	19444	1
chr1	118993959	119021242	27284	ENSSSCG00000004617	ENSSSCT00000047929	protein_coding	0	FAM214A	family with sequence similarity 214 member A [Source:NCBI gene;Acc:100153621]	NA	NA	4.9e-10	2	17,253,	0,27031	-9.31	-8.53	6.44	5' UTR	1	119020990	119124457	103468	1
chr1	119021511	119021811	301	ENSSSCG00000004617	ENSSSCT00000005098	protein_coding	28091	FAM214A	family with sequence similarity 214 member A [Source:NCBI gene;Acc:100153621]	NA	NA	4e-11	1	301,	0	-10.4	-9.64	6.26	5' UTR	1	118993420	119123616	130197	1
chr1	119082671	119083000	330	ENSSSCG00000004617	ENSSSCT00000005098	protein_coding	89251	FAM214A	family with sequence similarity 214 member A [Source:NCBI gene;Acc:100153621]	NA	NA	2e-17	1	330,	0	-16.7	-15.8	3.95	Exon (ENSSSCT00000005098/ENSSSCG00000004617, exon 6 of 13)	1	118993420	119123616	130197	1
chr1	119083060	119083150	91	ENSSSCG00000004617	ENSSSCT00000005098	protein_coding	89640	FAM214A	family with sequence similarity 214 member A [Source:NCBI gene;Acc:100153621]	NA	NA	0.0095	1	91,	0	-2.02	-1.4	2.39	Exon (ENSSSCT00000005098/ENSSSCG00000004617, exon 6 of 13)	1	118993420	119123616	130197	1
chr1	119083568	119087087	3520	ENSSSCG00000004617	ENSSSCT00000005098	protein_coding	90148	FAM214A	family with sequence similarity 214 member A [Source:NCBI gene;Acc:100153621]	NA	NA	3.2e-38	2	734,46,	0,3474	-37.5	-36.5	7.73	Exon (ENSSSCT00000005098/ENSSSCG00000004617, exon 6 of 13)	1	118993420	119123616	130197	1
chr1	119134571	119134755	185	ENSSSCG00000004620	ENSSSCT00000005100	protein_coding	0	MYO5A	myosin VA [Source:NCBI gene;Acc:594849]	GO:0000086(G2/M transition of mitotic cell cycle);GO:0000146(microfilament motor activity);GO:0000166(nucleotide binding);GO:0000278(mitotic cell cycle);GO:0001726(ruffle);GO:0001750(photoreceptor outer segment);GO:0003774(motor activity);GO:0003779(actin binding);GO:0004864(protein phosphatase inhibitor activity);GO:0005509(calcium ion binding);GO:0005515(protein binding);GO:0005516(calmodulin b…	NA	0.0011	2	46,45,	0,140	-2.95	-2.3	2.84	5' UTR	1	119134571	119155227	20657	1
chr1	119149336	119152595	3260	ENSSSCG00000004620	ENSSSCT00000005100	protein_coding	14765	MYO5A	myosin VA [Source:NCBI gene;Acc:594849]	GO:0000086(G2/M transition of mitotic cell cycle);GO:0000146(microfilament motor activity);GO:0000166(nucleotide binding);GO:0000278(mitotic cell cycle);GO:0001726(ruffle);GO:0001750(photoreceptor outer segment);GO:0003774(motor activity);GO:0003779(actin binding);GO:0004864(protein phosphatase inhibitor activity);GO:0005509(calcium ion binding);GO:0005515(protein binding);GO:0005516(calmodulin b…	NA	6.3e-56	2	10,260,	0,3000	-55.2	-54.2	2.01	3' UTR	1	119134571	119155227	20657	1
chr1	119325550	119331190	5641	ENSSSCG00000004620	ENSSSCT00000038774	protein_coding	190689	MYO5A	myosin VA [Source:NCBI gene;Acc:594849]	GO:0000086(G2/M transition of mitotic cell cycle);GO:0000146(microfilament motor activity);GO:0000166(nucleotide binding);GO:0000278(mitotic cell cycle);GO:0001726(ruffle);GO:0001750(photoreceptor outer segment);GO:0003774(motor activity);GO:0003779(actin binding);GO:0004864(protein phosphatase inhibitor activity);GO:0005509(calcium ion binding);GO:0005515(protein binding);GO:0005516(calmodulin b…	NA	2.7e-07	3	95,94,81,	0,2759,5560	-6.57	-5.83	2.12	Exon (ENSSSCT00000038774/ENSSSCG00000004620, exon 23 of 39)	1	119134861	119392862	258002	1
chr1	119346181	119351836	5656	ENSSSCG00000004620	ENSSSCT00000038774	protein_coding	211320	MYO5A	myosin VA [Source:NCBI gene;Acc:594849]	GO:0000086(G2/M transition of mitotic cell cycle);GO:0000146(microfilament motor activity);GO:0000166(nucleotide binding);GO:0000278(mitotic cell cycle);GO:0001726(ruffle);GO:0001750(photoreceptor outer segment);GO:0003774(motor activity);GO:0003779(actin binding);GO:0004864(protein phosphatase inhibitor activity);GO:0005509(calcium ion binding);GO:0005515(protein binding);GO:0005516(calmodulin b…	NA	1.6e-18	3	117,54,99,	0,375,5557	-17.8	-16.9	2.85	Exon (ENSSSCT00000038774/ENSSSCG00000004620, exon 27 of 39)	1	119134861	119392862	258002	1
chr1	119392509	119393258	750	ENSSSCG00000004620	ENSSSCT00000038774	protein_coding	257648	MYO5A	myosin VA [Source:NCBI gene;Acc:594849]	GO:0000086(G2/M transition of mitotic cell cycle);GO:0000146(microfilament motor activity);GO:0000166(nucleotide binding);GO:0000278(mitotic cell cycle);GO:0001726(ruffle);GO:0001750(photoreceptor outer segment);GO:0003774(motor activity);GO:0003779(actin binding);GO:0004864(protein phosphatase inhibitor activity);GO:0005509(calcium ion binding);GO:0005515(protein binding);GO:0005516(calmodulin b…	NA	0	1	750,	0	-652	-Inf	12.7	3' UTR	1	119134861	119392862	258002	1
chr1	119489863	119500574	10712	ENSSSCG00000004621	ENSSSCT00000005104	protein_coding	82623	MYO5C	myosin VC [Source:NCBI gene;Acc:100155557]	GO:0000166(nucleotide binding);GO:0003676(nucleic acid binding);GO:0003774(motor activity);GO:0003779(actin binding);GO:0005515(protein binding);GO:0005524(ATP binding);GO:0016459(myosin complex);GO:0051015(actin filament binding)	NA	7.9e-13	7	110,94,64,181,94,64,21,	0,1644,5101,8043,10142,10543,10691	-12.1	-11.3	2.3	Exon (ENSSSCT00000005104/ENSSSCG00000004621, exon 21 of 40)	1	119407240	119535011	127772	1
chr1	119535051	119535111	61	ENSSSCG00000004621	ENSSSCT00000060339	protein_coding	127700	MYO5C	myosin VC [Source:NCBI gene;Acc:100155557]	GO:0000166(nucleotide binding);GO:0003676(nucleic acid binding);GO:0003774(motor activity);GO:0003779(actin binding);GO:0005515(protein binding);GO:0005524(ATP binding);GO:0016459(myosin complex);GO:0051015(actin filament binding)	NA	0.00017	1	61,	0	-3.76	-3.08	1.55	3' UTR	1	119407351	119536426	129076	1
chr1	119536127	119536426	300	ENSSSCG00000004621	ENSSSCT00000060339	protein_coding	128776	MYO5C	myosin VC [Source:NCBI gene;Acc:100155557]	GO:0000166(nucleotide binding);GO:0003676(nucleic acid binding);GO:0003774(motor activity);GO:0003779(actin binding);GO:0005515(protein binding);GO:0005524(ATP binding);GO:0016459(myosin complex);GO:0051015(actin filament binding)	NA	1.6e-14	1	300,	0	-13.8	-13	3.27	3' UTR	1	119407351	119536426	129076	1
chr1	119537611	119537700	90	ENSSSCG00000004622	ENSSSCT00000005105	protein_coding	60	GNB5	G protein subunit beta 5 [Source:NCBI gene;Acc:100157949]	GO:0005096(GTPase activator activity);GO:0005515(protein binding);GO:0005634(nucleus);GO:0005829(cytosol);GO:0005886(plasma membrane);GO:0007165(signal transduction);GO:0007186(G protein-coupled receptor signaling pathway);GO:0007212(dopamine receptor signaling pathway);GO:0031682(G-protein gamma-subunit binding);GO:0043547(positive regulation of GTPase activity);GO:0051087(chaperone binding);GO:…	04014(Ras signaling pathway);04062(Chemokine signaling pathway);04151(PI3K-Akt signaling pathway);04371(Apelin signaling pathway);04713(Circadian entrainment);04723(Retrograde endocannabinoid signaling);04724(Glutamatergic synapse);04725(Cholinergic synapse);04726(Serotonergic synapse);04727(GABAergic synapse);04728(Dopaminergic synapse);04926(Relaxin signaling pathway);05032(Morphine addiction);…	0.003	1	90,	0	-2.52	-1.88	6.26	5' UTR	1	119537551	119589863	52313	1
chr1	119587687	119588075	389	ENSSSCG00000004622	ENSSSCT00000005105	protein_coding	50136	GNB5	G protein subunit beta 5 [Source:NCBI gene;Acc:100157949]	GO:0005096(GTPase activator activity);GO:0005515(protein binding);GO:0005634(nucleus);GO:0005829(cytosol);GO:0005886(plasma membrane);GO:0007165(signal transduction);GO:0007186(G protein-coupled receptor signaling pathway);GO:0007212(dopamine receptor signaling pathway);GO:0031682(G-protein gamma-subunit binding);GO:0043547(positive regulation of GTPase activity);GO:0051087(chaperone binding);GO:…	04014(Ras signaling pathway);04062(Chemokine signaling pathway);04151(PI3K-Akt signaling pathway);04371(Apelin signaling pathway);04713(Circadian entrainment);04723(Retrograde endocannabinoid signaling);04724(Glutamatergic synapse);04725(Cholinergic synapse);04726(Serotonergic synapse);04727(GABAergic synapse);04728(Dopaminergic synapse);04926(Relaxin signaling pathway);05032(Morphine addiction);…	2.5e-23	1	389,	0	-22.6	-21.7	2.04	3' UTR	1	119537551	119589863	52313	1
chr1	119805101	119816020	10920	ENSSSCG00000004625	ENSSSCT00000005108	protein_coding	30	LEO1	LEO1 homolog, Paf1/RNA polymerase II complex component [Source:NCBI gene;Acc:100518760]	GO:0001650(fibrillar center);GO:0001711(endodermal cell fate commitment);GO:0005634(nucleus);GO:0005654(nucleoplasm);GO:0005813(centrosome);GO:0006368(transcription elongation from RNA polymerase II promoter);GO:0006378(mRNA polyadenylation);GO:0010390(histone monoubiquitination);GO:0016570(histone modification);GO:0016593(Cdc73/Paf1 complex);GO:0019827(stem cell population maintenance);GO:003144…	NA	7.9e-39	2	28,663,	0,10257	-38.1	-37.1	3.23	Exon (ENSSSCT00000005108/ENSSSCG00000004625, exon 1 of 12)	1	119805071	119842587	37517	1
chr1	119832954	119835244	2291	ENSSSCG00000004625	ENSSSCT00000005108	protein_coding	27883	LEO1	LEO1 homolog, Paf1/RNA polymerase II complex component [Source:NCBI gene;Acc:100518760]	GO:0001650(fibrillar center);GO:0001711(endodermal cell fate commitment);GO:0005634(nucleus);GO:0005654(nucleoplasm);GO:0005813(centrosome);GO:0006368(transcription elongation from RNA polymerase II promoter);GO:0006378(mRNA polyadenylation);GO:0010390(histone monoubiquitination);GO:0016570(histone modification);GO:0016593(Cdc73/Paf1 complex);GO:0019827(stem cell population maintenance);GO:003144…	NA	0.0083	2	59,62,	0,2229	-2.08	-1.46	1.83	Exon (ENSSSCT00000005108/ENSSSCG00000004625, exon 10 of 12)	1	119805071	119842587	37517	1
chr1	120026774	120026956	183	ENSSSCG00000004629	ENSSSCT00000062759	protein_coding	0	LYSMD2	LysM domain containing 2 [Source:NCBI gene;Acc:100155966]	NA	NA	7.6e-05	2	49,131,	0,52	-4.12	-3.43	3.6	5' UTR	1	120026826	120043121	16296	1
chr1	120027016	120042650	15635	ENSSSCG00000004629	ENSSSCT00000058087	protein_coding	17802	LYSMD2	LysM domain containing 2 [Source:NCBI gene;Acc:100155966]	NA	NA	3.2e-51	3	4,332,82,	0,13376,15553	-50.5	-49.5	4.66	5' UTR	1	120009214	120042611	33398	1
chr1	120218542	120219142	601	ENSSSCG00000032517	ENSSSCT00000044786	protein_coding	80732	DMXL2	Dmx like 2 [Source:NCBI gene;Acc:100155516]	GO:0005515(protein binding);GO:0007035(vacuolar acidification);GO:0008021(synaptic vesicle);GO:0017137(Rab GTPase binding);GO:0043291(RAVE complex)	NA	7.9e-92	1	601,	0	-91.1	-89.9	5.04	Exon (ENSSSCT00000044786/ENSSSCG00000032517, exon 12 of 45)	1	120137810	120297357	159548	1
chr1	120242056	120246670	4615	ENSSSCG00000032517	ENSSSCT00000044786	protein_coding	104246	DMXL2	Dmx like 2 [Source:NCBI gene;Acc:100155516]	GO:0005515(protein binding);GO:0007035(vacuolar acidification);GO:0008021(synaptic vesicle);GO:0017137(Rab GTPase binding);GO:0043291(RAVE complex)	NA	2e-72	2	1408,3,	0,4612	-71.7	-70.6	7.75	Exon (ENSSSCT00000044786/ENSSSCG00000032517, exon 19 of 45)	1	120137810	120297357	159548	1
chr1	120257997	120262719	4723	ENSSSCG00000032517	ENSSSCT00000044786	protein_coding	120187	DMXL2	Dmx like 2 [Source:NCBI gene;Acc:100155516]	GO:0005515(protein binding);GO:0007035(vacuolar acidification);GO:0008021(synaptic vesicle);GO:0017137(Rab GTPase binding);GO:0043291(RAVE complex)	NA	1e-131	2	29,902,	0,3821	-131	-130	11.3	Exon (ENSSSCT00000044786/ENSSSCG00000032517, exon 24 of 45)	1	120137810	120297357	159548	1
chr1	121130491	121130700	210	ENSSSCG00000004635	ENSSSCT00000059371	protein_coding	62616	SPPL2A	signal peptide peptidase like 2A [Source:NCBI gene;Acc:100522175]	GO:0004190(aspartic-type endopeptidase activity);GO:0005765(lysosomal membrane);GO:0005770(late endosome);GO:0005886(plasma membrane);GO:0006509(membrane protein ectodomain proteolysis);GO:0016020(membrane);GO:0016021(integral component of membrane);GO:0030660(Golgi-associated vesicle membrane);GO:0031293(membrane protein intracellular domain proteolysis);GO:0031902(late endosome membrane);GO:003…	NA	1e-117	1	210,	0	-117	-116	8.94	3' UTR	1	121067875	121134887	67013	1
chr1	121134020	121134080	61	ENSSSCG00000004635	ENSSSCT00000059371	protein_coding	66145	SPPL2A	signal peptide peptidase like 2A [Source:NCBI gene;Acc:100522175]	GO:0004190(aspartic-type endopeptidase activity);GO:0005765(lysosomal membrane);GO:0005770(late endosome);GO:0005886(plasma membrane);GO:0006509(membrane protein ectodomain proteolysis);GO:0016020(membrane);GO:0016021(integral component of membrane);GO:0030660(Golgi-associated vesicle membrane);GO:0031293(membrane protein intracellular domain proteolysis);GO:0031902(late endosome membrane);GO:003…	NA	8.1e-06	1	61,	0	-5.09	-4.38	6.08	3' UTR	1	121067875	121134887	67013	1
chr1	121196878	121199764	2887	ENSSSCG00000004636	ENSSSCT00000055327	protein_coding	51021	TRPM7	transient receptor potential cation channel subfamily M member 7 [Source:NCBI gene;Acc:100169932]	GO:0001726(ruffle);GO:0003779(actin binding);GO:0004674(protein serine/threonine kinase activity);GO:0005216(ion channel activity);GO:0005262(calcium channel activity);GO:0005524(ATP binding);GO:0005623(cell);GO:0005886(plasma membrane);GO:0006468(protein phosphorylation);GO:0006811(ion transport);GO:0006812(cation transport);GO:0006816(calcium ion transport);GO:0010961(cellular magnesium ion hom…	04217(Necroptosis);04218(Cellular senescence);04621(NOD-like receptor signaling pathway);04978(Mineral absorption)	0	3	240,229,41,	0,1526,2846	-326	-Inf	6.98	Exon (ENSSSCT00000055327/ENSSSCG00000004636, exon 15 of 39)	1	121145857	121248876	103020	1
chr1	121203441	121203680	240	ENSSSCG00000004636	ENSSSCT00000055327	protein_coding	57584	TRPM7	transient receptor potential cation channel subfamily M member 7 [Source:NCBI gene;Acc:100169932]	GO:0001726(ruffle);GO:0003779(actin binding);GO:0004674(protein serine/threonine kinase activity);GO:0005216(ion channel activity);GO:0005262(calcium channel activity);GO:0005524(ATP binding);GO:0005623(cell);GO:0005886(plasma membrane);GO:0006468(protein phosphorylation);GO:0006811(ion transport);GO:0006812(cation transport);GO:0006816(calcium ion transport);GO:0010961(cellular magnesium ion hom…	04217(Necroptosis);04218(Cellular senescence);04621(NOD-like receptor signaling pathway);04978(Mineral absorption)	2e-29	1	240,	0	-28.7	-27.7	2.27	Exon (ENSSSCT00000055327/ENSSSCG00000004636, exon 20 of 39)	1	121145857	121248876	103020	1
chr1	121217776	121217956	181	ENSSSCG00000004636	ENSSSCT00000055327	protein_coding	71919	TRPM7	transient receptor potential cation channel subfamily M member 7 [Source:NCBI gene;Acc:100169932]	GO:0001726(ruffle);GO:0003779(actin binding);GO:0004674(protein serine/threonine kinase activity);GO:0005216(ion channel activity);GO:0005262(calcium channel activity);GO:0005524(ATP binding);GO:0005623(cell);GO:0005886(plasma membrane);GO:0006468(protein phosphorylation);GO:0006811(ion transport);GO:0006812(cation transport);GO:0006816(calcium ion transport);GO:0010961(cellular magnesium ion hom…	04217(Necroptosis);04218(Cellular senescence);04621(NOD-like receptor signaling pathway);04978(Mineral absorption)	1.1e-05	1	181,	0	-4.97	-4.26	1.31	Exon (ENSSSCT00000055327/ENSSSCG00000004636, exon 25 of 39)	1	121145857	121248876	103020	1
chr1	121243235	121243450	216	ENSSSCG00000004636	ENSSSCT00000055327	protein_coding	97378	TRPM7	transient receptor potential cation channel subfamily M member 7 [Source:NCBI gene;Acc:100169932]	GO:0001726(ruffle);GO:0003779(actin binding);GO:0004674(protein serine/threonine kinase activity);GO:0005216(ion channel activity);GO:0005262(calcium channel activity);GO:0005524(ATP binding);GO:0005623(cell);GO:0005886(plasma membrane);GO:0006468(protein phosphorylation);GO:0006811(ion transport);GO:0006812(cation transport);GO:0006816(calcium ion transport);GO:0010961(cellular magnesium ion hom…	04217(Necroptosis);04218(Cellular senescence);04621(NOD-like receptor signaling pathway);04978(Mineral absorption)	4.2e-05	2	16,105,	0,111	-4.38	-3.68	1.28	3' UTR	1	121145857	121248876	103020	1
chr1	121486652	121487040	389	ENSSSCG00000004645	ENSSSCT00000053221	protein_coding	73670	GABPB1	GA binding protein transcription factor subunit beta 1 [Source:NCBI gene;Acc:100157164]	GO:0005515(protein binding);GO:0005634(nucleus);GO:0005654(nucleoplasm);GO:0036464(cytoplasmic ribonucleoprotein granule);GO:0044212(transcription regulatory region DNA binding);GO:0045944(positive regulation of transcription by RNA polymerase II);GO:0046982(protein heterodimerization activity)	NA	1e-48	1	389,	0	-48	-47	6.36	3' UTR	1	121412982	121488158	75177	1
chr1	121912415	121913168	754	ENSSSCG00000004646	ENSSSCT00000005131	protein_coding	283382	ATP8B4	ATPase phospholipid transporting 8B4 (putative) [Source:NCBI gene;Acc:100154720]	GO:0000166(nucleotide binding);GO:0000287(magnesium ion binding);GO:0004012(phospholipid-translocating ATPase activity);GO:0005524(ATP binding);GO:0005794(Golgi apparatus);GO:0005886(plasma membrane);GO:0007030(Golgi organization);GO:0015914(phospholipid transport);GO:0016020(membrane);GO:0016021(integral component of membrane);GO:0045332(phospholipid translocation)	NA	5e-18	2	214,25,	0,729	-17.3	-16.4	6.84	Exon (ENSSSCT00000005131/ENSSSCG00000004646, exon 28 of 29)	1	121629033	121913168	284136	1
chr1	122571632	122573153	1522	ENSSSCG00000004652	ENSSSCT00000005137	protein_coding	29223	COPS2	COP9 signalosome subunit 2 [Source:NCBI gene;Acc:100125956]	GO:0000338(protein deneddylation);GO:0001833(inner cell mass cell proliferation);GO:0003714(transcription corepressor activity);GO:0005515(protein binding);GO:0005634(nucleus);GO:0005737(cytoplasm);GO:0006468(protein phosphorylation);GO:0008180(COP9 signalosome);GO:0008283(cell population proliferation);GO:0035914(skeletal muscle cell differentiation);GO:0045892(negative regulation of transcripti…	NA	0	2	13,615,	0,907	-567	-Inf	10.2	3' UTR	1	122542409	122575007	32599	1
chr1	122574200	122574379	180	ENSSSCG00000004652	ENSSSCT00000005137	protein_coding	31791	COPS2	COP9 signalosome subunit 2 [Source:NCBI gene;Acc:100125956]	GO:0000338(protein deneddylation);GO:0001833(inner cell mass cell proliferation);GO:0003714(transcription corepressor activity);GO:0005515(protein binding);GO:0005634(nucleus);GO:0005737(cytoplasm);GO:0006468(protein phosphorylation);GO:0008180(COP9 signalosome);GO:0008283(cell population proliferation);GO:0035914(skeletal muscle cell differentiation);GO:0045892(negative regulation of transcripti…	NA	3.2e-08	1	180,	0	-7.49	-6.73	2.23	3' UTR	1	122542409	122575007	32599	1
chr1	122676934	122685353	8420	ENSSSCG00000035207	ENSSSCT00000060033	protein_coding	0	ENSSSCG00000035207	NA	NA	NA	0	2	16,944,	0,7476	-1110	-Inf	15.1	3' UTR	1	122670872	122678866	7995	2
chr1	122900885	122900945	61	ENSSSCG00000004657	ENSSSCT00000005142	protein_coding	24744	CEP152	centrosomal protein 152 [Source:NCBI gene;Acc:100152345]	GO:0000242(pericentriolar material);GO:0005515(protein binding);GO:0005654(nucleoplasm);GO:0005813(centrosome);GO:0005814(centriole);GO:0005815(microtubule organizing center);GO:0005886(plasma membrane);GO:0007099(centriole replication);GO:0008284(positive regulation of cell population proliferation);GO:0019901(protein kinase binding);GO:0030971(receptor tyrosine kinase binding);GO:0035556(intrac…	01521(EGFR tyrosine kinase inhibitor resistance);01522(Endocrine resistance);04012(ErbB signaling pathway);04014(Ras signaling pathway);04062(Chemokine signaling pathway);04072(Phospholipase D signaling pathway);04510(Focal adhesion);04650(Natural killer cell mediated cytotoxicity);04722(Neurotrophin signaling pathway);04910(Insulin signaling pathway);04915(Estrogen signaling pathway);04917(Prola…	0.003	1	61,	0	-2.52	-1.88	1.58	Exon (ENSSSCT00000005142/ENSSSCG00000004657, exon 8 of 27)	1	122876141	122979845	103705	1
chr1	122951385	122957931	6547	ENSSSCG00000004657	ENSSSCT00000005142	protein_coding	75244	CEP152	centrosomal protein 152 [Source:NCBI gene;Acc:100152345]	GO:0000242(pericentriolar material);GO:0005515(protein binding);GO:0005654(nucleoplasm);GO:0005813(centrosome);GO:0005814(centriole);GO:0005815(microtubule organizing center);GO:0005886(plasma membrane);GO:0007099(centriole replication);GO:0008284(positive regulation of cell population proliferation);GO:0019901(protein kinase binding);GO:0030971(receptor tyrosine kinase binding);GO:0035556(intrac…	01521(EGFR tyrosine kinase inhibitor resistance);01522(Endocrine resistance);04012(ErbB signaling pathway);04014(Ras signaling pathway);04062(Chemokine signaling pathway);04072(Phospholipase D signaling pathway);04510(Focal adhesion);04650(Natural killer cell mediated cytotoxicity);04722(Neurotrophin signaling pathway);04910(Insulin signaling pathway);04915(Estrogen signaling pathway);04917(Prola…	2.5e-89	2	430,110,	0,6437	-88.6	-87.4	10.6	Exon (ENSSSCT00000005142/ENSSSCG00000004657, exon 20 of 27)	1	122876141	122979845	103705	1
chr1	122975063	122979546	4484	ENSSSCG00000004657	ENSSSCT00000005142	protein_coding	98922	CEP152	centrosomal protein 152 [Source:NCBI gene;Acc:100152345]	GO:0000242(pericentriolar material);GO:0005515(protein binding);GO:0005654(nucleoplasm);GO:0005813(centrosome);GO:0005814(centriole);GO:0005815(microtubule organizing center);GO:0005886(plasma membrane);GO:0007099(centriole replication);GO:0008284(positive regulation of cell population proliferation);GO:0019901(protein kinase binding);GO:0030971(receptor tyrosine kinase binding);GO:0035556(intrac…	01521(EGFR tyrosine kinase inhibitor resistance);01522(Endocrine resistance);04012(ErbB signaling pathway);04014(Ras signaling pathway);04062(Chemokine signaling pathway);04072(Phospholipase D signaling pathway);04510(Focal adhesion);04650(Natural killer cell mediated cytotoxicity);04722(Neurotrophin signaling pathway);04910(Insulin signaling pathway);04915(Estrogen signaling pathway);04917(Prola…	6.3e-79	2	61,1049,	0,3435	-78.2	-77.1	8.67	3' UTR	1	122876141	122979845	103705	1
chr1	123359238	123359448	211	ENSSSCG00000004658	ENSSSCT00000005143	protein_coding	257978	FBN1	fibrillin 1 [Source:NCBI gene;Acc:414836]	GO:0001501(skeletal system development);GO:0001527(microfibril);GO:0005178(integrin binding);GO:0005201(extracellular matrix structural constituent);GO:0005509(calcium ion binding);GO:0005576(extracellular region);GO:0005604(basement membrane);GO:0005615(extracellular space);GO:0007507(heart development);GO:0008201(heparin binding);GO:0031012(extracellular matrix);GO:0033627(cell adhesion mediate…	NA	3.3e-05	1	211,	0	-4.48	-3.78	16.9	Exon (ENSSSCT00000005143/ENSSSCG00000004658, exon 66 of 66)	1	123101260	123359568	258309	1
chr1	123607448	123608797	1350	ENSSSCG00000004661	ENSSSCT00000040099	protein_coding	24536	MYEF2	myelin expression factor 2 [Source:NCBI gene;Acc:100153072]	GO:0000978(RNA polymerase II proximal promoter sequence-specific DNA binding);GO:0000981(DNA-binding transcription factor activity, RNA polymerase II-specific);GO:0003676(nucleic acid binding);GO:0003697(single-stranded DNA binding);GO:0003723(RNA binding);GO:0003729(mRNA binding);GO:0005634(nucleus);GO:0005737(cytoplasm);GO:0006357(regulation of transcription by RNA polymerase II);GO:0071014(pos…	NA	0.0089	2	99,22,	0,1328	-2.05	-1.43	1.34	Exon (ENSSSCT00000040099/ENSSSCG00000004661, exon 2 of 16)	1	123582912	123634564	51653	1
chr1	123621653	123634887	13235	ENSSSCG00000004661	ENSSSCT00000040099	protein_coding	38741	MYEF2	myelin expression factor 2 [Source:NCBI gene;Acc:100153072]	GO:0000978(RNA polymerase II proximal promoter sequence-specific DNA binding);GO:0000981(DNA-binding transcription factor activity, RNA polymerase II-specific);GO:0003676(nucleic acid binding);GO:0003697(single-stranded DNA binding);GO:0003723(RNA binding);GO:0003729(mRNA binding);GO:0005634(nucleus);GO:0005737(cytoplasm);GO:0006357(regulation of transcription by RNA polymerase II);GO:0071014(pos…	NA	0	8	8,51,69,99,72,209,52,487,	0,1456,1809,2181,2582,4705,4993,12748	-524	-Inf	5.93	3' UTR	1	123582912	123634564	51653	1
chr1	123635246	123635306	61	ENSSSCG00000004661	ENSSSCT00000040489	protein_coding	34374	MYEF2	myelin expression factor 2 [Source:NCBI gene;Acc:100153072]	GO:0000978(RNA polymerase II proximal promoter sequence-specific DNA binding);GO:0000981(DNA-binding transcription factor activity, RNA polymerase II-specific);GO:0003676(nucleic acid binding);GO:0003697(single-stranded DNA binding);GO:0003723(RNA binding);GO:0003729(mRNA binding);GO:0005634(nucleus);GO:0005737(cytoplasm);GO:0006357(regulation of transcription by RNA polymerase II);GO:0071014(pos…	NA	1.1e-05	1	61,	0	-4.95	-4.24	1.49	3' UTR	1	123600872	123638236	37365	1
chr1	126237319	126237767	449	ENSSSCG00000004668	ENSSSCT00000060812	protein_coding	527	SLC30A4	solute carrier family 30 member 4 [Source:NCBI gene;Acc:100153749]	GO:0005385(zinc ion transmembrane transporter activity);GO:0005737(cytoplasm);GO:0005770(late endosome);GO:0005886(plasma membrane);GO:0006812(cation transport);GO:0008324(cation transmembrane transporter activity);GO:0009636(response to toxic substance);GO:0010043(response to zinc ion);GO:0016020(membrane);GO:0016021(integral component of membrane);GO:0055069(zinc ion homeostasis);GO:0055085(tra…	NA	2e-87	1	449,	0	-86.7	-85.6	5.31	5' UTR	1	126236792	126268096	31305	1
chr1	126262676	126264269	1594	ENSSSCG00000004668	ENSSSCT00000060812	protein_coding	25884	SLC30A4	solute carrier family 30 member 4 [Source:NCBI gene;Acc:100153749]	GO:0005385(zinc ion transmembrane transporter activity);GO:0005737(cytoplasm);GO:0005770(late endosome);GO:0005886(plasma membrane);GO:0006812(cation transport);GO:0008324(cation transmembrane transporter activity);GO:0009636(response to toxic substance);GO:0010043(response to zinc ion);GO:0016020(membrane);GO:0016021(integral component of membrane);GO:0055069(zinc ion homeostasis);GO:0055085(tra…	NA	0	2	85,573,	0,1021	-851	-Inf	11.2	3' UTR	1	126236792	126268096	31305	1
chr1	126264598	126264867	270	ENSSSCG00000004668	ENSSSCT00000060812	protein_coding	27806	SLC30A4	solute carrier family 30 member 4 [Source:NCBI gene;Acc:100153749]	GO:0005385(zinc ion transmembrane transporter activity);GO:0005737(cytoplasm);GO:0005770(late endosome);GO:0005886(plasma membrane);GO:0006812(cation transport);GO:0008324(cation transmembrane transporter activity);GO:0009636(response to toxic substance);GO:0010043(response to zinc ion);GO:0016020(membrane);GO:0016021(integral component of membrane);GO:0055069(zinc ion homeostasis);GO:0055085(tra…	NA	4e-17	1	270,	0	-16.4	-15.6	2.9	3' UTR	1	126236792	126268096	31305	1
chr1	126260282	126260779	498	ENSSSCG00000004668	ENSSSCT00000060812	protein_coding	23490	SLC30A4	solute carrier family 30 member 4 [Source:NCBI gene;Acc:100153749]	GO:0005385(zinc ion transmembrane transporter activity);GO:0005737(cytoplasm);GO:0005770(late endosome);GO:0005886(plasma membrane);GO:0006812(cation transport);GO:0008324(cation transmembrane transporter activity);GO:0009636(response to toxic substance);GO:0010043(response to zinc ion);GO:0016020(membrane);GO:0016021(integral component of membrane);GO:0055069(zinc ion homeostasis);GO:0055085(tra…	NA	1.9e-09	3	58,115,272,	0,92,226	-8.72	-7.95	4.66	Exon (ENSSSCT00000047687/ENSSSCG00000036905, exon 2 of 4)	1	126236792	126268096	31305	1
chr1	126549769	126549889	121	ENSSSCG00000004674	ENSSSCT00000039404	protein_coding	688	ENSSSCG00000004674	Src homology 2 domain containing F [Source:NCBI gene;Acc:100157418]	GO:0001784(phosphotyrosine residue binding)	NA	0.0035	1	121,	0	-2.46	-1.82	2.16	Exon (ENSSSCT00000039404/ENSSSCG00000004674, exon 1 of 6)	1	126549081	126566137	17057	1
chr1	126569997	126570236	240	ENSSSCG00000004674	ENSSSCT00000005160	protein_coding	20916	ENSSSCG00000004674	Src homology 2 domain containing F [Source:NCBI gene;Acc:100157418]	GO:0001784(phosphotyrosine residue binding)	NA	7.8e-08	1	240,	0	-7.11	-6.35	4.91	3' UTR	1	126549081	126570655	21575	1
chr1	126634408	126634599	192	ENSSSCG00000004676	ENSSSCT00000005162	protein_coding	17864	DUOXA2	dual oxidase maturation factor 2 [Source:NCBI gene;Acc:100155365]	GO:0005783(endoplasmic reticulum);GO:0005789(endoplasmic reticulum membrane);GO:0005829(cytosol);GO:0005886(plasma membrane);GO:0008104(protein localization);GO:0010729(positive regulation of hydrogen peroxide biosynthetic process);GO:0015031(protein transport);GO:0016020(membrane);GO:0016021(integral component of membrane);GO:0019899(enzyme binding);GO:0031252(cell leading edge);GO:0034613(cellu…	04918(Thyroid hormone synthesis)	0.00054	2	14,46,	0,146	-3.27	-2.61	3.58	Exon (ENSSSCT00000005164/ENSSSCG00000004678, exon 24 of 34)	1	126603069	126652463	49395	2
chr1	126634749	126635044	296	ENSSSCG00000004676	ENSSSCT00000005162	protein_coding	17419	DUOXA2	dual oxidase maturation factor 2 [Source:NCBI gene;Acc:100155365]	GO:0005783(endoplasmic reticulum);GO:0005789(endoplasmic reticulum membrane);GO:0005829(cytosol);GO:0005886(plasma membrane);GO:0008104(protein localization);GO:0010729(positive regulation of hydrogen peroxide biosynthetic process);GO:0015031(protein transport);GO:0016020(membrane);GO:0016021(integral component of membrane);GO:0019899(enzyme binding);GO:0031252(cell leading edge);GO:0034613(cellu…	04918(Thyroid hormone synthesis)	0.017	2	36,85,	0,211	-1.76	-1.15	4.79	Exon (ENSSSCT00000005164/ENSSSCG00000004678, exon 25 of 34)	1	126603069	126652463	49395	2
chr1	126909048	126909227	180	ENSSSCG00000004684	ENSSSCT00000005172	protein_coding	10236	SPG11	SPG11, spatacsin vesicle trafficking associated [Source:NCBI gene;Acc:100522412]	GO:0005730(nucleolus);GO:0005737(cytoplasm);GO:0005829(cytosol);GO:0005886(plasma membrane);GO:0007040(lysosome organization);GO:0007268(chemical synaptic transmission);GO:0008088(axo-dendritic transport);GO:0030424(axon);GO:0030425(dendrite);GO:0031410(cytoplasmic vesicle);GO:0045202(synapse);GO:0048489(synaptic vesicle transport);GO:0048675(axon extension);GO:0090389(phagosome-lysosome fusion i…	NA	4.3e-07	1	180,	0	-6.37	-5.63	1.6	5' UTR	1	126898812	126997562	98751	1
chr1	126914684	126916622	1939	ENSSSCG00000004684	ENSSSCT00000005172	protein_coding	15872	SPG11	SPG11, spatacsin vesicle trafficking associated [Source:NCBI gene;Acc:100522412]	GO:0005730(nucleolus);GO:0005737(cytoplasm);GO:0005829(cytosol);GO:0005886(plasma membrane);GO:0007040(lysosome organization);GO:0007268(chemical synaptic transmission);GO:0008088(axo-dendritic transport);GO:0030424(axon);GO:0030425(dendrite);GO:0031410(cytoplasmic vesicle);GO:0045202(synapse);GO:0048489(synaptic vesicle transport);GO:0048675(axon extension);GO:0090389(phagosome-lysosome fusion i…	NA	1e-220	2	364,115,	0,1824	-220	-218	4.08	Exon (ENSSSCT00000005172/ENSSSCG00000004684, exon 6 of 40)	1	126898812	126997562	98751	1
chr1	126952761	126952850	90	ENSSSCG00000004684	ENSSSCT00000005172	protein_coding	53949	SPG11	SPG11, spatacsin vesicle trafficking associated [Source:NCBI gene;Acc:100522412]	GO:0005730(nucleolus);GO:0005737(cytoplasm);GO:0005829(cytosol);GO:0005886(plasma membrane);GO:0007040(lysosome organization);GO:0007268(chemical synaptic transmission);GO:0008088(axo-dendritic transport);GO:0030424(axon);GO:0030425(dendrite);GO:0031410(cytoplasmic vesicle);GO:0045202(synapse);GO:0048489(synaptic vesicle transport);GO:0048675(axon extension);GO:0090389(phagosome-lysosome fusion i…	NA	1.3e-21	1	90,	0	-20.9	-20	1.84	Exon (ENSSSCT00000005172/ENSSSCG00000004684, exon 25 of 40)	1	126898812	126997562	98751	1
chr1	126975713	126976251	539	ENSSSCG00000004684	ENSSSCT00000005172	protein_coding	76901	SPG11	SPG11, spatacsin vesicle trafficking associated [Source:NCBI gene;Acc:100522412]	GO:0005730(nucleolus);GO:0005737(cytoplasm);GO:0005829(cytosol);GO:0005886(plasma membrane);GO:0007040(lysosome organization);GO:0007268(chemical synaptic transmission);GO:0008088(axo-dendritic transport);GO:0030424(axon);GO:0030425(dendrite);GO:0031410(cytoplasmic vesicle);GO:0045202(synapse);GO:0048489(synaptic vesicle transport);GO:0048675(axon extension);GO:0090389(phagosome-lysosome fusion i…	NA	0	1	539,	0	-880	-Inf	12.7	Exon (ENSSSCT00000005172/ENSSSCG00000004684, exon 30 of 40)	1	126898812	126997562	98751	1
chr1	126998611	126999179	569	ENSSSCG00000004684	ENSSSCT00000022579	protein_coding	96623	SPG11	SPG11, spatacsin vesicle trafficking associated [Source:NCBI gene;Acc:100522412]	GO:0005730(nucleolus);GO:0005737(cytoplasm);GO:0005829(cytosol);GO:0005886(plasma membrane);GO:0007040(lysosome organization);GO:0007268(chemical synaptic transmission);GO:0008088(axo-dendritic transport);GO:0030424(axon);GO:0030425(dendrite);GO:0031410(cytoplasmic vesicle);GO:0045202(synapse);GO:0048489(synaptic vesicle transport);GO:0048675(axon extension);GO:0090389(phagosome-lysosome fusion i…	NA	0	1	569,	0	-612	-Inf	4.2	3' UTR	1	126901988	126999239	97252	1
chr1	127647003	127647753	751	ENSSSCG00000004694	ENSSSCT00000058863	protein_coding	53661	FRMD5	FERM domain containing 5 [Source:NCBI gene;Acc:100152168]	GO:0005178(integrin binding);GO:0005856(cytoskeleton);GO:0005912(adherens junction);GO:0016020(membrane);GO:0016021(integral component of membrane);GO:0019901(protein kinase binding);GO:0030334(regulation of cell migration);GO:0031032(actomyosin structure organization);GO:0045785(positive regulation of cell adhesion);GO:2000146(negative regulation of cell motility)	NA	5.2e-08	1	751,	0	-7.28	-6.53	7.92	3' UTR	1	127593342	127650662	57321	1
chr1	127746753	127750199	3447	ENSSSCG00000040383	ENSSSCT00000066231	protein_coding	6035	MFAP1	microfibril associated protein 1 [Source:NCBI gene;Acc:100157390]	GO:0000398(mRNA splicing, via spliceosome);GO:0001527(microfibril);GO:0005634(nucleus);GO:0071005(U2-type precatalytic spliceosome)	NA	2e-13	5	19,130,188,109,125,	0,1144,1821,3114,3322	-12.7	-11.8	2.22	Exon (ENSSSCT00000066231/ENSSSCG00000040383, exon 2 of 9)	1	127740718	127760475	19758	1
chr1	127755339	127756096	758	ENSSSCG00000040383	ENSSSCT00000066231	protein_coding	14621	MFAP1	microfibril associated protein 1 [Source:NCBI gene;Acc:100157390]	GO:0000398(mRNA splicing, via spliceosome);GO:0001527(microfibril);GO:0005634(nucleus);GO:0071005(U2-type precatalytic spliceosome)	NA	0	2	18,643,	0,115	-920	-Inf	8.27	3' UTR	1	127740718	127760475	19758	1
chr1	127758915	127759035	121	ENSSSCG00000038436	ENSSSCT00000062680	protein_coding	8466	HYPK	huntingtin interacting protein K [Source:HGNC Symbol;Acc:HGNC:18418]	GO:0005634(nucleus);GO:0005654(nucleoplasm);GO:0005737(cytoplasm);GO:0015630(microtubule cytoskeleton);GO:0032991(protein-containing complex);GO:0043066(negative regulation of apoptotic process);GO:0047485(protein N-terminus binding);GO:0050821(protein stabilization)	NA	0.0001	1	121,	0	-4	-3.31	1.62	3' UTR	1	127758557	127767501	8945	2
chr1	127838496	127838824	329	ENSSSCG00000004702	ENSSSCT00000005193	protein_coding	2675	STRC	stereocilin [Source:NCBI gene;Acc:100519812]	GO:0007160(cell-matrix adhesion);GO:0009986(cell surface);GO:0032426(stereocilium tip);GO:0050910(detection of mechanical stimulus involved in sensory perception of sound);GO:0060088(auditory receptor cell stereocilium organization);GO:0060091(kinocilium)	NA	0.013	1	329,	0	-1.88	-1.27	8.1	Exon (ENSSSCT00000005193/ENSSSCG00000004702, exon 3 of 28)	1	127835821	127852273	16453	1
chr1	127877524	127878012	489	ENSSSCG00000004704	ENSSSCT00000050455	protein_coding	11952	PPIP5K1	diphosphoinositol pentakisphosphate kinase 1 [Source:NCBI gene;Acc:100520287]	GO:0000166(nucleotide binding);GO:0000827(inositol-1,3,4,5,6-pentakisphosphate kinase activity);GO:0000828(inositol hexakisphosphate kinase activity);GO:0000829(inositol heptakisphosphate kinase activity);GO:0000832(inositol hexakisphosphate 5-kinase activity);GO:0005524(ATP binding);GO:0005654(nucleoplasm);GO:0005737(cytoplasm);GO:0005829(cytosol);GO:0006020(inositol metabolic process);GO:001630…	04070(Phosphatidylinositol signaling system)	0.00013	3	63,83,5,	0,146,484	-3.88	-3.2	1.31	Exon (ENSSSCT00000050455/ENSSSCG00000004704, exon 14 of 32)	1	127865572	127915445	49874	1
chr1	127913628	127914856	1229	ENSSSCG00000004704	ENSSSCT00000050455	protein_coding	48056	PPIP5K1	diphosphoinositol pentakisphosphate kinase 1 [Source:NCBI gene;Acc:100520287]	GO:0000166(nucleotide binding);GO:0000827(inositol-1,3,4,5,6-pentakisphosphate kinase activity);GO:0000828(inositol hexakisphosphate kinase activity);GO:0000829(inositol heptakisphosphate kinase activity);GO:0000832(inositol hexakisphosphate 5-kinase activity);GO:0005524(ATP binding);GO:0005654(nucleoplasm);GO:0005737(cytoplasm);GO:0005829(cytosol);GO:0006020(inositol metabolic process);GO:001630…	04070(Phosphatidylinositol signaling system)	6.3e-50	1	1229,	0	-49.2	-48.1	14.6	3' UTR	1	127865572	127915445	49874	1
chr1	127968396	127968486	91	ENSSSCG00000031949	ENSSSCT00000055830	protein_coding	9901	TP53BP1	tumor protein p53 binding protein 1 [Source:NCBI gene;Acc:100520655]	GO:0000776(kinetochore);GO:0000781(chromosome, telomeric region);GO:0000784(nuclear chromosome, telomeric region);GO:0001102(RNA polymerase II activating transcription factor binding);GO:0002039(p53 binding);GO:0003684(damaged DNA binding);GO:0003712(transcription coregulator activity);GO:0005634(nucleus);GO:0005654(nucleoplasm);GO:0005657(replication fork);GO:0005737(cytoplasm);GO:0006281(DNA re…	04621(NOD-like receptor signaling pathway)	0.0021	1	91,	0	-2.67	-2.02	1.37	Exon (ENSSSCT00000055830/ENSSSCG00000031949, exon 5 of 27)	1	127958495	128028549	70055	1
chr1	127977368	127987356	9989	ENSSSCG00000031949	ENSSSCT00000055830	protein_coding	18873	TP53BP1	tumor protein p53 binding protein 1 [Source:NCBI gene;Acc:100520655]	GO:0000776(kinetochore);GO:0000781(chromosome, telomeric region);GO:0000784(nuclear chromosome, telomeric region);GO:0001102(RNA polymerase II activating transcription factor binding);GO:0002039(p53 binding);GO:0003684(damaged DNA binding);GO:0003712(transcription coregulator activity);GO:0005634(nucleus);GO:0005654(nucleoplasm);GO:0005657(replication fork);GO:0005737(cytoplasm);GO:0006281(DNA re…	04621(NOD-like receptor signaling pathway)	1e-209	2	69,1277,	0,8712	-209	-207	4.69	Exon (ENSSSCT00000055830/ENSSSCG00000031949, exon 11 of 27)	1	127958495	128028549	70055	1
chr1	128003187	128008746	5560	ENSSSCG00000031949	ENSSSCT00000055830	protein_coding	44692	TP53BP1	tumor protein p53 binding protein 1 [Source:NCBI gene;Acc:100520655]	GO:0000776(kinetochore);GO:0000781(chromosome, telomeric region);GO:0000784(nuclear chromosome, telomeric region);GO:0001102(RNA polymerase II activating transcription factor binding);GO:0002039(p53 binding);GO:0003684(damaged DNA binding);GO:0003712(transcription coregulator activity);GO:0005634(nucleus);GO:0005654(nucleoplasm);GO:0005657(replication fork);GO:0005737(cytoplasm);GO:0006281(DNA re…	04621(NOD-like receptor signaling pathway)	0	2	400,80,	0,5480	-313	-311	5.14	Exon (ENSSSCT00000055830/ENSSSCG00000031949, exon 16 of 27)	1	127958495	128028549	70055	1
chr1	128015753	128019737	3985	ENSSSCG00000031949	ENSSSCT00000055830	protein_coding	57258	TP53BP1	tumor protein p53 binding protein 1 [Source:NCBI gene;Acc:100520655]	GO:0000776(kinetochore);GO:0000781(chromosome, telomeric region);GO:0000784(nuclear chromosome, telomeric region);GO:0001102(RNA polymerase II activating transcription factor binding);GO:0002039(p53 binding);GO:0003684(damaged DNA binding);GO:0003712(transcription coregulator activity);GO:0005634(nucleus);GO:0005654(nucleoplasm);GO:0005657(replication fork);GO:0005737(cytoplasm);GO:0006281(DNA re…	04621(NOD-like receptor signaling pathway)	1e-150	2	356,4,	0,3981	-150	-149	3.36	Exon (ENSSSCT00000055830/ENSSSCG00000031949, exon 20 of 27)	1	127958495	128028549	70055	1
chr1	128085090	128088864	3775	ENSSSCG00000004709	ENSSSCT00000005201	protein_coding	0	ENSSSCG00000004709	NA	NA	NA	0	2	437,722,	0,3053	-326	-Inf	9.41	5' UTR	1	128085090	128088864	3775	1
chr1	128093822	128094292	471	ENSSSCG00000004710	ENSSSCT00000005202	protein_coding	31640	ADAL	adenosine deaminase like [Source:NCBI gene;Acc:100155388]	GO:0004000(adenosine deaminase activity);GO:0006154(adenosine catabolic process);GO:0019239(deaminase activity);GO:0046103(inosine biosynthetic process)	NA	1e-214	1	471,	0	-214	-213	5.04	Exon (ENSSSCT00000059846/ENSSSCG00000036032, exon 1 of 2)	1	128089963	128125932	35970	2
chr1	128094410	128096148	1739	ENSSSCG00000004710	ENSSSCT00000005202	protein_coding	29784	ADAL	adenosine deaminase like [Source:NCBI gene;Acc:100155388]	GO:0004000(adenosine deaminase activity);GO:0006154(adenosine catabolic process);GO:0019239(deaminase activity);GO:0046103(inosine biosynthetic process)	NA	1e-174	2	204,61,	0,1678	-174	-173	3.77	3' UTR	1	128089963	128125932	35970	2
chr1	128125668	128125727	60	ENSSSCG00000004711	ENSSSCT00000005203	protein_coding	0	LCMT2	leucine carboxyl methyltransferase 2 [Source:NCBI gene;Acc:100156590]	GO:0005515(protein binding);GO:0006481(C-terminal protein methylation);GO:0008168(methyltransferase activity);GO:0008175(tRNA methyltransferase activity);GO:0018423(protein C-terminal leucine carboxyl O-methyltransferase activity);GO:0030488(tRNA methylation);GO:0031591(wybutosine biosynthetic process);GO:0032259(methylation)	NA	0.00074	1	60,	0	-3.13	-2.47	2.14	5' UTR	1	128125668	128127919	2252	1
chr1	128125964	128127919	1956	ENSSSCG00000004711	ENSSSCT00000005203	protein_coding	296	LCMT2	leucine carboxyl methyltransferase 2 [Source:NCBI gene;Acc:100156590]	GO:0005515(protein binding);GO:0006481(C-terminal protein methylation);GO:0008168(methyltransferase activity);GO:0008175(tRNA methyltransferase activity);GO:0018423(protein C-terminal leucine carboxyl O-methyltransferase activity);GO:0030488(tRNA methylation);GO:0031591(wybutosine biosynthetic process);GO:0032259(methylation)	NA	1e-287	1	1956,	0	-287	-285	9.42	3' UTR	1	128125668	128127919	2252	1
chr1	128332011	128332071	61	ENSSSCG00000004717	ENSSSCT00000046627	protein_coding	12700	UBR1	ubiquitin protein ligase E3 component n-recognin 1 [Source:NCBI gene;Acc:100511299]	GO:0000151(ubiquitin ligase complex);GO:0000502(proteasome complex);GO:0004842(ubiquitin-protein transferase activity);GO:0005737(cytoplasm);GO:0006511(ubiquitin-dependent protein catabolic process);GO:0008270(zinc ion binding);GO:0016567(protein ubiquitination);GO:0030163(protein catabolic process);GO:0032007(negative regulation of TOR signaling);GO:0061630(ubiquitin protein ligase activity);GO:…	NA	0.0049	1	61,	0	-2.31	-1.68	4.17	5' UTR	1	128319311	128474302	154992	1
chr1	128471334	128473584	2251	ENSSSCG00000004717	ENSSSCT00000046627	protein_coding	152023	UBR1	ubiquitin protein ligase E3 component n-recognin 1 [Source:NCBI gene;Acc:100511299]	GO:0000151(ubiquitin ligase complex);GO:0000502(proteasome complex);GO:0004842(ubiquitin-protein transferase activity);GO:0005737(cytoplasm);GO:0006511(ubiquitin-dependent protein catabolic process);GO:0008270(zinc ion binding);GO:0016567(protein ubiquitination);GO:0030163(protein catabolic process);GO:0032007(negative regulation of TOR signaling);GO:0061630(ubiquitin protein ligase activity);GO:…	NA	1e-145	2	73,496,	0,1755	-145	-144	6.21	3' UTR	1	128319311	128474302	154992	1
chr1	128489682	128489861	180	ENSSSCG00000004718	ENSSSCT00000005210	protein_coding	0	TTBK2	tau tubulin kinase 2 [Source:NCBI gene;Acc:100511488]	GO:0000226(microtubule cytoskeleton organization);GO:0004672(protein kinase activity);GO:0004674(protein serine/threonine kinase activity);GO:0005524(ATP binding);GO:0005634(nucleus);GO:0005737(cytoplasm);GO:0005814(centriole);GO:0005829(cytosol);GO:0006468(protein phosphorylation);GO:0007026(negative regulation of microtubule depolymerization);GO:0018105(peptidyl-serine phosphorylation);GO:00181…	NA	6e-05	1	180,	0	-4.22	-3.52	4.79	5' UTR	1	128489682	128635504	145823	1
chr1	128618650	128634308	15659	ENSSSCG00000004718	ENSSSCT00000005210	protein_coding	128968	TTBK2	tau tubulin kinase 2 [Source:NCBI gene;Acc:100511488]	GO:0000226(microtubule cytoskeleton organization);GO:0004672(protein kinase activity);GO:0004674(protein serine/threonine kinase activity);GO:0005524(ATP binding);GO:0005634(nucleus);GO:0005737(cytoplasm);GO:0005814(centriole);GO:0005829(cytosol);GO:0006468(protein phosphorylation);GO:0007026(negative regulation of microtubule depolymerization);GO:0018105(peptidyl-serine phosphorylation);GO:00181…	NA	1e-212	3	519,1274,839,	0,10504,14820	-212	-211	12.3	3' UTR	1	128489682	128635504	145823	1
chr1	128634816	128635026	211	ENSSSCG00000004718	ENSSSCT00000005210	protein_coding	145134	TTBK2	tau tubulin kinase 2 [Source:NCBI gene;Acc:100511488]	GO:0000226(microtubule cytoskeleton organization);GO:0004672(protein kinase activity);GO:0004674(protein serine/threonine kinase activity);GO:0005524(ATP binding);GO:0005634(nucleus);GO:0005737(cytoplasm);GO:0005814(centriole);GO:0005829(cytosol);GO:0006468(protein phosphorylation);GO:0007026(negative regulation of microtubule depolymerization);GO:0018105(peptidyl-serine phosphorylation);GO:00181…	NA	6.6e-06	1	211,	0	-5.18	-4.46	2.32	3' UTR	1	128489682	128635504	145823	1
chr1	128654807	128654897	91	ENSSSCG00000004719	ENSSSCT00000005211	protein_coding	13355	CDAN1	codanin 1 [Source:NCBI gene;Acc:100512030]	GO:0005634(nucleus);GO:0005737(cytoplasm);GO:0005829(cytosol);GO:0005886(plasma membrane);GO:0006325(chromatin organization);GO:0008104(protein localization);GO:0008156(negative regulation of DNA replication);GO:0012505(endomembrane system);GO:0031497(chromatin assembly)	NA	1.3e-10	1	91,	0	-9.9	-9.11	2.97	Exon (ENSSSCT00000005211/ENSSSCG00000004719, exon 29 of 29)	1	128641452	128654897	13446	1
chr1	128839619	128841142	1524	ENSSSCG00000004726	ENSSSCT00000005219	protein_coding	544	LRRC57	leucine rich repeat containing 57 [Source:NCBI gene;Acc:100513451]	GO:0005515(protein binding)	NA	1.9e-10	2	134,105,	0,1419	-9.73	-8.94	1.79	Exon (ENSSSCT00000005219/ENSSSCG00000004726, exon 3 of 6)	1	128839075	128847168	8094	1
chr1	128845023	128845291	269	ENSSSCG00000004726	ENSSSCT00000005219	protein_coding	5948	LRRC57	leucine rich repeat containing 57 [Source:NCBI gene;Acc:100513451]	GO:0005515(protein binding)	NA	6.3e-16	1	269,	0	-15.2	-14.4	2.44	3' UTR	1	128839075	128847168	8094	1
chr1	128930752	128931470	719	ENSSSCG00000004725	ENSSSCT00000044440	protein_coding	0	ZNF106	zinc finger protein 106 [Source:NCBI gene;Acc:100620097]	GO:0003676(nucleic acid binding);GO:0005515(protein binding);GO:0005829(cytosol);GO:0008286(insulin receptor signaling pathway);GO:0016020(membrane);GO:0017124(SH3 domain binding)	NA	1e-152	1	719,	0	-152	-150	5.67	5' UTR	1	128931276	128956539	25264	1
chr1	128931649	128934256	2608	ENSSSCG00000004725	ENSSSCT00000005218	protein_coding	37676	ZNF106	zinc finger protein 106 [Source:NCBI gene;Acc:100620097]	GO:0003676(nucleic acid binding);GO:0005515(protein binding);GO:0005829(cytosol);GO:0008286(insulin receptor signaling pathway);GO:0016020(membrane);GO:0017124(SH3 domain binding)	NA	1e-141	2	1209,348,	0,2260	-141	-140	7.06	5' UTR	1	128893973	128955745	61773	1
chr1	128934316	128935772	1457	ENSSSCG00000004725	ENSSSCT00000005218	protein_coding	40343	ZNF106	zinc finger protein 106 [Source:NCBI gene;Acc:100620097]	GO:0003676(nucleic acid binding);GO:0005515(protein binding);GO:0005829(cytosol);GO:0008286(insulin receptor signaling pathway);GO:0016020(membrane);GO:0017124(SH3 domain binding)	NA	5e-22	2	224,47,	0,1410	-21.3	-20.4	1.49	Exon (ENSSSCT00000005218/ENSSSCG00000004725, exon 5 of 21)	1	128893973	128955745	61773	1
chr1	128938892	128941690	2799	ENSSSCG00000004725	ENSSSCT00000005218	protein_coding	44919	ZNF106	zinc finger protein 106 [Source:NCBI gene;Acc:100620097]	GO:0003676(nucleic acid binding);GO:0005515(protein binding);GO:0005829(cytosol);GO:0008286(insulin receptor signaling pathway);GO:0016020(membrane);GO:0017124(SH3 domain binding)	NA	1e-106	2	101,678,	0,2121	-106	-105	7.36	Exon (ENSSSCT00000005218/ENSSSCG00000004725, exon 9 of 21)	1	128893973	128955745	61773	1
chr1	129139107	129141017	1911	ENSSSCG00000004730	ENSSSCT00000005226	protein_coding	40688	TMEM87A	transmembrane protein 87A [Source:NCBI gene;Acc:100154984]	GO:0005829(cytosol);GO:0016020(membrane);GO:0016021(integral component of membrane);GO:0032580(Golgi cisterna membrane);GO:0042147(retrograde transport, endosome to Golgi)	NA	1e-15	4	13,56,31,110,	0,670,1512,1801	-15	-14.2	2.33	3' UTR	1	129098419	129142150	43732	1
chr1	129141524	129141762	239	ENSSSCG00000004730	ENSSSCT00000005226	protein_coding	43105	TMEM87A	transmembrane protein 87A [Source:NCBI gene;Acc:100154984]	GO:0005829(cytosol);GO:0016020(membrane);GO:0016021(integral component of membrane);GO:0032580(Golgi cisterna membrane);GO:0042147(retrograde transport, endosome to Golgi)	NA	6.3e-21	1	239,	0	-20.2	-19.3	2.77	3' UTR	1	129098419	129142150	43732	1
chr1	129196579	129196938	360	ENSSSCG00000004731	ENSSSCT00000005227	protein_coding	52235	VPS39	VPS39, HOPS complex subunit [Source:NCBI gene;Acc:100513254]	GO:0005515(protein binding);GO:0005623(cell);GO:0005765(lysosomal membrane);GO:0006886(intracellular protein transport);GO:0006914(autophagy);GO:0008333(endosome to lysosome transport);GO:0016192(vesicle-mediated transport);GO:0030123(AP-3 adaptor complex);GO:0030897(HOPS complex);GO:0031902(late endosome membrane);GO:0034058(endosomal vesicle fusion);GO:1902774(late endosome to lysosome transpor…	NA	0	1	360,	0	-385	-Inf	5.58	3' UTR	1	129144344	129198757	54414	1
chr1	129374547	129374607	61	ENSSSCG00000020666	ENSSSCT00000022785	protein_coding	0	EHD4	EH domain containing 4 [Source:NCBI gene;Acc:100738234]	GO:0005509(calcium ion binding);GO:0005515(protein binding);GO:0005525(GTP binding);GO:0005783(endoplasmic reticulum);GO:0032456(endocytic recycling);GO:0048471(perinuclear region of cytoplasm);GO:0051260(protein homooligomerization);GO:0055038(recycling endosome membrane)	04144(Endocytosis)	0.00022	1	61,	0	-3.66	-2.98	10.3	5' UTR	1	129374547	129460222	85676	1
chr1	129440428	129440698	271	ENSSSCG00000020666	ENSSSCT00000022785	protein_coding	65881	EHD4	EH domain containing 4 [Source:NCBI gene;Acc:100738234]	GO:0005509(calcium ion binding);GO:0005515(protein binding);GO:0005525(GTP binding);GO:0005783(endoplasmic reticulum);GO:0032456(endocytic recycling);GO:0048471(perinuclear region of cytoplasm);GO:0051260(protein homooligomerization);GO:0055038(recycling endosome membrane)	04144(Endocytosis)	7.9e-23	1	271,	0	-22.1	-21.2	1.43	Exon (ENSSSCT00000022785/ENSSSCG00000020666, exon 4 of 6)	1	129374547	129460222	85676	1
chr1	129450467	129457526	7060	ENSSSCG00000020666	ENSSSCT00000022785	protein_coding	75920	EHD4	EH domain containing 4 [Source:NCBI gene;Acc:100738234]	GO:0005509(calcium ion binding);GO:0005515(protein binding);GO:0005525(GTP binding);GO:0005783(endoplasmic reticulum);GO:0032456(endocytic recycling);GO:0048471(perinuclear region of cytoplasm);GO:0051260(protein homooligomerization);GO:0055038(recycling endosome membrane)	04144(Endocytosis)	0	2	143,1236,	0,5824	-1540	-Inf	14.9	3' UTR	1	129374547	129460222	85676	1
chr1	129458155	129458424	270	ENSSSCG00000020666	ENSSSCT00000022785	protein_coding	83608	EHD4	EH domain containing 4 [Source:NCBI gene;Acc:100738234]	GO:0005509(calcium ion binding);GO:0005515(protein binding);GO:0005525(GTP binding);GO:0005783(endoplasmic reticulum);GO:0032456(endocytic recycling);GO:0048471(perinuclear region of cytoplasm);GO:0051260(protein homooligomerization);GO:0055038(recycling endosome membrane)	04144(Endocytosis)	2.5e-13	1	270,	0	-12.6	-11.7	1.59	3' UTR	1	129374547	129460222	85676	1
chr1	129458484	129458694	211	ENSSSCG00000020666	ENSSSCT00000022785	protein_coding	83937	EHD4	EH domain containing 4 [Source:NCBI gene;Acc:100738234]	GO:0005509(calcium ion binding);GO:0005515(protein binding);GO:0005525(GTP binding);GO:0005783(endoplasmic reticulum);GO:0032456(endocytic recycling);GO:0048471(perinuclear region of cytoplasm);GO:0051260(protein homooligomerization);GO:0055038(recycling endosome membrane)	04144(Endocytosis)	2.5e-21	1	211,	0	-20.6	-19.7	3.2	3' UTR	1	129374547	129460222	85676	1
chr1	129458904	129460222	1319	ENSSSCG00000020666	ENSSSCT00000022785	protein_coding	84357	EHD4	EH domain containing 4 [Source:NCBI gene;Acc:100738234]	GO:0005509(calcium ion binding);GO:0005515(protein binding);GO:0005525(GTP binding);GO:0005783(endoplasmic reticulum);GO:0032456(endocytic recycling);GO:0048471(perinuclear region of cytoplasm);GO:0051260(protein homooligomerization);GO:0055038(recycling endosome membrane)	04144(Endocytosis)	0	1	1319,	0	-2580	-Inf	11.6	3' UTR	1	129374547	129460222	85676	1
chr1	129505485	129505574	90	ENSSSCG00000004736	ENSSSCT00000005232	protein_coding	41783	SPTBN5	spectrin beta, non-erythrocytic 5 [Source:NCBI gene;Acc:100155358]	GO:0003779(actin binding);GO:0005515(protein binding);GO:0005737(cytoplasm);GO:0007030(Golgi organization);GO:0007041(lysosomal transport);GO:0019894(kinesin binding);GO:0030507(spectrin binding);GO:0032029(myosin tail binding);GO:0032391(photoreceptor connecting cilium);GO:0034452(dynactin binding);GO:0043621(protein self-association);GO:0045505(dynein intermediate chain binding);GO:0051260(prot…	NA	0.015	1	90,	0	-1.81	-1.21	2.09	Exon (ENSSSCT00000005232/ENSSSCG00000004736, exon 54 of 66)	1	129463702	129511568	47867	1
chr1	129844475	129844535	61	ENSSSCG00000004745	ENSSSCT00000038841	protein_coding	6143	RPAP1	RNA polymerase II associated protein 1 [Source:NCBI gene;Acc:100152008]	GO:0006366(transcription by RNA polymerase II)	NA	0.00021	1	61,	0	-3.67	-2.99	1.25	Exon (ENSSSCT00000038841/ENSSSCG00000004745, exon 6 of 24)	1	129838332	129860971	22640	1
chr1	129852898	129853496	599	ENSSSCG00000004745	ENSSSCT00000038841	protein_coding	14566	RPAP1	RNA polymerase II associated protein 1 [Source:NCBI gene;Acc:100152008]	GO:0006366(transcription by RNA polymerase II)	NA	2e-78	1	599,	0	-77.7	-76.6	3.31	Exon (ENSSSCT00000038841/ENSSSCG00000004745, exon 21 of 24)	1	129838332	129860971	22640	1
chr1	129856152	129856815	664	ENSSSCG00000004745	ENSSSCT00000038841	protein_coding	17820	RPAP1	RNA polymerase II associated protein 1 [Source:NCBI gene;Acc:100152008]	GO:0006366(transcription by RNA polymerase II)	NA	1e-214	2	32,298,	0,366	-214	-212	3.24	3' UTR	1	129838332	129860971	22640	1
chr1	129967767	129975025	7259	ENSSSCG00000004748	ENSSSCT00000050823	protein_coding	0	NDUFAF1	NADH:ubiquinone oxidoreductase complex assembly factor 1 [Source:NCBI gene;Acc:100524355]	GO:0005739(mitochondrion);GO:0005747(mitochondrial respiratory chain complex I);GO:0005829(cytosol);GO:0006120(mitochondrial electron transport, NADH to ubiquinone);GO:0032981(mitochondrial respiratory chain complex I assembly);GO:0051082(unfolded protein binding)	04714(Thermogenesis)	1e-180	3	3,106,641,	0,749,6618	-180	-179	8.83	5' UTR	1	129968516	129991916	23401	1
chr1	129990387	129990657	271	ENSSSCG00000004748	ENSSSCT00000005247	protein_coding	22950	NDUFAF1	NADH:ubiquinone oxidoreductase complex assembly factor 1 [Source:NCBI gene;Acc:100524355]	GO:0005739(mitochondrion);GO:0005747(mitochondrial respiratory chain complex I);GO:0005829(cytosol);GO:0006120(mitochondrial electron transport, NADH to ubiquinone);GO:0032981(mitochondrial respiratory chain complex I assembly);GO:0051082(unfolded protein binding)	04714(Thermogenesis)	2e-66	1	271,	0	-65.7	-64.6	2.95	3' UTR	1	129967437	129990494	23058	1
chr1	130152345	130152435	91	ENSSSCG00000004752	ENSSSCT00000050526	protein_coding	39498	EXD1	exonuclease 3'-5' domain containing 1 [Source:NCBI gene;Acc:100516945]	GO:0003676(nucleic acid binding);GO:0006139(nucleobase-containing compound metabolic process);GO:0008408(3'-5' exonuclease activity);GO:0031047(gene silencing by RNA);GO:0034587(piRNA metabolic process);GO:0090305(nucleic acid phosphodiester bond hydrolysis);GO:1990923(PET complex)	NA	0.034	1	91,	0	-1.47	-0.811	6.63	Exon (ENSSSCT00000050526/ENSSSCG00000004752, exon 12 of 12)	1	130112847	130153479	40633	1
chr1	130339325	130341755	2431	ENSSSCG00000004753	ENSSSCT00000005252	protein_coding	137482	INO80	INO80 complex subunit [Source:NCBI gene;Acc:100517567]	GO:0000070(mitotic sister chromatid segregation);GO:0000724(double-strand break repair via homologous recombination);GO:0003677(DNA binding);GO:0005524(ATP binding);GO:0005634(nucleus);GO:0005654(nucleoplasm);GO:0005886(plasma membrane);GO:0006281(DNA repair);GO:0006302(double-strand break repair);GO:0006338(chromatin remodeling);GO:0006351(transcription, DNA-templated);GO:0008094(DNA-dependent A…	NA	4e-86	2	10,500,	0,1931	-85.4	-84.3	4.07	3' UTR	1	130201843	130342839	140997	1
chr1	130444735	130445003	269	ENSSSCG00000004758	ENSSSCT00000005257	protein_coding	1051	RHOV	ras homolog family member V [Source:NCBI gene;Acc:100154565]	GO:0000166(nucleotide binding);GO:0003924(GTPase activity);GO:0005525(GTP binding);GO:0005622(intracellular);GO:0005737(cytoplasm);GO:0005886(plasma membrane);GO:0005938(cell cortex);GO:0006897(endocytosis);GO:0007015(actin filament organization);GO:0007163(establishment or maintenance of cell polarity);GO:0007264(small GTPase mediated signal transduction);GO:0007266(Rho protein signal transducti…	NA	9.1e-05	1	269,	0	-4.04	-3.35	15.5	3' UTR	1	130443684	130447301	3618	1
chr1	130556258	130556618	361	ENSSSCG00000004762	ENSSSCT00000060746	protein_coding	39533	DNAJC17	DnaJ heat shock protein family (Hsp40) member C17 [Source:NCBI gene;Acc:100156179]	GO:0000122(negative regulation of transcription by RNA polymerase II);GO:0003676(nucleic acid binding);GO:1901998(toxin transport)	NA	6.3e-34	1	361,	0	-33.2	-32.3	3.88	3' UTR	1	130516725	130559227	42503	1
chr1	130556828	130557158	331	ENSSSCG00000004762	ENSSSCT00000060746	protein_coding	40103	DNAJC17	DnaJ heat shock protein family (Hsp40) member C17 [Source:NCBI gene;Acc:100156179]	GO:0000122(negative regulation of transcription by RNA polymerase II);GO:0003676(nucleic acid binding);GO:1901998(toxin transport)	NA	1.6e-28	1	331,	0	-27.8	-26.9	2.77	5' UTR	1	130516725	130559227	42503	1
chr1	130574449	130574539	91	ENSSSCG00000004765	ENSSSCT00000005264	protein_coding	90	RMDN3	regulator of microtubule dynamics 3 [Source:NCBI gene;Acc:100519696]	GO:0005515(protein binding);GO:0005739(mitochondrion);GO:0005741(mitochondrial outer membrane);GO:0006874(cellular calcium ion homeostasis);GO:0016020(membrane);GO:0016021(integral component of membrane)	NA	0.0011	1	91,	0	-2.94	-2.29	2.08	5' UTR	1	130574359	130591576	17218	1
chr1	130583891	130584071	181	ENSSSCG00000004765	ENSSSCT00000005264	protein_coding	9532	RMDN3	regulator of microtubule dynamics 3 [Source:NCBI gene;Acc:100519696]	GO:0005515(protein binding);GO:0005739(mitochondrion);GO:0005741(mitochondrial outer membrane);GO:0006874(cellular calcium ion homeostasis);GO:0016020(membrane);GO:0016021(integral component of membrane)	NA	6.3e-11	1	181,	0	-10.2	-9.43	2.12	Exon (ENSSSCT00000005264/ENSSSCG00000004765, exon 5 of 13)	1	130574359	130591576	17218	1
chr1	130590490	130591096	607	ENSSSCG00000004765	ENSSSCT00000005264	protein_coding	16131	RMDN3	regulator of microtubule dynamics 3 [Source:NCBI gene;Acc:100519696]	GO:0005515(protein binding);GO:0005739(mitochondrion);GO:0005741(mitochondrial outer membrane);GO:0006874(cellular calcium ion homeostasis);GO:0016020(membrane);GO:0016021(integral component of membrane)	NA	2e-35	2	33,267,	0,340	-34.7	-33.7	2.06	3' UTR	1	130574359	130591576	17218	1
chr1	130761169	130764328	3160	ENSSSCG00000038033	ENSSSCT00000043721	protein_coding	7947	CCDC32	coiled-coil domain containing 32 [Source:NCBI gene;Acc:102161682]	NA	NA	1e-155	2	43,556,	0,2604	-155	-153	10.5	3' UTR	1	130753222	130764746	11525	1
chr1	130979307	130980653	1347	ENSSSCG00000023975	ENSSSCT00000005276	protein_coding	5343	CCDC9B	coiled-coil domain containing 9B [Source:NCBI gene;Acc:100153607]	NA	NA	1e-162	3	80,43,566,	0,656,781	-162	-161	11	3' UTR	1	130973964	130980645	6682	1
chr1	130982387	130982895	509	ENSSSCG00000023975	ENSSSCT00000005279	protein_coding	7721	CCDC9B	coiled-coil domain containing 9B [Source:NCBI gene;Acc:100153607]	NA	NA	1.6e-19	1	509,	0	-18.8	-18	2.08	3' UTR	1	130974666	130983971	9306	1
chr1	130983762	130983911	150	ENSSSCG00000023975	ENSSSCT00000005279	protein_coding	9096	CCDC9B	coiled-coil domain containing 9B [Source:NCBI gene;Acc:100153607]	NA	NA	3.8e-05	1	150,	0	-4.42	-3.72	2	3' UTR	1	130974666	130983971	9306	1
chr1	131028042	131028162	121	ENSSSCG00000004779	ENSSSCT00000052016	protein_coding	23168	PLCB2	phospholipase C beta 2 [Source:NCBI gene;Acc:100157641]	GO:0004435(phosphatidylinositol phospholipase C activity);GO:0004629(phospholipase C activity);GO:0005509(calcium ion binding);GO:0005623(cell);GO:0005737(cytoplasm);GO:0006629(lipid metabolic process);GO:0007165(signal transduction);GO:0008081(phosphoric diester hydrolase activity);GO:0016042(lipid catabolic process);GO:0016787(hydrolase activity);GO:0032959(inositol trisphosphate biosynthetic p…	00562(Inositol phosphate metabolism);04015(Rap1 signaling pathway);04020(Calcium signaling pathway);04022(cGMP-PKG signaling pathway);04062(Chemokine signaling pathway);04070(Phosphatidylinositol signaling system);04071(Sphingolipid signaling pathway);04072(Phospholipase D signaling pathway);04261(Adrenergic signaling in cardiomyocytes);04270(Vascular smooth muscle contraction);04310(Wnt signalin…	0.0019	1	121,	0	-2.73	-2.08	2.16	Exon (ENSSSCT00000052016/ENSSSCG00000004779, exon 32 of 32)	1	131004874	131028162	23289	1
chr1	131034637	131034785	149	ENSSSCG00000035682	ENSSSCT00000051211	protein_coding	385	ANKRD63	ankyrin repeat domain 63 [Source:NCBI gene;Acc:100627919]	GO:0005515(protein binding)	NA	0.021	1	149,	0	-1.68	-1.08	7.36	Exon (ENSSSCT00000051211/ENSSSCG00000035682, exon 1 of 1)	1	131034252	131035406	1155	1
chr1	131178427	131178756	330	ENSSSCG00000035284	ENSSSCT00000056293	protein_coding	120	BMF	Bcl2 modifying factor [Source:NCBI gene;Acc:110261428]	GO:0006915(apoptotic process);GO:0010507(negative regulation of autophagy);GO:0034644(cellular response to UV);GO:0043065(positive regulation of apoptotic process);GO:0043276(anoikis)	05206(MicroRNAs in cancer)	1.6e-17	1	330,	0	-16.8	-16	30.2	5' UTR	1	131178307	131200388	22082	1
chr1	131183012	131196131	13120	ENSSSCG00000035284	ENSSSCT00000056293	protein_coding	4705	BMF	Bcl2 modifying factor [Source:NCBI gene;Acc:110261428]	GO:0006915(apoptotic process);GO:0010507(negative regulation of autophagy);GO:0034644(cellular response to UV);GO:0043065(positive regulation of apoptotic process);GO:0043276(anoikis)	05206(MicroRNAs in cancer)	3.2e-30	2	27,453,	0,12667	-29.5	-28.6	4.09	3' UTR	1	131178307	131200388	22082	1
chr1	131196940	131197029	90	ENSSSCG00000035284	ENSSSCT00000056293	protein_coding	18633	BMF	Bcl2 modifying factor [Source:NCBI gene;Acc:110261428]	GO:0006915(apoptotic process);GO:0010507(negative regulation of autophagy);GO:0034644(cellular response to UV);GO:0043065(positive regulation of apoptotic process);GO:0043276(anoikis)	05206(MicroRNAs in cancer)	0.0047	1	90,	0	-2.33	-1.7	2.02	3' UTR	1	131178307	131200388	22082	1
chr1	131197179	131198407	1229	ENSSSCG00000035284	ENSSSCT00000056293	protein_coding	18872	BMF	Bcl2 modifying factor [Source:NCBI gene;Acc:110261428]	GO:0006915(apoptotic process);GO:0010507(negative regulation of autophagy);GO:0034644(cellular response to UV);GO:0043065(positive regulation of apoptotic process);GO:0043276(anoikis)	05206(MicroRNAs in cancer)	2.5e-72	1	1229,	0	-71.6	-70.5	11.6	3' UTR	1	131178307	131200388	22082	1
chr1	131492420	131492480	61	ENSSSCG00000004787	ENSSSCT00000057996	protein_coding	137093	GPR176	G protein-coupled receptor 176 [Source:NCBI gene;Acc:100153995]	GO:0004930(G protein-coupled receptor activity);GO:0005886(plasma membrane);GO:0007186(G protein-coupled receptor signaling pathway);GO:0007193(adenylate cyclase-inhibiting G protein-coupled receptor signaling pathway);GO:0016020(membrane);GO:0016021(integral component of membrane);GO:0048512(circadian behavior)	NA	0.023	1	61,	0	-1.63	-1.04	1.66	Exon (ENSSSCT00000057996/ENSSSCG00000004787, exon 5 of 5)	1	131355327	131493339	138013	1
chr1	131492629	131493810	1182	ENSSSCG00000004787	ENSSSCT00000057996	protein_coding	137302	GPR176	G protein-coupled receptor 176 [Source:NCBI gene;Acc:100153995]	GO:0004930(G protein-coupled receptor activity);GO:0005886(plasma membrane);GO:0007186(G protein-coupled receptor signaling pathway);GO:0007193(adenylate cyclase-inhibiting G protein-coupled receptor signaling pathway);GO:0016020(membrane);GO:0016021(integral component of membrane);GO:0048512(circadian behavior)	NA	3.2e-76	2	711,9,	0,1173	-75.5	-74.3	8.37	Exon (ENSSSCT00000057996/ENSSSCG00000004787, exon 5 of 5)	1	131355327	131493339	138013	1
chr1	131532715	131539397	6683	ENSSSCG00000040418	ENSSSCT00000058778	protein_coding	22902	FSIP1	fibrous sheath interacting protein 1 [Source:NCBI gene;Acc:100737163]	NA	NA	5e-07	3	96,155,17,	0,3782,6666	-6.3	-5.56	3.04	Exon (ENSSSCT00000058778/ENSSSCG00000040418, exon 3 of 12)	1	131509813	131717097	207285	1
chr1	131698687	131699132	446	ENSSSCG00000040418	ENSSSCT00000058778	protein_coding	188874	FSIP1	fibrous sheath interacting protein 1 [Source:NCBI gene;Acc:100737163]	NA	NA	1.2e-08	1	446,	0	-7.92	-7.16	3.19	Exon (ENSSSCT00000058778/ENSSSCG00000040418, exon 11 of 12)	1	131509813	131717097	207285	1
chr1	132786358	132786538	181	ENSSSCG00000004791	ENSSSCT00000063253	protein_coding	83834	RASGRP1	RAS guanyl releasing protein 1 [Source:NCBI gene;Acc:100522721]	GO:0001786(phosphatidylserine binding);GO:0001816(cytokine production);GO:0001934(positive regulation of protein phosphorylation);GO:0002437(inflammatory response to antigenic stimulus);GO:0005085(guanyl-nucleotide exchange factor activity);GO:0005088(Ras guanyl-nucleotide exchange factor activity);GO:0005096(GTPase activator activity);GO:0005509(calcium ion binding);GO:0005622(intracellular);GO:…	04010(MAPK signaling pathway);04014(Ras signaling pathway);04611(Platelet activation);04660(T cell receptor signaling pathway);05200(Pathways in cancer)	0.0012	1	181,	0	-2.91	-2.25	3.87	3' UTR	1	132702524	132786534	84011	1
chr1	134221785	134222863	1079	ENSSSCG00000004795	ENSSSCT00000052424	protein_coding	207965	MEIS2	Meis homeobox 2 [Source:NCBI gene;Acc:100512756]	GO:0000978(RNA polymerase II proximal promoter sequence-specific DNA binding);GO:0001228(DNA-binding transcription activator activity, RNA polymerase II-specific);GO:0001654(eye development);GO:0003677(DNA binding);GO:0003712(transcription coregulator activity);GO:0005634(nucleus);GO:0006355(regulation of transcription, DNA-templated);GO:0008134(transcription factor binding);GO:0008542(visual lea…	NA	1e-17	1	1079,	0	-17	-16.2	7.26	3' UTR	1	134013820	134223013	209194	1
chr1	136184891	136187932	3042	ENSSSCG00000004802	ENSSSCT00000040622	protein_coding	63780	AQR	aquarius intron-binding spliceosomal factor [Source:NCBI gene;Acc:100738040]	GO:0000398(mRNA splicing, via spliceosome);GO:0003723(RNA binding);GO:0003729(mRNA binding);GO:0005634(nucleus);GO:0005654(nucleoplasm);GO:0005681(spliceosomal complex);GO:0006397(mRNA processing);GO:0008380(RNA splicing);GO:0071007(U2-type catalytic step 2 spliceosome);GO:0071013(catalytic step 2 spliceosome)	03040(Spliceosome)	7.6e-07	2	164,17,	0,3025	-6.12	-5.39	1.52	Exon (ENSSSCT00000040622/ENSSSCG00000004802, exon 21 of 38)	1	136121111	136236356	115246	1
chr1	136235518	136235787	270	ENSSSCG00000004802	ENSSSCT00000040622	protein_coding	114407	AQR	aquarius intron-binding spliceosomal factor [Source:NCBI gene;Acc:100738040]	GO:0000398(mRNA splicing, via spliceosome);GO:0003723(RNA binding);GO:0003729(mRNA binding);GO:0005634(nucleus);GO:0005654(nucleoplasm);GO:0005681(spliceosomal complex);GO:0006397(mRNA processing);GO:0008380(RNA splicing);GO:0071007(U2-type catalytic step 2 spliceosome);GO:0071013(catalytic step 2 spliceosome)	03040(Spliceosome)	1.3e-17	1	270,	0	-16.9	-16	1.73	3' UTR	1	136121111	136236356	115246	1
chr1	136235967	136236146	180	ENSSSCG00000004802	ENSSSCT00000040622	protein_coding	114856	AQR	aquarius intron-binding spliceosomal factor [Source:NCBI gene;Acc:100738040]	GO:0000398(mRNA splicing, via spliceosome);GO:0003723(RNA binding);GO:0003729(mRNA binding);GO:0005634(nucleus);GO:0005654(nucleoplasm);GO:0005681(spliceosomal complex);GO:0006397(mRNA processing);GO:0008380(RNA splicing);GO:0071007(U2-type catalytic step 2 spliceosome);GO:0071013(catalytic step 2 spliceosome)	03040(Spliceosome)	4e-11	1	180,	0	-10.4	-9.6	2.07	3' UTR	1	136121111	136236356	115246	1
chr1	136125653	136126491	839	ENSSSCG00000004799	ENSSSCT00000005298	protein_coding	2933	ZNF770	zinc finger protein 770 [Source:NCBI gene;Acc:100514616]	GO:0003676(nucleic acid binding);GO:0003677(DNA binding);GO:0005634(nucleus)	NA	1e-270	1	839,	0	-270	-269	8.3	Exon (ENSSSCT00000005298/ENSSSCG00000004799, exon 2 of 2)	1	136122720	136129840	7121	1
chr1	136126610	136127238	629	ENSSSCG00000004799	ENSSSCT00000005298	protein_coding	3890	ZNF770	zinc finger protein 770 [Source:NCBI gene;Acc:100514616]	GO:0003676(nucleic acid binding);GO:0003677(DNA binding);GO:0005634(nucleus)	NA	7.9e-20	1	629,	0	-19.1	-18.2	3.97	Exon (ENSSSCT00000005298/ENSSSCG00000004799, exon 2 of 2)	1	136122720	136129840	7121	1
chr1	136129661	136129750	90	ENSSSCG00000004799	ENSSSCT00000005298	protein_coding	6941	ZNF770	zinc finger protein 770 [Source:NCBI gene;Acc:100514616]	GO:0003676(nucleic acid binding);GO:0003677(DNA binding);GO:0005634(nucleus)	NA	0.046	1	90,	0	-1.34	-0.761	2.5	3' UTR	1	136122720	136129840	7121	1
chr1	136497448	136498224	777	ENSSSCG00000004806	ENSSSCT00000005305	protein_coding	0	ENSSSCG00000004806	Rho GTPase activating protein 11A [Source:NCBI gene;Acc:100157473]	GO:0007165(signal transduction)	NA	1e-162	1	777,	0	-162	-161	15.7	5' UTR	1	136497448	136522347	24900	1
chr1	136517176	136521422	4247	ENSSSCG00000004806	ENSSSCT00000005305	protein_coding	19728	ENSSSCG00000004806	Rho GTPase activating protein 11A [Source:NCBI gene;Acc:100157473]	GO:0007165(signal transduction)	NA	0	3	8,139,1586,	0,2127,2661	-2140	-Inf	15.5	3' UTR	1	136497448	136522347	24900	1
chr1	136590397	136590486	90	ENSSSCG00000004807	ENSSSCT00000005306	protein_coding	64436	SCG5	secretogranin V [Source:NCBI gene;Acc:397110]	GO:0004857(enzyme inhibitor activity);GO:0006886(intracellular protein transport);GO:0007218(neuropeptide signaling pathway);GO:0016486(peptide hormone processing);GO:0030141(secretory granule);GO:0043086(negative regulation of catalytic activity);GO:0046883(regulation of hormone secretion);GO:0051082(unfolded protein binding)	NA	0.0019	1	90,	0	-2.73	-2.08	11	3' UTR	1	136525961	136590965	65005	1
chr1	136625928	136626077	150	ENSSSCG00000033657	ENSSSCT00000050519	protein_coding	8823	GREM1	gremlin 1, DAN family BMP antagonist [Source:NCBI gene;Acc:100156280]	GO:0000902(cell morphogenesis);GO:0001525(angiogenesis);GO:0001658(branching involved in ureteric bud morphogenesis);GO:0002042(cell migration involved in sprouting angiogenesis);GO:0002092(positive regulation of receptor internalization);GO:0003257(positive regulation of transcription from RNA polymerase II promoter involved in myocardial precursor cell differentiation);GO:0003337(mesenchymal to…	04350(TGF-beta signaling pathway)	0.022	1	150,	0	-1.65	-1.05	3.19	Exon (ENSSSCT00000050519/ENSSSCG00000033657, exon 2 of 2)	1	136617105	136629292	12188	1
chr1	137855766	137856365	600	ENSSSCG00000035223	ENSSSCT00000037053	protein_coding	0	SYNM	synemin [Source:HGNC Symbol;Acc:HGNC:24466]	GO:0005198(structural molecule activity);GO:0005200(structural constituent of cytoskeleton);GO:0005882(intermediate filament);GO:0005912(adherens junction);GO:0008307(structural constituent of muscle);GO:0016020(membrane);GO:0017166(vinculin binding);GO:0019215(intermediate filament binding);GO:0031443(fast-twitch skeletal muscle fiber contraction);GO:0042383(sarcolemma);GO:0043034(costamere);GO:…	NA	1.3e-14	1	600,	0	-13.9	-13	8.29	Exon (ENSSSCT00000037053/ENSSSCG00000035223, exon 1 of 17)	1	137855766	137881168	25403	1
chr1	137877578	137881005	3428	ENSSSCG00000004813	ENSSSCT00000005313	protein_coding	96620	TTC23	tetratricopeptide repeat domain 23 [Source:NCBI gene;Acc:100518888]	GO:0005515(protein binding)	NA	0	11	511,693,225,450,132,330,209,114,152,104,258,	0,540,1270,1507,1995,2144,2493,2728,2859,3030,3170	-401	-Inf	14.8	Exon (ENSSSCT00000037053/ENSSSCG00000035223, exon 4 of 17)	1	137874491	137977625	103135	2
chr1	138190036	138190246	211	ENSSSCG00000004814	ENSSSCT00000046932	protein_coding	191464	LRRC28	leucine rich repeat containing 28 [Source:NCBI gene;Acc:100156704]	GO:0005515(protein binding)	NA	5.5e-08	1	211,	0	-7.26	-6.51	1.59	3' UTR	1	137998572	138192185	193614	1
chr1	138341638	138342136	499	ENSSSCG00000028771	ENSSSCT00000028081	protein_coding	0	MEF2A	myocyte enhancer factor 2A [Source:NCBI gene;Acc:100037273]	GO:0000002(mitochondrial genome maintenance);GO:0000122(negative regulation of transcription by RNA polymerase II);GO:0000165(MAPK cascade);GO:0000790(nuclear chromatin);GO:0000977(RNA polymerase II regulatory region sequence-specific DNA binding);GO:0000978(RNA polymerase II proximal promoter sequence-specific DNA binding);GO:0000981(DNA-binding transcription factor activity, RNA polymerase II-s…	04022(cGMP-PKG signaling pathway);04371(Apelin signaling pathway);04928(Parathyroid hormone synthesis, secretion and action);05418(Fluid shear stress and atherosclerosis)	0.00018	2	157,54,	0,445	-3.75	-3.06	6.14	5' UTR	1	138341674	138511314	169641	1
chr1	138417916	138430898	12983	ENSSSCG00000028771	ENSSSCT00000054655	protein_coding	0	MEF2A	myocyte enhancer factor 2A [Source:NCBI gene;Acc:100037273]	GO:0000002(mitochondrial genome maintenance);GO:0000122(negative regulation of transcription by RNA polymerase II);GO:0000165(MAPK cascade);GO:0000790(nuclear chromatin);GO:0000977(RNA polymerase II regulatory region sequence-specific DNA binding);GO:0000978(RNA polymerase II proximal promoter sequence-specific DNA binding);GO:0000981(DNA-binding transcription factor activity, RNA polymerase II-s…	04022(cGMP-PKG signaling pathway);04371(Apelin signaling pathway);04928(Parathyroid hormone synthesis, secretion and action);05418(Fluid shear stress and atherosclerosis)	1e-12	2	24,187,	0,12796	-12	-11.1	6.23	Exon (ENSSSCT00000023102/ENSSSCG00000028771, exon 4 of 12)	1	138430712	138508638	77927	1
chr1	138507326	138507686	361	ENSSSCG00000028771	ENSSSCT00000023102	protein_coding	166168	MEF2A	myocyte enhancer factor 2A [Source:NCBI gene;Acc:100037273]	GO:0000002(mitochondrial genome maintenance);GO:0000122(negative regulation of transcription by RNA polymerase II);GO:0000165(MAPK cascade);GO:0000790(nuclear chromatin);GO:0000977(RNA polymerase II regulatory region sequence-specific DNA binding);GO:0000978(RNA polymerase II proximal promoter sequence-specific DNA binding);GO:0000981(DNA-binding transcription factor activity, RNA polymerase II-s…	04022(cGMP-PKG signaling pathway);04371(Apelin signaling pathway);04928(Parathyroid hormone synthesis, secretion and action);05418(Fluid shear stress and atherosclerosis)	6.3e-24	1	361,	0	-23.2	-22.3	4.11	3' UTR	1	138341158	138511309	170152	1
chr1	138510924	138511314	391	ENSSSCG00000028771	ENSSSCT00000023102	protein_coding	169766	MEF2A	myocyte enhancer factor 2A [Source:NCBI gene;Acc:100037273]	GO:0000002(mitochondrial genome maintenance);GO:0000122(negative regulation of transcription by RNA polymerase II);GO:0000165(MAPK cascade);GO:0000790(nuclear chromatin);GO:0000977(RNA polymerase II regulatory region sequence-specific DNA binding);GO:0000978(RNA polymerase II proximal promoter sequence-specific DNA binding);GO:0000981(DNA-binding transcription factor activity, RNA polymerase II-s…	04022(cGMP-PKG signaling pathway);04371(Apelin signaling pathway);04928(Parathyroid hormone synthesis, secretion and action);05418(Fluid shear stress and atherosclerosis)	3.2e-59	1	391,	0	-58.5	-57.5	4.92	3' UTR	1	138341158	138511309	170152	1
chr1	139201566	139237151	35586	ENSSSCG00000004821	ENSSSCT00000005323	protein_coding	10159	ASB7	ankyrin repeat and SOCS box containing 7 [Source:NCBI gene;Acc:100519936]	GO:0005515(protein binding);GO:0016567(protein ubiquitination);GO:0035556(intracellular signal transduction)	NA	0	3	22,606,359,	0,20374,35227	-384	-Inf	18.8	3' UTR	1	139191407	139240198	48792	1
chr1	139598168	139599471	1304	ENSSSCG00000004823	ENSSSCT00000005325	protein_coding	104047	LRRK1	leucine rich repeat kinase 1 [Source:NCBI gene;Acc:100521353]	GO:0004672(protein kinase activity);GO:0005515(protein binding);GO:0005524(ATP binding);GO:0005739(mitochondrion);GO:0005829(cytosol);GO:0006468(protein phosphorylation);GO:0036035(osteoclast development);GO:0042802(identical protein binding);GO:0045453(bone resorption);GO:0050731(positive regulation of peptidyl-tyrosine phosphorylation);GO:0050732(negative regulation of peptidyl-tyrosine phospho…	NA	4.9e-05	2	50,11,	0,1293	-4.31	-3.61	1.52	Exon (ENSSSCT00000005325/ENSSSCG00000004823, exon 22 of 34)	1	139494121	139624604	130484	1
chr1	139620104	139620643	540	ENSSSCG00000004823	ENSSSCT00000005325	protein_coding	125983	LRRK1	leucine rich repeat kinase 1 [Source:NCBI gene;Acc:100521353]	GO:0004672(protein kinase activity);GO:0005515(protein binding);GO:0005524(ATP binding);GO:0005739(mitochondrion);GO:0005829(cytosol);GO:0006468(protein phosphorylation);GO:0036035(osteoclast development);GO:0042802(identical protein binding);GO:0045453(bone resorption);GO:0050731(positive regulation of peptidyl-tyrosine phosphorylation);GO:0050732(negative regulation of peptidyl-tyrosine phospho…	NA	0	1	540,	0	-423	-Inf	7.29	Exon (ENSSSCT00000005325/ENSSSCG00000004823, exon 32 of 34)	1	139494121	139624604	130484	1
chr1	139623227	139623767	541	ENSSSCG00000004823	ENSSSCT00000005325	protein_coding	129106	LRRK1	leucine rich repeat kinase 1 [Source:NCBI gene;Acc:100521353]	GO:0004672(protein kinase activity);GO:0005515(protein binding);GO:0005524(ATP binding);GO:0005739(mitochondrion);GO:0005829(cytosol);GO:0006468(protein phosphorylation);GO:0036035(osteoclast development);GO:0042802(identical protein binding);GO:0045453(bone resorption);GO:0050731(positive regulation of peptidyl-tyrosine phosphorylation);GO:0050732(negative regulation of peptidyl-tyrosine phospho…	NA	1.3e-52	1	541,	0	-51.9	-50.8	3.22	3' UTR	1	139494121	139624604	130484	1
chr1	139623947	139624307	361	ENSSSCG00000004823	ENSSSCT00000005325	protein_coding	129826	LRRK1	leucine rich repeat kinase 1 [Source:NCBI gene;Acc:100521353]	GO:0004672(protein kinase activity);GO:0005515(protein binding);GO:0005524(ATP binding);GO:0005739(mitochondrion);GO:0005829(cytosol);GO:0006468(protein phosphorylation);GO:0036035(osteoclast development);GO:0042802(identical protein binding);GO:0045453(bone resorption);GO:0050731(positive regulation of peptidyl-tyrosine phosphorylation);GO:0050732(negative regulation of peptidyl-tyrosine phospho…	NA	4e-96	1	361,	0	-95.4	-94.2	6.44	3' UTR	1	139494121	139624604	130484	1
chr1	141887520	141887730	211	ENSSSCG00000004832	ENSSSCT00000048664	protein_coding	388	UBE3A	ubiquitin protein ligase E3A [Source:NCBI gene;Acc:100522589]	GO:0000209(protein polyubiquitination);GO:0001541(ovarian follicle development);GO:0003713(transcription coactivator activity);GO:0004842(ubiquitin-protein transferase activity);GO:0005634(nucleus);GO:0005829(cytosol);GO:0006511(ubiquitin-dependent protein catabolic process);GO:0014068(positive regulation of phosphatidylinositol 3-kinase signaling);GO:0016567(protein ubiquitination);GO:0016740(tr…	04120(Ubiquitin mediated proteolysis);05165(Human papillomavirus infection);05203(Viral carcinogenesis)	1e-17	1	211,	0	-17	-16.2	1.67	5' UTR	1	141887132	141986547	99416	1
chr1	141959748	141971491	11744	ENSSSCG00000004832	ENSSSCT00000048664	protein_coding	72616	UBE3A	ubiquitin protein ligase E3A [Source:NCBI gene;Acc:100522589]	GO:0000209(protein polyubiquitination);GO:0001541(ovarian follicle development);GO:0003713(transcription coactivator activity);GO:0004842(ubiquitin-protein transferase activity);GO:0005634(nucleus);GO:0005829(cytosol);GO:0006511(ubiquitin-dependent protein catabolic process);GO:0014068(positive regulation of phosphatidylinositol 3-kinase signaling);GO:0016567(protein ubiquitination);GO:0016740(tr…	04120(Ubiquitin mediated proteolysis);05165(Human papillomavirus infection);05203(Viral carcinogenesis)	0	2	1073,123,	0,11621	-1130	-Inf	16.1	Exon (ENSSSCT00000048664/ENSSSCG00000004832, exon 6 of 13)	1	141887132	141986547	99416	1
chr1	143417018	143417137	120	ENSSSCG00000004840	ENSSSCT00000005342	protein_coding	120423	OTUD7A	OTU deubiquitinase 7A [Source:NCBI gene;Acc:100525093]	GO:0003677(DNA binding);GO:0004843(thiol-dependent ubiquitin-specific protease activity);GO:0005634(nucleus);GO:0005737(cytoplasm);GO:0008233(peptidase activity);GO:0008270(zinc ion binding);GO:0035871(protein K11-linked deubiquitination);GO:0043124(negative regulation of I-kappaB kinase/NF-kappaB signaling);GO:0070530(K63-linked polyubiquitin modification-dependent protein binding);GO:0070536(pr…	NA	0.00025	1	120,	0	-3.6	-2.92	14	Exon (ENSSSCT00000005342/ENSSSCG00000004840, exon 11 of 11)	1	143296595	143418236	121642	1
chr1	143417285	143417523	239	ENSSSCG00000004840	ENSSSCT00000005342	protein_coding	120690	OTUD7A	OTU deubiquitinase 7A [Source:NCBI gene;Acc:100525093]	GO:0003677(DNA binding);GO:0004843(thiol-dependent ubiquitin-specific protease activity);GO:0005634(nucleus);GO:0005737(cytoplasm);GO:0008233(peptidase activity);GO:0008270(zinc ion binding);GO:0035871(protein K11-linked deubiquitination);GO:0043124(negative regulation of I-kappaB kinase/NF-kappaB signaling);GO:0070530(K63-linked polyubiquitin modification-dependent protein binding);GO:0070536(pr…	NA	0.0081	1	239,	0	-2.09	-1.47	8.84	Exon (ENSSSCT00000005342/ENSSSCG00000004840, exon 11 of 11)	1	143296595	143418236	121642	1
chr1	143854734	143854944	211	ENSSSCG00000004843	ENSSSCT00000061967	protein_coding	144888	TRPM1	transient receptor potential cation channel subfamily M member 1 [Source:NCBI gene;Acc:100158130]	GO:0005216(ion channel activity);GO:0005261(cation channel activity);GO:0005262(calcium channel activity);GO:0006811(ion transport);GO:0007165(signal transduction);GO:0007216(G protein-coupled glutamate receptor signaling pathway);GO:0007601(visual perception);GO:0016020(membrane);GO:0016021(integral component of membrane);GO:0034220(ion transmembrane transport);GO:0035841(new growing cell tip);G…	NA	9.1e-05	1	211,	0	-4.04	-3.35	15.5	Exon (ENSSSCT00000061967/ENSSSCG00000004843, exon 27 of 31)	1	143709846	143855984	146139	1
chr1	143855424	143855984	561	ENSSSCG00000004843	ENSSSCT00000061967	protein_coding	145578	TRPM1	transient receptor potential cation channel subfamily M member 1 [Source:NCBI gene;Acc:100158130]	GO:0005216(ion channel activity);GO:0005261(cation channel activity);GO:0005262(calcium channel activity);GO:0006811(ion transport);GO:0007165(signal transduction);GO:0007216(G protein-coupled glutamate receptor signaling pathway);GO:0007601(visual perception);GO:0016020(membrane);GO:0016021(integral component of membrane);GO:0034220(ion transmembrane transport);GO:0035841(new growing cell tip);G…	NA	5e-20	2	115,425,	0,136	-19.3	-18.5	13.7	Exon (ENSSSCT00000061967/ENSSSCG00000004843, exon 29 of 31)	1	143709846	143855984	146139	1
chr1	143913696	143915411	1716	ENSSSCG00000004844	ENSSSCT00000046959	protein_coding	46655	MTMR10	myotubularin related protein 10 [Source:NCBI gene;Acc:100525443]	GO:0005737(cytoplasm)	NA	0	2	65,623,	0,1093	-1480	-Inf	7.3	3' UTR	1	143867041	143915824	48784	1
chr1	144002920	144022372	19453	ENSSSCG00000004847	ENSSSCT00000005348	protein_coding	0	MPHOSPH10	M-phase phosphoprotein 10 [Source:NCBI gene;Acc:100153310]	GO:0005634(nucleus);GO:0005730(nucleolus);GO:0005732(small nucleolar ribonucleoprotein complex);GO:0006364(rRNA processing);GO:0010923(negative regulation of phosphatase activity);GO:0032040(small-subunit processome);GO:0034457(Mpp10 complex);GO:0042254(ribosome biogenesis)	03008(Ribosome biogenesis in eukaryotes)	0	2	318,430,	0,19023	-666	-Inf	16.1	5' UTR	1	143972593	144002978	30386	2
chr1	144024076	144024136	61	ENSSSCG00000035696	ENSSSCT00000060425	protein_coding	30352	MCEE	methylmalonyl-CoA epimerase [Source:NCBI gene;Acc:100037986]	GO:0004493(methylmalonyl-CoA epimerase activity);GO:0046491(L-methylmalonyl-CoA metabolic process)	00280(Valine, leucine and isoleucine degradation);00630(Glyoxylate and dicarboxylate metabolism);00640(Propanoate metabolism)	0.0081	1	61,	0	-2.09	-1.47	3.5	3' UTR	1	143993724	144026946	33223	1
chr1	144024315	144024554	240	ENSSSCG00000035696	ENSSSCT00000060425	protein_coding	30591	MCEE	methylmalonyl-CoA epimerase [Source:NCBI gene;Acc:100037986]	GO:0004493(methylmalonyl-CoA epimerase activity);GO:0046491(L-methylmalonyl-CoA metabolic process)	00280(Valine, leucine and isoleucine degradation);00630(Glyoxylate and dicarboxylate metabolism);00640(Propanoate metabolism)	0.00015	1	240,	0	-3.81	-3.13	2.09	3' UTR	1	143993724	144026946	33223	1
chr1	144024853	144025451	599	ENSSSCG00000035696	ENSSSCT00000060425	protein_coding	31129	MCEE	methylmalonyl-CoA epimerase [Source:NCBI gene;Acc:100037986]	GO:0004493(methylmalonyl-CoA epimerase activity);GO:0046491(L-methylmalonyl-CoA metabolic process)	00280(Valine, leucine and isoleucine degradation);00630(Glyoxylate and dicarboxylate metabolism);00640(Propanoate metabolism)	1e-135	1	599,	0	-135	-134	53.2	3' UTR	1	143993724	144026946	33223	1
chr1	145370974	145371094	121	ENSSSCG00000005782	ENSSSCT00000006358	protein_coding	11244	TM2D3	TM2 domain containing 3 [Source:NCBI gene;Acc:100523885]	GO:0016020(membrane);GO:0016021(integral component of membrane)	NA	7.8e-07	1	121,	0	-6.11	-5.38	1.99	3' UTR	1	145359730	145371632	11903	1
chr1	145695989	145696349	361	ENSSSCG00000005785	ENSSSCT00000006361	protein_coding	187330	PCSK6	proprotein convertase subtilisin/kexin type 6 [Source:NCBI gene;Acc:100524545]	GO:0004175(endopeptidase activity);GO:0004252(serine-type endopeptidase activity);GO:0005615(extracellular space);GO:0006508(proteolysis);GO:0007354(zygotic determination of anterior/posterior axis, embryo);GO:0007368(determination of left/right symmetry);GO:0008201(heparin binding);GO:0008233(peptidase activity);GO:0008236(serine-type peptidase activity);GO:0009100(glycoprotein metabolic process…	NA	4e-72	1	361,	0	-71.4	-70.3	2.83	3' UTR	1	145508659	145697006	188348	1
chr1	147617451	147649780	32330	ENSSSCG00000038767	ENSSSCT00000065860	protein_coding	0	MBP	myelin basic protein [Source:NCBI gene;Acc:414286]	GO:0000165(MAPK cascade);GO:0002020(protease binding);GO:0005516(calmodulin binding);GO:0007605(sensory perception of sound);GO:0009636(response to toxic substance);GO:0019911(structural constituent of myelin sheath);GO:0032991(protein-containing complex);GO:0033269(internode region of axon);GO:0034115(negative regulation of heterotypic cell-cell adhesion);GO:0035633(maintenance of permeability o…	NA	1e-177	2	84,486,	0,31844	-177	-176	9.61	5' UTR	1	147649516	147685288	35773	1
chr1	147649990	147651278	1289	ENSSSCG00000038767	ENSSSCT00000040895	protein_coding	81799	MBP	myelin basic protein [Source:NCBI gene;Acc:414286]	GO:0000165(MAPK cascade);GO:0002020(protease binding);GO:0005516(calmodulin binding);GO:0007605(sensory perception of sound);GO:0009636(response to toxic substance);GO:0019911(structural constituent of myelin sheath);GO:0032991(protein-containing complex);GO:0033269(internode region of axon);GO:0034115(negative regulation of heterotypic cell-cell adhesion);GO:0035633(maintenance of permeability o…	NA	1.6e-65	1	1289,	0	-64.8	-63.7	5.16	3' UTR	1	147568191	147653747	85557	1
chr1	147651607	147651697	91	ENSSSCG00000038767	ENSSSCT00000040895	protein_coding	83416	MBP	myelin basic protein [Source:NCBI gene;Acc:414286]	GO:0000165(MAPK cascade);GO:0002020(protease binding);GO:0005516(calmodulin binding);GO:0007605(sensory perception of sound);GO:0009636(response to toxic substance);GO:0019911(structural constituent of myelin sheath);GO:0032991(protein-containing complex);GO:0033269(internode region of axon);GO:0034115(negative regulation of heterotypic cell-cell adhesion);GO:0035633(maintenance of permeability o…	NA	1e-05	1	91,	0	-4.98	-4.27	1.67	3' UTR	1	147568191	147653747	85557	1
chr1	147653075	147653645	571	ENSSSCG00000038767	ENSSSCT00000040895	protein_coding	84884	MBP	myelin basic protein [Source:NCBI gene;Acc:414286]	GO:0000165(MAPK cascade);GO:0002020(protease binding);GO:0005516(calmodulin binding);GO:0007605(sensory perception of sound);GO:0009636(response to toxic substance);GO:0019911(structural constituent of myelin sheath);GO:0032991(protein-containing complex);GO:0033269(internode region of axon);GO:0034115(negative regulation of heterotypic cell-cell adhesion);GO:0035633(maintenance of permeability o…	NA	1.6e-55	1	571,	0	-54.8	-53.8	2.53	3' UTR	1	147568191	147653747	85557	1
chr1	148033324	148033473	150	ENSSSCG00000004859	ENSSSCT00000054815	protein_coding	0	ZNF516	zinc finger protein 516 [Source:NCBI gene;Acc:106504155]	GO:0000987(proximal promoter sequence-specific DNA binding);GO:0003676(nucleic acid binding);GO:0005634(nucleus);GO:0009409(response to cold);GO:0033613(activating transcription factor binding);GO:0045893(positive regulation of transcription, DNA-templated);GO:0050873(brown fat cell differentiation);GO:0060612(adipose tissue development);GO:0120162(positive regulation of cold-induced thermogenesi…	04714(Thermogenesis)	5.4e-07	1	150,	0	-6.27	-5.53	1.88	5' UTR	1	148033352	148087719	54368	1
chr1	148033563	148034911	1349	ENSSSCG00000004859	ENSSSCT00000059119	protein_coding	49457	ZNF516	zinc finger protein 516 [Source:NCBI gene;Acc:106504155]	GO:0000987(proximal promoter sequence-specific DNA binding);GO:0003676(nucleic acid binding);GO:0005634(nucleus);GO:0009409(response to cold);GO:0033613(activating transcription factor binding);GO:0045893(positive regulation of transcription, DNA-templated);GO:0050873(brown fat cell differentiation);GO:0060612(adipose tissue development);GO:0120162(positive regulation of cold-induced thermogenesi…	04714(Thermogenesis)	1e-102	1	1349,	0	-102	-101	9.41	Exon (ENSSSCT00000059119/ENSSSCG00000004859, exon 2 of 2)	1	147984106	148038100	53995	1
chr1	148038057	148079132	41076	ENSSSCG00000004859	ENSSSCT00000059119	protein_coding	53951	ZNF516	zinc finger protein 516 [Source:NCBI gene;Acc:106504155]	GO:0000987(proximal promoter sequence-specific DNA binding);GO:0003676(nucleic acid binding);GO:0005634(nucleus);GO:0009409(response to cold);GO:0033613(activating transcription factor binding);GO:0045893(positive regulation of transcription, DNA-templated);GO:0050873(brown fat cell differentiation);GO:0060612(adipose tissue development);GO:0120162(positive regulation of cold-induced thermogenesi…	04714(Thermogenesis)	1e-117	2	44,1095,	0,39981	-117	-115	9.91	3' UTR	1	147984106	148038100	53995	1
chr1	148079312	148086637	7326	ENSSSCG00000004859	ENSSSCT00000055985	protein_coding	94835	ZNF516	zinc finger protein 516 [Source:NCBI gene;Acc:106504155]	GO:0000987(proximal promoter sequence-specific DNA binding);GO:0003676(nucleic acid binding);GO:0005634(nucleus);GO:0009409(response to cold);GO:0033613(activating transcription factor binding);GO:0045893(positive regulation of transcription, DNA-templated);GO:0050873(brown fat cell differentiation);GO:0060612(adipose tissue development);GO:0120162(positive regulation of cold-induced thermogenesi…	04714(Thermogenesis)	3.6e-07	2	159,22,	0,7304	-6.44	-5.7	2	3' UTR	1	147984477	148100784	116308	1
chr1	148096748	148097557	810	ENSSSCG00000004859	ENSSSCT00000055985	protein_coding	112271	ZNF516	zinc finger protein 516 [Source:NCBI gene;Acc:106504155]	GO:0000987(proximal promoter sequence-specific DNA binding);GO:0003676(nucleic acid binding);GO:0005634(nucleus);GO:0009409(response to cold);GO:0033613(activating transcription factor binding);GO:0045893(positive regulation of transcription, DNA-templated);GO:0050873(brown fat cell differentiation);GO:0060612(adipose tissue development);GO:0120162(positive regulation of cold-induced thermogenesi…	04714(Thermogenesis)	1e-118	1	810,	0	-118	-117	7.37	3' UTR	1	147984477	148100784	116308	1
chr1	148100215	148100544	330	ENSSSCG00000004859	ENSSSCT00000055985	protein_coding	115738	ZNF516	zinc finger protein 516 [Source:NCBI gene;Acc:106504155]	GO:0000987(proximal promoter sequence-specific DNA binding);GO:0003676(nucleic acid binding);GO:0005634(nucleus);GO:0009409(response to cold);GO:0033613(activating transcription factor binding);GO:0045893(positive regulation of transcription, DNA-templated);GO:0050873(brown fat cell differentiation);GO:0060612(adipose tissue development);GO:0120162(positive regulation of cold-induced thermogenesi…	04714(Thermogenesis)	1.8e-08	1	330,	0	-7.75	-6.99	2.4	3' UTR	1	147984477	148100784	116308	1
chr1	148987806	148995242	7437	ENSSSCG00000032488	ENSSSCT00000061684	protein_coding	328	ZADH2	zinc binding alcohol dehydrogenase domain containing 2 [Source:NCBI gene;Acc:100737192]	GO:0005777(peroxisome);GO:0006693(prostaglandin metabolic process);GO:0016491(oxidoreductase activity);GO:0036132(13-prostaglandin reductase activity);GO:0045599(negative regulation of fat cell differentiation);GO:0055114(oxidation-reduction process)	NA	0	2	6,1097,	0,6340	-515	-Inf	15.8	3' UTR	1	148987478	148997954	10477	1
chr1	149772036	149772126	91	ENSSSCG00000004875	ENSSSCT00000005381	protein_coding	34499	CYB5A	cytochrome b5 type A (microsomal) [Source:NCBI gene;Acc:414799]	GO:0005737(cytoplasm);GO:0005783(endoplasmic reticulum);GO:0005789(endoplasmic reticulum membrane);GO:0005829(cytosol);GO:0016020(membrane);GO:0016021(integral component of membrane);GO:0019899(enzyme binding);GO:0020037(heme binding);GO:0031090(organelle membrane);GO:0043231(intracellular membrane-bounded organelle);GO:0046872(metal ion binding);GO:0055114(oxidation-reduction process)	NA	5.9e-06	1	91,	0	-5.23	-4.51	1.4	3' UTR	1	149737537	149774533	36997	1
chr1	149856168	149856318	151	ENSSSCG00000004873	ENSSSCT00000005379	protein_coding	150	FBXO15	F-box protein 15 [Source:NCBI gene;Acc:100516237]	GO:0005515(protein binding)	NA	0.0071	1	151,	0	-2.15	-1.53	2.27	5' UTR	1	149856018	149896411	40394	1
chr1	152827407	152831478	4072	ENSSSCG00000032574	ENSSSCT00000043505	protein_coding	137916	RTTN	rotatin [Source:NCBI gene;Acc:100623296]	GO:0005813(centrosome);GO:0007368(determination of left/right symmetry);GO:0036064(ciliary basal body);GO:0044782(cilium organization)	NA	4e-27	2	234,66,	0,4006	-26.4	-25.5	2.75	Exon (ENSSSCT00000043505/ENSSSCG00000032574, exon 46 of 49)	1	152689491	152833961	144471	1
chr1	154027823	154028212	390	ENSSSCG00000004884	ENSSSCT00000005390	protein_coding	39808	TMX3	thioredoxin related transmembrane protein 3 [Source:NCBI gene;Acc:100518050]	GO:0005789(endoplasmic reticulum membrane);GO:0009986(cell surface);GO:0016020(membrane);GO:0016021(integral component of membrane);GO:0016972(thiol oxidase activity);GO:0018171(peptidyl-cysteine oxidation);GO:0045454(cell redox homeostasis)	NA	1e-164	1	390,	0	-164	-162	6.72	3' UTR	1	153988015	154032757	44743	1
chr1	154920883	154920972	90	ENSSSCG00000035941	ENSSSCT00000052578	protein_coding	1536	DSEL	dermatan sulfate epimerase like [Source:NCBI gene;Acc:110261618]	GO:0008146(sulfotransferase activity);GO:0016020(membrane);GO:0016021(integral component of membrane);GO:0030204(chondroitin sulfate metabolic process);GO:0030205(dermatan sulfate metabolic process);GO:0047757(chondroitin-glucuronate 5-epimerase activity)	NA	0.0011	1	90,	0	-2.94	-2.29	11.8	5' UTR	1	154919347	154933750	14404	1
chr1	154921242	154921392	151	ENSSSCG00000035941	ENSSSCT00000052578	protein_coding	1895	DSEL	dermatan sulfate epimerase like [Source:NCBI gene;Acc:110261618]	GO:0008146(sulfotransferase activity);GO:0016020(membrane);GO:0016021(integral component of membrane);GO:0030204(chondroitin sulfate metabolic process);GO:0030205(dermatan sulfate metabolic process);GO:0047757(chondroitin-glucuronate 5-epimerase activity)	NA	0.0033	1	151,	0	-2.48	-1.84	4.05	5' UTR	1	154919347	154933750	14404	1
chr1	154921781	154922080	300	ENSSSCG00000035941	ENSSSCT00000052578	protein_coding	2434	DSEL	dermatan sulfate epimerase like [Source:NCBI gene;Acc:110261618]	GO:0008146(sulfotransferase activity);GO:0016020(membrane);GO:0016021(integral component of membrane);GO:0030204(chondroitin sulfate metabolic process);GO:0030205(dermatan sulfate metabolic process);GO:0047757(chondroitin-glucuronate 5-epimerase activity)	NA	3.3e-05	1	300,	0	-4.48	-3.78	16.9	Exon (ENSSSCT00000052578/ENSSSCG00000035941, exon 2 of 3)	1	154919347	154933750	14404	1
chr1	154922140	154922949	810	ENSSSCG00000035941	ENSSSCT00000052578	protein_coding	2793	DSEL	dermatan sulfate epimerase like [Source:NCBI gene;Acc:110261618]	GO:0008146(sulfotransferase activity);GO:0016020(membrane);GO:0016021(integral component of membrane);GO:0030204(chondroitin sulfate metabolic process);GO:0030205(dermatan sulfate metabolic process);GO:0047757(chondroitin-glucuronate 5-epimerase activity)	NA	7.9e-12	1	810,	0	-11.1	-10.3	33.1	Exon (ENSSSCT00000052578/ENSSSCG00000035941, exon 2 of 3)	1	154919347	154933750	14404	1
chr1	154923218	154923517	300	ENSSSCG00000035941	ENSSSCT00000052578	protein_coding	3871	DSEL	dermatan sulfate epimerase like [Source:NCBI gene;Acc:110261618]	GO:0008146(sulfotransferase activity);GO:0016020(membrane);GO:0016021(integral component of membrane);GO:0030204(chondroitin sulfate metabolic process);GO:0030205(dermatan sulfate metabolic process);GO:0047757(chondroitin-glucuronate 5-epimerase activity)	NA	5.2e-07	1	300,	0	-6.28	-5.54	22.8	Exon (ENSSSCT00000052578/ENSSSCG00000035941, exon 2 of 3)	1	154919347	154933750	14404	1
chr1	154924416	154924476	61	ENSSSCG00000035941	ENSSSCT00000052578	protein_coding	5069	DSEL	dermatan sulfate epimerase like [Source:NCBI gene;Acc:110261618]	GO:0008146(sulfotransferase activity);GO:0016020(membrane);GO:0016021(integral component of membrane);GO:0030204(chondroitin sulfate metabolic process);GO:0030205(dermatan sulfate metabolic process);GO:0047757(chondroitin-glucuronate 5-epimerase activity)	NA	0.0049	1	61,	0	-2.31	-1.68	3.87	Exon (ENSSSCT00000052578/ENSSSCG00000035941, exon 2 of 3)	1	154919347	154933750	14404	1
chr1	154924535	154924595	61	ENSSSCG00000035941	ENSSSCT00000052578	protein_coding	5188	DSEL	dermatan sulfate epimerase like [Source:NCBI gene;Acc:110261618]	GO:0008146(sulfotransferase activity);GO:0016020(membrane);GO:0016021(integral component of membrane);GO:0030204(chondroitin sulfate metabolic process);GO:0030205(dermatan sulfate metabolic process);GO:0047757(chondroitin-glucuronate 5-epimerase activity)	NA	0.0017	1	61,	0	-2.76	-2.11	5.16	Exon (ENSSSCT00000052578/ENSSSCG00000035941, exon 2 of 3)	1	154919347	154933750	14404	1
chr1	154924775	154924955	181	ENSSSCG00000035941	ENSSSCT00000052578	protein_coding	5428	DSEL	dermatan sulfate epimerase like [Source:NCBI gene;Acc:110261618]	GO:0008146(sulfotransferase activity);GO:0016020(membrane);GO:0016021(integral component of membrane);GO:0030204(chondroitin sulfate metabolic process);GO:0030205(dermatan sulfate metabolic process);GO:0047757(chondroitin-glucuronate 5-epimerase activity)	NA	0.0026	1	181,	0	-2.58	-1.93	4.91	Exon (ENSSSCT00000052578/ENSSSCG00000035941, exon 2 of 3)	1	154919347	154933750	14404	1
chr1	158319899	158326049	6151	ENSSSCG00000025744	ENSSSCT00000039219	protein_coding	31846	KDSR	3-ketodihydrosphingosine reductase [Source:NCBI gene;Acc:100152988]	GO:0005783(endoplasmic reticulum);GO:0005789(endoplasmic reticulum membrane);GO:0006666(3-keto-sphinganine metabolic process);GO:0006915(apoptotic process);GO:0016020(membrane);GO:0016021(integral component of membrane);GO:0016491(oxidoreductase activity);GO:0030148(sphingolipid biosynthetic process);GO:0042981(regulation of apoptotic process);GO:0043066(negative regulation of apoptotic process);…	00600(Sphingolipid metabolism);01521(EGFR tyrosine kinase inhibitor resistance);01522(Endocrine resistance);01524(Platinum drug resistance);04064(NF-kappa B signaling pathway);04066(HIF-1 signaling pathway);04071(Sphingolipid signaling pathway);04115(p53 signaling pathway);04140(Autophagy - animal);04141(Protein processing in endoplasmic reticulum);04151(PI3K-Akt signaling pathway);04210(Apoptosi…	0	3	33,102,556,	0,3116,5595	-436	-Inf	3.68	3' UTR	1	158288053	158514400	226348	1
chr1	158326498	158326588	91	ENSSSCG00000025744	ENSSSCT00000039219	protein_coding	38445	KDSR	3-ketodihydrosphingosine reductase [Source:NCBI gene;Acc:100152988]	GO:0005783(endoplasmic reticulum);GO:0005789(endoplasmic reticulum membrane);GO:0006666(3-keto-sphinganine metabolic process);GO:0006915(apoptotic process);GO:0016020(membrane);GO:0016021(integral component of membrane);GO:0016491(oxidoreductase activity);GO:0030148(sphingolipid biosynthetic process);GO:0042981(regulation of apoptotic process);GO:0043066(negative regulation of apoptotic process);…	00600(Sphingolipid metabolism);01521(EGFR tyrosine kinase inhibitor resistance);01522(Endocrine resistance);01524(Platinum drug resistance);04064(NF-kappa B signaling pathway);04066(HIF-1 signaling pathway);04071(Sphingolipid signaling pathway);04115(p53 signaling pathway);04140(Autophagy - animal);04141(Protein processing in endoplasmic reticulum);04151(PI3K-Akt signaling pathway);04210(Apoptosi…	5e-11	1	91,	0	-10.3	-9.54	1.45	3' UTR	1	158288053	158514400	226348	1
chr1	158337826	158515642	177817	ENSSSCG00000025744	ENSSSCT00000039219	protein_coding	49773	KDSR	3-ketodihydrosphingosine reductase [Source:NCBI gene;Acc:100152988]	GO:0005783(endoplasmic reticulum);GO:0005789(endoplasmic reticulum membrane);GO:0006666(3-keto-sphinganine metabolic process);GO:0006915(apoptotic process);GO:0016020(membrane);GO:0016021(integral component of membrane);GO:0016491(oxidoreductase activity);GO:0030148(sphingolipid biosynthetic process);GO:0042981(regulation of apoptotic process);GO:0043066(negative regulation of apoptotic process);…	00600(Sphingolipid metabolism);01521(EGFR tyrosine kinase inhibitor resistance);01522(Endocrine resistance);01524(Platinum drug resistance);04064(NF-kappa B signaling pathway);04066(HIF-1 signaling pathway);04071(Sphingolipid signaling pathway);04115(p53 signaling pathway);04140(Autophagy - animal);04141(Protein processing in endoplasmic reticulum);04151(PI3K-Akt signaling pathway);04210(Apoptosi…	0	2	1501,1377,	0,176440	-375	-Inf	27.6	5' UTR	1	158288053	158514400	226348	1
chr1	158515702	158516242	541	ENSSSCG00000025744	ENSSSCT00000039416	protein_coding	178193	KDSR	3-ketodihydrosphingosine reductase [Source:NCBI gene;Acc:100152988]	GO:0005783(endoplasmic reticulum);GO:0005789(endoplasmic reticulum membrane);GO:0006666(3-keto-sphinganine metabolic process);GO:0006915(apoptotic process);GO:0016020(membrane);GO:0016021(integral component of membrane);GO:0016491(oxidoreductase activity);GO:0030148(sphingolipid biosynthetic process);GO:0042981(regulation of apoptotic process);GO:0043066(negative regulation of apoptotic process);…	00600(Sphingolipid metabolism);01521(EGFR tyrosine kinase inhibitor resistance);01522(Endocrine resistance);01524(Platinum drug resistance);04064(NF-kappa B signaling pathway);04066(HIF-1 signaling pathway);04071(Sphingolipid signaling pathway);04115(p53 signaling pathway);04140(Autophagy - animal);04141(Protein processing in endoplasmic reticulum);04151(PI3K-Akt signaling pathway);04210(Apoptosi…	5e-86	1	541,	0	-85.3	-84.2	8.84	3' UTR	1	158337509	158518879	181371	1
chr1	158516871	158516991	121	ENSSSCG00000025744	ENSSSCT00000039416	protein_coding	179362	KDSR	3-ketodihydrosphingosine reductase [Source:NCBI gene;Acc:100152988]	GO:0005783(endoplasmic reticulum);GO:0005789(endoplasmic reticulum membrane);GO:0006666(3-keto-sphinganine metabolic process);GO:0006915(apoptotic process);GO:0016020(membrane);GO:0016021(integral component of membrane);GO:0016491(oxidoreductase activity);GO:0030148(sphingolipid biosynthetic process);GO:0042981(regulation of apoptotic process);GO:0043066(negative regulation of apoptotic process);…	00600(Sphingolipid metabolism);01521(EGFR tyrosine kinase inhibitor resistance);01522(Endocrine resistance);01524(Platinum drug resistance);04064(NF-kappa B signaling pathway);04066(HIF-1 signaling pathway);04071(Sphingolipid signaling pathway);04115(p53 signaling pathway);04140(Autophagy - animal);04141(Protein processing in endoplasmic reticulum);04151(PI3K-Akt signaling pathway);04210(Apoptosi…	2.9e-05	1	121,	0	-4.54	-3.83	3.61	3' UTR	1	158337509	158518879	181371	1
chr1	158518699	158518879	181	ENSSSCG00000025744	ENSSSCT00000039416	protein_coding	181190	KDSR	3-ketodihydrosphingosine reductase [Source:NCBI gene;Acc:100152988]	GO:0005783(endoplasmic reticulum);GO:0005789(endoplasmic reticulum membrane);GO:0006666(3-keto-sphinganine metabolic process);GO:0006915(apoptotic process);GO:0016020(membrane);GO:0016021(integral component of membrane);GO:0016491(oxidoreductase activity);GO:0030148(sphingolipid biosynthetic process);GO:0042981(regulation of apoptotic process);GO:0043066(negative regulation of apoptotic process);…	00600(Sphingolipid metabolism);01521(EGFR tyrosine kinase inhibitor resistance);01522(Endocrine resistance);01524(Platinum drug resistance);04064(NF-kappa B signaling pathway);04066(HIF-1 signaling pathway);04071(Sphingolipid signaling pathway);04115(p53 signaling pathway);04140(Autophagy - animal);04141(Protein processing in endoplasmic reticulum);04151(PI3K-Akt signaling pathway);04210(Apoptosi…	2.1e-06	1	181,	0	-5.68	-4.96	9.57	3' UTR	1	158337509	158518879	181371	1
chr1	159400848	159415413	14566	ENSSSCG00000004901	ENSSSCT00000039986	protein_coding	83117	PIGN	phosphatidylinositol glycan anchor biosynthesis class N [Source:NCBI gene;Acc:100522054]	GO:0003824(catalytic activity);GO:0005789(endoplasmic reticulum membrane);GO:0005829(cytosol);GO:0005886(plasma membrane);GO:0006506(GPI anchor biosynthetic process);GO:0016020(membrane);GO:0016021(integral component of membrane);GO:0016740(transferase activity);GO:0051377(mannose-ethanolamine phosphotransferase activity)	00563(Glycosylphosphatidylinositol (GPI)-anchor biosynthesis)	2.5e-85	2	28,362,	0,14204	-84.6	-83.5	5.74	3' UTR	1	159317731	159417327	99597	1
chr1	159416762	159417032	271	ENSSSCG00000004901	ENSSSCT00000039986	protein_coding	99031	PIGN	phosphatidylinositol glycan anchor biosynthesis class N [Source:NCBI gene;Acc:100522054]	GO:0003824(catalytic activity);GO:0005789(endoplasmic reticulum membrane);GO:0005829(cytosol);GO:0005886(plasma membrane);GO:0006506(GPI anchor biosynthetic process);GO:0016020(membrane);GO:0016021(integral component of membrane);GO:0016740(transferase activity);GO:0051377(mannose-ethanolamine phosphotransferase activity)	00563(Glycosylphosphatidylinositol (GPI)-anchor biosynthesis)	0.00026	1	271,	0	-3.59	-2.91	2.25	3' UTR	1	159317731	159417327	99597	1
chr1	161629587	161629856	270	ENSSSCG00000004908	ENSSSCT00000052058	protein_coding	22953	LMAN1	lectin, mannose binding 1 [Source:NCBI gene;Acc:100153007]	GO:0000139(Golgi membrane);GO:0005537(mannose binding);GO:0005789(endoplasmic reticulum membrane);GO:0005793(endoplasmic reticulum-Golgi intermediate compartment);GO:0006888(endoplasmic reticulum to Golgi vesicle-mediated transport);GO:0007029(endoplasmic reticulum organization);GO:0007030(Golgi organization);GO:0010638(positive regulation of organelle organization);GO:0016020(membrane);GO:001602…	04141(Protein processing in endoplasmic reticulum)	1e-40	1	270,	0	-40	-39	1.78	3' UTR	1	161606634	161631856	25223	1
chr1	162264016	162264256	241	ENSSSCG00000004918	ENSSSCT00000062871	protein_coding	88569	ALPK2	alpha kinase 2 [Source:NCBI gene;Acc:100152584]	GO:0004674(protein serine/threonine kinase activity);GO:0005524(ATP binding);GO:0006468(protein phosphorylation)	NA	2.5e-06	1	241,	0	-5.6	-4.87	20.6	Exon (ENSSSCT00000062871/ENSSSCG00000004918, exon 6 of 13)	1	162175447	162305308	129862	1
chr1	163061469	163061919	451	ENSSSCG00000004921	ENSSSCT00000047926	protein_coding	124794	ATP8B1	ATPase phospholipid transporting 8B1 [Source:NCBI gene;Acc:100153006]	GO:0000166(nucleotide binding);GO:0000287(magnesium ion binding);GO:0004012(phospholipid-translocating ATPase activity);GO:0005319(lipid transporter activity);GO:0005524(ATP binding);GO:0005783(endoplasmic reticulum);GO:0005794(Golgi apparatus);GO:0005886(plasma membrane);GO:0006855(drug transmembrane transport);GO:0007030(Golgi organization);GO:0007605(sensory perception of sound);GO:0008206(bil…	NA	1e-112	1	451,	0	-112	-111	11.9	3' UTR	1	162936675	163061610	124936	1
chr1	163081170	163081468	299	ENSSSCG00000004923	ENSSSCT00000005433	protein_coding	0	SLC51B	solute carrier family 51 beta subunit [Source:NCBI gene;Acc:100525144]	GO:0005215(transporter activity);GO:0005886(plasma membrane);GO:0015125(bile acid transmembrane transporter activity);GO:0015721(bile acid and bile salt transport);GO:0016020(membrane);GO:0016021(integral component of membrane);GO:0016323(basolateral plasma membrane);GO:0022857(transmembrane transporter activity);GO:0031647(regulation of protein stability);GO:0032782(bile acid secretion);GO:00329…	04976(Bile secretion)	1.3e-05	1	299,	0	-4.89	-4.18	8.47	5' UTR	1	163081180	163089488	8309	1
chr1	163647487	163652575	5089	ENSSSCG00000004937	ENSSSCT00000005448	protein_coding	17121	SLC24A1	solute carrier family 24 member 1 [Source:NCBI gene;Acc:102160209]	GO:0005262(calcium channel activity);GO:0005887(integral component of plasma membrane);GO:0006816(calcium ion transport);GO:0006874(cellular calcium ion homeostasis);GO:0007601(visual perception);GO:0008273(calcium, potassium:sodium antiporter activity);GO:0016020(membrane);GO:0016021(integral component of membrane);GO:0035725(sodium ion transmembrane transport);GO:0055085(transmembrane transport…	04744(Phototransduction)	3.3e-05	3	59,92,60,	0,1445,5029	-4.48	-3.78	16.9	Exon (ENSSSCT00000005448/ENSSSCG00000004937, exon 3 of 8)	1	163630366	163656140	25775	1
chr1	163652784	163652964	181	ENSSSCG00000004937	ENSSSCT00000005448	protein_coding	22418	SLC24A1	solute carrier family 24 member 1 [Source:NCBI gene;Acc:102160209]	GO:0005262(calcium channel activity);GO:0005887(integral component of plasma membrane);GO:0006816(calcium ion transport);GO:0006874(cellular calcium ion homeostasis);GO:0007601(visual perception);GO:0008273(calcium, potassium:sodium antiporter activity);GO:0016020(membrane);GO:0016021(integral component of membrane);GO:0035725(sodium ion transmembrane transport);GO:0055085(transmembrane transport…	04744(Phototransduction)	6.5e-08	1	181,	0	-7.19	-6.43	25.8	Exon (ENSSSCT00000005448/ENSSSCG00000004937, exon 5 of 8)	1	163630366	163656140	25775	1
chr1	163655922	163656491	570	ENSSSCG00000004937	ENSSSCT00000005448	protein_coding	25556	SLC24A1	solute carrier family 24 member 1 [Source:NCBI gene;Acc:102160209]	GO:0005262(calcium channel activity);GO:0005887(integral component of plasma membrane);GO:0006816(calcium ion transport);GO:0006874(cellular calcium ion homeostasis);GO:0007601(visual perception);GO:0008273(calcium, potassium:sodium antiporter activity);GO:0016020(membrane);GO:0016021(integral component of membrane);GO:0035725(sodium ion transmembrane transport);GO:0055085(transmembrane transport…	04744(Phototransduction)	1.6e-39	1	570,	0	-38.8	-37.8	10	3' UTR	1	163630366	163656140	25775	1
chr1	163657300	163657509	210	ENSSSCG00000004937	ENSSSCT00000060818	protein_coding	26934	SLC24A1	solute carrier family 24 member 1 [Source:NCBI gene;Acc:102160209]	GO:0005262(calcium channel activity);GO:0005887(integral component of plasma membrane);GO:0006816(calcium ion transport);GO:0006874(cellular calcium ion homeostasis);GO:0007601(visual perception);GO:0008273(calcium, potassium:sodium antiporter activity);GO:0016020(membrane);GO:0016021(integral component of membrane);GO:0035725(sodium ion transmembrane transport);GO:0055085(transmembrane transport…	04744(Phototransduction)	1.7e-05	1	210,	0	-4.78	-4.07	10.3	3' UTR	1	163630366	163658318	27953	1
chr1	163657719	163658198	480	ENSSSCG00000004937	ENSSSCT00000060818	protein_coding	27353	SLC24A1	solute carrier family 24 member 1 [Source:NCBI gene;Acc:102160209]	GO:0005262(calcium channel activity);GO:0005887(integral component of plasma membrane);GO:0006816(calcium ion transport);GO:0006874(cellular calcium ion homeostasis);GO:0007601(visual perception);GO:0008273(calcium, potassium:sodium antiporter activity);GO:0016020(membrane);GO:0016021(integral component of membrane);GO:0035725(sodium ion transmembrane transport);GO:0055085(transmembrane transport…	04744(Phototransduction)	1.3e-16	1	480,	0	-15.9	-15.1	6.35	3' UTR	1	163630366	163658318	27953	1
chr1	164345480	164345897	418	ENSSSCG00000004941	ENSSSCT00000005453	protein_coding	35643	DIS3L	DIS3 like exosome 3'-5' exoribonuclease [Source:NCBI gene;Acc:100515640]	GO:0000175(3'-5'-exoribonuclease activity);GO:0000176(nuclear exosome (RNase complex));GO:0000177(cytoplasmic exosome (RNase complex));GO:0000178(exosome (RNase complex));GO:0003723(RNA binding);GO:0004519(endonuclease activity);GO:0004540(ribonuclease activity);GO:0005813(centrosome);GO:0005829(cytosol);GO:0005886(plasma membrane);GO:0016075(rRNA catabolic process);GO:0019899(enzyme binding);GO:…	03018(RNA degradation)	1e-115	1	418,	0	-115	-114	7.97	Exon (ENSSSCT00000005453/ENSSSCG00000004941, exon 12 of 17)	1	164309837	164351928	42092	1
chr1	164349138	164350618	1481	ENSSSCG00000004941	ENSSSCT00000005453	protein_coding	39301	DIS3L	DIS3 like exosome 3'-5' exoribonuclease [Source:NCBI gene;Acc:100515640]	GO:0000175(3'-5'-exoribonuclease activity);GO:0000176(nuclear exosome (RNase complex));GO:0000177(cytoplasmic exosome (RNase complex));GO:0000178(exosome (RNase complex));GO:0003723(RNA binding);GO:0004519(endonuclease activity);GO:0004540(ribonuclease activity);GO:0005813(centrosome);GO:0005829(cytosol);GO:0005886(plasma membrane);GO:0016075(rRNA catabolic process);GO:0019899(enzyme binding);GO:…	03018(RNA degradation)	1.2e-05	2	57,3,	0,1478	-4.92	-4.21	1.69	3' UTR	1	164309837	164351928	42092	1
chr1	164351483	164351928	446	ENSSSCG00000004941	ENSSSCT00000005453	protein_coding	41646	DIS3L	DIS3 like exosome 3'-5' exoribonuclease [Source:NCBI gene;Acc:100515640]	GO:0000175(3'-5'-exoribonuclease activity);GO:0000176(nuclear exosome (RNase complex));GO:0000177(cytoplasmic exosome (RNase complex));GO:0000178(exosome (RNase complex));GO:0003723(RNA binding);GO:0004519(endonuclease activity);GO:0004540(ribonuclease activity);GO:0005813(centrosome);GO:0005829(cytosol);GO:0005886(plasma membrane);GO:0016075(rRNA catabolic process);GO:0019899(enzyme binding);GO:…	03018(RNA degradation)	1e-125	2	50,309,	0,137	-125	-124	4.31	3' UTR	1	164309837	164351928	42092	1
chr1	164526418	164526777	360	ENSSSCG00000004946	ENSSSCT00000044202	protein_coding	44454	ZWILCH	zwilch kinetochore protein [Source:NCBI gene;Acc:100516481]	GO:0000776(kinetochore);GO:0007093(mitotic cell cycle checkpoint);GO:1990423(RZZ complex)	NA	4e-11	1	360,	0	-10.4	-9.58	2.17	3' UTR	1	164481964	164527136	45173	1
chr1	164657086	164657861	776	ENSSSCG00000004948	ENSSSCT00000005460	protein_coding	0	SMAD6	SMAD family member 6 [Source:NCBI gene;Acc:100152069]	GO:0000978(RNA polymerase II proximal promoter sequence-specific DNA binding);GO:0001657(ureteric bud development);GO:0003148(outflow tract septum morphogenesis);GO:0003170(heart valve development);GO:0003180(aortic valve morphogenesis);GO:0003183(mitral valve morphogenesis);GO:0003184(pulmonary valve morphogenesis);GO:0003281(ventricular septum development);GO:0003677(DNA binding);GO:0003682(chr…	04350(TGF-beta signaling pathway)	1e-277	1	776,	0	-277	-276	16.3	Exon (ENSSSCT00000005460/ENSSSCG00000004948, exon 1 of 4)	1	164657086	164734703	77618	1
chr1	164734614	164734703	90	ENSSSCG00000004948	ENSSSCT00000005460	protein_coding	77528	SMAD6	SMAD family member 6 [Source:NCBI gene;Acc:100152069]	GO:0000978(RNA polymerase II proximal promoter sequence-specific DNA binding);GO:0001657(ureteric bud development);GO:0003148(outflow tract septum morphogenesis);GO:0003170(heart valve development);GO:0003180(aortic valve morphogenesis);GO:0003183(mitral valve morphogenesis);GO:0003184(pulmonary valve morphogenesis);GO:0003281(ventricular septum development);GO:0003677(DNA binding);GO:0003682(chr…	04350(TGF-beta signaling pathway)	0.0013	1	90,	0	-2.9	-2.25	1.25	Exon (ENSSSCT00000005460/ENSSSCG00000004948, exon 4 of 4)	1	164657086	164734703	77618	1
chr1	165119880	165120746	867	ENSSSCG00000004952	ENSSSCT00000005464	protein_coding	121423	SMAD3	SMAD family member 3 [Source:NCBI gene;Acc:397260]	GO:0000122(negative regulation of transcription by RNA polymerase II);GO:0000790(nuclear chromatin);GO:0000977(RNA polymerase II regulatory region sequence-specific DNA binding);GO:0000978(RNA polymerase II proximal promoter sequence-specific DNA binding);GO:0000981(DNA-binding transcription factor activity, RNA polymerase II-specific);GO:0000987(proximal promoter sequence-specific DNA binding);G…	04068(FoxO signaling pathway);04110(Cell cycle);04144(Endocytosis);04218(Cellular senescence);04350(TGF-beta signaling pathway);04371(Apelin signaling pathway);04390(Hippo signaling pathway);04520(Adherens junction);04550(Signaling pathways regulating pluripotency of stem cells);04659(Th17 cell differentiation);04926(Relaxin signaling pathway);04933(AGE-RAGE signaling pathway in diabetic complica…	0	1	867,	0	-1420	-Inf	10.6	3' UTR	1	164998457	165124449	125993	1
chr1	165120955	165121045	91	ENSSSCG00000004952	ENSSSCT00000005464	protein_coding	122498	SMAD3	SMAD family member 3 [Source:NCBI gene;Acc:397260]	GO:0000122(negative regulation of transcription by RNA polymerase II);GO:0000790(nuclear chromatin);GO:0000977(RNA polymerase II regulatory region sequence-specific DNA binding);GO:0000978(RNA polymerase II proximal promoter sequence-specific DNA binding);GO:0000981(DNA-binding transcription factor activity, RNA polymerase II-specific);GO:0000987(proximal promoter sequence-specific DNA binding);G…	04068(FoxO signaling pathway);04110(Cell cycle);04144(Endocytosis);04218(Cellular senescence);04350(TGF-beta signaling pathway);04371(Apelin signaling pathway);04390(Hippo signaling pathway);04520(Adherens junction);04550(Signaling pathways regulating pluripotency of stem cells);04659(Th17 cell differentiation);04926(Relaxin signaling pathway);04933(AGE-RAGE signaling pathway in diabetic complica…	0.0014	1	91,	0	-2.86	-2.21	1.46	3' UTR	1	164998457	165124449	125993	1
chr1	165121313	165122060	748	ENSSSCG00000004952	ENSSSCT00000005464	protein_coding	122856	SMAD3	SMAD family member 3 [Source:NCBI gene;Acc:397260]	GO:0000122(negative regulation of transcription by RNA polymerase II);GO:0000790(nuclear chromatin);GO:0000977(RNA polymerase II regulatory region sequence-specific DNA binding);GO:0000978(RNA polymerase II proximal promoter sequence-specific DNA binding);GO:0000981(DNA-binding transcription factor activity, RNA polymerase II-specific);GO:0000987(proximal promoter sequence-specific DNA binding);G…	04068(FoxO signaling pathway);04110(Cell cycle);04144(Endocytosis);04218(Cellular senescence);04350(TGF-beta signaling pathway);04371(Apelin signaling pathway);04390(Hippo signaling pathway);04520(Adherens junction);04550(Signaling pathways regulating pluripotency of stem cells);04659(Th17 cell differentiation);04926(Relaxin signaling pathway);04933(AGE-RAGE signaling pathway in diabetic complica…	0	1	748,	0	-1450	-Inf	10.2	3' UTR	1	164998457	165124449	125993	1
chr1	165123882	165124330	449	ENSSSCG00000004952	ENSSSCT00000005464	protein_coding	125425	SMAD3	SMAD family member 3 [Source:NCBI gene;Acc:397260]	GO:0000122(negative regulation of transcription by RNA polymerase II);GO:0000790(nuclear chromatin);GO:0000977(RNA polymerase II regulatory region sequence-specific DNA binding);GO:0000978(RNA polymerase II proximal promoter sequence-specific DNA binding);GO:0000981(DNA-binding transcription factor activity, RNA polymerase II-specific);GO:0000987(proximal promoter sequence-specific DNA binding);G…	04068(FoxO signaling pathway);04110(Cell cycle);04144(Endocytosis);04218(Cellular senescence);04350(TGF-beta signaling pathway);04371(Apelin signaling pathway);04390(Hippo signaling pathway);04520(Adherens junction);04550(Signaling pathways regulating pluripotency of stem cells);04659(Th17 cell differentiation);04926(Relaxin signaling pathway);04933(AGE-RAGE signaling pathway in diabetic complica…	3.2e-67	1	449,	0	-66.5	-65.4	2.21	3' UTR	1	164998457	165124449	125993	1
chr1	165437163	165441678	4516	ENSSSCG00000004954	ENSSSCT00000005466	protein_coding	349	C15orf61	chromosome 1 C15orf61 homolog [Source:NCBI gene;Acc:100152039]	NA	NA	1e-23	2	125,167,	0,4349	-23	-22.1	5.07	3' UTR	1	165436814	165441736	4923	1
chr1	165732989	165733109	121	ENSSSCG00000004955	ENSSSCT00000005467	protein_coding	274782	MAP2K5	mitogen-activated protein kinase kinase 5 [Source:NCBI gene;Acc:106504229]	GO:0000165(MAPK cascade);GO:0000166(nucleotide binding);GO:0000187(activation of MAPK activity);GO:0004672(protein kinase activity);GO:0004674(protein serine/threonine kinase activity);GO:0004708(MAP kinase kinase activity);GO:0005515(protein binding);GO:0005524(ATP binding);GO:0005737(cytoplasm);GO:0005819(spindle);GO:0006468(protein phosphorylation);GO:0007507(heart development);GO:0023014(sign…	04010(MAPK signaling pathway);04540(Gap junction);04722(Neurotrophin signaling pathway);04921(Oxytocin signaling pathway);05418(Fluid shear stress and atherosclerosis)	3.1e-07	1	121,	0	-6.51	-5.77	1.62	3' UTR	1	165458207	165733072	274866	1
chr1	165754219	165758099	3881	ENSSSCG00000004956	ENSSSCT00000005468	protein_coding	697	SKOR1	SKI family transcriptional corepressor 1 [Source:NCBI gene;Acc:100152847]	GO:0003714(transcription corepressor activity);GO:0005634(nucleus);GO:0005667(transcription factor complex);GO:0030425(dendrite);GO:0030512(negative regulation of transforming growth factor beta receptor signaling pathway);GO:0030514(negative regulation of BMP signaling pathway);GO:0043025(neuronal cell body);GO:0045596(negative regulation of cell differentiation);GO:0045892(negative regulation o…	NA	1e-184	3	1830,91,15,	0,2879,3866	-184	-182	28.7	Exon (ENSSSCT00000005468/ENSSSCG00000004956, exon 3 of 10)	1	165753522	165761620	8099	1
chr1	165760157	165760986	830	ENSSSCG00000004956	ENSSSCT00000005468	protein_coding	6635	SKOR1	SKI family transcriptional corepressor 1 [Source:NCBI gene;Acc:100152847]	GO:0003714(transcription corepressor activity);GO:0005634(nucleus);GO:0005667(transcription factor complex);GO:0030425(dendrite);GO:0030512(negative regulation of transforming growth factor beta receptor signaling pathway);GO:0030514(negative regulation of BMP signaling pathway);GO:0043025(neuronal cell body);GO:0045596(negative regulation of cell differentiation);GO:0045892(negative regulation o…	NA	0.00095	3	3,75,12,	0,231,818	-3.02	-2.36	3.03	Exon (ENSSSCT00000005468/ENSSSCG00000004956, exon 7 of 10)	1	165753522	165761620	8099	1
chr1	165996076	166033301	37226	ENSSSCG00000004958	ENSSSCT00000005470	protein_coding	142950	PIAS1	protein inhibitor of activated STAT 1 [Source:NCBI gene;Acc:100519005]	GO:0000122(negative regulation of transcription by RNA polymerase II);GO:0005634(nucleus);GO:0008134(transcription factor binding);GO:0008270(zinc ion binding);GO:0016605(PML body);GO:0016925(protein sumoylation);GO:0019899(enzyme binding);GO:0031625(ubiquitin protein ligase binding);GO:0032436(positive regulation of proteasomal ubiquitin-dependent protein catabolic process);GO:0033235(positive r…	04120(Ubiquitin mediated proteolysis);04630(Jak-STAT signaling pathway);05160(Hepatitis C)	1e-153	2	432,18,	0,37208	-153	-151	4.54	Exon (ENSSSCT00000005470/ENSSSCG00000004958, exon 2 of 14)	1	165853126	166083506	230381	1
chr1	166083352	166083771	420	ENSSSCG00000004958	ENSSSCT00000005470	protein_coding	230226	PIAS1	protein inhibitor of activated STAT 1 [Source:NCBI gene;Acc:100519005]	GO:0000122(negative regulation of transcription by RNA polymerase II);GO:0005634(nucleus);GO:0008134(transcription factor binding);GO:0008270(zinc ion binding);GO:0016605(PML body);GO:0016925(protein sumoylation);GO:0019899(enzyme binding);GO:0031625(ubiquitin protein ligase binding);GO:0032436(positive regulation of proteasomal ubiquitin-dependent protein catabolic process);GO:0033235(positive r…	04120(Ubiquitin mediated proteolysis);04630(Jak-STAT signaling pathway);05160(Hepatitis C)	0	1	420,	0	-527	-Inf	15.1	3' UTR	1	165853126	166083506	230381	1
chr1	166162545	166162904	360	ENSSSCG00000022419	ENSSSCT00000031923	protein_coding	0	FEM1B	fem-1 homolog B [Source:NCBI gene;Acc:100158096]	GO:0002070(epithelial cell maturation);GO:0004842(ubiquitin-protein transferase activity);GO:0005123(death receptor binding);GO:0005515(protein binding);GO:0005634(nucleus);GO:0005654(nucleoplasm);GO:0005737(cytoplasm);GO:0005829(cytosol);GO:0016567(protein ubiquitination);GO:0051438(regulation of ubiquitin-protein transferase activity);GO:0060442(branching involved in prostate gland morphogenesi…	NA	1.6e-22	1	360,	0	-21.8	-20.9	3.3	5' UTR	1	166162545	166178075	15531	1
chr1	166163301	166174360	11060	ENSSSCG00000004961	ENSSSCT00000005473	protein_coding	136437	ITGA11	integrin subunit alpha 11 [Source:NCBI gene;Acc:100520350]	GO:0005518(collagen binding);GO:0005925(focal adhesion);GO:0006929(substrate-dependent cell migration);GO:0007155(cell adhesion);GO:0007160(cell-matrix adhesion);GO:0007229(integrin-mediated signaling pathway);GO:0008305(integrin complex);GO:0016020(membrane);GO:0016021(integral component of membrane);GO:0033627(cell adhesion mediated by integrin);GO:0034681(integrin alpha11-beta1 complex);GO:003…	04151(PI3K-Akt signaling pathway);04510(Focal adhesion);04512(ECM-receptor interaction);04810(Regulation of actin cytoskeleton);05165(Human papillomavirus infection);05410(Hypertrophic cardiomyopathy (HCM));05412(Arrhythmogenic right ventricular cardiomyopathy (ARVC));05414(Dilated cardiomyopathy (DCM))	0	2	186,2481,	0,8579	-1210	-Inf	11.1	3' UTR	1	166173135	166310797	137663	2
chr1	166175618	166175858	241	ENSSSCG00000004961	ENSSSCT00000005473	protein_coding	134939	ITGA11	integrin subunit alpha 11 [Source:NCBI gene;Acc:100520350]	GO:0005518(collagen binding);GO:0005925(focal adhesion);GO:0006929(substrate-dependent cell migration);GO:0007155(cell adhesion);GO:0007160(cell-matrix adhesion);GO:0007229(integrin-mediated signaling pathway);GO:0008305(integrin complex);GO:0016020(membrane);GO:0016021(integral component of membrane);GO:0033627(cell adhesion mediated by integrin);GO:0034681(integrin alpha11-beta1 complex);GO:003…	04151(PI3K-Akt signaling pathway);04510(Focal adhesion);04512(ECM-receptor interaction);04810(Regulation of actin cytoskeleton);05165(Human papillomavirus infection);05410(Hypertrophic cardiomyopathy (HCM));05412(Arrhythmogenic right ventricular cardiomyopathy (ARVC));05414(Dilated cardiomyopathy (DCM))	6.3e-49	1	241,	0	-48.2	-47.2	3.93	3' UTR	1	166173135	166310797	137663	2
chr1	167008012	167106927	98916	ENSSSCG00000026078	ENSSSCT00000055842	protein_coding	149	GLCE	glucuronic acid epimerase [Source:NCBI gene;Acc:100154444]	GO:0005794(Golgi apparatus);GO:0015012(heparan sulfate proteoglycan biosynthetic process);GO:0016857(racemase and epimerase activity, acting on carbohydrates and derivatives);GO:0030210(heparin biosynthetic process);GO:0047464(heparosan-N-sulfate-glucuronate 5-epimerase activity)	00534(Glycosaminoglycan biosynthesis - heparan sulfate / heparin)	1e-213	2	142,487,	0,98429	-213	-211	8.81	5' UTR	1	167007863	167118969	111107	1
chr1	167112197	167119171	6975	ENSSSCG00000026078	ENSSSCT00000055842	protein_coding	104334	GLCE	glucuronic acid epimerase [Source:NCBI gene;Acc:100154444]	GO:0005794(Golgi apparatus);GO:0015012(heparan sulfate proteoglycan biosynthetic process);GO:0016857(racemase and epimerase activity, acting on carbohydrates and derivatives);GO:0030210(heparin biosynthetic process);GO:0047464(heparosan-N-sulfate-glucuronate 5-epimerase activity)	00534(Glycosaminoglycan biosynthesis - heparan sulfate / heparin)	0	2	147,1227,	0,5748	-877	-Inf	10.9	3' UTR	1	167007863	167118969	111107	1
chr1	167119381	167119470	90	ENSSSCG00000026078	ENSSSCT00000022924	protein_coding	111442	GLCE	glucuronic acid epimerase [Source:NCBI gene;Acc:100154444]	GO:0005794(Golgi apparatus);GO:0015012(heparan sulfate proteoglycan biosynthetic process);GO:0016857(racemase and epimerase activity, acting on carbohydrates and derivatives);GO:0030210(heparin biosynthetic process);GO:0047464(heparosan-N-sulfate-glucuronate 5-epimerase activity)	00534(Glycosaminoglycan biosynthesis - heparan sulfate / heparin)	1e-10	1	90,	0	-9.99	-9.2	2.03	3' UTR	1	167007939	167122188	114250	1
chr1	167119978	167120187	210	ENSSSCG00000026078	ENSSSCT00000022924	protein_coding	112039	GLCE	glucuronic acid epimerase [Source:NCBI gene;Acc:100154444]	GO:0005794(Golgi apparatus);GO:0015012(heparan sulfate proteoglycan biosynthetic process);GO:0016857(racemase and epimerase activity, acting on carbohydrates and derivatives);GO:0030210(heparin biosynthetic process);GO:0047464(heparosan-N-sulfate-glucuronate 5-epimerase activity)	00534(Glycosaminoglycan biosynthesis - heparan sulfate / heparin)	3.2e-17	1	210,	0	-16.5	-15.6	7.64	3' UTR	1	167007939	167122188	114250	1
chr1	167230975	167231034	60	ENSSSCG00000004968	ENSSSCT00000005480	protein_coding	76348	PAQR5	progestin and adipoQ receptor family member 5 [Source:NCBI gene;Acc:100521597]	GO:0016020(membrane);GO:0016021(integral component of membrane);GO:0038023(signaling receptor activity)	NA	1.3e-11	1	60,	0	-10.9	-10.1	1.6	Exon (ENSSSCT00000005480/ENSSSCG00000004968, exon 7 of 7)	1	167154627	167231034	76408	1
chr1	167239533	167239653	121	ENSSSCG00000004969	ENSSSCT00000005481	protein_coding	330	ENSSSCG00000004969	kinesin family member 23 [Source:NCBI gene;Acc:100522116]	GO:0000166(nucleotide binding);GO:0000915(actomyosin contractile ring assembly);GO:0003774(motor activity);GO:0003777(microtubule motor activity);GO:0005524(ATP binding);GO:0005634(nucleus);GO:0005871(kinesin complex);GO:0005874(microtubule);GO:0007018(microtubule-based movement);GO:0008017(microtubule binding);GO:0016887(ATPase activity);GO:0051256(mitotic spindle midzone assembly);GO:0072383(pl…	05206(MicroRNAs in cancer)	4.9e-05	1	121,	0	-4.31	-3.62	5.89	5' UTR	1	167239203	167282158	42956	1
chr1	167273146	167273236	91	ENSSSCG00000004969	ENSSSCT00000005481	protein_coding	33943	ENSSSCG00000004969	kinesin family member 23 [Source:NCBI gene;Acc:100522116]	GO:0000166(nucleotide binding);GO:0000915(actomyosin contractile ring assembly);GO:0003774(motor activity);GO:0003777(microtubule motor activity);GO:0005524(ATP binding);GO:0005634(nucleus);GO:0005871(kinesin complex);GO:0005874(microtubule);GO:0007018(microtubule-based movement);GO:0008017(microtubule binding);GO:0016887(ATPase activity);GO:0051256(mitotic spindle midzone assembly);GO:0072383(pl…	05206(MicroRNAs in cancer)	0.0004	1	91,	0	-3.4	-2.73	1.52	Exon (ENSSSCT00000005481/ENSSSCG00000004969, exon 16 of 24)	1	167239203	167282158	42956	1
chr1	169613571	169614209	639	ENSSSCG00000025616	ENSSSCT00000022859	protein_coding	0	SENP8	SUMO peptidase family member, NEDD8 specific [Source:NCBI gene;Acc:100625525]	GO:0006508(proteolysis);GO:0008234(cysteine-type peptidase activity)	NA	0	1	639,	0	-443	-Inf	15	Exon (ENSSSCT00000022859/ENSSSCG00000025616, exon 1 of 1)	1	169613571	169614209	639	1
chr1	169699982	169700310	329	ENSSSCG00000004985	ENSSSCT00000029560	protein_coding	23926	GEMIN2	gem nuclear organelle associated protein 2 [Source:NCBI gene;Acc:100525675]	GO:0000245(spliceosomal complex assembly);GO:0000387(spliceosomal snRNP assembly);GO:0005634(nucleus);GO:0005681(spliceosomal complex);GO:0005730(nucleolus);GO:0005737(cytoplasm);GO:0005829(cytosol);GO:0006397(mRNA processing);GO:0008380(RNA splicing);GO:0016604(nuclear body);GO:0032797(SMN complex);GO:0034719(SMN-Sm protein complex);GO:0097504(Gemini of coiled bodies)	03013(RNA transport)	1.6e-72	1	329,	0	-71.8	-70.6	9.05	3' UTR	1	169676056	169701534	25479	1
chr1	169725477	169725837	361	ENSSSCG00000022828	ENSSSCT00000038703	protein_coding	0	PNN	pinin, desmosome associated protein [Source:NCBI gene;Acc:100526149]	GO:0016607(nuclear speck);GO:0035145(exon-exon junction complex);GO:0071013(catalytic step 2 spliceosome)	03013(RNA transport);03015(mRNA surveillance pathway)	1e-15	1	361,	0	-15	-14.2	5.2	5' UTR	1	169725726	169733168	7443	1
chr1	169730559	169732264	1706	ENSSSCG00000022828	ENSSSCT00000055104	protein_coding	7680	PNN	pinin, desmosome associated protein [Source:NCBI gene;Acc:100526149]	GO:0016607(nuclear speck);GO:0035145(exon-exon junction complex);GO:0071013(catalytic step 2 spliceosome)	03013(RNA transport);03015(mRNA surveillance pathway)	6.3e-55	3	154,139,757,	0,230,949	-54.2	-53.2	3.97	Exon (ENSSSCT00000055104/ENSSSCG00000022828, exon 7 of 9)	1	169722879	169733992	11114	1
chr1	169732474	169733074	601	ENSSSCG00000022828	ENSSSCT00000055104	protein_coding	9595	PNN	pinin, desmosome associated protein [Source:NCBI gene;Acc:100526149]	GO:0016607(nuclear speck);GO:0035145(exon-exon junction complex);GO:0071013(catalytic step 2 spliceosome)	03013(RNA transport);03015(mRNA surveillance pathway)	2e-34	1	601,	0	-33.7	-32.7	3.95	3' UTR	1	169722879	169733992	11114	1
chr1	169788739	169797185	8447	ENSSSCG00000004983	ENSSSCT00000065104	protein_coding	11632	ENSSSCG00000004983	MIA SH3 domain ER export factor 2 [Source:NCBI gene;Acc:100155295]	GO:0005515(protein binding);GO:0005789(endoplasmic reticulum membrane);GO:0009306(protein secretion);GO:0016020(membrane);GO:0016021(integral component of membrane);GO:0042953(lipoprotein transport);GO:0042954(lipoprotein transporter activity)	NA	1e-227	2	1133,64,	0,8383	-227	-225	9.95	5' UTR	1	169777107	169867907	90801	1
chr1	169815444	169821489	6046	ENSSSCG00000004983	ENSSSCT00000065104	protein_coding	38337	ENSSSCG00000004983	MIA SH3 domain ER export factor 2 [Source:NCBI gene;Acc:100155295]	GO:0005515(protein binding);GO:0005789(endoplasmic reticulum membrane);GO:0009306(protein secretion);GO:0016020(membrane);GO:0016021(integral component of membrane);GO:0042953(lipoprotein transport);GO:0042954(lipoprotein transporter activity)	NA	1.3e-13	4	42,72,105,21,	0,931,1750,6025	-12.9	-12.1	1.6	Exon (ENSSSCT00000065104/ENSSSCG00000004983, exon 12 of 30)	1	169777107	169867907	90801	1
chr1	169825787	169836785	10999	ENSSSCG00000004983	ENSSSCT00000065104	protein_coding	48680	ENSSSCG00000004983	MIA SH3 domain ER export factor 2 [Source:NCBI gene;Acc:100155295]	GO:0005515(protein binding);GO:0005789(endoplasmic reticulum membrane);GO:0009306(protein secretion);GO:0016020(membrane);GO:0016021(integral component of membrane);GO:0042953(lipoprotein transport);GO:0042954(lipoprotein transporter activity)	NA	7.9e-66	5	81,139,102,61,7,	0,3835,8569,10153,10992	-65.1	-64	2.4	Exon (ENSSSCT00000065104/ENSSSCG00000004983, exon 18 of 30)	1	169777107	169867907	90801	1
chr1	175149250	175149637	388	ENSSSCG00000030679	ENSSSCT00000005509	protein_coding	3337	C14orf28	chromosome 1 C14orf28 homolog [Source:NCBI gene;Acc:100736797]	NA	NA	1e-113	1	388,	0	-113	-112	14.9	Exon (ENSSSCT00000005509/ENSSSCG00000030679, exon 2 of 5)	1	175145913	175156595	10683	1
chr1	175198923	175200630	1708	ENSSSCG00000027765	ENSSSCT00000025268	protein_coding	778	TOGARAM1	TOG array regulator of axonemal microtubules 1 [Source:NCBI gene;Acc:100513707]	GO:0005874(microtubule);GO:0005929(cilium);GO:0031116(positive regulation of microtubule polymerization);GO:0036064(ciliary basal body)	NA	0	1	1708,	0	-1890	-Inf	9.4	Exon (ENSSSCT00000025268/ENSSSCG00000027765, exon 1 of 20)	1	175198145	175274305	76161	1
chr1	175221585	175223296	1712	ENSSSCG00000027765	ENSSSCT00000025268	protein_coding	23440	TOGARAM1	TOG array regulator of axonemal microtubules 1 [Source:NCBI gene;Acc:100513707]	GO:0005874(microtubule);GO:0005929(cilium);GO:0031116(positive regulation of microtubule polymerization);GO:0036064(ciliary basal body)	NA	7.9e-42	2	273,27,	0,1685	-41.1	-40.1	2.74	Exon (ENSSSCT00000025268/ENSSSCG00000027765, exon 4 of 20)	1	175198145	175274305	76161	1
chr1	175273289	175273498	210	ENSSSCG00000027765	ENSSSCT00000025268	protein_coding	75144	TOGARAM1	TOG array regulator of axonemal microtubules 1 [Source:NCBI gene;Acc:100513707]	GO:0005874(microtubule);GO:0005929(cilium);GO:0031116(positive regulation of microtubule polymerization);GO:0036064(ciliary basal body)	NA	1.3e-16	1	210,	0	-15.9	-15.1	2.26	3' UTR	1	175198145	175274305	76161	1
chr1	175300746	175300895	150	ENSSSCG00000004997	ENSSSCT00000065682	protein_coding	15503	PRPF39	pre-mRNA processing factor 39 [Source:NCBI gene;Acc:100153928]	GO:0000243(commitment complex);GO:0000395(mRNA 5'-splice site recognition);GO:0005515(protein binding);GO:0005685(U1 snRNP);GO:0006396(RNA processing);GO:0030627(pre-mRNA 5'-splice site binding);GO:0071004(U2-type prespliceosome)	NA	7.9e-13	1	150,	0	-12.1	-11.3	1.54	5' UTR	1	175285243	175317242	32000	1
chr1	175316164	175316374	211	ENSSSCG00000004997	ENSSSCT00000065682	protein_coding	30921	PRPF39	pre-mRNA processing factor 39 [Source:NCBI gene;Acc:100153928]	GO:0000243(commitment complex);GO:0000395(mRNA 5'-splice site recognition);GO:0005515(protein binding);GO:0005685(U1 snRNP);GO:0006396(RNA processing);GO:0030627(pre-mRNA 5'-splice site binding);GO:0071004(U2-type prespliceosome)	NA	3.2e-15	1	211,	0	-14.5	-13.7	2.16	3' UTR	1	175285243	175317242	32000	1
chr1	175316943	175317032	90	ENSSSCG00000004997	ENSSSCT00000065682	protein_coding	31700	PRPF39	pre-mRNA processing factor 39 [Source:NCBI gene;Acc:100153928]	GO:0000243(commitment complex);GO:0000395(mRNA 5'-splice site recognition);GO:0005515(protein binding);GO:0005685(U1 snRNP);GO:0006396(RNA processing);GO:0030627(pre-mRNA 5'-splice site binding);GO:0071004(U2-type prespliceosome)	NA	1.3e-05	1	90,	0	-4.89	-4.18	2.56	3' UTR	1	175285243	175317242	32000	1
chr1	175334261	175334650	390	ENSSSCG00000005000	ENSSSCT00000005515	protein_coding	120	FANCM	FA complementation group M [Source:NCBI gene;Acc:100155917]	GO:0000712(resolution of meiotic recombination intermediates);GO:0003677(DNA binding);GO:0003682(chromatin binding);GO:0004518(nuclease activity);GO:0005524(ATP binding);GO:0005654(nucleoplasm);GO:0006281(DNA repair);GO:0016787(hydrolase activity);GO:0031297(replication fork processing);GO:0032508(DNA duplex unwinding);GO:0043140(ATP-dependent 3'-5' DNA helicase activity);GO:0043240(Fanconi anaem…	03460(Fanconi anemia pathway)	2.5e-59	1	390,	0	-58.6	-57.5	4.59	Exon (ENSSSCT00000005515/ENSSSCG00000005000, exon 1 of 22)	1	175334141	175400567	66427	1
chr1	175374630	175378312	3683	ENSSSCG00000005000	ENSSSCT00000005515	protein_coding	40489	FANCM	FA complementation group M [Source:NCBI gene;Acc:100155917]	GO:0000712(resolution of meiotic recombination intermediates);GO:0003677(DNA binding);GO:0003682(chromatin binding);GO:0004518(nuclease activity);GO:0005524(ATP binding);GO:0005654(nucleoplasm);GO:0006281(DNA repair);GO:0016787(hydrolase activity);GO:0031297(replication fork processing);GO:0032508(DNA duplex unwinding);GO:0043140(ATP-dependent 3'-5' DNA helicase activity);GO:0043240(Fanconi anaem…	03460(Fanconi anemia pathway)	1e-107	2	37,1611,	0,2072	-107	-106	9.33	Exon (ENSSSCT00000005515/ENSSSCG00000005000, exon 13 of 22)	1	175334141	175400567	66427	1
chr1	175393129	175397287	4159	ENSSSCG00000005000	ENSSSCT00000005515	protein_coding	58988	FANCM	FA complementation group M [Source:NCBI gene;Acc:100155917]	GO:0000712(resolution of meiotic recombination intermediates);GO:0003677(DNA binding);GO:0003682(chromatin binding);GO:0004518(nuclease activity);GO:0005524(ATP binding);GO:0005654(nucleoplasm);GO:0006281(DNA repair);GO:0016787(hydrolase activity);GO:0031297(replication fork processing);GO:0032508(DNA duplex unwinding);GO:0043140(ATP-dependent 3'-5' DNA helicase activity);GO:0043240(Fanconi anaem…	03460(Fanconi anemia pathway)	1e-191	2	384,186,	0,3973	-191	-190	7.93	Exon (ENSSSCT00000005515/ENSSSCG00000005000, exon 19 of 22)	1	175334141	175400567	66427	1
chr1	175443524	175443614	91	ENSSSCG00000004999	ENSSSCT00000005514	protein_coding	4740	MIS18BP1	MIS18 binding protein 1 [Source:NCBI gene;Acc:100620483]	GO:0000778(condensed nuclear chromosome kinetochore);GO:0003677(DNA binding)	NA	7.9e-11	1	91,	0	-10.1	-9.32	3.62	3' UTR	1	175399406	175448354	48949	2
chr1	175444302	175444542	241	ENSSSCG00000004999	ENSSSCT00000005514	protein_coding	3812	MIS18BP1	MIS18 binding protein 1 [Source:NCBI gene;Acc:100620483]	GO:0000778(condensed nuclear chromosome kinetochore);GO:0003677(DNA binding)	NA	3.2e-32	1	241,	0	-31.5	-30.5	7.73	3' UTR	1	175399406	175448354	48949	2
chr1	179462196	179462376	181	ENSSSCG00000005004	ENSSSCT00000005520	protein_coding	0	LRR1	leucine rich repeat protein 1 [Source:NCBI gene;Acc:100518890]	GO:0005515(protein binding)	NA	0.00014	1	181,	0	-3.86	-3.17	2.31	5' UTR	1	179462196	179474353	12158	1
chr1	179466293	179473215	6923	ENSSSCG00000005004	ENSSSCT00000005520	protein_coding	4097	LRR1	leucine rich repeat protein 1 [Source:NCBI gene;Acc:100518890]	GO:0005515(protein binding)	NA	1e-288	3	93,722,354,	0,2716,6569	-288	-286	14.5	3' UTR	1	179462196	179474353	12158	1
chr1	179478022	179479801	1780	ENSSSCG00000005006	ENSSSCT00000005522	protein_coding	0	RPL36AL	ribosomal protein L36a like [Source:NCBI gene;Acc:396952]	GO:0003674(molecular_function);GO:0003735(structural constituent of ribosome);GO:0005622(intracellular);GO:0005737(cytoplasm);GO:0005840(ribosome);GO:0006412(translation);GO:0008150(biological_process);GO:0015934(large ribosomal subunit);GO:0022625(cytosolic large ribosomal subunit);GO:0098556(cytoplasmic side of rough endoplasmic reticulum membrane)	03010(Ribosome)	0	2	115,1423,	0,357	-4380	-Inf	14.8	5' UTR	1	179476638	179479147	2510	2
chr1	179636330	179636420	91	ENSSSCG00000005009	ENSSSCT00000055603	protein_coding	25129	KLHDC2	kelch domain containing 2 [Source:NCBI gene;Acc:100154557]	GO:0005515(protein binding);GO:0005634(nucleus);GO:0016604(nuclear body);GO:0031965(nuclear membrane)	NA	2.3e-06	1	91,	0	-5.64	-4.91	1.99	3' UTR	1	179611201	179637964	26764	1
chr1	179713587	179713916	330	ENSSSCG00000005009	ENSSSCT00000005525	protein_coding	102129	KLHDC2	kelch domain containing 2 [Source:NCBI gene;Acc:100154557]	GO:0005515(protein binding);GO:0005634(nucleus);GO:0016604(nuclear body);GO:0031965(nuclear membrane)	NA	2e-16	1	330,	0	-15.7	-14.8	1.53	5' UTR	1	179611458	179727608	116151	1
chr1	179713976	179714933	958	ENSSSCG00000005009	ENSSSCT00000005525	protein_coding	102518	KLHDC2	kelch domain containing 2 [Source:NCBI gene;Acc:100154557]	GO:0005515(protein binding);GO:0005634(nucleus);GO:0016604(nuclear body);GO:0031965(nuclear membrane)	NA	0	1	958,	0	-11700	-Inf	7.49	5' UTR	1	179611458	179727608	116151	1
chr1	179715890	179716040	151	ENSSSCG00000005009	ENSSSCT00000005525	protein_coding	104432	KLHDC2	kelch domain containing 2 [Source:NCBI gene;Acc:100154557]	GO:0005515(protein binding);GO:0005634(nucleus);GO:0016604(nuclear body);GO:0031965(nuclear membrane)	NA	5e-54	1	151,	0	-53.3	-52.2	1.7	3' UTR	1	179611458	179727608	116151	1
chr1	180077547	180080104	2558	ENSSSCG00000031354	ENSSSCT00000039137	protein_coding	8409	DMAC2L	distal membrane arm assembly complex 2 like [Source:NCBI gene;Acc:100157404]	NA	NA	1.9e-09	2	25,244,	0,2314	-8.72	-7.95	4.42	3' UTR	1	180069138	180081412	12275	1
chr1	180407521	180407970	450	ENSSSCG00000005020	ENSSSCT00000005535	protein_coding	108092	ATL1	atlastin GTPase 1 [Source:NCBI gene;Acc:100158193]	GO:0000166(nucleotide binding);GO:0003924(GTPase activity);GO:0005525(GTP binding);GO:0005737(cytoplasm);GO:0005783(endoplasmic reticulum);GO:0007029(endoplasmic reticulum organization);GO:0016020(membrane);GO:0016021(integral component of membrane);GO:0042802(identical protein binding);GO:0051260(protein homooligomerization);GO:0071782(endoplasmic reticulum tubular network);GO:0098826(endoplasmi…	NA	7.9e-89	1	450,	0	-88.1	-86.9	4.09	3' UTR	1	180299429	180408330	108902	1
chr1	180643103	180643251	149	ENSSSCG00000005023	ENSSSCT00000023698	protein_coding	7376	ABHD12B	abhydrolase domain containing 12B [Source:NCBI gene;Acc:100523298]	NA	NA	0.024	1	149,	0	-1.62	-1.02	2.58	5' UTR	1	180635727	180661065	25339	1
chr1	180947298	180947417	120	ENSSSCG00000038422	ENSSSCT00000053258	protein_coding	13604	TMX1	thioredoxin related transmembrane protein 1 [Source:NCBI gene;Acc:100152543]	GO:0005789(endoplasmic reticulum membrane);GO:0015036(disulfide oxidoreductase activity);GO:0016020(membrane);GO:0016021(integral component of membrane);GO:0034976(response to endoplasmic reticulum stress);GO:0045454(cell redox homeostasis);GO:0055114(oxidation-reduction process)	NA	1e-123	1	120,	0	-123	-122	6.39	Exon (ENSSSCT00000053258/ENSSSCG00000038422, exon 8 of 8)	1	180933694	180947417	13724	1
chr1	181413872	181414951	1080	ENSSSCG00000005027	ENSSSCT00000066327	protein_coding	75347	FRMD6	FERM domain containing 6 [Source:NCBI gene;Acc:100157790]	GO:0003383(apical constriction);GO:0005856(cytoskeleton);GO:0031032(actomyosin structure organization);GO:0032970(regulation of actin filament-based process);GO:0034613(cellular protein localization);GO:0043296(apical junction complex)	04390(Hippo signaling pathway);04392(Hippo signaling pathway - multiple species)	0	1	1080,	0	-3100	-Inf	8.03	3' UTR	1	181338525	181416840	78316	1
chr1	181416540	181416810	271	ENSSSCG00000005027	ENSSSCT00000066327	protein_coding	78015	FRMD6	FERM domain containing 6 [Source:NCBI gene;Acc:100157790]	GO:0003383(apical constriction);GO:0005856(cytoskeleton);GO:0031032(actomyosin structure organization);GO:0032970(regulation of actin filament-based process);GO:0034613(cellular protein localization);GO:0043296(apical junction complex)	04390(Hippo signaling pathway);04392(Hippo signaling pathway - multiple species)	2.5e-42	1	271,	0	-41.6	-40.6	2.6	3' UTR	1	181338525	181416840	78316	1
chr1	181648920	181649099	180	ENSSSCG00000028092	ENSSSCT00000029733	protein_coding	132746	GNG2	G protein subunit gamma 2 [Source:NCBI gene;Acc:102165618]	GO:0003924(GTPase activity);GO:0005834(heterotrimeric G-protein complex);GO:0005886(plasma membrane);GO:0007165(signal transduction);GO:0007186(G protein-coupled receptor signaling pathway);GO:0007191(adenylate cyclase-activating dopamine receptor signaling pathway);GO:0008283(cell population proliferation);GO:0016020(membrane);GO:0031681(G-protein beta-subunit binding);GO:0071380(cellular respon…	04014(Ras signaling pathway);04062(Chemokine signaling pathway);04151(PI3K-Akt signaling pathway);04371(Apelin signaling pathway);04713(Circadian entrainment);04723(Retrograde endocannabinoid signaling);04724(Glutamatergic synapse);04725(Cholinergic synapse);04726(Serotonergic synapse);04727(GABAergic synapse);04728(Dopaminergic synapse);04926(Relaxin signaling pathway);05032(Morphine addiction);…	1.7e-07	1	180,	0	-6.78	-6.04	2.2	3' UTR	1	181516174	181651967	135794	1
chr1	182348468	182354608	6141	ENSSSCG00000005038	ENSSSCT00000056381	protein_coding	29737	PSMC6	proteasome 26S subunit, ATPase 6 [Source:NCBI gene;Acc:100154148]	GO:0000166(nucleotide binding);GO:0005524(ATP binding);GO:0005737(cytoplasm);GO:0008540(proteasome regulatory particle, base subcomplex);GO:0016787(hydrolase activity);GO:0022624(proteasome accessory complex);GO:0030163(protein catabolic process);GO:0030433(ubiquitin-dependent ERAD pathway);GO:0031597(cytosolic proteasome complex);GO:0036402(proteasome-activating ATPase activity);GO:0045899(posit…	03050(Proteasome);05169(Epstein-Barr virus infection)	3.2e-17	2	32,148,	0,5993	-16.5	-15.6	1.72	3' UTR	1	182318731	182354579	35849	1
chr1	182404257	182404616	360	ENSSSCG00000005039	ENSSSCT00000038827	protein_coding	46650	STYX	serine/threonine/tyrosine interacting protein [Source:NCBI gene;Acc:100517509]	GO:0001691(pseudophosphatase activity);GO:0005634(nucleus);GO:0005654(nucleoplasm);GO:0005737(cytoplasm);GO:0006470(protein dephosphorylation);GO:0008138(protein tyrosine/serine/threonine phosphatase activity);GO:0016311(dephosphorylation);GO:0016791(phosphatase activity);GO:0032091(negative regulation of protein binding);GO:0043086(negative regulation of catalytic activity);GO:0045204(MAPK expor…	NA	1e-236	1	360,	0	-236	-235	8.46	3' UTR	1	182357607	182407782	50176	1
chr1	183902385	183903007	623	ENSSSCG00000021451	ENSSSCT00000027967	protein_coding	25480	CGRRF1	cell growth regulator with ring finger domain 1 [Source:NCBI gene;Acc:100625719]	GO:0005654(nucleoplasm);GO:0005783(endoplasmic reticulum);GO:0016020(membrane);GO:0016021(integral component of membrane);GO:0043231(intracellular membrane-bounded organelle)	NA	1e-101	1	623,	0	-101	-99.8	9.32	3' UTR	1	183876905	183903895	26991	1
chr1	183917114	183917324	211	ENSSSCG00000023408	ENSSSCT00000024259	protein_coding	1775	SAMD4A	sterile alpha motif domain containing 4A [Source:NCBI gene;Acc:100156574]	GO:0001650(fibrillar center);GO:0003723(RNA binding);GO:0005515(protein binding);GO:0005829(cytosol);GO:0017148(negative regulation of translation);GO:0030054(cell junction);GO:0030371(translation repressor activity);GO:0043488(regulation of mRNA stability);GO:0045202(synapse);GO:0045727(positive regulation of translation)	NA	4e-23	1	211,	0	-22.4	-21.5	4.48	5' UTR	1	183915339	184140118	224780	1
chr1	184049077	184084087	35011	ENSSSCG00000023408	ENSSSCT00000024259	protein_coding	133738	SAMD4A	sterile alpha motif domain containing 4A [Source:NCBI gene;Acc:100156574]	GO:0001650(fibrillar center);GO:0003723(RNA binding);GO:0005515(protein binding);GO:0005829(cytosol);GO:0017148(negative regulation of translation);GO:0030054(cell junction);GO:0030371(translation repressor activity);GO:0043488(regulation of mRNA stability);GO:0045202(synapse);GO:0045727(positive regulation of translation)	NA	0	2	399,111,	0,34900	-634	-Inf	8	Exon (ENSSSCT00000024259/ENSSSCG00000023408, exon 3 of 13)	1	183915339	184140118	224780	1
chr1	184135870	184136378	509	ENSSSCG00000023408	ENSSSCT00000024259	protein_coding	220531	SAMD4A	sterile alpha motif domain containing 4A [Source:NCBI gene;Acc:100156574]	GO:0001650(fibrillar center);GO:0003723(RNA binding);GO:0005515(protein binding);GO:0005829(cytosol);GO:0017148(negative regulation of translation);GO:0030054(cell junction);GO:0030371(translation repressor activity);GO:0043488(regulation of mRNA stability);GO:0045202(synapse);GO:0045727(positive regulation of translation)	NA	2.5e-48	1	509,	0	-47.6	-46.6	5.63	3' UTR	1	183915339	184140118	224780	1
chr1	184136947	184137007	61	ENSSSCG00000023408	ENSSSCT00000024259	protein_coding	221608	SAMD4A	sterile alpha motif domain containing 4A [Source:NCBI gene;Acc:100156574]	GO:0001650(fibrillar center);GO:0003723(RNA binding);GO:0005515(protein binding);GO:0005829(cytosol);GO:0017148(negative regulation of translation);GO:0030054(cell junction);GO:0030371(translation repressor activity);GO:0043488(regulation of mRNA stability);GO:0045202(synapse);GO:0045727(positive regulation of translation)	NA	0.0017	1	61,	0	-2.78	-2.13	1.22	3' UTR	1	183915339	184140118	224780	1
chr1	184137965	184138174	210	ENSSSCG00000023408	ENSSSCT00000024259	protein_coding	222626	SAMD4A	sterile alpha motif domain containing 4A [Source:NCBI gene;Acc:100156574]	GO:0001650(fibrillar center);GO:0003723(RNA binding);GO:0005515(protein binding);GO:0005829(cytosol);GO:0017148(negative regulation of translation);GO:0030054(cell junction);GO:0030371(translation repressor activity);GO:0043488(regulation of mRNA stability);GO:0045202(synapse);GO:0045727(positive regulation of translation)	NA	2e-15	1	210,	0	-14.7	-13.9	2.87	3' UTR	1	183915339	184140118	224780	1
chr1	184379166	184394169	15004	ENSSSCG00000032332	ENSSSCT00000064961	protein_coding	150	SOCS4	suppressor of cytokine signaling 4 [Source:NCBI gene;Acc:100302366]	GO:0007175(negative regulation of epidermal growth factor-activated receptor activity);GO:0016567(protein ubiquitination);GO:0032436(positive regulation of proteasomal ubiquitin-dependent protein catabolic process);GO:0035556(intracellular signal transduction)	04630(Jak-STAT signaling pathway);04910(Insulin signaling pathway);04917(Prolactin signaling pathway);04930(Type II diabetes mellitus)	0	2	153,1463,	0,13541	-859	-Inf	10.6	5' UTR	1	184379016	184398896	19881	1
chr1	184396533	184396921	389	ENSSSCG00000032332	ENSSSCT00000064961	protein_coding	17517	SOCS4	suppressor of cytokine signaling 4 [Source:NCBI gene;Acc:100302366]	GO:0007175(negative regulation of epidermal growth factor-activated receptor activity);GO:0016567(protein ubiquitination);GO:0032436(positive regulation of proteasomal ubiquitin-dependent protein catabolic process);GO:0035556(intracellular signal transduction)	04630(Jak-STAT signaling pathway);04910(Insulin signaling pathway);04917(Prolactin signaling pathway);04930(Type II diabetes mellitus)	3.2e-19	1	389,	0	-18.5	-17.7	2.5	3' UTR	1	184379016	184398896	19881	1
chr1	184409739	184410802	1064	ENSSSCG00000005054	ENSSSCT00000005571	protein_coding	8395	MAPK1IP1L	mitogen-activated protein kinase 1 interacting protein 1 like [Source:NCBI gene;Acc:100526089]	NA	NA	0	2	22,398,	0,666	-517	-Inf	3.25	5' UTR	1	184401344	184416958	15615	1
chr1	184410891	184411519	629	ENSSSCG00000005054	ENSSSCT00000005571	protein_coding	9547	MAPK1IP1L	mitogen-activated protein kinase 1 interacting protein 1 like [Source:NCBI gene;Acc:100526089]	NA	NA	1e-202	1	629,	0	-202	-201	5.33	3' UTR	1	184401344	184416958	15615	1
chr1	184412117	184412415	299	ENSSSCG00000005054	ENSSSCT00000005571	protein_coding	10773	MAPK1IP1L	mitogen-activated protein kinase 1 interacting protein 1 like [Source:NCBI gene;Acc:100526089]	NA	NA	2e-30	1	299,	0	-29.7	-28.8	4.09	3' UTR	1	184401344	184416958	15615	1
chr1	184414149	184414717	569	ENSSSCG00000005054	ENSSSCT00000005571	protein_coding	12805	MAPK1IP1L	mitogen-activated protein kinase 1 interacting protein 1 like [Source:NCBI gene;Acc:100526089]	NA	NA	1.6e-38	1	569,	0	-37.8	-36.8	2.31	3' UTR	1	184401344	184416958	15615	1
chr1	184415613	184416032	420	ENSSSCG00000005054	ENSSSCT00000005571	protein_coding	14269	MAPK1IP1L	mitogen-activated protein kinase 1 interacting protein 1 like [Source:NCBI gene;Acc:100526089]	NA	NA	1e-184	1	420,	0	-184	-183	2.4	3' UTR	1	184401344	184416958	15615	1
chr1	184686795	184686855	61	ENSSSCG00000005057	ENSSSCT00000043920	protein_coding	87700	FBXO34	F-box protein 34 [Source:NCBI gene;Acc:100511360]	GO:0005515(protein binding)	NA	0.019	1	61,	0	-1.72	-1.12	1.91	3' UTR	1	184599095	184689934	90840	1
chr1	184687154	184688052	899	ENSSSCG00000005057	ENSSSCT00000043920	protein_coding	88059	FBXO34	F-box protein 34 [Source:NCBI gene;Acc:100511360]	GO:0005515(protein binding)	NA	1e-134	1	899,	0	-134	-133	6.55	3' UTR	1	184599095	184689934	90840	1
chr1	184688232	184689519	1288	ENSSSCG00000005057	ENSSSCT00000043920	protein_coding	89137	FBXO34	F-box protein 34 [Source:NCBI gene;Acc:100511360]	GO:0005515(protein binding)	NA	0	1	1288,	0	-569	-Inf	18.8	3' UTR	1	184599095	184689934	90840	1
chr1	184914302	184914690	389	ENSSSCG00000005060	ENSSSCT00000043033	protein_coding	32752	KTN1	kinectin 1 [Source:NCBI gene;Acc:100152397]	GO:0005783(endoplasmic reticulum);GO:0007018(microtubule-based movement);GO:0015031(protein transport);GO:0016020(membrane);GO:0016021(integral component of membrane);GO:0019894(kinesin binding);GO:0030176(integral component of endoplasmic reticulum membrane)	NA	1e-222	1	389,	0	-222	-221	4.51	Exon (ENSSSCT00000043033/ENSSSCG00000005060, exon 2 of 42)	1	184881550	184990930	109381	1
chr1	184917976	184920834	2859	ENSSSCG00000005060	ENSSSCT00000043033	protein_coding	36426	KTN1	kinectin 1 [Source:NCBI gene;Acc:100152397]	GO:0005783(endoplasmic reticulum);GO:0007018(microtubule-based movement);GO:0015031(protein transport);GO:0016020(membrane);GO:0016021(integral component of membrane);GO:0019894(kinesin binding);GO:0030176(integral component of endoplasmic reticulum membrane)	NA	1e-14	2	70,140,	0,2719	-14	-13.2	1.42	Exon (ENSSSCT00000043033/ENSSSCG00000005060, exon 3 of 42)	1	184881550	184990930	109381	1
chr1	184923590	184933107	9518	ENSSSCG00000005060	ENSSSCT00000043033	protein_coding	42040	KTN1	kinectin 1 [Source:NCBI gene;Acc:100152397]	GO:0005783(endoplasmic reticulum);GO:0007018(microtubule-based movement);GO:0015031(protein transport);GO:0016020(membrane);GO:0016021(integral component of membrane);GO:0019894(kinesin binding);GO:0030176(integral component of endoplasmic reticulum membrane)	NA	0.0014	3	44,117,19,	0,6273,9499	-2.86	-2.21	1.51	Exon (ENSSSCT00000043033/ENSSSCG00000005060, exon 4 of 42)	1	184881550	184990930	109381	1
chr1	184934696	184945248	10553	ENSSSCG00000005060	ENSSSCT00000043033	protein_coding	53146	KTN1	kinectin 1 [Source:NCBI gene;Acc:100152397]	GO:0005783(endoplasmic reticulum);GO:0007018(microtubule-based movement);GO:0015031(protein transport);GO:0016020(membrane);GO:0016021(integral component of membrane);GO:0019894(kinesin binding);GO:0030176(integral component of endoplasmic reticulum membrane)	NA	1e-12	10	21,133,88,167,69,38,91,69,38,32,	0,814,2292,5465,6042,7962,8727,9444,10001,10521	-12	-11.2	2.17	Exon (ENSSSCT00000043033/ENSSSCG00000005060, exon 7 of 42)	1	184881550	184990930	109381	1
chr1	184952076	184952828	753	ENSSSCG00000005060	ENSSSCT00000043033	protein_coding	70526	KTN1	kinectin 1 [Source:NCBI gene;Acc:100152397]	GO:0005783(endoplasmic reticulum);GO:0007018(microtubule-based movement);GO:0015031(protein transport);GO:0016020(membrane);GO:0016021(integral component of membrane);GO:0019894(kinesin binding);GO:0030176(integral component of endoplasmic reticulum membrane)	NA	0.0014	2	37,23,	0,730	-2.84	-2.19	1.93	Exon (ENSSSCT00000043033/ENSSSCG00000005060, exon 19 of 42)	1	184881550	184990930	109381	1
chr1	184971041	184971101	61	ENSSSCG00000005060	ENSSSCT00000043033	protein_coding	89491	KTN1	kinectin 1 [Source:NCBI gene;Acc:100152397]	GO:0005783(endoplasmic reticulum);GO:0007018(microtubule-based movement);GO:0015031(protein transport);GO:0016020(membrane);GO:0016021(integral component of membrane);GO:0019894(kinesin binding);GO:0030176(integral component of endoplasmic reticulum membrane)	NA	5.9e-06	1	61,	0	-5.23	-4.51	1.47	Exon (ENSSSCT00000043033/ENSSSCG00000005060, exon 33 of 42)	1	184881550	184990930	109381	1
chr1	184975595	184978565	2971	ENSSSCG00000005060	ENSSSCT00000043033	protein_coding	94045	KTN1	kinectin 1 [Source:NCBI gene;Acc:100152397]	GO:0005783(endoplasmic reticulum);GO:0007018(microtubule-based movement);GO:0015031(protein transport);GO:0016020(membrane);GO:0016021(integral component of membrane);GO:0019894(kinesin binding);GO:0030176(integral component of endoplasmic reticulum membrane)	NA	1e-197	6	14,90,93,72,84,6,	0,946,1146,2400,2718,2965	-197	-195	2.49	Exon (ENSSSCT00000043033/ENSSSCG00000005060, exon 34 of 42)	1	184881550	184990930	109381	1
chr1	185882762	185883389	628	ENSSSCG00000005062	ENSSSCT00000043116	protein_coding	61520	TMEM260	transmembrane protein 260 [Source:NCBI gene;Acc:100512450]	GO:0016020(membrane);GO:0016021(integral component of membrane)	NA	1.6e-61	1	628,	0	-60.8	-59.8	19.9	3' UTR	1	185821242	185883655	62414	1
chr1	185884644	185884764	121	ENSSSCG00000005062	ENSSSCT00000005579	protein_coding	63122	TMEM260	transmembrane protein 260 [Source:NCBI gene;Acc:100512450]	GO:0016020(membrane);GO:0016021(integral component of membrane)	NA	0.0049	1	121,	0	-2.31	-1.68	2.21	3' UTR	1	185821522	185886556	65035	1
chr1	186430487	186437062	6576	ENSSSCG00000005065	ENSSSCT00000005582	protein_coding	0	AP5M1	adaptor related protein complex 5 subunit mu 1 [Source:NCBI gene;Acc:100153219]	GO:0005764(lysosome);GO:0005770(late endosome);GO:0005829(cytosol);GO:0015031(protein transport);GO:0016020(membrane);GO:0016197(endosomal transport);GO:0030119(AP-type membrane coat adaptor complex)	NA	0	2	111,548,	0,6028	-902	-Inf	20.5	5' UTR	1	186430524	186453840	23317	1
chr1	186459573	186459663	91	ENSSSCG00000005065	ENSSSCT00000037259	protein_coding	29325	AP5M1	adaptor related protein complex 5 subunit mu 1 [Source:NCBI gene;Acc:100153219]	GO:0005764(lysosome);GO:0005770(late endosome);GO:0005829(cytosol);GO:0015031(protein transport);GO:0016020(membrane);GO:0016197(endosomal transport);GO:0030119(AP-type membrane coat adaptor complex)	NA	0.0047	1	91,	0	-2.33	-1.69	5.89	3' UTR	1	186430248	186459932	29685	1
chr1	186530700	186550043	19344	ENSSSCG00000031332	ENSSSCT00000049471	protein_coding	564	NAA30	N(alpha)-acetyltransferase 30, NatC catalytic subunit [Source:NCBI gene;Acc:100152018]	GO:0004596(peptide alpha-N-acetyltransferase activity);GO:0005634(nucleus);GO:0005737(cytoplasm);GO:0005829(cytosol);GO:0005844(polysome);GO:0017196(N-terminal peptidyl-methionine acetylation);GO:0031417(NatC complex)	NA	0	4	586,124,56,404,	0,6145,8777,18940	-1010	-Inf	10.4	3' UTR	1	186530136	186555891	25756	1
chr1	186551123	186551423	301	ENSSSCG00000031332	ENSSSCT00000049471	protein_coding	20987	NAA30	N(alpha)-acetyltransferase 30, NatC catalytic subunit [Source:NCBI gene;Acc:100152018]	GO:0004596(peptide alpha-N-acetyltransferase activity);GO:0005634(nucleus);GO:0005737(cytoplasm);GO:0005829(cytosol);GO:0005844(polysome);GO:0017196(N-terminal peptidyl-methionine acetylation);GO:0031417(NatC complex)	NA	4e-20	1	301,	0	-19.4	-18.5	2.56	3' UTR	1	186530136	186555891	25756	1
chr1	187368315	187370588	2274	ENSSSCG00000005072	ENSSSCT00000005589	protein_coding	25184	PSMA3	proteasome subunit alpha 3 [Source:NCBI gene;Acc:100154408]	GO:0000502(proteasome complex);GO:0004175(endopeptidase activity);GO:0004298(threonine-type endopeptidase activity);GO:0005634(nucleus);GO:0005737(cytoplasm);GO:0005839(proteasome core complex);GO:0006508(proteolysis);GO:0006511(ubiquitin-dependent protein catabolic process);GO:0008233(peptidase activity);GO:0010498(proteasomal protein catabolic process);GO:0010499(proteasomal ubiquitin-independe…	03050(Proteasome)	3.2e-67	3	21,65,152,	0,1669,2122	-66.5	-65.4	2.38	3' UTR	1	187343131	187372193	29063	1
chr1	187430566	187433582	3017	ENSSSCG00000005073	ENSSSCT00000005590	protein_coding	45171	ARID4A	AT-rich interaction domain 4A [Source:NCBI gene;Acc:100153197]	GO:0003677(DNA binding);GO:0005634(nucleus);GO:0005654(nucleoplasm);GO:0005829(cytosol);GO:0005886(plasma membrane);GO:0006349(regulation of gene expression by genetic imprinting);GO:0006357(regulation of transcription by RNA polymerase II);GO:0007283(spermatogenesis);GO:0017053(transcriptional repressor complex);GO:0034773(histone H4-K20 trimethylation);GO:0036124(histone H3-K9 trimethylation);G…	NA	2.5e-16	2	172,128,	0,2889	-15.6	-14.8	4.23	Exon (ENSSSCT00000005590/ENSSSCG00000005073, exon 16 of 24)	1	187385395	187452537	67143	1
chr1	187440010	187440936	927	ENSSSCG00000005073	ENSSSCT00000005590	protein_coding	54615	ARID4A	AT-rich interaction domain 4A [Source:NCBI gene;Acc:100153197]	GO:0003677(DNA binding);GO:0005634(nucleus);GO:0005654(nucleoplasm);GO:0005829(cytosol);GO:0005886(plasma membrane);GO:0006349(regulation of gene expression by genetic imprinting);GO:0006357(regulation of transcription by RNA polymerase II);GO:0007283(spermatogenesis);GO:0017053(transcriptional repressor complex);GO:0034773(histone H4-K20 trimethylation);GO:0036124(histone H3-K9 trimethylation);G…	NA	1.6e-36	1	927,	0	-35.8	-34.8	16.9	Exon (ENSSSCT00000005590/ENSSSCG00000005073, exon 20 of 24)	1	187385395	187452537	67143	1
chr1	187446358	187450894	4537	ENSSSCG00000005073	ENSSSCT00000005590	protein_coding	60963	ARID4A	AT-rich interaction domain 4A [Source:NCBI gene;Acc:100153197]	GO:0003677(DNA binding);GO:0005634(nucleus);GO:0005654(nucleoplasm);GO:0005829(cytosol);GO:0005886(plasma membrane);GO:0006349(regulation of gene expression by genetic imprinting);GO:0006357(regulation of transcription by RNA polymerase II);GO:0007283(spermatogenesis);GO:0017053(transcriptional repressor complex);GO:0034773(histone H4-K20 trimethylation);GO:0036124(histone H3-K9 trimethylation);G…	NA	4.3e-07	2	9,202,	0,4335	-6.37	-5.63	1.77	3' UTR	1	187385395	187452537	67143	1
chr1	188464118	188464208	91	ENSSSCG00000005078	ENSSSCT00000045882	protein_coding	128765	DAAM1	dishevelled associated activator of morphogenesis 1 [Source:NCBI gene;Acc:100517445]	GO:0001725(stress fiber);GO:0003779(actin binding);GO:0005829(cytosol);GO:0005886(plasma membrane);GO:0016043(cellular component organization);GO:0017048(Rho GTPase binding);GO:0030036(actin cytoskeleton organization);GO:0031514(motile cilium);GO:0036064(ciliary basal body);GO:0042802(identical protein binding)	04310(Wnt signaling pathway)	3.2e-08	1	91,	0	-7.5	-6.74	1.46	Exon (ENSSSCT00000045882/ENSSSCG00000005078, exon 6 of 26)	1	188335353	188511087	175735	1
chr1	188507003	188509110	2108	ENSSSCG00000005078	ENSSSCT00000045882	protein_coding	171650	DAAM1	dishevelled associated activator of morphogenesis 1 [Source:NCBI gene;Acc:100517445]	GO:0001725(stress fiber);GO:0003779(actin binding);GO:0005829(cytosol);GO:0005886(plasma membrane);GO:0016043(cellular component organization);GO:0017048(Rho GTPase binding);GO:0030036(actin cytoskeleton organization);GO:0031514(motile cilium);GO:0036064(ciliary basal body);GO:0042802(identical protein binding)	04310(Wnt signaling pathway)	1e-127	2	37,772,	0,1336	-127	-126	7.47	3' UTR	1	188335353	188511087	175735	1
chr1	188509889	188510009	121	ENSSSCG00000005078	ENSSSCT00000045882	protein_coding	174536	DAAM1	dishevelled associated activator of morphogenesis 1 [Source:NCBI gene;Acc:100517445]	GO:0001725(stress fiber);GO:0003779(actin binding);GO:0005829(cytosol);GO:0005886(plasma membrane);GO:0016043(cellular component organization);GO:0017048(Rho GTPase binding);GO:0030036(actin cytoskeleton organization);GO:0031514(motile cilium);GO:0036064(ciliary basal body);GO:0042802(identical protein binding)	04310(Wnt signaling pathway)	0.0032	1	121,	0	-2.49	-1.85	2.04	3' UTR	1	188335353	188511087	175735	1
chr1	188616786	188616965	180	ENSSSCG00000034798	ENSSSCT00000046375	protein_coding	18912	JKAMP	JNK1/MAPK8 associated membrane protein [Source:NCBI gene;Acc:110262314]	GO:0006986(response to unfolded protein);GO:0016020(membrane);GO:0016021(integral component of membrane)	NA	0.00011	1	180,	0	-3.94	-3.26	1.71	3' UTR	1	188597874	188619486	21613	1
chr1	188617475	188617594	120	ENSSSCG00000034798	ENSSSCT00000046375	protein_coding	19601	JKAMP	JNK1/MAPK8 associated membrane protein [Source:NCBI gene;Acc:110262314]	GO:0006986(response to unfolded protein);GO:0016020(membrane);GO:0016021(integral component of membrane)	NA	0.0038	1	120,	0	-2.42	-1.78	2.28	3' UTR	1	188597874	188619486	21613	1
chr1	189110458	189110667	210	ENSSSCG00000005082	ENSSSCT00000005601	protein_coding	0	PCNX4	pecanex 4 [Source:NCBI gene;Acc:100151999]	GO:0016020(membrane);GO:0016021(integral component of membrane)	NA	5e-16	1	210,	0	-15.3	-14.5	3.81	5' UTR	1	189110458	189151734	41277	1
chr1	189110817	189121687	10871	ENSSSCG00000005082	ENSSSCT00000005601	protein_coding	359	PCNX4	pecanex 4 [Source:NCBI gene;Acc:100151999]	GO:0016020(membrane);GO:0016021(integral component of membrane)	NA	1e-141	2	131,708,	0,10163	-141	-139	8.48	5' UTR	1	189110458	189151734	41277	1
chr1	189123085	189123235	151	ENSSSCG00000005082	ENSSSCT00000005601	protein_coding	12627	PCNX4	pecanex 4 [Source:NCBI gene;Acc:100151999]	GO:0016020(membrane);GO:0016021(integral component of membrane)	NA	0.00069	1	151,	0	-3.16	-2.5	2.25	5' UTR	1	189110458	189151734	41277	1
chr1	189124882	189125577	696	ENSSSCG00000005082	ENSSSCT00000005601	protein_coding	14424	PCNX4	pecanex 4 [Source:NCBI gene;Acc:100151999]	GO:0016020(membrane);GO:0016021(integral component of membrane)	NA	2.5e-33	2	408,42,	0,654	-32.6	-31.7	3.31	Exon (ENSSSCT00000005601/ENSSSCG00000005082, exon 4 of 11)	1	189110458	189151734	41277	1
chr1	189132464	189149878	17415	ENSSSCG00000005082	ENSSSCT00000005601	protein_coding	22006	PCNX4	pecanex 4 [Source:NCBI gene;Acc:100151999]	GO:0016020(membrane);GO:0016021(integral component of membrane)	NA	0	4	19,1037,187,44,	0,4265,5956,17371	-357	-Inf	9.77	Exon (ENSSSCT00000005601/ENSSSCG00000005082, exon 8 of 11)	1	189110458	189151734	41277	1
chr1	189149938	189150507	570	ENSSSCG00000005082	ENSSSCT00000005601	protein_coding	39480	PCNX4	pecanex 4 [Source:NCBI gene;Acc:100151999]	GO:0016020(membrane);GO:0016021(integral component of membrane)	NA	2e-50	1	570,	0	-49.7	-48.7	6.75	3' UTR	1	189110458	189151734	41277	1
chr1	189249751	189249841	91	ENSSSCG00000005084	ENSSSCT00000005604	protein_coding	5777	PPM1A	protein phosphatase, Mg2+/Mn2+ dependent 1A [Source:NCBI gene;Acc:100738389]	GO:0000287(magnesium ion binding);GO:0003824(catalytic activity);GO:0004721(phosphoprotein phosphatase activity);GO:0004722(protein serine/threonine phosphatase activity);GO:0004724(magnesium-dependent protein serine/threonine phosphatase activity);GO:0005634(nucleus);GO:0005829(cytosol);GO:0005886(plasma membrane);GO:0006470(protein dephosphorylation);GO:0006499(N-terminal protein myristoylation…	04010(MAPK signaling pathway)	0.0058	1	91,	0	-2.24	-1.62	1.81	5' UTR	1	189243974	189290175	46202	1
chr1	189279763	189290446	10684	ENSSSCG00000005084	ENSSSCT00000005604	protein_coding	35789	PPM1A	protein phosphatase, Mg2+/Mn2+ dependent 1A [Source:NCBI gene;Acc:100738389]	GO:0000287(magnesium ion binding);GO:0003824(catalytic activity);GO:0004721(phosphoprotein phosphatase activity);GO:0004722(protein serine/threonine phosphatase activity);GO:0004724(magnesium-dependent protein serine/threonine phosphatase activity);GO:0005634(nucleus);GO:0005829(cytosol);GO:0005886(plasma membrane);GO:0006470(protein dephosphorylation);GO:0006499(N-terminal protein myristoylation…	04010(MAPK signaling pathway)	0	6	848,118,109,58,96,301,	0,3654,7864,9426,9561,10383	-729	-Inf	10.5	5' UTR	1	189243974	189290175	46202	1
chr1	189748067	189763583	15517	ENSSSCG00000005090	ENSSSCT00000005610	protein_coding	57723	MNAT1	MNAT1, CDK activating kinase assembly factor [Source:NCBI gene;Acc:100310799]	GO:0005654(nucleoplasm);GO:0005675(transcription factor TFIIH holo complex);GO:0005694(chromosome);GO:0005737(cytoplasm);GO:0005829(cytosol);GO:0006289(nucleotide-excision repair);GO:0006355(regulation of transcription, DNA-templated);GO:0006357(regulation of transcription by RNA polymerase II);GO:0006366(transcription by RNA polymerase II);GO:0006468(protein phosphorylation);GO:0007512(adult hea…	03022(Basal transcription factors);03420(Nucleotide excision repair)	5.9e-06	3	7,104,69,	0,9420,15448	-5.23	-4.51	2.21	Exon (ENSSSCT00000005610/ENSSSCG00000005090, exon 3 of 8)	1	189690344	189910589	220246	1
chr1	189909903	189910082	180	ENSSSCG00000005090	ENSSSCT00000005610	protein_coding	219559	MNAT1	MNAT1, CDK activating kinase assembly factor [Source:NCBI gene;Acc:100310799]	GO:0005654(nucleoplasm);GO:0005675(transcription factor TFIIH holo complex);GO:0005694(chromosome);GO:0005737(cytoplasm);GO:0005829(cytosol);GO:0006289(nucleotide-excision repair);GO:0006355(regulation of transcription, DNA-templated);GO:0006357(regulation of transcription by RNA polymerase II);GO:0006366(transcription by RNA polymerase II);GO:0006468(protein phosphorylation);GO:0007512(adult hea…	03022(Basal transcription factors);03420(Nucleotide excision repair)	0.023	1	180,	0	-1.63	-1.03	2.3	3' UTR	1	189690344	189910589	220246	1
chr1	190206368	190206457	90	ENSSSCG00000005095	ENSSSCT00000005616	protein_coding	269	ENSSSCG00000005095	protein kinase C eta [Source:NCBI gene;Acc:100152637]	GO:0000166(nucleotide binding);GO:0004672(protein kinase activity);GO:0004674(protein serine/threonine kinase activity);GO:0004697(protein kinase C activity);GO:0005524(ATP binding);GO:0005737(cytoplasm);GO:0005829(cytosol);GO:0005886(plasma membrane);GO:0005911(cell-cell junction);GO:0006468(protein phosphorylation);GO:0010744(positive regulation of macrophage derived foam cell differentiation);…	04270(Vascular smooth muscle contraction);04750(Inflammatory mediator regulation of TRP channels)	0.00022	1	90,	0	-3.66	-2.98	3.16	5' UTR	1	190206099	190441946	235848	1
chr1	190438182	190439317	1136	ENSSSCG00000005095	ENSSSCT00000005616	protein_coding	232083	ENSSSCG00000005095	protein kinase C eta [Source:NCBI gene;Acc:100152637]	GO:0000166(nucleotide binding);GO:0004672(protein kinase activity);GO:0004674(protein serine/threonine kinase activity);GO:0004697(protein kinase C activity);GO:0005524(ATP binding);GO:0005737(cytoplasm);GO:0005829(cytosol);GO:0005886(plasma membrane);GO:0005911(cell-cell junction);GO:0006468(protein phosphorylation);GO:0010744(positive regulation of macrophage derived foam cell differentiation);…	04270(Vascular smooth muscle contraction);04750(Inflammatory mediator regulation of TRP channels)	0	1	1136,	0	-514	-Inf	9.59	3' UTR	1	190206099	190441946	235848	1
chr1	190440691	190440841	151	ENSSSCG00000005095	ENSSSCT00000005616	protein_coding	234592	ENSSSCG00000005095	protein kinase C eta [Source:NCBI gene;Acc:100152637]	GO:0000166(nucleotide binding);GO:0004672(protein kinase activity);GO:0004674(protein serine/threonine kinase activity);GO:0004697(protein kinase C activity);GO:0005524(ATP binding);GO:0005737(cytoplasm);GO:0005829(cytosol);GO:0005886(plasma membrane);GO:0005911(cell-cell junction);GO:0006468(protein phosphorylation);GO:0010744(positive regulation of macrophage derived foam cell differentiation);…	04270(Vascular smooth muscle contraction);04750(Inflammatory mediator regulation of TRP channels)	0.0081	1	151,	0	-2.09	-1.47	8.84	3' UTR	1	190206099	190441946	235848	1
chr1	190668834	190669014	181	ENSSSCG00000005096	ENSSSCT00000005618	protein_coding	43541	HIF1A	hypoxia inducible factor 1 subunit alpha [Source:NCBI gene;Acc:396696]	GO:0000981(DNA-binding transcription factor activity, RNA polymerase II-specific);GO:0001228(DNA-binding transcription activator activity, RNA polymerase II-specific);GO:0001525(angiogenesis);GO:0001568(blood vessel development);GO:0001666(response to hypoxia);GO:0001755(neural crest cell migration);GO:0001837(epithelial to mesenchymal transition);GO:0001892(embryonic placenta development);GO:000…	04066(HIF-1 signaling pathway);04137(Mitophagy - animal);04140(Autophagy - animal);04659(Th17 cell differentiation);04919(Thyroid hormone signaling pathway);05167(Kaposi sarcoma-associated herpesvirus infection);05200(Pathways in cancer);05205(Proteoglycans in cancer);05211(Renal cell carcinoma);05230(Central carbon metabolism in cancer);05231(Choline metabolism in cancer)	1e-153	1	181,	0	-153	-151	2.67	Exon (ENSSSCT00000005618/ENSSSCG00000005096, exon 13 of 16)	1	190625293	190674845	49553	1
chr1	190709352	190712538	3187	ENSSSCG00000005097	ENSSSCT00000005619	protein_coding	31448	SNAPC1	small nuclear RNA activating complex polypeptide 1 [Source:NCBI gene;Acc:100521309]	GO:0005634(nucleus);GO:0005730(nucleolus);GO:0019185(snRNA-activating protein complex);GO:0042795(snRNA transcription by RNA polymerase II);GO:0042796(snRNA transcription by RNA polymerase III);GO:0043565(sequence-specific DNA binding)	NA	0.004	2	83,157,	0,3030	-2.4	-1.77	2.65	3' UTR	1	190677904	190714756	36853	1
chr1	190906180	190983892	77713	ENSSSCG00000005098	ENSSSCT00000005620	protein_coding	31216	SYT16	synaptotagmin 16 [Source:NCBI gene;Acc:100522358]	GO:0005543(phospholipid binding);GO:0006887(exocytosis);GO:0042803(protein homodimerization activity);GO:0046982(protein heterodimerization activity)	NA	3.2e-54	2	579,104,	0,77609	-53.5	-52.5	10.1	5' UTR	1	190874964	191026649	151686	1
chr1	191025907	191026204	298	ENSSSCG00000005098	ENSSSCT00000005620	protein_coding	150943	SYT16	synaptotagmin 16 [Source:NCBI gene;Acc:100522358]	GO:0005543(phospholipid binding);GO:0006887(exocytosis);GO:0042803(protein homodimerization activity);GO:0046982(protein heterodimerization activity)	NA	3.5e-07	1	298,	0	-6.46	-5.72	4.22	3' UTR	1	190874964	191026649	151686	1
chr1	191269830	191270749	920	ENSSSCG00000005103	ENSSSCT00000005625	protein_coding	6394	ENSSSCG00000005103	DET1, COP1 ubiquitin ligase partner [Source:NCBI gene;Acc:100521834]	NA	04120(Ubiquitin mediated proteolysis)	1e-244	1	920,	0	-244	-242	9.41	Exon (ENSSSCT00000005625/ENSSSCG00000005103, exon 2 of 4)	1	191263436	191284535	21100	1
chr1	191284493	191284701	209	ENSSSCG00000005103	ENSSSCT00000005625	protein_coding	21057	ENSSSCG00000005103	DET1, COP1 ubiquitin ligase partner [Source:NCBI gene;Acc:100521834]	NA	04120(Ubiquitin mediated proteolysis)	4.4e-10	1	209,	0	-9.36	-8.57	2.55	3' UTR	1	191263436	191284535	21100	1
chr1	191330966	191331319	354	ENSSSCG00000005105	ENSSSCT00000005627	protein_coding	8967	MRPL46	mitochondrial ribosomal protein L46 [Source:NCBI gene;Acc:100523040]	GO:0003735(structural constituent of ribosome);GO:0005654(nucleoplasm);GO:0005739(mitochondrion);GO:0005762(mitochondrial large ribosomal subunit);GO:0016787(hydrolase activity);GO:0030054(cell junction)	NA	0	1	354,	0	-415	-Inf	7.5	3' UTR	1	191321999	191331319	9321	1
chr1	194352476	194352835	360	ENSSSCG00000028558	ENSSSCT00000023144	protein_coding	477	SGPP1	sphingosine-1-phosphate phosphatase 1 [Source:NCBI gene;Acc:100626032]	GO:0005634(nucleus);GO:0005654(nucleoplasm);GO:0005783(endoplasmic reticulum);GO:0006665(sphingolipid metabolic process);GO:0006668(sphinganine-1-phosphate metabolic process);GO:0006670(sphingosine metabolic process);GO:0016020(membrane);GO:0016021(integral component of membrane);GO:0016311(dephosphorylation);GO:0042392(sphingosine-1-phosphate phosphatase activity);GO:0097191(extrinsic apoptotic …	00600(Sphingolipid metabolism);04071(Sphingolipid signaling pathway)	7.9e-96	1	360,	0	-95.1	-93.9	4.79	Exon (ENSSSCT00000023144/ENSSSCG00000028558, exon 1 of 3)	1	194351999	194380906	28908	1
chr1	194378578	194378907	330	ENSSSCG00000028558	ENSSSCT00000023144	protein_coding	26579	SGPP1	sphingosine-1-phosphate phosphatase 1 [Source:NCBI gene;Acc:100626032]	GO:0005634(nucleus);GO:0005654(nucleoplasm);GO:0005783(endoplasmic reticulum);GO:0006665(sphingolipid metabolic process);GO:0006668(sphinganine-1-phosphate metabolic process);GO:0006670(sphingosine metabolic process);GO:0016020(membrane);GO:0016021(integral component of membrane);GO:0016311(dephosphorylation);GO:0042392(sphingosine-1-phosphate phosphatase activity);GO:0097191(extrinsic apoptotic …	00600(Sphingolipid metabolism);04071(Sphingolipid signaling pathway)	5e-56	1	330,	0	-55.3	-54.3	1.93	Exon (ENSSSCT00000023144/ENSSSCG00000028558, exon 3 of 3)	1	194351999	194380906	28908	1
chr1	194440059	194475058	35000	ENSSSCG00000005112	ENSSSCT00000051656	protein_coding	0	WDR89	WD repeat domain 89 [Source:NCBI gene;Acc:100739573]	GO:0005515(protein binding)	NA	1e-106	3	34,119,1221,	0,29687,33779	-106	-105	10.1	5' UTR	1	194469746	194475924	6179	1
chr1	194475207	194475416	210	ENSSSCG00000005112	ENSSSCT00000046508	protein_coding	35387	WDR89	WD repeat domain 89 [Source:NCBI gene;Acc:100739573]	GO:0005515(protein binding)	NA	1.3e-05	1	210,	0	-4.89	-4.18	2.43	3' UTR	1	194439820	194475870	36051	1
chr1	194504962	194505440	479	ENSSSCG00000026382	ENSSSCT00000032151	protein_coding	0	PPP2R5E	protein phosphatase 2 regulatory subunit B'epsilon [Source:NCBI gene;Acc:100525377]	GO:0000159(protein phosphatase type 2A complex);GO:0005634(nucleus);GO:0005829(cytosol);GO:0006470(protein dephosphorylation);GO:0007165(signal transduction);GO:0019888(protein phosphatase regulator activity);GO:0031952(regulation of protein autophosphorylation);GO:0043666(regulation of phosphoprotein phosphatase activity);GO:0072542(protein phosphatase activator activity)	03015(mRNA surveillance pathway);04071(Sphingolipid signaling pathway);04114(Oocyte meiosis);04151(PI3K-Akt signaling pathway);04152(AMPK signaling pathway);04261(Adrenergic signaling in cardiomyocytes);04728(Dopaminergic synapse);05165(Human papillomavirus infection)	1.3e-26	1	479,	0	-25.9	-25	2.76	5' UTR	1	194504962	194657743	152782	1
chr1	194586366	194611951	25586	ENSSSCG00000026382	ENSSSCT00000032151	protein_coding	81404	PPP2R5E	protein phosphatase 2 regulatory subunit B'epsilon [Source:NCBI gene;Acc:100525377]	GO:0000159(protein phosphatase type 2A complex);GO:0005634(nucleus);GO:0005829(cytosol);GO:0006470(protein dephosphorylation);GO:0007165(signal transduction);GO:0019888(protein phosphatase regulator activity);GO:0031952(regulation of protein autophosphorylation);GO:0043666(regulation of phosphoprotein phosphatase activity);GO:0072542(protein phosphatase activator activity)	03015(mRNA surveillance pathway);04071(Sphingolipid signaling pathway);04114(Oocyte meiosis);04151(PI3K-Akt signaling pathway);04152(AMPK signaling pathway);04261(Adrenergic signaling in cardiomyocytes);04728(Dopaminergic synapse);05165(Human papillomavirus infection)	1.3e-11	2	161,49,	0,25537	-10.9	-10.1	1.63	Exon (ENSSSCT00000032151/ENSSSCG00000026382, exon 3 of 14)	1	194504962	194657743	152782	1
chr1	194653108	194653587	480	ENSSSCG00000026382	ENSSSCT00000032151	protein_coding	148146	PPP2R5E	protein phosphatase 2 regulatory subunit B'epsilon [Source:NCBI gene;Acc:100525377]	GO:0000159(protein phosphatase type 2A complex);GO:0005634(nucleus);GO:0005829(cytosol);GO:0006470(protein dephosphorylation);GO:0007165(signal transduction);GO:0019888(protein phosphatase regulator activity);GO:0031952(regulation of protein autophosphorylation);GO:0043666(regulation of phosphoprotein phosphatase activity);GO:0072542(protein phosphatase activator activity)	03015(mRNA surveillance pathway);04071(Sphingolipid signaling pathway);04114(Oocyte meiosis);04151(PI3K-Akt signaling pathway);04152(AMPK signaling pathway);04261(Adrenergic signaling in cardiomyocytes);04728(Dopaminergic synapse);05165(Human papillomavirus infection)	1e-141	1	480,	0	-141	-139	8.77	3' UTR	1	194504962	194657743	152782	1
chr1	194654783	194654962	180	ENSSSCG00000026382	ENSSSCT00000032151	protein_coding	149821	PPP2R5E	protein phosphatase 2 regulatory subunit B'epsilon [Source:NCBI gene;Acc:100525377]	GO:0000159(protein phosphatase type 2A complex);GO:0005634(nucleus);GO:0005829(cytosol);GO:0006470(protein dephosphorylation);GO:0007165(signal transduction);GO:0019888(protein phosphatase regulator activity);GO:0031952(regulation of protein autophosphorylation);GO:0043666(regulation of phosphoprotein phosphatase activity);GO:0072542(protein phosphatase activator activity)	03015(mRNA surveillance pathway);04071(Sphingolipid signaling pathway);04114(Oocyte meiosis);04151(PI3K-Akt signaling pathway);04152(AMPK signaling pathway);04261(Adrenergic signaling in cardiomyocytes);04728(Dopaminergic synapse);05165(Human papillomavirus infection)	5.1e-08	1	180,	0	-7.29	-6.54	1.78	3' UTR	1	194504962	194657743	152782	1
chr1	196176164	196176343	180	ENSSSCG00000005126	ENSSSCT00000005651	protein_coding	89	PLAA	phospholipase A2 activating protein [Source:NCBI gene;Acc:100511733]	GO:0005515(protein binding);GO:0005634(nucleus);GO:0005737(cytoplasm);GO:0006693(prostaglandin metabolic process);GO:0006954(inflammatory response);GO:0010992(ubiquitin recycling);GO:0016005(phospholipase A2 activator activity);GO:0016236(macroautophagy);GO:0032430(positive regulation of phospholipase A2 activity);GO:0043130(ubiquitin binding);GO:0043161(proteasome-mediated ubiquitin-dependent pr…	04141(Protein processing in endoplasmic reticulum)	6.3e-06	1	180,	0	-5.2	-4.48	11	5' UTR	1	196176075	196219438	43364	1
chr1	196218956	196219612	657	ENSSSCG00000005126	ENSSSCT00000005651	protein_coding	42881	PLAA	phospholipase A2 activating protein [Source:NCBI gene;Acc:100511733]	GO:0005515(protein binding);GO:0005634(nucleus);GO:0005737(cytoplasm);GO:0006693(prostaglandin metabolic process);GO:0006954(inflammatory response);GO:0010992(ubiquitin recycling);GO:0016005(phospholipase A2 activator activity);GO:0016236(macroautophagy);GO:0032430(positive regulation of phospholipase A2 activity);GO:0043130(ubiquitin binding);GO:0043161(proteasome-mediated ubiquitin-dependent pr…	04141(Protein processing in endoplasmic reticulum)	1e-155	1	657,	0	-155	-154	3.71	3' UTR	1	196176075	196219438	43364	1
chr1	196229511	196235530	6020	ENSSSCG00000005127	ENSSSCT00000005652	protein_coding	120	CAAP1	caspase activity and apoptosis inhibitor 1 [Source:NCBI gene;Acc:100511909]	GO:0042981(regulation of apoptotic process);GO:2001268(negative regulation of cysteine-type endopeptidase activity involved in apoptotic signaling pathway)	NA	1.4e-08	2	414,67,	0,5953	-7.85	-7.08	7.36	5' UTR	1	196229391	196276252	46862	1
chr1	196272533	196272773	241	ENSSSCG00000005127	ENSSSCT00000005652	protein_coding	43142	CAAP1	caspase activity and apoptosis inhibitor 1 [Source:NCBI gene;Acc:100511909]	GO:0042981(regulation of apoptotic process);GO:2001268(negative regulation of cysteine-type endopeptidase activity involved in apoptotic signaling pathway)	NA	3.2e-12	1	241,	0	-11.5	-10.7	3.68	3' UTR	1	196229391	196276252	46862	1
chr1	199133269	199133418	150	ENSSSCG00000005130	ENSSSCT00000063474	protein_coding	169757	ELAVL2	ELAV like RNA binding protein 2 [Source:NCBI gene;Acc:100153303]	GO:0003676(nucleic acid binding);GO:0003723(RNA binding)	NA	0.0019	1	150,	0	-2.73	-2.08	11	3' UTR	1	198963512	199133383	169872	1
chr1	200761034	200765304	4271	ENSSSCG00000034120	ENSSSCT00000005658	protein_coding	30	CDKN2B	cyclin dependent kinase inhibitor 2B [Source:NCBI gene;Acc:397227]	GO:0000079(regulation of cyclin-dependent protein serine/threonine kinase activity);GO:0000086(G2/M transition of mitotic cell cycle);GO:0004861(cyclin-dependent protein serine/threonine kinase inhibitor activity);GO:0005515(protein binding);GO:0005634(nucleus);GO:0005737(cytoplasm);GO:0007050(cell cycle arrest);GO:0007093(mitotic cell cycle checkpoint);GO:0008285(negative regulation of cell popu…	04068(FoxO signaling pathway);04110(Cell cycle);04218(Cellular senescence);04350(TGF-beta signaling pathway);04934(Cushing syndrome);05166(Human T-cell leukemia virus 1 infection);05200(Pathways in cancer);05203(Viral carcinogenesis);05222(Small cell lung cancer);05226(Gastric cancer)	1.6e-89	2	457,1400,	0,2871	-88.8	-87.6	7.9	5' UTR	1	200761004	200766056	5053	1
chr1	200768837	200769106	270	ENSSSCG00000034120	ENSSSCT00000048181	protein_coding	7825	CDKN2B	cyclin dependent kinase inhibitor 2B [Source:NCBI gene;Acc:397227]	GO:0000079(regulation of cyclin-dependent protein serine/threonine kinase activity);GO:0000086(G2/M transition of mitotic cell cycle);GO:0004861(cyclin-dependent protein serine/threonine kinase inhibitor activity);GO:0005515(protein binding);GO:0005634(nucleus);GO:0005737(cytoplasm);GO:0007050(cell cycle arrest);GO:0007093(mitotic cell cycle checkpoint);GO:0008285(negative regulation of cell popu…	04068(FoxO signaling pathway);04110(Cell cycle);04218(Cellular senescence);04350(TGF-beta signaling pathway);04934(Cushing syndrome);05166(Human T-cell leukemia virus 1 infection);05200(Pathways in cancer);05203(Viral carcinogenesis);05222(Small cell lung cancer);05226(Gastric cancer)	2.2e-06	1	270,	0	-5.65	-4.93	3.17	3' UTR	1	200761012	200770633	9622	1
chr1	201223599	201224180	582	ENSSSCG00000005136	ENSSSCT00000005664	protein_coding	0	IFNE	interferon epsilon [Source:NCBI gene;Acc:100125969]	GO:0002250(adaptive immune response);GO:0002286(T cell activation involved in immune response);GO:0002323(natural killer cell activation involved in immune response);GO:0005125(cytokine activity);GO:0005126(cytokine receptor binding);GO:0005132(type I interferon receptor binding);GO:0005576(extracellular region);GO:0005615(extracellular space);GO:0006952(defense response);GO:0006959(humoral immun…	04060(Cytokine-cytokine receptor interaction);04622(RIG-I-like receptor signaling pathway);04630(Jak-STAT signaling pathway)	2e-25	1	582,	0	-24.7	-23.8	21.4	Exon (ENSSSCT00000005664/ENSSSCG00000005136, exon 1 of 1)	1	201223599	201224180	582	1
chr1	201851082	201851495	414	ENSSSCG00000005163	ENSSSCT00000005691	protein_coding	147	IFNB1	interferon beta 1 [Source:NCBI gene;Acc:445459]	GO:0002250(adaptive immune response);GO:0002286(T cell activation involved in immune response);GO:0002312(B cell activation involved in immune response);GO:0002323(natural killer cell activation involved in immune response);GO:0005125(cytokine activity);GO:0005126(cytokine receptor binding);GO:0005132(type I interferon receptor binding);GO:0005576(extracellular region);GO:0005615(extracellular sp…	04060(Cytokine-cytokine receptor interaction);04151(PI3K-Akt signaling pathway);04217(Necroptosis);04380(Osteoclast differentiation);04620(Toll-like receptor signaling pathway);04621(NOD-like receptor signaling pathway);04622(RIG-I-like receptor signaling pathway);04623(Cytosolic DNA-sensing pathway);04630(Jak-STAT signaling pathway);04650(Natural killer cell mediated cytotoxicity);04668(TNF sign…	3.4e-09	1	414,	0	-8.47	-7.69	16.6	Exon (ENSSSCT00000005691/ENSSSCG00000005163, exon 1 of 1)	1	201850935	201851495	561	1
chr1	203447342	203447641	300	ENSSSCG00000005169	ENSSSCT00000005698	protein_coding	2970	RPS6	ribosomal protein S6 [Source:NCBI gene;Acc:100038023]	GO:0000082(G1/S transition of mitotic cell cycle);GO:0000278(mitotic cell cycle);GO:0001890(placenta development);GO:0002309(T cell proliferation involved in immune response);GO:0003735(structural constituent of ribosome);GO:0005622(intracellular);GO:0005634(nucleus);GO:0005730(nucleolus);GO:0005737(cytoplasm);GO:0005783(endoplasmic reticulum);GO:0005829(cytosol);GO:0005840(ribosome);GO:0005844(p…	01521(EGFR tyrosine kinase inhibitor resistance);03010(Ribosome);04066(HIF-1 signaling pathway);04150(mTOR signaling pathway);04151(PI3K-Akt signaling pathway);04371(Apelin signaling pathway);04714(Thermogenesis);04910(Insulin signaling pathway);05205(Proteoglycans in cancer)	1e-101	1	300,	0	-101	-99.4	3.09	3' UTR	1	203444372	203447602	3231	1
chr1	203694063	203708988	14926	ENSSSCG00000035863	ENSSSCT00000054843	protein_coding	10188	PLIN2	perilipin 2 [Source:NCBI gene;Acc:397402]	GO:0005634(nucleus);GO:0005737(cytoplasm);GO:0005811(lipid droplet);GO:0005829(cytosol);GO:0005886(plasma membrane);GO:0015909(long-chain fatty acid transport);GO:0019915(lipid storage)	03320(PPAR signaling pathway)	0.00018	2	42,109,	0,14817	-3.74	-3.05	1.1	Exon (ENSSSCT00000054843/ENSSSCG00000035863, exon 8 of 9)	1	203683875	203713121	29247	1
chr1	203764968	203768318	3351	ENSSSCG00000005173	ENSSSCT00000005703	protein_coding	44712	HAUS6	HAUS augmin like complex subunit 6 [Source:NCBI gene;Acc:100153687]	GO:0005813(centrosome);GO:0005815(microtubule organizing center);GO:0005829(cytosol);GO:0007098(centrosome cycle);GO:0016607(nuclear speck);GO:0051225(spindle assembly);GO:0070652(HAUS complex)	NA	4e-93	2	281,1129,	0,2222	-92.4	-91.2	10.2	3' UTR	1	203720256	203771228	50973	1
chr1	203770058	203770208	151	ENSSSCG00000005173	ENSSSCT00000005703	protein_coding	49802	HAUS6	HAUS augmin like complex subunit 6 [Source:NCBI gene;Acc:100153687]	GO:0005813(centrosome);GO:0005815(microtubule organizing center);GO:0005829(cytosol);GO:0007098(centrosome cycle);GO:0016607(nuclear speck);GO:0051225(spindle assembly);GO:0070652(HAUS complex)	NA	1.6e-50	1	151,	0	-49.8	-48.8	3.27	3' UTR	1	203720256	203771228	50973	1
chr1	206352713	206352982	270	ENSSSCG00000005180	ENSSSCT00000044003	protein_coding	427605	BNC2	basonuclin 2 [Source:NCBI gene;Acc:100513064]	GO:0003416(endochondral bone growth);GO:0003676(nucleic acid binding);GO:0003677(DNA binding);GO:0005634(nucleus);GO:0005654(nucleoplasm);GO:0043586(tongue development);GO:0060021(roof of mouth development);GO:0060485(mesenchyme development)	NA	2.5e-36	1	270,	0	-35.6	-34.6	3.76	Exon (ENSSSCT00000044003/ENSSSCG00000005180, exon 5 of 6)	1	205925108	206374319	449212	1
chr1	206353162	206353251	90	ENSSSCG00000005180	ENSSSCT00000044003	protein_coding	428054	BNC2	basonuclin 2 [Source:NCBI gene;Acc:100513064]	GO:0003416(endochondral bone growth);GO:0003676(nucleic acid binding);GO:0003677(DNA binding);GO:0005634(nucleus);GO:0005654(nucleoplasm);GO:0043586(tongue development);GO:0060021(roof of mouth development);GO:0060485(mesenchyme development)	NA	0.0085	1	90,	0	-2.07	-1.45	1.84	Exon (ENSSSCT00000044003/ENSSSCG00000005180, exon 5 of 6)	1	205925108	206374319	449212	1
chr1	206353550	206353849	300	ENSSSCG00000005180	ENSSSCT00000044003	protein_coding	428442	BNC2	basonuclin 2 [Source:NCBI gene;Acc:100513064]	GO:0003416(endochondral bone growth);GO:0003676(nucleic acid binding);GO:0003677(DNA binding);GO:0005634(nucleus);GO:0005654(nucleoplasm);GO:0043586(tongue development);GO:0060021(roof of mouth development);GO:0060485(mesenchyme development)	NA	1.6e-27	1	300,	0	-26.8	-25.9	3.25	Exon (ENSSSCT00000044003/ENSSSCG00000005180, exon 5 of 6)	1	205925108	206374319	449212	1
chr1	206353968	206354267	300	ENSSSCG00000005180	ENSSSCT00000044003	protein_coding	428860	BNC2	basonuclin 2 [Source:NCBI gene;Acc:100513064]	GO:0003416(endochondral bone growth);GO:0003676(nucleic acid binding);GO:0003677(DNA binding);GO:0005634(nucleus);GO:0005654(nucleoplasm);GO:0043586(tongue development);GO:0060021(roof of mouth development);GO:0060485(mesenchyme development)	NA	6.3e-27	1	300,	0	-26.2	-25.3	5.95	Exon (ENSSSCT00000044003/ENSSSCG00000005180, exon 5 of 6)	1	205925108	206374319	449212	1
chr1	206354506	206371838	17333	ENSSSCG00000005180	ENSSSCT00000044003	protein_coding	429398	BNC2	basonuclin 2 [Source:NCBI gene;Acc:100513064]	GO:0003416(endochondral bone growth);GO:0003676(nucleic acid binding);GO:0003677(DNA binding);GO:0005634(nucleus);GO:0005654(nucleoplasm);GO:0043586(tongue development);GO:0060021(roof of mouth development);GO:0060485(mesenchyme development)	NA	1e-198	4	140,62,34,781,	0,618,14951,16552	-198	-196	8.76	3' UTR	1	205925108	206374319	449212	1
chr1	206372078	206372317	240	ENSSSCG00000005180	ENSSSCT00000044003	protein_coding	446970	BNC2	basonuclin 2 [Source:NCBI gene;Acc:100513064]	GO:0003416(endochondral bone growth);GO:0003676(nucleic acid binding);GO:0003677(DNA binding);GO:0005634(nucleus);GO:0005654(nucleoplasm);GO:0043586(tongue development);GO:0060021(roof of mouth development);GO:0060485(mesenchyme development)	NA	4e-15	1	240,	0	-14.4	-13.5	3.41	3' UTR	1	205925108	206374319	449212	1
chr1	207199887	207208713	8827	ENSSSCG00000005183	ENSSSCT00000005714	protein_coding	26373	PSIP1	PC4 and SFRS1 interacting protein 1 [Source:NCBI gene;Acc:100157597]	GO:0000395(mRNA 5'-splice site recognition);GO:0005654(nucleoplasm);GO:0006979(response to oxidative stress);GO:0009408(response to heat)	NA	1.6e-18	5	82,76,229,119,273,	0,1691,5767,7052,8554	-17.8	-16.9	4.31	5' UTR	1	207173514	207209029	35516	1
chr1	207211111	207213417	2307	ENSSSCG00000005183	ENSSSCT00000058791	protein_coding	37563	PSIP1	PC4 and SFRS1 interacting protein 1 [Source:NCBI gene;Acc:100157597]	GO:0000395(mRNA 5'-splice site recognition);GO:0005654(nucleoplasm);GO:0006979(response to oxidative stress);GO:0009408(response to heat)	NA	0.0072	2	42,108,	0,2199	-2.14	-1.51	1.74	Exon (ENSSSCT00000058791/ENSSSCG00000005183, exon 15 of 17)	1	207173548	207216438	42891	1
chr1	207486223	207488768	2546	ENSSSCG00000005186	ENSSSCT00000054925	protein_coding	139213	TTC39B	tetratricopeptide repeat domain 39B [Source:NCBI gene;Acc:100515182]	GO:0005515(protein binding);GO:0010874(regulation of cholesterol efflux);GO:0010887(negative regulation of cholesterol storage);GO:0042632(cholesterol homeostasis);GO:0090181(regulation of cholesterol metabolic process)	NA	2.6e-05	2	23,217,	0,2329	-4.58	-3.87	4.79	3' UTR	1	207347010	207488642	141633	1
chr1	207489968	207490118	151	ENSSSCG00000005186	ENSSSCT00000005717	protein_coding	142958	TTC39B	tetratricopeptide repeat domain 39B [Source:NCBI gene;Acc:100515182]	GO:0005515(protein binding);GO:0010874(regulation of cholesterol efflux);GO:0010887(negative regulation of cholesterol storage);GO:0042632(cholesterol homeostasis);GO:0090181(regulation of cholesterol metabolic process)	NA	4.9e-05	1	151,	0	-4.31	-3.62	16.2	3' UTR	1	207347010	207491437	144428	1
[truncated: 23,770 more rows]

## Sheet: CPB2 peak
seqnames	start	end	width	geneId	transcriptId	transcript_biotype	distanceToTSS	geneName	Description	GO	KEGG	score	blockCount	blockSizes	blockStarts	lg.p	lg.fdr	fold_enrchment	annotation	geneChr	geneStart	geneEnd	geneLength	geneStrand
[truncated: 23,054 more rows]
