# Supplementary material for: Comprehensive Analysis of Transcriptome-wide m6A Methylome Upon Clostridium perfringens Beta2 Toxin Exposure in Porcine Intestinal Epithelial Cells by m6A Sequencing
Source: Front Genet. 2021 Oct 19;12:689748. doi: 10.3389/fgene.2021.689748 (PMC8560698; doi:10.3389/fgene.2021.689748)
Supplement: Supplementary file 3 [file Table9.XLSX]

## Sheet: Diff peak and diff expression
seqnames	start	end	width	geneId	transcriptId	transcript_type	distanceToTSS	geneName	GO	KEGG	peak_annotation	diff.p	diff.log2.fc	#N/A	fc	log2(fc)	pval	qval	gene_regulation	significant	FPKM.CPB2_1_input	FPKM.CPB2_2_input	FPKM.CPB2_3_input	FPKM.Control1_input	FPKM.Control2_input	FPKM.Control3_input
chr1	1513698	1515049	1352	ENSSSCG00000004017	ENSSSCT00000004442	protein_coding	17880	FRMD1	GO:0005856(cytoskeleton);GO:0005856(cytoskeleton)	04390(Hippo signaling pathway);04392(Hippo signaling pathway - multiple species);04392(Hippo signaling pathway - multiple species)	5' UTR	0.000131826	-2.09	down	1.68642	0.753962	0.00361131	0.0354857	up	no	0.922815	0.867212	0.935045	0.601498	0.55228	0.462115
chr2	41025657	41025837	181	ENSSSCG00000037358	ENSSSCT00000042621	protein_coding	4959		GO:0005576(extracellular region);GO:0005615(extracellular space);GO:0006953(acute-phase response);GO:0007252(I-kappaB phosphorylation);GO:0009617(response to bacterium);GO:0010629(negative regulation of gene expression);GO:0010739(positive regulation of protein kinase A signaling);GO:0033138(positive regulation of peptidyl-serine phosphorylation);GO:0034364(high-density lipoprotein particle);GO:0…	NA	3' UTR	0.0338844	1.8	up	19.5497	4.28907	1.70127e-36	1.6357e-33	up	yes	1.9725	2.19334	1.8166	0.095725	0.093829	0.116458
chr5	70183279	70183554	276	ENSSSCG00000000774	ENSSSCT00000065704	protein_coding	0	USP18	GO:0004197(cysteine-type endopeptidase activity);GO:0004843(thiol-dependent ubiquitin-specific protease activity);GO:0005829(cytosol);GO:0006511(ubiquitin-dependent protein catabolic process);GO:0009617(response to bacterium);GO:0016579(protein deubiquitination);GO:0019785(ISG15-specific protease activity);GO:0031647(regulation of protein stability);GO:0035634(response to stilbenoid);GO:0036459(t…	NA	5' UTR	0.0239883	1.94	up	7.16964	2.8419	3.13457e-23	1.05889e-20	up	yes	8.47922	7.43075	9.48081	1.10955	1.55132	0.88056
chr15	118857951	118858281	331	ENSSSCG00000025924	ENSSSCT00000032259	protein_coding	20312	IGFBP5	GO:0001558(regulation of cell growth);GO:0001649(osteoblast differentiation);GO:0001968(fibronectin binding);GO:0005520(insulin-like growth factor binding);GO:0005576(extracellular region);GO:0006006(glucose metabolic process);GO:0007565(female pregnancy);GO:0010906(regulation of glucose metabolic process);GO:0014912(negative regulation of smooth muscle cell migration);GO:0017148(negative regulat…	NA	3' UTR	2.81838e-05	1.25	up	4.97199	2.31382	4.75663e-10	3.35894e-08	up	yes	4.80227	11.2521	13.7337	1.70402	2.99647	1.2907
chr1	216668025	216668294	270	ENSSSCG00000005211	ENSSSCT00000058965	protein_coding	14103	CD274	GO:0002845(positive regulation of tolerance induction to tumor cell);GO:0005515(protein binding);GO:0005886(plasma membrane);GO:0006955(immune response);GO:0007165(signal transduction);GO:0007166(cell surface receptor signaling pathway);GO:0009897(external side of plasma membrane);GO:0009986(cell surface);GO:0016020(membrane);GO:0016021(integral component of membrane);GO:0031295(T cell costimulat…	04514(Cell adhesion molecules (CAMs));04514(Cell adhesion molecules (CAMs))	Exon (ENSSSCT00000058965/ENSSSCG00000005211, exon 4 of 7)	0.0354813	-1.64	down	8.5952	3.10353	7.36223e-12	6.91883e-10	up	yes	1.20587	0.81053	0.970641	0.21193	0.0878176	0.0477768
chr13	22651076	22651345	270	ENSSSCG00000011245	ENSSSCT00000012312	protein_coding	352578	ITGA9	GO:0007155(cell adhesion);GO:0007229(integrin-mediated signaling pathway);GO:0008305(integrin complex);GO:0009925(basal plasma membrane);GO:0016020(membrane);GO:0016021(integral component of membrane);GO:0030593(neutrophil chemotaxis)	04151(PI3K-Akt signaling pathway);04510(Focal adhesion);04512(ECM-receptor interaction);04514(Cell adhesion molecules (CAMs));04810(Regulation of actin cytoskeleton);05165(Human papillomavirus infection);05410(Hypertrophic cardiomyopathy (HCM));05412(Arrhythmogenic right ventricular cardiomyopathy (ARVC));05414(Dilated cardiomyopathy (DCM))	3' UTR	0.040738	0.813	up	4.92358	2.29971	3.60312e-19	7.90094e-17	up	yes	4.25199	3.94961	3.74204	0.98602	0.675245	0.764538
chr1	90874114	90874305	192	ENSSSCG00000034949	ENSSSCT00000041079	protein_coding	0		NA	NA	Exon (ENSSSCT00000041079/ENSSSCG00000034949, exon 1 of 1)	0.0416869	-0.603	down	0.598226	-0.741236	0.0181223	0.112711	down	no	7.34813	7.93442	4.95998	11.7844	11.0986	10.9546
chr12	24103577	24103785	209	ENSSSCG00000017522	ENSSSCT00000019076	protein_coding	537	SP6	GO:0000981(DNA-binding transcription factor activity, RNA polymerase II-specific);GO:0003676(nucleic acid binding);GO:0005634(nucleus);GO:0006357(regulation of transcription by RNA polymerase II);GO:0042481(regulation of odontogenesis)	NA	Exon (ENSSSCT00000019076/ENSSSCG00000017522, exon 1 of 1)	0.0125893	-2.06	down	7.45329	2.89788	2.89933e-13	3.26475e-11	up	yes	1.6717	2.52338	1.92358	0.365463	0.136239	0.319233
chr1	57921920	57922759	840	ENSSSCG00000004332	ENSSSCT00000004788	protein_coding	138866	BACH2	GO:0000122(negative regulation of transcription by RNA polymerase II);GO:0000980(RNA polymerase II distal enhancer sequence-specific DNA binding);GO:0001227(DNA-binding transcription repressor activity, RNA polymerase II-specific);GO:0003677(DNA binding);GO:0003700(DNA-binding transcription factor activity);GO:0005515(protein binding);GO:0005634(nucleus);GO:0005829(cytosol);GO:0006355(regulation …	NA	Exon (ENSSSCT00000004788/ENSSSCG00000004332, exon 3 of 5)	0.00112202	1.01	up	4.39278	2.13513	4.40313e-15	6.25395e-13	up	yes	1.25986	1.17789	1.10961	0.222189	0.312334	0.273021
chr17	52088291	52089570	1280	ENSSSCG00000007470	ENSSSCT00000008175	protein_coding	72984	RIPOR3	NA	NA	3' UTR	0.00354813	0.663	up	4.03803	2.01365	3.46949e-17	6.37723e-15	up	yes	4.5821	5.54253	5.47678	1.0653	1.34529	1.45303
chr9	46145306	46146326	1021	ENSSSCG00000015098	ENSSSCT00000062368	protein_coding	12338	CXCR5	GO:0004930(G protein-coupled receptor activity);GO:0006935(chemotaxis);GO:0006955(immune response);GO:0007165(signal transduction);GO:0007186(G protein-coupled receptor signaling pathway);GO:0007204(positive regulation of cytosolic calcium ion concentration);GO:0009897(external side of plasma membrane);GO:0016020(membrane);GO:0016021(integral component of membrane);GO:0016493(C-C chemokine recept…	04060(Cytokine-cytokine receptor interaction);04062(Chemokine signaling pathway);04062(Chemokine signaling pathway)	3' UTR	2.51189e-11	1.2	up	3.84384	1.94255	1.55419e-13	1.79869e-11	up	yes	2.70833	2.67447	3.34777	0.599169	0.871265	0.800882
chr1	219031386	219037101	5716	ENSSSCG00000005227	ENSSSCT00000005761	protein_coding	37235	PUM3	GO:0003723(RNA binding);GO:0005654(nucleoplasm);GO:0005694(chromosome);GO:0005730(nucleolus);GO:0005783(endoplasmic reticulum);GO:0010835(regulation of protein ADP-ribosylation);GO:0010835(regulation of protein ADP-ribosylation)	NA	3' UTR	7.24436e-05	-0.766	down	0.601671	-0.732954	0.000649671	0.00923803	down	no	2.012	2.0396	2.0067	3.46813	3.58551	3.01549
chr9	121457341	121457431	91	ENSSSCG00000033352	ENSSSCT00000059629	protein_coding	1982	FAM163A	GO:0016020(membrane);GO:0016021(integral component of membrane)	NA	3' UTR	0.0223872	5.17	up	3.59347	1.84538	6.34707e-06	0.000178274	up	yes	0.318351	0.247375	0.172905	0.07062	0.040673	0.094255
chr1	273009160	273011165	2006	ENSSSCG00000031407	ENSSSCT00000050026	protein_coding	20203	STKLD1	GO:0004672(protein kinase activity);GO:0005524(ATP binding);GO:0006468(protein phosphorylation);GO:0006468(protein phosphorylation)	NA	Exon (ENSSSCT00000050026/ENSSSCG00000031407, exon 13 of 18)	0.0120226	-0.87	down	1.67038	0.740177	0.0143247	0.096624	up	no	0.874792	0.975072	1.09904	0.670273	0.563201	0.531934
chr10	64998577	64999532	956	ENSSSCG00000022849	ENSSSCT00000037150	protein_coding	50060	IL2RA	GO:0002664(regulation of T cell tolerance induction);GO:0004911(interleukin-2 receptor activity);GO:0016020(membrane);GO:0016021(integral component of membrane);GO:0019976(interleukin-2 binding);GO:0038110(interleukin-2-mediated signaling pathway);GO:0038110(interleukin-2-mediated signaling pathway)	04060(Cytokine-cytokine receptor interaction);04144(Endocytosis);04151(PI3K-Akt signaling pathway);04630(Jak-STAT signaling pathway);04640(Hematopoietic cell lineage);04658(Th1 and Th2 cell differentiation);04659(Th17 cell differentiation);05162(Measles);05166(Human T-cell leukemia virus 1 infection);05200(Pathways in cancer);05200(Pathways in cancer)	3' UTR	1.25893e-16	2.16	up	3.07827	1.62212	2.21974e-09	1.40124e-07	up	yes	1.58664	1.23433	1.23024	0.465039	0.404589	0.446438
chr15	16120857	16120976	120	ENSSSCG00000030013	ENSSSCT00000023810	protein_coding	26525		GO:0000016(lactase activity);GO:0004553(hydrolase activity, hydrolyzing O-glycosyl compounds);GO:0005975(carbohydrate metabolic process);GO:0008152(metabolic process);GO:0008422(beta-glucosidase activity);GO:0016020(membrane);GO:0016021(integral component of membrane);GO:0016787(hydrolase activity);GO:0016798(hydrolase activity, acting on glycosyl bonds)	00052(Galactose metabolism);04973(Carbohydrate digestion and absorption)	Exon (ENSSSCT00000023810/ENSSSCG00000030013, exon 9 of 18)	0.042658	3.67	up	2.9522	1.56179	1.01034e-05	0.000268115	up	yes	0.503128	0.501458	0.276162	0.164123	0.121987	0.147719
chr15	118861579	118861849	271	ENSSSCG00000025924	ENSSSCT00000032259	protein_coding	16744	IGFBP5	GO:0001558(regulation of cell growth);GO:0001649(osteoblast differentiation);GO:0001968(fibronectin binding);GO:0005520(insulin-like growth factor binding);GO:0005576(extracellular region);GO:0006006(glucose metabolic process);GO:0007565(female pregnancy);GO:0010906(regulation of glucose metabolic process);GO:0014912(negative regulation of smooth muscle cell migration);GO:0017148(negative regulat…	NA	3' UTR	0.00275423	-0.733	down	4.97199	2.31382	4.75663e-10	3.35894e-08	up	yes	4.80227	11.2521	13.7337	1.70402	2.99647	1.2907
chr9	10413461	10413971	511	ENSSSCG00000022347	ENSSSCT00000024218	protein_coding	17434	WNT11	GO:0001649(osteoblast differentiation);GO:0001822(kidney development);GO:0001837(epithelial to mesenchymal transition);GO:0003151(outflow tract morphogenesis);GO:0003402(planar cell polarity pathway involved in axis elongation);GO:0005096(GTPase activator activity);GO:0005102(signaling receptor binding);GO:0005109(frizzled binding);GO:0005576(extracellular region);GO:0005615(extracellular space);…	04150(mTOR signaling pathway);04310(Wnt signaling pathway);04390(Hippo signaling pathway);04550(Signaling pathways regulating pluripotency of stem cells);04916(Melanogenesis);04934(Cushing syndrome);05165(Human papillomavirus infection);05200(Pathways in cancer);05205(Proteoglycans in cancer);05217(Basal cell carcinoma);05224(Breast cancer);05225(Hepatocellular carcinoma);05226(Gastric cancer);05…	3' UTR	0.00724436	1.25	up	2.932	1.55189	7.30883e-06	0.000201663	up	yes	0.428594	0.330187	0.504967	0.130072	0.175878	0.125069
chr1	169711695	169711814	120	ENSSSCG00000004986	ENSSSCT00000005500	protein_coding	10944	TRAPPC6B	GO:0005801(cis-Golgi network);GO:0005802(trans-Golgi network);GO:0006888(endoplasmic reticulum to Golgi vesicle-mediated transport);GO:0043087(regulation of GTPase activity);GO:0048193(Golgi vesicle transport);GO:0048193(Golgi vesicle transport)	NA	3' UTR	0.0398107	-0.724	down	1.95582	0.96777	0.0317509	0.164261	up	no	0.983125	4.2808	4.2049	1.10991	1.88796	1.84349
chr1	182104318	182105187	870	ENSSSCG00000035934	ENSSSCT00000045130	protein_coding	98035	TXNDC16	GO:0005623(cell);GO:0005788(endoplasmic reticulum lumen);GO:0016020(membrane);GO:0016021(integral component of membrane);GO:0045454(cell redox homeostasis);GO:0045454(cell redox homeostasis)	NA	3' UTR	0.0467735	-1.34	down	1.68638	0.753931	0.0290732	0.155095	up	no	0.150804	0.118292	0.168143	0.0880336	0.0768619	0.0943808
chr1	184256958	184257107	150	ENSSSCG00000035715	ENSSSCT00000062967	protein_coding	238	GCH1	GO:0003924(GTPase activity);GO:0003934(GTP cyclohydrolase I activity);GO:0005525(GTP binding);GO:0005634(nucleus);GO:0005654(nucleoplasm);GO:0005737(cytoplasm);GO:0005829(cytosol);GO:0006729(tetrahydrobiopterin biosynthetic process);GO:0008217(regulation of blood pressure);GO:0008270(zinc ion binding);GO:0010460(positive regulation of heart rate);GO:0014916(regulation of lung blood pressure);GO:0…	00790(Folate biosynthesis)	Exon (ENSSSCT00000062967/ENSSSCG00000035715, exon 1 of 6)	8.70964e-05	-1.28	down	0.612496	-0.707227	0.000181693	0.0033002	down	no	5.91333	6.59107	6.75485	10.2869	10.7566	10.4004
chr7	32087701	32088538	838	ENSSSCG00000001561	ENSSSCT00000053128	protein_coding	19403	ETV7	GO:0000122(negative regulation of transcription by RNA polymerase II);GO:0000977(RNA polymerase II regulatory region sequence-specific DNA binding);GO:0000981(DNA-binding transcription factor activity, RNA polymerase II-specific);GO:0001227(DNA-binding transcription repressor activity, RNA polymerase II-specific);GO:0003677(DNA binding);GO:0003700(DNA-binding transcription factor activity);GO:000…	05202(Transcriptional misregulation in cancer);05202(Transcriptional misregulation in cancer)	3' UTR	3.16228e-12	1.09	up	2.71971	1.44345	9.00084e-13	9.69841e-11	up	yes	7.38829	8.04605	7.43556	2.79909	2.66906	2.94081
chr7	46767549	46770989	3441	ENSSSCG00000032538	ENSSSCT00000042648	protein_coding	3539	GCM1	GO:0000978(RNA polymerase II proximal promoter sequence-specific DNA binding);GO:0000981(DNA-binding transcription factor activity, RNA polymerase II-specific);GO:0001228(DNA-binding transcription activator activity, RNA polymerase II-specific);GO:0003677(DNA binding);GO:0003700(DNA-binding transcription factor activity);GO:0005634(nucleus);GO:0005667(transcription factor complex);GO:0006355(regu…	04928(Parathyroid hormone synthesis, secretion and action)	3' UTR	8.31764e-05	-2.08	down	4.73699	2.24397	1.17017e-08	6.19742e-07	up	yes	0.311865	0.205642	0.32617	0.06902	0.037266	0.071818
chr7	32088897	32090425	1529	ENSSSCG00000001561	ENSSSCT00000053128	protein_coding	17516	ETV7	GO:0000122(negative regulation of transcription by RNA polymerase II);GO:0000977(RNA polymerase II regulatory region sequence-specific DNA binding);GO:0000981(DNA-binding transcription factor activity, RNA polymerase II-specific);GO:0001227(DNA-binding transcription repressor activity, RNA polymerase II-specific);GO:0003677(DNA binding);GO:0003700(DNA-binding transcription factor activity);GO:000…	05202(Transcriptional misregulation in cancer);05202(Transcriptional misregulation in cancer)	3' UTR	1.58489e-19	0.999	up	2.71971	1.44345	9.00084e-13	9.69841e-11	up	yes	7.38829	8.04605	7.43556	2.79909	2.66906	2.94081
chr13	21974609	21974909	301	ENSSSCG00000011239	ENSSSCT00000012306	protein_coding	33023	TRANK1	GO:0005515(protein binding)	NA	Exon (ENSSSCT00000012306/ENSSSCG00000011239, exon 14 of 25)	0.00446684	0.917	up	2.68303	1.42386	1.3348e-09	8.68941e-08	up	yes	3.18792	3.0903	2.62494	1.09997	1.36507	0.853273
chr1	252395043	252395193	151	ENSSSCG00000021386	ENSSSCT00000060803	protein_coding	755	PTGR1	GO:0005737(cytoplasm);GO:0016491(oxidoreductase activity);GO:0032440(2-alkenal reductase [NAD(P)] activity);GO:0047522(15-oxoprostaglandin 13-oxidase activity);GO:0055114(oxidation-reduction process);GO:0055114(oxidation-reduction process)	NA	5' UTR	0.0147911	-1.14	down	1.70581	0.770459	7.46897e-05	0.00151992	up	no	7.02341	7.6442	7.37483	4.35563	4.36149	4.20484
chr4	850787	851196	410	ENSSSCG00000037038	ENSSSCT00000051696	protein_coding	105306		NA	NA	Exon (ENSSSCT00000055728/ENSSSCG00000039466, exon 33 of 37)	1.65959e-05	0.626	up	2.56169	1.3571	0.000227357	0.00393048	up	yes	1.07388	0.791031	0.795213	0.507404	0.313741	0.217279
chr18	6382439	6383066	628	ENSSSCG00000033909	ENSSSCT00000055608	protein_coding	3922		GO:0005525(GTP binding);GO:0016020(membrane);GO:0016021(integral component of membrane);GO:0016021(integral component of membrane)	NA	Exon (ENSSSCT00000055608/ENSSSCG00000033909, exon 4 of 6)	1.20226e-07	5.42	up	2.54907	1.34997	0.000300725	0.00493276	up	yes	0.318369	0.248704	0.254958	0.073901	0.15842	0.0901624
chr6	97945488	97945876	389	ENSSSCG00000021899	ENSSSCT00000055219	protein_coding	17773		GO:0005261(cation channel activity);GO:0005886(plasma membrane);GO:0008381(mechanosensitive ion channel activity);GO:0016020(membrane);GO:0016021(integral component of membrane);GO:0034220(ion transmembrane transport);GO:0042391(regulation of membrane potential);GO:0050982(detection of mechanical stimulus);GO:0055085(transmembrane transport);GO:0071260(cellular response to mechanical stimulus);GO…	NA	3' UTR	0.0331131	1.68	up	2.50716	1.32605	0.0174633	0.110128	up	yes	0.255047	0.267052	0.0318883	0.0606045	0.0755296	0.0848283
chr2	88093720	88093929	210	ENSSSCG00000014112	ENSSSCT00000056382	protein_coding	70909	JMY	GO:0003713(transcription coactivator activity);GO:0003779(actin binding);GO:0005634(nucleus);GO:0005737(cytoplasm);GO:0006357(regulation of transcription by RNA polymerase II);GO:0007050(cell cycle arrest);GO:0031252(cell leading edge);GO:0034314(Arp2/3 complex-mediated actin nucleation);GO:0043065(positive regulation of apoptotic process);GO:0051091(positive regulation of DNA-binding transcripti…	NA	3' UTR	0.00776247	0.591	up	2.50436	1.32444	0.000409534	0.0063351	up	yes	4.44159	1.15841	2.05723	1.12627	0.958473	0.972816
chr14	22856979	22857391	413	ENSSSCG00000009735	ENSSSCT00000010673	protein_coding	960	P2RX2	GO:0001614(purinergic nucleotide receptor activity);GO:0001666(response to hypoxia);GO:0003029(detection of hypoxic conditions in blood by carotid body chemoreceptor signaling);GO:0004931(extracellularly ATP-gated cation channel activity);GO:0005216(ion channel activity);GO:0005524(ATP binding);GO:0005639(integral component of nuclear inner membrane);GO:0005886(plasma membrane);GO:0005887(integra…	04020(Calcium signaling pathway);04080(Neuroactive ligand-receptor interaction);04742(Taste transduction)	Exon (ENSSSCT00000010673/ENSSSCG00000009735, exon 4 of 12)	0.0001	1.11	up	2.44837	1.29182	1.26604e-06	4.23109e-05	up	yes	4.73364	3.95391	4.33481	1.5304	1.79831	1.99008
chr9	46144647	46145127	481	ENSSSCG00000015098	ENSSSCT00000062368	protein_coding	11679	CXCR5	GO:0004930(G protein-coupled receptor activity);GO:0006935(chemotaxis);GO:0006955(immune response);GO:0007165(signal transduction);GO:0007186(G protein-coupled receptor signaling pathway);GO:0007204(positive regulation of cytosolic calcium ion concentration);GO:0009897(external side of plasma membrane);GO:0016020(membrane);GO:0016021(integral component of membrane);GO:0016493(C-C chemokine recept…	04060(Cytokine-cytokine receptor interaction);04062(Chemokine signaling pathway);04062(Chemokine signaling pathway)	3' UTR	0.000436516	-0.807	down	3.84384	1.94255	1.55419e-13	1.79869e-11	up	yes	2.70833	2.67447	3.34777	0.599169	0.871265	0.800882
chr13	196172244	196172692	449	ENSSSCG00000021598	ENSSSCT00000027220	protein_coding	104645	EVA1C	GO:0005576(extracellular region);GO:0008201(heparin binding);GO:0016020(membrane);GO:0016021(integral component of membrane);GO:0030246(carbohydrate binding)	NA	3' UTR	0.0239883	-0.695	down	3.71087	1.89176	2.32231e-09	1.45133e-07	up	yes	1.22061	1.0094	1.15689	0.238143	0.373578	0.300976
chr6	58521236	58521682	447	ENSSSCG00000003228	ENSSSCT00000003587	protein_coding	2312	VSIG10L	GO:0005634(nucleus);GO:0005654(nucleoplasm);GO:0016020(membrane);GO:0016021(integral component of membrane);GO:0016021(integral component of membrane)	NA	Exon (ENSSSCT00000003587/ENSSSCG00000003228, exon 2 of 10)	0.025704	0.668	up	2.35167	1.23369	0.00026905	0.00453826	up	yes	1.36561	1.25711	1.43302	0.83434	0.499238	0.391043
chr5	14173208	14174347	1140	ENSSSCG00000032861	ENSSSCT00000060131	protein_coding	71197	NUAK1	GO:0001650(fibrillar center);GO:0002039(p53 binding);GO:0004672(protein kinase activity);GO:0004674(protein serine/threonine kinase activity);GO:0005524(ATP binding);GO:0005634(nucleus);GO:0005737(cytoplasm);GO:0006468(protein phosphorylation);GO:0015630(microtubule cytoskeleton);GO:0030155(regulation of cell adhesion);GO:0035507(regulation of myosin-light-chain-phosphatase activity);GO:2000772(r…	NA	3' UTR	0.011749	0.683	up	2.33078	1.22081	0.00313383	0.0314364	up	yes	0.601872	0.552329	0.71041	0.349752	0.351512	0.0987296
chr6	28552787	28553176	390	ENSSSCG00000028350	ENSSSCT00000029031	protein_coding	336	LCAT	GO:0004607(phosphatidylcholine-sterol O-acyltransferase activity);GO:0005615(extracellular space);GO:0006629(lipid metabolic process);GO:0006644(phospholipid metabolic process);GO:0006656(phosphatidylcholine biosynthetic process);GO:0008203(cholesterol metabolic process);GO:0008374(O-acyltransferase activity);GO:0016020(membrane);GO:0016021(integral component of membrane);GO:0030301(cholesterol t…	00564(Glycerophospholipid metabolism);04979(Cholesterol metabolism)	3' UTR	0.00707946	0.611	up	2.28057	1.1894	0.0171721	0.109006	up	yes	3.23369	2.71271	1.98198	0.467654	2.3213	0.687526
chr12	19265590	19265739	150	ENSSSCG00000017367	ENSSSCT00000064501	protein_coding	26210	MPP2	GO:0005515(protein binding);GO:0032590(dendrite membrane);GO:0043197(dendritic spine);GO:0043198(dendritic shaft);GO:0044325(ion channel binding);GO:0060079(excitatory postsynaptic potential);GO:0060291(long-term synaptic potentiation);GO:0098685(Schaffer collateral - CA1 synapse);GO:0098919(structural constituent of postsynaptic density);GO:0098978(glutamatergic synapse);GO:0099031(anchored comp…	NA	3' UTR	0.0104713	0.891	up	2.16594	1.11499	2.95117e-06	9.10781e-05	up	yes	2.20415	2.2182	2.26694	1.16522	1.12149	0.801698
chr2	91391207	91455515	64309	ENSSSCG00000014136	ENSSSCT00000043338	protein_coding	103276	VCAN	GO:0001501(skeletal system development);GO:0003677(DNA binding);GO:0005509(calcium ion binding);GO:0005540(hyaluronic acid binding);GO:0005634(nucleus);GO:0006302(double-strand break repair);GO:0006303(double-strand break repair via nonhomologous end joining);GO:0006310(DNA recombination);GO:0007155(cell adhesion);GO:0007417(central nervous system development);GO:0031012(extracellular matrix);GO:…	03450(Non-homologous end-joining);04514(Cell adhesion molecules (CAMs));04514(Cell adhesion molecules (CAMs))	Exon (ENSSSCT00000043338/ENSSSCG00000014136, exon 3 of 8)	0.00363078	-0.671	down	0.620642	-0.688166	0.0256994	0.143145	down	no	0.0758648	0.0843088	0.100461	0.167154	0.130817	0.121972
chr14	30118273	30118992	720	ENSSSCG00000037735	ENSSSCT00000065403	protein_coding	1199		GO:0001614(purinergic nucleotide receptor activity);GO:0004930(G protein-coupled receptor activity);GO:0005525(GTP binding);GO:0007165(signal transduction);GO:0007186(G protein-coupled receptor signaling pathway);GO:0016020(membrane);GO:0016021(integral component of membrane);GO:0035590(purinergic nucleotide receptor signaling pathway)	04024(cAMP signaling pathway)	3' UTR	2.51189e-12	0.946	up	2.16194	1.11233	1.83419e-07	7.49201e-06	up	yes	11.4249	10.296	9.81384	5.4853	4.79477	4.30625
chr2	142903617	142903944	328	ENSSSCG00000040956	ENSSSCT00000058599	protein_coding	1097		GO:0005509(calcium ion binding);GO:0005886(plasma membrane);GO:0007155(cell adhesion);GO:0007156(homophilic cell adhesion via plasma membrane adhesion molecules);GO:0016020(membrane);GO:0016021(integral component of membrane)	NA	Exon (ENSSSCT00000058599/ENSSSCG00000040956, exon 1 of 1)	0.0489779	-1.06	down	1.87658	0.908109	0.0138149	0.0941509	up	no	0.611682	0.421092	0.502032	0.236884	0.341602	0.239386
chr5	11509965	11510654	690	ENSSSCG00000000148	ENSSSCT00000050902	protein_coding	31953		GO:0005576(extracellular region);GO:0005615(extracellular space);GO:0006869(lipid transport);GO:0008289(lipid binding);GO:0016020(membrane);GO:0016021(integral component of membrane);GO:0042157(lipoprotein metabolic process);GO:0042157(lipoprotein metabolic process)	NA	3' UTR	0.000199526	1.14	up	2.06011	1.04272	0.000468374	0.0070703	up	yes	0.420945	0.468055	0.55136	0.250977	0.281268	0.166923
chr6	80597175	80597473	299	ENSSSCG00000038706	ENSSSCT00000065650	protein_coding	4977	C1QC	GO:0005515(protein binding);GO:0005576(extracellular region);GO:0005581(collagen trimer);GO:0005623(cell);GO:0030853(negative regulation of granulocyte differentiation);GO:0045202(synapse);GO:0045650(negative regulation of macrophage differentiation);GO:0098794(postsynapse);GO:0098883(synapse pruning)	04610(Complement and coagulation cascades);05020(Prion diseases);05133(Pertussis);05142(Chagas disease (American trypanosomiasis));05150(Staphylococcus aureus infection);05322(Systemic lupus erythematosus)	3' UTR	0.00213796	1.46	up	2.00181	1.00131	0.00623326	0.0527485	up	yes	0.256935	0.275709	0.200126	0.092864	0.133064	0.140125
chr6	55347803	55348042	240	ENSSSCG00000029960	ENSSSCT00000061379	protein_coding	41560	LRRC4B	GO:0005102(signaling receptor binding);GO:0005515(protein binding);GO:0016020(membrane);GO:0016021(integral component of membrane);GO:0044300(cerebellar mossy fiber);GO:0051965(positive regulation of synapse assembly)	04514(Cell adhesion molecules (CAMs))	Exon (ENSSSCT00000061379/ENSSSCG00000029960, exon 3 of 3)	0.0213796	0.928	up	1.99895	0.999245	0.000438415	0.00671538	up	no	1.8855	1.96488	1.4208	0.988301	0.672633	0.976029
chr2	6323740	6324378	639	ENSSSCG00000012960	ENSSSCT00000014166	protein_coding	1037	CST6	GO:0001533(cornified envelope);GO:0004869(cysteine-type endopeptidase inhibitor activity);GO:0008544(epidermis development);GO:0010466(negative regulation of peptidase activity);GO:0010951(negative regulation of endopeptidase activity);GO:0030414(peptidase inhibitor activity)	NA	3' UTR	0.00123027	-0.747	down	0.565444	-0.822545	0.00305402	0.0308338	down	no	3.48144	3.27503	3.73409	5.52706	6.85827	6.16746
chr7	26062125	26062544	420	ENSSSCG00000001483	ENSSSCT00000001655	protein_coding	79287	FAM83B	GO:0005154(epidermal growth factor receptor binding);GO:0005737(cytoplasm);GO:0007173(epidermal growth factor receptor signaling pathway);GO:0008283(cell population proliferation);GO:0016020(membrane);GO:0019901(protein kinase binding);GO:0036312(phosphatidylinositol 3-kinase regulatory subunit binding);GO:0036313(phosphatidylinositol 3-kinase catalytic subunit binding)	NA	3' UTR	0.00380189	0.943	up	1.95142	0.964527	1.09736e-06	3.72715e-05	up	no	4.27531	3.93239	4.59751	2.06889	2.22213	2.27096
chr7	26058443	26058623	181	ENSSSCG00000001483	ENSSSCT00000001655	protein_coding	83208	FAM83B	GO:0005154(epidermal growth factor receptor binding);GO:0005737(cytoplasm);GO:0007173(epidermal growth factor receptor signaling pathway);GO:0008283(cell population proliferation);GO:0016020(membrane);GO:0019901(protein kinase binding);GO:0036312(phosphatidylinositol 3-kinase regulatory subunit binding);GO:0036313(phosphatidylinositol 3-kinase catalytic subunit binding)	NA	3' UTR	0.0251189	0.671	up	1.95142	0.964527	1.09736e-06	3.72715e-05	up	no	4.27531	3.93239	4.59751	2.06889	2.22213	2.27096
chr2	76109777	76110016	240	ENSSSCG00000022689	ENSSSCT00000028794	protein_coding	1426	GADD45B	GO:0000185(activation of MAPKKK activity);GO:0000186(activation of MAPKK activity);GO:0005634(nucleus);GO:0005737(cytoplasm);GO:0006469(negative regulation of protein kinase activity);GO:0043065(positive regulation of apoptotic process);GO:0046330(positive regulation of JNK cascade);GO:0051726(regulation of cell cycle);GO:1900745(positive regulation of p38MAPK cascade);GO:1900745(positive regulat…	04010(MAPK signaling pathway);04068(FoxO signaling pathway);04110(Cell cycle);04115(p53 signaling pathway);04210(Apoptosis);04218(Cellular senescence);05169(Epstein-Barr virus infection);05200(Pathways in cancer);05202(Transcriptional misregulation in cancer);05210(Colorectal cancer);05212(Pancreatic cancer);05213(Endometrial cancer);05214(Glioma);05216(Thyroid cancer);05217(Basal cell carcinoma)…	5' UTR	3.71535e-08	-0.965	down	1.90908	0.932879	0.00967502	0.0729361	up	no	5.93356	6.30143	15.5376	3.63175	3.86977	7.04609
chr2	80548737	80549123	387	ENSSSCG00000037535	ENSSSCT00000039861	protein_coding	14198	SLC34A1	GO:0005886(plasma membrane);GO:0006817(phosphate ion transport);GO:0010288(response to lead ion);GO:0015321(sodium-dependent phosphate transmembrane transporter activity);GO:0016020(membrane);GO:0016021(integral component of membrane);GO:0016324(apical plasma membrane);GO:0016607(nuclear speck);GO:0044341(sodium-dependent phosphate transport);GO:0046686(response to cadmium ion);GO:0046689(respons…	04928(Parathyroid hormone synthesis, secretion and action)	Exon (ENSSSCT00000039861/ENSSSCG00000037535, exon 13 of 13)	0.0323594	-0.621	down	0.631143	-0.66396	0.0216262	0.127554	down	no	0.868725	0.881659	1.27855	1.61384	1.76072	1.42456
chr9	2978621	2978891	271	ENSSSCG00000033089	ENSSSCT00000055407	protein_coding	47139		GO:0005525(GTP binding)	NA	Exon (ENSSSCT00000055407/ENSSSCG00000033089, exon 3 of 3)	0.0218776	1.7	up	1.93526	0.952524	0.00240064	0.0256138	up	no	0.424971	0.302315	0.298438	0.210764	0.178521	0.140735
chr17	54974293	54999102	24810	ENSSSCG00000007485	ENSSSCT00000045913	protein_coding	3	BCAS1	GO:0042552(myelination);GO:0042552(myelination)	NA	Exon (ENSSSCT00000045913/ENSSSCG00000007485, exon 1 of 10)	0.0323594	0.761	up	1.93163	0.949821	0.0197881	0.119947	up	no	0.3766	0.141584	0.432481	0.183381	0.135374	0.173401
chr11	45990166	45990613	448	ENSSSCG00000025130	ENSSSCT00000043538	protein_coding	165040	KLF12	GO:0000122(negative regulation of transcription by RNA polymerase II);GO:0000977(RNA polymerase II regulatory region sequence-specific DNA binding);GO:0001227(DNA-binding transcription repressor activity, RNA polymerase II-specific);GO:0003676(nucleic acid binding);GO:0003677(DNA binding);GO:0003700(DNA-binding transcription factor activity);GO:0005654(nucleoplasm);GO:0005829(cytosol);GO:0006355(…	NA	3' UTR	0.0239883	0.617	up	1.89433	0.921688	0.000690809	0.00969071	up	no	1.69008	1.4536	1.36144	0.969696	0.718527	0.689995
chr3	1673625	1677640	4016	ENSSSCG00000039023	ENSSSCT00000058732	protein_coding	6427		GO:0000166(nucleotide binding);GO:0003774(motor activity);GO:0003777(microtubule motor activity);GO:0005524(ATP binding);GO:0005874(microtubule);GO:0007018(microtubule-based movement);GO:0008017(microtubule binding)	NA	Exon (ENSSSCT00000058732/ENSSSCG00000039023, exon 7 of 10)	0.00323594	1.1	up	1.85762	0.893454	0.0129502	0.0899317	up	no	0.705192	1.54269	1.52932	0.666903	0.635343	0.731111
chr2	151248568	151248717	150	ENSSSCG00000014443	ENSSSCT00000052397	protein_coding	22005	CAMK2A	GO:0000082(G1/S transition of mitotic cell cycle);GO:0000166(nucleotide binding);GO:0002931(response to ischemia);GO:0004672(protein kinase activity);GO:0004674(protein serine/threonine kinase activity);GO:0004683(calmodulin-dependent protein kinase activity);GO:0005516(calmodulin binding);GO:0005524(ATP binding);GO:0005737(cytoplasm);GO:0005739(mitochondrion);GO:0005954(calcium- and calmodulin-d…	04012(ErbB signaling pathway);04020(Calcium signaling pathway);04024(cAMP signaling pathway);04066(HIF-1 signaling pathway);04114(Oocyte meiosis);04217(Necroptosis);04261(Adrenergic signaling in cardiomyocytes);04310(Wnt signaling pathway);04360(Axon guidance);04713(Circadian entrainment);04720(Long-term potentiation);04722(Neurotrophin signaling pathway);04725(Cholinergic synapse);04728(Dopamine…	3' UTR	0.0251189	-1.3	down	1.99838	0.998834	0.00131122	0.0159548	up	no	1.5327	2.20618	1.51828	1.11156	0.530809	0.988334
chr2	151248777	151249017	241	ENSSSCG00000014443	ENSSSCT00000052397	protein_coding	21705	CAMK2A	GO:0000082(G1/S transition of mitotic cell cycle);GO:0000166(nucleotide binding);GO:0002931(response to ischemia);GO:0004672(protein kinase activity);GO:0004674(protein serine/threonine kinase activity);GO:0004683(calmodulin-dependent protein kinase activity);GO:0005516(calmodulin binding);GO:0005524(ATP binding);GO:0005737(cytoplasm);GO:0005739(mitochondrion);GO:0005954(calcium- and calmodulin-d…	04012(ErbB signaling pathway);04020(Calcium signaling pathway);04024(cAMP signaling pathway);04066(HIF-1 signaling pathway);04114(Oocyte meiosis);04217(Necroptosis);04261(Adrenergic signaling in cardiomyocytes);04310(Wnt signaling pathway);04360(Axon guidance);04713(Circadian entrainment);04720(Long-term potentiation);04722(Neurotrophin signaling pathway);04725(Cholinergic synapse);04728(Dopamine…	3' UTR	0.00512861	-1.34	down	1.99838	0.998834	0.00131122	0.0159548	up	no	1.5327	2.20618	1.51828	1.11156	0.530809	0.988334
chr4	983207	983536	330	ENSSSCG00000031825	ENSSSCT00000049946	protein_coding	0	NAPRT	GO:0003824(catalytic activity);GO:0004514(nicotinate-nucleotide diphosphorylase (carboxylating) activity);GO:0004516(nicotinate phosphoribosyltransferase activity);GO:0005829(cytosol);GO:0006979(response to oxidative stress);GO:0009435(NAD biosynthetic process);GO:0016740(transferase activity);GO:0016757(transferase activity, transferring glycosyl groups);GO:0016874(ligase activity);GO:0019358(ni…	00760(Nicotinate and nicotinamide metabolism);00760(Nicotinate and nicotinamide metabolism)	5' UTR	8.91251e-05	0.863	up	1.80427	0.851416	0.000123271	0.00234515	up	no	4.95986	4.95591	4.73455	3.02985	2.65565	2.4343
chr11	76652066	76652485	420	ENSSSCG00000034763	ENSSSCT00000043241	protein_coding	2128	IRS2	GO:0002053(positive regulation of mesenchymal cell proliferation);GO:0002903(negative regulation of B cell apoptotic process);GO:0005158(insulin receptor binding);GO:0005829(cytosol);GO:0005886(plasma membrane);GO:0007420(brain development);GO:0008283(cell population proliferation);GO:0008284(positive regulation of cell population proliferation);GO:0008286(insulin receptor signaling pathway);GO:0…	NA	Exon (ENSSSCT00000043241/ENSSSCG00000034763, exon 1 of 1)	0.000954993	0.592	up	1.74883	0.806388	0.00180424	0.0206028	up	no	2.60059	3.3897	2.71075	1.88252	1.30554	1.7873
chr6	54304858	54305127	270	ENSSSCG00000040351	ENSSSCT00000062075	protein_coding	1966		NA	NA	3' UTR	0.0199526	-1.26	down	3.30772	1.72584	0.00284015	0.0290262	up	yes	0.347453	2.91729	2.70749	0.617978	0.308645	0.878921
chr17	35527012	35527312	301	ENSSSCG00000033613	ENSSSCT00000062709	protein_coding	10194	FOXS1	GO:0000122(negative regulation of transcription by RNA polymerase II);GO:0000978(RNA polymerase II proximal promoter sequence-specific DNA binding);GO:0001227(DNA-binding transcription repressor activity, RNA polymerase II-specific);GO:0001568(blood vessel development);GO:0003677(DNA binding);GO:0003700(DNA-binding transcription factor activity);GO:0005634(nucleus);GO:0006355(regulation of transc…	NA	5' UTR	0.0323594	-0.672	down	3.28584	1.71626	3.75704e-17	6.80569e-15	up	yes	5.82991	5.12382	5.68413	1.65394	1.65874	1.75082
chr6	63688318	63689005	688	ENSSSCG00000034013	ENSSSCT00000040551	protein_coding	1465	TMEM88B	GO:0016020(membrane);GO:0016021(integral component of membrane)	NA	3' UTR	4.2658e-06	1.19	up	1.73455	0.794565	0.00228447	0.0247033	up	no	1.57097	1.52481	1.70076	0.92486	0.791703	1.04872
chr14	121336811	121337110	300	ENSSSCG00000010627	ENSSSCT00000051692	protein_coding	31291	PDCD4	GO:0005634(nucleus);GO:0005737(cytoplasm);GO:0005829(cytosol);GO:0007569(cell aging);GO:0030509(BMP signaling pathway);GO:0045892(negative regulation of transcription, DNA-templated);GO:0050729(positive regulation of inflammatory response);GO:0071222(cellular response to lipopolysaccharide);GO:1900016(negative regulation of cytokine production involved in inflammatory response);GO:1901224(positiv…	05205(Proteoglycans in cancer);05206(MicroRNAs in cancer);05206(MicroRNAs in cancer)	3' UTR	0.00120226	-0.939	down	3.23907	1.69558	3.97632e-05	0.000879646	up	yes	0.167494	0.363371	0.424007	0.0962794	0.133481	0.0650379
chr1	16473243	16473543	301	ENSSSCG00000004109	ENSSSCT00000056550	protein_coding	9535	ZC3H12D	GO:0000932(P-body);GO:0005654(nucleoplasm);GO:0036464(cytoplasmic ribonucleoprotein granule);GO:0046872(metal ion binding);GO:0046872(metal ion binding)	NA	5' UTR	0.00295121	0.716	up	1.7331	0.793357	0.00283569	0.0290262	up	no	1.26701	0.996628	1.29342	0.796068	0.590298	0.666052
chr11	12267672	12267941	270	ENSSSCG00000026164	ENSSSCT00000052137	protein_coding	41736		GO:0001228(DNA-binding transcription activator activity, RNA polymerase II-specific);GO:0005634(nucleus);GO:0006355(regulation of transcription, DNA-templated);GO:0007283(spermatogenesis);GO:0030154(cell differentiation);GO:0045944(positive regulation of transcription by RNA polymerase II);GO:0046983(protein dimerization activity);GO:0048477(oogenesis);GO:0048477(oogenesis)	NA	5' UTR	0.0138038	0.889	up	1.72868	0.789668	0.00665214	0.0553195	up	no	0.757691	0.890508	0.830985	0.521441	0.389628	0.523083
chr11	12267673	12267942	270	ENSSSCG00000026164	ENSSSCT00000052137	protein_coding	41735		GO:0001228(DNA-binding transcription activator activity, RNA polymerase II-specific);GO:0005634(nucleus);GO:0006355(regulation of transcription, DNA-templated);GO:0007283(spermatogenesis);GO:0030154(cell differentiation);GO:0045944(positive regulation of transcription by RNA polymerase II);GO:0046983(protein dimerization activity);GO:0048477(oogenesis);GO:0048477(oogenesis)	NA	5' UTR	0.0134896	0.888	up	1.72868	0.789668	0.00665214	0.0553195	up	no	0.757691	0.890508	0.830985	0.521441	0.389628	0.523083
chr3	87346685	87346954	270	ENSSSCG00000008413	ENSSSCT00000048891	protein_coding	5340	GPR75	GO:0004930(G protein-coupled receptor activity);GO:0005886(plasma membrane);GO:0007186(G protein-coupled receptor signaling pathway);GO:0016020(membrane);GO:0016021(integral component of membrane);GO:0016493(C-C chemokine receptor activity);GO:0070098(chemokine-mediated signaling pathway);GO:1901214(regulation of neuron death)	NA	Exon (ENSSSCT00000048891/ENSSSCG00000008413, exon 2 of 2)	0.0245471	-1.23	down	1.94255	0.957954	0.00915189	0.0702207	up	no	0.524086	0.476489	0.474948	0.231929	0.145282	0.382368
chr3	93973241	93974020	780	ENSSSCG00000008440	ENSSSCT00000009241	protein_coding	47354		GO:0005789(endoplasmic reticulum membrane);GO:0006506(GPI anchor biosynthetic process);GO:0016020(membrane);GO:0016021(integral component of membrane)	00563(Glycosylphosphatidylinositol (GPI)-anchor biosynthesis)	3' UTR	0.000147911	-0.835	down	0.655777	-0.608722	0.040465	0.193842	down	no	0.637146	0.554611	0.81976	1.0488	1.0299	0.988675
chr14	121336801	121344355	7555	ENSSSCG00000010627	ENSSSCT00000051692	protein_coding	31281	PDCD4	GO:0005634(nucleus);GO:0005737(cytoplasm);GO:0005829(cytosol);GO:0007569(cell aging);GO:0030509(BMP signaling pathway);GO:0045892(negative regulation of transcription, DNA-templated);GO:0050729(positive regulation of inflammatory response);GO:0071222(cellular response to lipopolysaccharide);GO:1900016(negative regulation of cytokine production involved in inflammatory response);GO:1901224(positiv…	05205(Proteoglycans in cancer);05206(MicroRNAs in cancer);05206(MicroRNAs in cancer)	5' UTR	0.00251189	-0.826	down	3.23907	1.69558	3.97632e-05	0.000879646	up	yes	0.167494	0.363371	0.424007	0.0962794	0.133481	0.0650379
chr3	37786098	37787593	1496	ENSSSCG00000007940	ENSSSCT00000008702	protein_coding	12600		NA	NA	3' UTR	0.0186209	-0.682	down	1.93515	0.952447	0.000335512	0.00539019	up	no	1.23831	1.75417	1.54091	0.677415	0.701136	0.964105
chr2	72768029	72768448	420	ENSSSCG00000023969	ENSSSCT00000047259	protein_coding	7284	ACER1	GO:0005783(endoplasmic reticulum);GO:0006629(lipid metabolic process);GO:0006665(sphingolipid metabolic process);GO:0006672(ceramide metabolic process);GO:0008544(epidermis development);GO:0010446(response to alkaline pH);GO:0016020(membrane);GO:0016021(integral component of membrane);GO:0016787(hydrolase activity);GO:0016811(hydrolase activity, acting on carbon-nitrogen (but not peptide) bonds, …	00600(Sphingolipid metabolism);04071(Sphingolipid signaling pathway)	3' UTR	0.0234423	1.47	up	1.70515	0.769901	0.0402269	0.19299	up	no	0.212854	0.224805	0.132	0.114599	0.0745643	0.144918
chr3	8494071	8494490	420	ENSSSCG00000007664	ENSSSCT00000008404	protein_coding	26126	AGFG2	GO:0005096(GTPase activator activity);GO:0043547(positive regulation of GTPase activity);GO:0046872(metal ion binding);GO:0046872(metal ion binding)	NA	3' UTR	5.12861e-10	1.94	up	1.66461	0.735188	7.27035e-10	4.96569e-08	up	no	36.751	37.4442	37.3824	22.1981	21.6536	23.1773
chr3	8492844	8493024	181	ENSSSCG00000007664	ENSSSCT00000008404	protein_coding	24899	AGFG2	GO:0005096(GTPase activator activity);GO:0043547(positive regulation of GTPase activity);GO:0046872(metal ion binding);GO:0046872(metal ion binding)	NA	3' UTR	4.89779e-06	1.24	up	1.66461	0.735188	7.27035e-10	4.96569e-08	up	no	36.751	37.4442	37.3824	22.1981	21.6536	23.1773
chr3	93973232	93978200	4969	ENSSSCG00000008440	ENSSSCT00000009241	protein_coding	47345		GO:0005789(endoplasmic reticulum membrane);GO:0006506(GPI anchor biosynthetic process);GO:0016020(membrane);GO:0016021(integral component of membrane)	00563(Glycosylphosphatidylinositol (GPI)-anchor biosynthesis)	3' UTR	0.000194984	-0.803	down	0.655777	-0.608722	0.040465	0.193842	down	no	0.637146	0.554611	0.81976	1.0488	1.0299	0.988675
chr3	103101106	103104679	3574	ENSSSCG00000008497	ENSSSCT00000009299	protein_coding	7351	GPATCH11	GO:0000776(kinetochore);GO:0003676(nucleic acid binding)	NA	Exon (ENSSSCT00000009299/ENSSSCG00000008497, exon 5 of 9)	0.0114815	-0.952	down	1.97805	0.984082	0.000164481	0.00303158	up	no	1.32476	1.21446	1.0927	0.608427	0.551131	0.676547
chr3	8491856	8492126	271	ENSSSCG00000007664	ENSSSCT00000008404	protein_coding	23911	AGFG2	GO:0005096(GTPase activator activity);GO:0043547(positive regulation of GTPase activity);GO:0046872(metal ion binding);GO:0046872(metal ion binding)	NA	3' UTR	3.54813e-06	0.853	up	1.66461	0.735188	7.27035e-10	4.96569e-08	up	no	36.751	37.4442	37.3824	22.1981	21.6536	23.1773
chr3	124171071	124171521	451	ENSSSCG00000039080	ENSSSCT00000037169	protein_coding	24722	TRIB2	GO:0004672(protein kinase activity);GO:0005524(ATP binding);GO:0006468(protein phosphorylation);GO:0008134(transcription factor binding);GO:0031625(ubiquitin protein ligase binding);GO:0032436(positive regulation of proteasomal ubiquitin-dependent protein catabolic process);GO:0045081(negative regulation of interleukin-10 biosynthetic process);GO:0045599(negative regulation of fat cell differenti…	NA	3' UTR	0.00229087	-0.605	down	0.635038	-0.655084	0.00160639	0.0186254	down	no	2.81648	2.71451	2.62142	4.0609	4.32136	4.4554
chr3	8490869	8491019	151	ENSSSCG00000007664	ENSSSCT00000008404	protein_coding	22924	AGFG2	GO:0005096(GTPase activator activity);GO:0043547(positive regulation of GTPase activity);GO:0046872(metal ion binding);GO:0046872(metal ion binding)	NA	3' UTR	0.0131826	0.757	up	1.66461	0.735188	7.27035e-10	4.96569e-08	up	no	36.751	37.4442	37.3824	22.1981	21.6536	23.1773
chr4	295040	295578	539	ENSSSCG00000005899	ENSSSCT00000006478	protein_coding	211	MFSD3	GO:0015295(solute:proton symporter activity);GO:0016020(membrane);GO:0016021(integral component of membrane);GO:0055085(transmembrane transport);GO:1902600(proton transmembrane transport)	NA	5' UTR	1.31826e-05	-0.594	down	0.560269	-0.835808	0.000866195	0.011654	down	no	2.44987	3.32128	2.74152	4.52593	5.4812	5.18676
chr1	81608274	81608693	420	ENSSSCG00000004434	ENSSSCT00000004899	protein_coding	105557	FRK	GO:0000122(negative regulation of transcription by RNA polymerase II);GO:0000166(nucleotide binding);GO:0004672(protein kinase activity);GO:0004713(protein tyrosine kinase activity);GO:0004715(non-membrane spanning protein tyrosine kinase activity);GO:0005102(signaling receptor binding);GO:0005515(protein binding);GO:0005524(ATP binding);GO:0005634(nucleus);GO:0005829(cytosol);GO:0006468(protein …	NA	3' UTR	0.0416869	-0.751	down	3.08115	1.62347	1.59624e-09	1.02842e-07	up	yes	0.981943	1.06406	0.858476	0.269873	0.360443	0.312345
chr2	5835189	5835848	660	ENSSSCG00000012933	ENSSSCT00000014138	protein_coding	1736	CCDC87	GO:1905516(positive regulation of fertilization);GO:2000344(positive regulation of acrosome reaction)	NA	Exon (ENSSSCT00000014138/ENSSSCG00000012933, exon 1 of 1)	0.000707946	0.657	up	1.64313	0.716448	0.0161144	0.104711	up	no	1.99741	2.06072	2.11113	0.770649	1.40348	1.58045
chr18	14053809	14054378	570	ENSSSCG00000027118	ENSSSCT00000029662	protein_coding	47253		GO:0005215(transporter activity);GO:0016020(membrane);GO:0016021(integral component of membrane);GO:0022857(transmembrane transporter activity);GO:0055085(transmembrane transport);GO:0055085(transmembrane transport)	NA	3' UTR	0.00436516	0.622	up	1.59388	0.672545	0.0157513	0.103347	up	no	1.77155	1.71745	2.44528	1.62351	1.15046	0.949186
chr4	295041	295580	540	ENSSSCG00000005899	ENSSSCT00000006478	protein_coding	209	MFSD3	GO:0015295(solute:proton symporter activity);GO:0016020(membrane);GO:0016021(integral component of membrane);GO:0055085(transmembrane transport);GO:1902600(proton transmembrane transport)	NA	5' UTR	1.25893e-05	-0.594	down	0.560269	-0.835808	0.000866195	0.011654	down	no	2.44987	3.32128	2.74152	4.52593	5.4812	5.18676
chr18	10381234	10384854	3621	ENSSSCG00000016510	ENSSSCT00000052833	protein_coding	67124	UBN2	GO:0005634(nucleus);GO:0005654(nucleoplasm);GO:0005654(nucleoplasm)	NA	3' UTR	0.0354813	0.687	up	1.58015	0.660062	0.00147147	0.0174496	up	no	5.66208	4.7378	4.7054	3.48979	3.28361	2.78599
chr4	295045	295584	540	ENSSSCG00000005899	ENSSSCT00000006478	protein_coding	205	MFSD3	GO:0015295(solute:proton symporter activity);GO:0016020(membrane);GO:0016021(integral component of membrane);GO:0055085(transmembrane transport);GO:1902600(proton transmembrane transport)	NA	5' UTR	1.23027e-05	-0.596	down	0.560269	-0.835808	0.000866195	0.011654	down	no	2.44987	3.32128	2.74152	4.52593	5.4812	5.18676
chr4	584663	584990	328	ENSSSCG00000026590	ENSSSCT00000042828	protein_coding	60	HGH1	NA	NA	5' UTR	0.000933254	-0.659	down	0.642704	-0.637773	0.0148868	0.0994472	down	no	5.99428	13.8194	13.7891	17.383	16.6964	18.204
chr5	59807179	59807447	269	ENSSSCG00000032097	ENSSSCT00000059443	protein_coding	108	DUSP16	GO:0000188(inactivation of MAPK activity);GO:0004725(protein tyrosine phosphatase activity);GO:0005634(nucleus);GO:0005654(nucleoplasm);GO:0005737(cytoplasm);GO:0006470(protein dephosphorylation);GO:0008138(protein tyrosine/serine/threonine phosphatase activity);GO:0016311(dephosphorylation);GO:0016787(hydrolase activity);GO:0016791(phosphatase activity);GO:0017017(MAP kinase tyrosine/serine/thre…	04010(MAPK signaling pathway);04010(MAPK signaling pathway)	3' UTR	1.65959e-07	1.98	up	1.56819	0.649098	0.0129497	0.0899317	up	no	11.4297	7.49103	12.0424	7.97835	4.06761	7.69852
chr17	32024521	32024730	210	ENSSSCG00000007145	ENSSSCT00000007817	protein_coding	1517	ADAM33	GO:0004222(metalloendopeptidase activity);GO:0006508(proteolysis);GO:0008237(metallopeptidase activity);GO:0016020(membrane);GO:0016021(integral component of membrane);GO:0016021(integral component of membrane)	NA	3' UTR	0.0398107	1.91	up	1.55369	0.635697	0.00791072	0.0631665	up	no	2.28846	2.3808	2.14917	1.42253	1.60126	1.36475
chr4	2405821	2406117	297	ENSSSCG00000021284	ENSSSCT00000028369	protein_coding	983	GPR20	GO:0004930(G protein-coupled receptor activity);GO:0005887(integral component of plasma membrane);GO:0007165(signal transduction);GO:0007186(G protein-coupled receptor signaling pathway);GO:0016020(membrane);GO:0016021(integral component of membrane);GO:0035025(positive regulation of Rho protein signal transduction);GO:0043235(receptor complex);GO:0051482(positive regulation of cytosolic calcium …	NA	Exon (ENSSSCT00000028369/ENSSSCG00000021284, exon 2 of 2)	0.000223872	1.02	up	1.54912	0.631452	0.0452687	0.209251	up	no	1.84545	2.83763	2.87484	1.58845	1.40837	1.88201
chr11	56515529	56515767	239	ENSSSCG00000009486	ENSSSCT00000010401	protein_coding	0	SLITRK6	GO:0001964(startle response);GO:0002088(lens development in camera-type eye);GO:0002093(auditory receptor cell morphogenesis);GO:0005515(protein binding);GO:0005886(plasma membrane);GO:0005887(integral component of plasma membrane);GO:0007409(axonogenesis);GO:0007416(synapse assembly);GO:0007601(visual perception);GO:0008344(adult locomotory behavior);GO:0009986(cell surface);GO:0016020(membrane)…	NA	5' UTR	0.0398107	1.54	up	1.54878	0.631131	0.0393748	0.190385	up	no	0.467174	0.521549	0.495496	0.401223	0.303362	0.253731
chr4	72692644	72693183	540	ENSSSCG00000006231	ENSSSCT00000006828	protein_coding	958	CHD7	GO:0000978(RNA polymerase II proximal promoter sequence-specific DNA binding);GO:0001501(skeletal system development);GO:0001568(blood vessel development);GO:0001701(in utero embryonic development);GO:0001974(blood vessel remodeling);GO:0003007(heart morphogenesis);GO:0003222(ventricular trabecula myocardium morphogenesis);GO:0003226(right ventricular compact myocardium morphogenesis);GO:0005515(…	NA	Exon (ENSSSCT00000006828/ENSSSCG00000006231, exon 1 of 37)	1.69824e-06	-0.693	down	0.657529	-0.604875	0.00022646	0.00392584	down	no	5.22736	5.29509	4.91129	7.37315	8.04075	8.05844
chr6	34157080	34157768	689	ENSSSCG00000038073	ENSSSCT00000041200	protein_coding	9684	NOD2	GO:0000166(nucleotide binding);GO:0002367(cytokine production involved in immune response);GO:0002374(cytokine secretion involved in immune response);GO:0002830(positive regulation of type 2 immune response);GO:0003779(actin binding);GO:0005515(protein binding);GO:0005524(ATP binding);GO:0005737(cytoplasm);GO:0005794(Golgi apparatus);GO:0005829(cytosol);GO:0005856(cytoskeleton);GO:0005886(plasma …	04621(NOD-like receptor signaling pathway);04668(TNF signaling pathway);05152(Tuberculosis);05321(Inflammatory bowel disease (IBD))	Exon (ENSSSCT00000041200/ENSSSCG00000038073, exon 3 of 12)	0.0436516	-0.747	down	2.99799	1.58399	1.62025e-06	5.2876e-05	up	yes	0.669264	0.825853	0.936961	0.355224	0.192616	0.263397
chr11	317737	318066	330	ENSSSCG00000029393	ENSSSCT00000042283	protein_coding	34244	CENPJ	GO:0003714(transcription corepressor activity);GO:0005634(nucleus);GO:0005654(nucleoplasm);GO:0005813(centrosome);GO:0005814(centriole);GO:0005886(plasma membrane);GO:0007099(centriole replication);GO:0007224(smoothened signaling pathway);GO:0015631(tubulin binding);GO:0019901(protein kinase binding);GO:0019904(protein domain specific binding);GO:0036064(ciliary basal body);GO:0042802(identical p…	NA	Exon (ENSSSCT00000042283/ENSSSCG00000029393, exon 7 of 17)	0.0190546	1.55	up	1.53906	0.622045	0.0356025	0.177856	up	no	1.48774	2.89912	2.77925	1.2861	1.37677	1.9933
chr9	125141799	125142248	450	ENSSSCG00000015563	ENSSSCT00000045759	protein_coding	293441	RGL1	GO:0005085(guanyl-nucleotide exchange factor activity);GO:0005622(intracellular);GO:0007165(signal transduction);GO:0007264(small GTPase mediated signal transduction);GO:0008321(Ral guanyl-nucleotide exchange factor activity);GO:0008321(Ral guanyl-nucleotide exchange factor activity)	04014(Ras signaling pathway);04014(Ras signaling pathway)	3' UTR	0.00295121	-1.46	down	2.95108	1.56125	2.32896e-06	7.35094e-05	up	yes	0.410506	0.41556	0.45172	0.192714	0.140016	0.100258
chr5	9087426	9087634	209	ENSSSCG00000000090	ENSSSCT00000000096	protein_coding	17073	CBX7	GO:0000122(negative regulation of transcription by RNA polymerase II);GO:0000790(nuclear chromatin);GO:0005634(nucleus);GO:0005654(nucleoplasm);GO:0005829(cytosol);GO:0031519(PcG protein complex)	NA	3' UTR	0.0446684	-0.767	down	0.639739	-0.644445	0.0131298	0.0907684	down	no	3.01398	4.13541	3.26465	4.99386	6.13426	5.15046
chr13	32331704	32332182	479	ENSSSCG00000011391	ENSSSCT00000051457	protein_coding	9035	CDHR4	GO:0005509(calcium ion binding);GO:0005886(plasma membrane);GO:0005887(integral component of plasma membrane);GO:0007155(cell adhesion);GO:0007156(homophilic cell adhesion via plasma membrane adhesion molecules);GO:0016020(membrane);GO:0016021(integral component of membrane);GO:0016021(integral component of membrane)	NA	3' UTR	0.00851138	-0.588	down	2.93619	1.55395	3.61196e-08	1.70362e-06	up	yes	0.805152	0.793561	0.628229	0.254147	0.247672	0.256627
chr6	58474907	58475116	210	ENSSSCG00000022906	ENSSSCT00000034058	protein_coding	11659		GO:0002244(hematopoietic progenitor cell differentiation);GO:0016020(membrane);GO:0016021(integral component of membrane);GO:0030888(regulation of B cell proliferation);GO:0050776(regulation of immune response);GO:0050849(negative regulation of calcium-mediated signaling);GO:0051025(negative regulation of immunoglobulin secretion);GO:0106015(negative regulation of inflammatory response to woundin…	NA	3' UTR	0.0162181	-0.773	down	2.88284	1.52749	0.00047815	0.00715736	up	yes	3.11782	3.45484	0.750935	0.863293	0.929329	0.747787
chr5	10707444	10707503	60	ENSSSCG00000000135	ENSSSCT00000000141	protein_coding	11480	KCTD17	GO:0005515(protein binding);GO:0005737(cytoplasm);GO:0005783(endoplasmic reticulum);GO:0031463(Cul3-RING ubiquitin ligase complex);GO:0032469(endoplasmic reticulum calcium ion homeostasis);GO:0042802(identical protein binding);GO:0043161(proteasome-mediated ubiquitin-dependent protein catabolic process);GO:0045724(positive regulation of cilium assembly);GO:0051260(protein homooligomerization);GO:…	NA	3' UTR	0.00645654	-1.56	down	1.71393	0.77731	0.000442205	0.00674659	up	no	10.8534	10.2467	12.2818	6.68602	6.59198	6.19878
chr6	85027699	85027849	151	ENSSSCG00000003584	ENSSSCT00000003979	protein_coding	16953	THEMIS2	GO:0005634(nucleus);GO:0005737(cytoplasm);GO:0050852(T cell receptor signaling pathway)	NA	3' UTR	0.0346737	-3.32	down	2.83375	1.50271	0.00147856	0.0175102	up	yes	0.198172	0.226014	0.070385	0.052591	0.083821	0.038117
chr5	63572622	63572862	241	ENSSSCG00000000672	ENSSSCT00000047102	protein_coding	26365	CLSTN3	GO:0001558(regulation of cell growth);GO:0005509(calcium ion binding);GO:0007156(homophilic cell adhesion via plasma membrane adhesion molecules);GO:0007416(synapse assembly);GO:0009986(cell surface);GO:0014069(postsynaptic density);GO:0016020(membrane);GO:0016021(integral component of membrane);GO:0032991(protein-containing complex);GO:0035249(synaptic transmission, glutamatergic);GO:0045211(pos…	NA	3' UTR	0.000630957	-0.62	down	1.77202	0.825391	1.12641e-09	7.41003e-08	up	no	20.6322	19.9692	20.2617	11.1529	11.8529	11.341
chr3	8496302	8496571	270	ENSSSCG00000007665	ENSSSCT00000008405	protein_coding	1772		GO:0005158(insulin receptor binding);GO:0005829(cytosol);GO:0005886(plasma membrane);GO:0008286(insulin receptor signaling pathway);GO:0043548(phosphatidylinositol 3-kinase binding)	04022(cGMP-PKG signaling pathway);04068(FoxO signaling pathway);04140(Autophagy - animal);04152(AMPK signaling pathway);04211(Longevity regulating pathway);04213(Longevity regulating pathway - multiple species);04910(Insulin signaling pathway);04920(Adipocytokine signaling pathway);04923(Regulation of lipolysis in adipocytes);04930(Type II diabetes mellitus)	3' UTR	0.0436516	-1.54	down	2.76078	1.46508	1.04561e-09	6.91484e-08	up	yes	3.9108	4.144	4.45455	1.65875	1.44469	1.42765
chr6	851078	852791	1714	ENSSSCG00000002648	ENSSSCT00000002938	protein_coding	20252	CBFA2T3	GO:0001666(response to hypoxia);GO:0003700(DNA-binding transcription factor activity);GO:0003714(transcription corepressor activity);GO:0005634(nucleus);GO:0005654(nucleoplasm);GO:0006355(regulation of transcription, DNA-templated);GO:0008285(negative regulation of cell population proliferation);GO:0030851(granulocyte differentiation);GO:0032436(positive regulation of proteasomal ubiquitin-depend…	NA	Exon (ENSSSCT00000002938/ENSSSCG00000002648, exon 11 of 12)	0.0213796	-0.718	down	1.85159	0.888767	0.00377498	0.0366616	up	no	1.09471	1.0092	0.932962	0.57398	0.503467	0.562693
chr7	32096343	32107736	11394	ENSSSCG00000001561	ENSSSCT00000053128	protein_coding	205	ETV7	GO:0000122(negative regulation of transcription by RNA polymerase II);GO:0000977(RNA polymerase II regulatory region sequence-specific DNA binding);GO:0000981(DNA-binding transcription factor activity, RNA polymerase II-specific);GO:0001227(DNA-binding transcription repressor activity, RNA polymerase II-specific);GO:0003677(DNA binding);GO:0003700(DNA-binding transcription factor activity);GO:000…	05202(Transcriptional misregulation in cancer);05202(Transcriptional misregulation in cancer)	5' UTR	5.88844e-07	-0.937	down	2.71971	1.44345	9.00084e-13	9.69841e-11	up	yes	7.38829	8.04605	7.43556	2.79909	2.66906	2.94081
chr6	28543302	28543662	361	ENSSSCG00000031781	ENSSSCT00000058909	protein_coding	3935	PSMB10	GO:0000502(proteasome complex);GO:0000902(cell morphogenesis);GO:0002376(immune system process);GO:0004175(endopeptidase activity);GO:0004298(threonine-type endopeptidase activity);GO:0005634(nucleus);GO:0005737(cytoplasm);GO:0005839(proteasome core complex);GO:0006508(proteolysis);GO:0008233(peptidase activity);GO:0016787(hydrolase activity);GO:0042098(T cell proliferation);GO:0051603(proteolysi…	03050(Proteasome);03050(Proteasome)	3' UTR	0.0199526	-0.658	down	1.78928	0.839376	6.95717e-05	0.00144448	up	no	4.86533	3.87869	3.84445	2.41471	2.24633	2.37447
chr6	45182725	45183054	330	ENSSSCG00000002898	ENSSSCT00000003202	protein_coding	7078		GO:0017053(transcriptional repressor complex)	04218(Cellular senescence)	3' UTR	0.000190546	-2.75	down	1.50446	0.589249	0.0130165	0.090235	up	no	4.44132	3.62952	3.5308	2.6101	2.63895	2.46243
chr3	7837232	7837321	90	ENSSSCG00000007637	ENSSSCT00000063906	protein_coding	270	TRIM4	GO:0005515(protein binding);GO:0005737(cytoplasm);GO:0005829(cytosol);GO:0005886(plasma membrane);GO:0008270(zinc ion binding);GO:0046872(metal ion binding);GO:0070206(protein trimerization)	NA	Exon (ENSSSCT00000063906/ENSSSCG00000007637, exon 1 of 6)	0.0144544	-0.829	down	2.66233	1.41269	6.80887e-08	3.03943e-06	up	yes	9.76419	4.66076	9.96475	3.25273	2.93321	2.97511
chr6	95752918	95753247	330	ENSSSCG00000003669	ENSSSCT00000004065	protein_coding	14113	MFSD2A	GO:0005215(transporter activity);GO:0005548(phospholipid transporter activity);GO:0005887(integral component of plasma membrane);GO:0008643(carbohydrate transport);GO:0015245(fatty acid transmembrane transporter activity);GO:0015293(symporter activity);GO:0015908(fatty acid transport);GO:0016020(membrane);GO:0016021(integral component of membrane);GO:0021766(hippocampus development);GO:0045056(tr…	NA	3' UTR	0.000870964	-0.806	down	0.562934	-0.828962	0.00036763	0.00578716	down	no	1.53401	1.59751	1.29778	2.71382	2.54793	2.60648
chr6	28543294	28543683	390	ENSSSCG00000031781	ENSSSCT00000058909	protein_coding	3914	PSMB10	GO:0000502(proteasome complex);GO:0000902(cell morphogenesis);GO:0002376(immune system process);GO:0004175(endopeptidase activity);GO:0004298(threonine-type endopeptidase activity);GO:0005634(nucleus);GO:0005737(cytoplasm);GO:0005839(proteasome core complex);GO:0006508(proteolysis);GO:0008233(peptidase activity);GO:0016787(hydrolase activity);GO:0042098(T cell proliferation);GO:0051603(proteolysi…	03050(Proteasome);03050(Proteasome)	3' UTR	0.0229087	-0.618	down	1.78928	0.839376	6.95717e-05	0.00144448	up	no	4.86533	3.87869	3.84445	2.41471	2.24633	2.37447
chr4	104625280	104625490	211	ENSSSCG00000006742	ENSSSCT00000057433	protein_coding	509	MAB21L3	NA	NA	5' UTR	0.0446684	-1.13	down	2.56296	1.35781	4.53767e-11	3.63566e-09	up	yes	5.02276	5.01008	5.27947	2.18749	2.14082	1.64614
chr6	51970468	51970797	330	ENSSSCG00000037184	ENSSSCT00000048531	protein_coding	8635	GPR4	GO:0004930(G protein-coupled receptor activity);GO:0007165(signal transduction);GO:0007186(G protein-coupled receptor signaling pathway);GO:0010447(response to acidic pH);GO:0016020(membrane);GO:0016021(integral component of membrane);GO:0016525(negative regulation of angiogenesis);GO:0060055(angiogenesis involved in wound healing);GO:0072144(glomerular mesangial cell development)	NA	5' UTR	0.0338844	-1.36	down	1.90553	0.930196	0.00237543	0.0254199	up	no	1.03292	1.10845	1.20061	0.670639	0.645357	0.437827
chr18	6381663	6381991	329	ENSSSCG00000033909	ENSSSCT00000055608	protein_coding	4997		GO:0005525(GTP binding);GO:0016020(membrane);GO:0016021(integral component of membrane);GO:0016021(integral component of membrane)	NA	3' UTR	0.0104713	-2.39	down	2.54907	1.34997	0.000300725	0.00493276	up	yes	0.318369	0.248704	0.254958	0.073901	0.15842	0.0901624
chr10	56282689	56283679	991	ENSSSCG00000011102	ENSSSCT00000012149	protein_coding	145107	NRP1	GO:0001525(angiogenesis);GO:0001569(branching involved in blood vessel morphogenesis);GO:0001764(neuron migration);GO:0002040(sprouting angiogenesis);GO:0002042(cell migration involved in sprouting angiogenesis);GO:0003148(outflow tract septum morphogenesis);GO:0005021(vascular endothelial growth factor-activated receptor activity);GO:0005096(GTPase activator activity);GO:0005769(early endosome);…	04360(Axon guidance);05166(Human T-cell leukemia virus 1 infection);05166(Human T-cell leukemia virus 1 infection)	3' UTR	3.23594e-06	-1.55	down	2.52011	1.33349	3.50116e-05	0.000780184	up	yes	0.343327	0.405584	0.424026	0.145978	0.204065	0.115388
chr6	170763580	170763848	269	ENSSSCG00000003983	ENSSSCT00000004405	protein_coding	60	SMAP2	GO:0005096(GTPase activator activity);GO:0043547(positive regulation of GTPase activity);GO:0046872(metal ion binding);GO:0046872(metal ion binding)	04144(Endocytosis);04144(Endocytosis)	5' UTR	0.00295121	-0.833	down	1.73657	0.796241	0.00109081	0.0139468	up	no	41.8567	21.4797	19.9798	16.7583	15.9591	15.26
chr7	31188511	31188631	121	ENSSSCG00000001537	ENSSSCT00000001712	protein_coding	27863	ZNF76	GO:0001228(DNA-binding transcription activator activity, RNA polymerase II-specific);GO:0003676(nucleic acid binding);GO:0043565(sequence-specific DNA binding);GO:0045944(positive regulation of transcription by RNA polymerase II);GO:0045944(positive regulation of transcription by RNA polymerase II)	NA	5' UTR	0.000134896	-0.784	down	1.50463	0.58941	0.00695982	0.0572307	up	no	5.11895	5.49731	4.53367	4.01196	3.55018	2.50672
chr7	38265069	38265609	541	ENSSSCG00000026568	ENSSSCT00000001854	protein_coding	1079	DNPH1	GO:0005634(nucleus);GO:0005737(cytoplasm);GO:0008152(metabolic process);GO:0009116(nucleoside metabolic process);GO:0009117(nucleotide metabolic process);GO:0009159(deoxyribonucleoside monophosphate catabolic process);GO:0016787(hydrolase activity);GO:0016798(hydrolase activity, acting on glycosyl bonds);GO:0016799(hydrolase activity, hydrolyzing N-glycosyl compounds);GO:0030855(epithelial cell d…	NA	3' UTR	0.000501187	-0.605	down	0.534545	-0.903617	0.000139724	0.00259495	down	no	9.19115	8.17795	7.25891	13.9346	16.4274	15.7108
chr7	24155994	24158967	2974	ENSSSCG00000023611	ENSSSCT00000050115	protein_coding	0		GO:0005515(protein binding);GO:0005518(collagen binding);GO:0005576(extracellular region);GO:0005615(extracellular space);GO:0006629(lipid metabolic process);GO:0006631(fatty acid metabolic process);GO:0006641(triglyceride metabolic process);GO:0007157(heterophilic cell-cell adhesion via plasma membrane cell adhesion molecules);GO:0007160(cell-matrix adhesion);GO:0008201(heparin binding);GO:00301…	04151(PI3K-Akt signaling pathway);04510(Focal adhesion);04512(ECM-receptor interaction);05165(Human papillomavirus infection);05206(MicroRNAs in cancer);05206(MicroRNAs in cancer)	5' UTR	0.00199526	-0.62	down	1.6343	0.708675	2.6584e-08	1.29289e-06	up	no	12.122	12.4359	12.1142	7.19085	7.64083	7.60729
chr10	14623002	14623557	556	ENSSSCG00000010861	ENSSSCT00000054103	protein_coding	26403	COQ8A	GO:0005739(mitochondrion);GO:0006744(ubiquinone biosynthetic process);GO:0016301(kinase activity);GO:0016310(phosphorylation);GO:0031314(extrinsic component of mitochondrial inner membrane);GO:0043531(ADP binding);GO:0043531(ADP binding)	NA	Exon (ENSSSCT00000054103/ENSSSCG00000010861, exon 4 of 17)	0.0151356	-1.06	down	2.33659	1.2244	9.49685e-06	0.000254723	up	yes	1.177	1.46619	1.35753	0.49765	0.648868	0.56569
chr3	68553414	68553534	121	ENSSSCG00000008275	ENSSSCT00000060280	protein_coding	11105	TTC31	GO:0005515(protein binding)	NA	3' UTR	0.0301995	-3.51	down	2.33643	1.2243	2.16973e-05	0.000509834	up	yes	7.56506	3.10857	6.84373	2.27924	2.51575	2.7025
chr9	7857184	7857394	211	ENSSSCG00000039996	ENSSSCT00000061883	protein_coding	214318	FAM168A	GO:1905053(positive regulation of base-excision repair);GO:1905053(positive regulation of base-excision repair)	NA	3' UTR	0.000380189	-1.02	down	2.26719	1.18091	0.00271441	0.0279698	up	yes	2.48884	3.12871	8.79914	2.77469	2.01933	1.56482
chr9	113748178	113748238	61	ENSSSCG00000015474	ENSSSCT00000016857	protein_coding	20326	PPFIA4	GO:0005515(protein binding);GO:0045202(synapse);GO:0048786(presynaptic active zone);GO:0048786(presynaptic active zone)	NA	Exon (ENSSSCT00000016857/ENSSSCG00000015474, exon 11 of 31)	0.042658	-2.06	down	0.556865	-0.844601	0.00027787	0.00465174	down	no	0.947405	0.96946	0.993823	1.78831	1.62333	1.81528
chr9	2876451	2876810	360	ENSSSCG00000031610	ENSSSCT00000050257	protein_coding	2203		GO:0005525(GTP binding)	NA	Exon (ENSSSCT00000050257/ENSSSCG00000031610, exon 2 of 2)	0.0162181	-2.88	down	2.26488	1.17943	0.000721777	0.010035	up	yes	0.233077	0.163691	0.266902	0.11479	0.074467	0.10377
chr9	1187230	1188265	1036	ENSSSCG00000014581	ENSSSCT00000059459	protein_coding	90080	TUB	GO:0001664(G protein-coupled receptor binding);GO:0005576(extracellular region);GO:0005634(nucleus);GO:0005737(cytoplasm);GO:0005829(cytosol);GO:0005929(cilium);GO:0006910(phagocytosis, recognition);GO:0007605(sensory perception of sound);GO:0008277(regulation of G protein-coupled receptor signaling pathway);GO:0035091(phosphatidylinositol binding);GO:0042073(intraciliary transport);GO:0044877(pr…	NA	3' UTR	0.0316228	-0.709	down	1.94038	0.956338	0.000535954	0.00789033	up	no	0.785071	0.819423	0.647522	0.423946	0.34216	0.394501
chr9	4180472	4181674	1203	ENSSSCG00000014672	ENSSSCT00000032023	protein_coding	6739		GO:0005515(protein binding);GO:0008270(zinc ion binding)	NA	Exon (ENSSSCT00000032023/ENSSSCG00000014672, exon 3 of 9)	0.000109648	-0.613	down	1.93983	0.95593	1.07339e-06	3.65567e-05	up	no	10.2049	9.92361	10.0169	5.64045	5.03201	4.86777
chr9	4183236	4183534	299	ENSSSCG00000014672	ENSSSCT00000032023	protein_coding	4879		GO:0005515(protein binding);GO:0008270(zinc ion binding)	NA	5' UTR	0.00851138	-1.41	down	1.93983	0.95593	1.07339e-06	3.65567e-05	up	no	10.2049	9.92361	10.0169	5.64045	5.03201	4.86777
chr5	9891822	9892031	210	ENSSSCG00000039315	ENSSSCT00000048230	protein_coding	180	SOX10	GO:0000978(RNA polymerase II proximal promoter sequence-specific DNA binding);GO:0000980(RNA polymerase II distal enhancer sequence-specific DNA binding);GO:0000981(DNA-binding transcription factor activity, RNA polymerase II-specific);GO:0001228(DNA-binding transcription activator activity, RNA polymerase II-specific);GO:0001701(in utero embryonic development);GO:0001755(neural crest cell migrat…	NA	5' UTR	0.047863	-2.13	down	2.24362	1.16583	7.50391e-05	0.00152012	up	yes	0.61689	0.604089	0.609704	0.27856	0.220526	0.316863
chr6	153859482	153859718	237	ENSSSCG00000003832	ENSSSCT00000004241	protein_coding	0	TACSTD2	GO:0005615(extracellular space);GO:0005634(nucleus);GO:0005886(plasma membrane);GO:0005923(bicellular tight junction);GO:0009925(basal plasma membrane);GO:0010633(negative regulation of epithelial cell migration);GO:0016020(membrane);GO:0016021(integral component of membrane);GO:0016328(lateral plasma membrane);GO:0050678(regulation of epithelial cell proliferation);GO:0051497(negative regulation…	NA	5' UTR	0.000114815	-0.767	down	2.20076	1.138	1.42663e-19	3.30213e-17	up	yes	154.471	158.368	160.411	69.3418	73.0194	72.678
chr9	46174593	46174742	150	ENSSSCG00000015099	ENSSSCT00000058148	protein_coding	0	BCL9L	GO:0003713(transcription coactivator activity);GO:0005634(nucleus);GO:0005654(nucleoplasm);GO:0005730(nucleolus);GO:0008013(beta-catenin binding);GO:0010718(positive regulation of epithelial to mesenchymal transition);GO:0022604(regulation of cell morphogenesis);GO:0030512(negative regulation of transforming growth factor beta receptor signaling pathway);GO:0035019(somatic stem cell population ma…	NA	5' UTR	0.00389045	-0.637	down	1.71541	0.778551	0.000236986	0.00406537	up	no	38.5047	23.493	36.6776	25.399	15.496	16.6279
chr13	179311124	179311273	150	ENSSSCG00000012007	ENSSSCT00000045370	protein_coding	9763	HSPA13	GO:0000166(nucleotide binding);GO:0005524(ATP binding);GO:0005634(nucleus);GO:0005737(cytoplasm);GO:0005788(endoplasmic reticulum lumen);GO:0006986(response to unfolded protein);GO:0016020(membrane);GO:0016887(ATPase activity);GO:0030433(ubiquitin-dependent ERAD pathway);GO:0030968(endoplasmic reticulum unfolded protein response);GO:0031072(heat shock protein binding);GO:0034605(cellular response…	NA	3' UTR	0.00204174	-0.978	down	2.16199	1.11236	1.08155e-07	4.6615e-06	up	yes	6.82741	8.67337	6.37438	3.36878	3.56637	3.18293
chr11	2637507	2638344	838	ENSSSCG00000009283	ENSSSCT00000010168	protein_coding	93722	TNFRSF19	GO:0001942(hair follicle development);GO:0005515(protein binding);GO:0016020(membrane);GO:0016021(integral component of membrane);GO:0043123(positive regulation of I-kappaB kinase/NF-kappaB signaling)	04060(Cytokine-cytokine receptor interaction)	3' UTR	4.7863e-05	-2.06	down	1.86458	0.898847	0.0135716	0.0929996	up	no	0.294578	0.355654	0.395148	0.235962	0.108509	0.216181
chr12	22195469	22195857	389	ENSSSCG00000017478	ENSSSCT00000019029	protein_coding	60	RAPGEFL1	GO:0005085(guanyl-nucleotide exchange factor activity);GO:0005622(intracellular);GO:0007264(small GTPase mediated signal transduction)	NA	5' UTR	0.0301995	-2.34	down	2.12901	1.09019	0.00199714	0.0223676	up	yes	0.204526	0.209634	0.290267	0.1348	0.088763	0.107307
chr7	5208982	5209192	211	ENSSSCG00000001027	ENSSSCT00000001120	protein_coding	150946	BMP6	GO:0000122(negative regulation of transcription by RNA polymerase II);GO:0001649(osteoblast differentiation);GO:0001654(eye development);GO:0001822(kidney development);GO:0001938(positive regulation of endothelial cell proliferation);GO:0001958(endochondral ossification);GO:0003323(type B pancreatic cell development);GO:0005125(cytokine activity);GO:0005160(transforming growth factor beta recepto…	04060(Cytokine-cytokine receptor interaction);04350(TGF-beta signaling pathway);04390(Hippo signaling pathway);04913(Ovarian steroidogenesis);04913(Ovarian steroidogenesis)	3' UTR	0.00691831	-1.35	down	2.07856	1.05558	0.00121563	0.0151336	up	yes	1.16671	0.661963	0.73483	0.510539	0.355041	0.367727
chr1	29901730	29905109	3380	ENSSSCG00000004172	ENSSSCT00000050000	protein_coding	65636	SLC2A12	GO:0005215(transporter activity);GO:0005351(carbohydrate:proton symporter activity);GO:0005887(integral component of plasma membrane);GO:0016020(membrane);GO:0016021(integral component of membrane);GO:0022857(transmembrane transporter activity);GO:0034219(carbohydrate transmembrane transport);GO:0055085(transmembrane transport);GO:1902600(proton transmembrane transport);GO:1904659(glucose transme…	NA	3' UTR	0.00134896	-0.59	down	2.06987	1.04954	0.0014856	0.0175506	up	yes	0.469467	0.305829	0.36948	0.176414	0.14472	0.231933
chr12	7784274	7784423	150	ENSSSCG00000017249	ENSSSCT00000018778	protein_coding	4987	SSTR2	GO:0004930(G protein-coupled receptor activity);GO:0004994(somatostatin receptor activity);GO:0005829(cytosol);GO:0005886(plasma membrane);GO:0007165(signal transduction);GO:0007186(G protein-coupled receptor signaling pathway);GO:0007193(adenylate cyclase-inhibiting G protein-coupled receptor signaling pathway);GO:0007218(neuropeptide signaling pathway);GO:0016020(membrane);GO:0016021(integral c…	NA	Exon (ENSSSCT00000018778/ENSSSCG00000017249, exon 2 of 4)	0.00398107	-2.63	down	1.92232	0.942851	0.00109982	0.0140415	up	no	0.981151	0.832154	0.659174	0.433272	0.460035	0.392886
chr12	17447213	17447422	210	ENSSSCG00000031893	ENSSSCT00000039526	protein_coding	600		GO:0000166(nucleotide binding);GO:0005525(GTP binding);GO:0005794(Golgi apparatus);GO:0005794(Golgi apparatus)	NA	5' UTR	0.0234423	-0.907	down	0.529124	-0.918322	0.0177456	0.11129	down	no	1.56546	5.4821	1.57107	5.18659	5.71924	5.38266
chr12	34246160	34246578	419	ENSSSCG00000017623	ENSSSCT00000024255	protein_coding	16410	VEZF1	GO:0000977(RNA polymerase II regulatory region sequence-specific DNA binding);GO:0001228(DNA-binding transcription activator activity, RNA polymerase II-specific);GO:0001525(angiogenesis);GO:0001885(endothelial cell development);GO:0003676(nucleic acid binding);GO:0005634(nucleus);GO:0005654(nucleoplasm);GO:0045603(positive regulation of endothelial cell differentiation);GO:0045944(positive regul…	NA	3' UTR	0.000102329	-0.8	down	0.659723	-0.600068	0.0284651	0.153026	down	no	6.38462	5.13328	7.62911	11.7209	12.0253	5.27669
chr6	81309957	81310196	240	ENSSSCG00000028108	ENSSSCT00000022632	protein_coding	49847	ASAP3	GO:0001726(ruffle);GO:0005096(GTPase activator activity);GO:0005654(nucleoplasm);GO:0005829(cytosol);GO:0005925(focal adhesion);GO:0016477(cell migration);GO:0043231(intracellular membrane-bounded organelle);GO:0043547(positive regulation of GTPase activity);GO:0046872(metal ion binding);GO:0051492(regulation of stress fiber assembly);GO:0051492(regulation of stress fiber assembly)	04144(Endocytosis);04666(Fc gamma R-mediated phagocytosis);04666(Fc gamma R-mediated phagocytosis)	3' UTR	0.0074131	-3.46	down	2.00501	1.00361	0.00127439	0.015601	up	yes	1.03902	0.972719	0.662742	0.549062	0.397852	0.386988
chr4	15764731	15766191	1461	ENSSSCG00000005979	ENSSSCT00000006562	protein_coding	57124	ANXA13	GO:0001786(phosphatidylserine binding);GO:0005509(calcium ion binding);GO:0005544(calcium-dependent phospholipid binding);GO:0005654(nucleoplasm);GO:0005886(plasma membrane);GO:0042998(positive regulation of Golgi to plasma membrane protein transport);GO:1901611(phosphatidylglycerol binding);GO:1901611(phosphatidylglycerol binding)	NA	3' UTR	6.45654e-09	-0.689	down	0.480956	-1.05602	1.22204e-06	4.09497e-05	down	yes	2.54842	2.08865	1.96033	4.56518	4.72072	4.43134
chr13	22205485	22206549	1065	ENSSSCG00000011243	ENSSSCT00000012310	protein_coding	58999	GOLGA4	GO:0005737(cytoplasm);GO:0005794(Golgi apparatus);GO:0005829(cytosol);GO:0043001(Golgi to plasma membrane protein transport);GO:0043231(intracellular membrane-bounded organelle);GO:0045773(positive regulation of axon extension);GO:0051020(GTPase binding)	NA	Exon (ENSSSCT00000012310/ENSSSCG00000011243, exon 13 of 22)	4.89779e-07	-0.696	down	0.653691	-0.613319	0.00150805	0.0177693	down	no	3.09889	3.03004	2.64711	4.40698	4.84541	4.17297
chr5	11809131	11809281	151	ENSSSCG00000000152	ENSSSCT00000044711	protein_coding	0	RBFOX2	GO:0000381(regulation of alternative mRNA splicing, via spliceosome);GO:0003676(nucleic acid binding);GO:0003714(transcription corepressor activity);GO:0003723(RNA binding);GO:0003729(mRNA binding);GO:0005634(nucleus);GO:0005654(nucleoplasm);GO:0005737(cytoplasm);GO:0005829(cytosol);GO:0006397(mRNA processing);GO:0007399(nervous system development);GO:0008134(transcription factor binding);GO:0008…	NA	5' UTR	0.0346737	-0.779	down	0.476896	-1.06825	0.000831983	0.0113032	down	yes	3.60462	2.12721	3.56516	3.17394	6.8678	9.45303
chr13	137969037	137969186	150	ENSSSCG00000027709	ENSSSCT00000053339	protein_coding	7994	PARP9	GO:0000122(negative regulation of transcription by RNA polymerase II);GO:0002230(positive regulation of defense response to virus by host);GO:0003714(transcription corepressor activity);GO:0003950(NAD+ ADP-ribosyltransferase activity);GO:0004857(enzyme inhibitor activity);GO:0005634(nucleus);GO:0005654(nucleoplasm);GO:0005737(cytoplasm);GO:0005739(mitochondrion);GO:0005829(cytosol);GO:0006302(dou…	NA	5' UTR	1.09648e-05	-3.78	down	1.56287	0.644193	0.000515853	0.00763035	up	no	6.38119	8.37108	6.30495	4.75426	4.35355	4.36566
chr13	151355271	151356500	1230	ENSSSCG00000011941	ENSSSCT00000013066	protein_coding	56613	IFT57	GO:0001843(neural tube closure);GO:0001947(heart looping);GO:0005794(Golgi apparatus);GO:0005813(centrosome);GO:0005929(cilium);GO:0005930(axoneme);GO:0006915(apoptotic process);GO:0006919(activation of cysteine-type endopeptidase activity involved in apoptotic process);GO:0007224(smoothened signaling pathway);GO:0030992(intraciliary transport particle B);GO:0032391(photoreceptor connecting ciliu…	05016(Huntington disease)	Exon (ENSSSCT00000013066/ENSSSCG00000011941, exon 10 of 11)	0.00245471	-0.848	down	0.626249	-0.675191	0.0265207	0.145834	down	no	1.94281	1.43598	2.72401	3.0625	3.1048	3.57769
chr13	199830330	199830778	449	ENSSSCG00000012053	ENSSSCT00000013185	protein_coding	119	CBR3	GO:0004090(carbonyl reductase (NADPH) activity);GO:0005654(nucleoplasm);GO:0005829(cytosol);GO:0016491(oxidoreductase activity);GO:0050890(cognition);GO:0055114(oxidation-reduction process);GO:0070402(NADPH binding)	00590(Arachidonic acid metabolism);00980(Metabolism of xenobiotics by cytochrome P450)	5' UTR	0.0107152	-0.747	down	1.82254	0.865947	0.000985762	0.0128647	up	no	1.15387	1.3001	1.18884	0.616207	0.732141	0.650407
chr8	37962104	37962283	180	ENSSSCG00000037950	ENSSSCT00000046701	protein_coding	25399	NIPAL1	GO:0015095(magnesium ion transmembrane transporter activity);GO:0015693(magnesium ion transport);GO:0016020(membrane);GO:0016021(integral component of membrane);GO:1903830(magnesium ion transmembrane transport);GO:1903830(magnesium ion transmembrane transport)	NA	3' UTR	0.00549541	-0.867	down	0.447251	-1.16084	4.11124e-06	0.000122058	down	yes	4.751	4.92098	2.32587	9.42217	9.08338	8.32022
chr8	37960159	37960308	150	ENSSSCG00000037950	ENSSSCT00000046701	protein_coding	23454	NIPAL1	GO:0015095(magnesium ion transmembrane transporter activity);GO:0015693(magnesium ion transport);GO:0016020(membrane);GO:0016021(integral component of membrane);GO:1903830(magnesium ion transmembrane transport);GO:1903830(magnesium ion transmembrane transport)	NA	3' UTR	0.00758578	-1.49	down	0.447251	-1.16084	4.11124e-06	0.000122058	down	yes	4.751	4.92098	2.32587	9.42217	9.08338	8.32022
chr15	76031683	76031802	120	ENSSSCG00000015937	ENSSSCT00000062516	protein_coding	2401	KLHL23	GO:0005515(protein binding)	NA	Exon (ENSSSCT00000062516/ENSSSCG00000015937, exon 2 of 4)	0.00912011	-0.832	down	0.424982	-1.23453	1.0319e-09	6.8868e-08	down	yes	2.64059	2.97248	2.98375	7.22947	6.33432	6.66486
chr13	202992665	203005630	12966	ENSSSCG00000028122	ENSSSCT00000030548	protein_coding	24821	LCA5L	NA	NA	Exon (ENSSSCT00000030548/ENSSSCG00000028122, exon 4 of 8)	0.0158489	-1.64	down	1.87464	0.906616	0.00997	0.0746198	up	no	0.768319	0.753996	0.481965	0.460352	0.367664	0.241137
chr2	119445535	119453488	7954	ENSSSCG00000029866	ENSSSCT00000023333	protein_coding	6054	CCDC112	NA	NA	Exon (ENSSSCT00000023333/ENSSSCG00000029866, exon 4 of 8)	0.00251189	-0.649	down	0.408089	-1.29304	0.000152394	0.00281771	down	yes	0.832624	0.997402	0.56573	2.50694	1.68598	1.67774
chr7	22637732	22638144	413	ENSSSCG00000025208	ENSSSCT00000031373	protein_coding	4283	RNF39	GO:0005515(protein binding);GO:0046872(metal ion binding)	NA	Exon (ENSSSCT00000031373/ENSSSCG00000025208, exon 4 of 5)	1.69824e-08	-1.08	down	0.397526	-1.33088	8.24241e-08	3.62753e-06	down	yes	3.76329	4.59446	4.74646	9.75539	10.6971	12.512
chr7	22642251	22642427	177	ENSSSCG00000025208	ENSSSCT00000031373	protein_coding	0	RNF39	GO:0005515(protein binding);GO:0046872(metal ion binding)	NA	Exon (ENSSSCT00000031373/ENSSSCG00000025208, exon 1 of 5)	2.75423e-05	-1.12	down	0.397526	-1.33088	8.24241e-08	3.62753e-06	down	yes	3.76329	4.59446	4.74646	9.75539	10.6971	12.512
chr14	124103605	124103814	210	ENSSSCG00000034754	ENSSSCT00000047949	protein_coding	30849	PLEKHS1	NA	NA	3' UTR	5.49541e-09	-1.07	down	1.94589	0.960431	2.05765e-06	6.56086e-05	up	no	9.21758	8.61021	9.76785	3.64457	5.25286	5.28405
chr9	12093566	12102999	9434	ENSSSCG00000014881	ENSSSCT00000016235	protein_coding	10683	CLNS1A	GO:0000387(spliceosomal snRNP assembly);GO:0005634(nucleus);GO:0005654(nucleoplasm);GO:0005829(cytosol);GO:0005886(plasma membrane);GO:0006821(chloride transport);GO:0006884(cell volume homeostasis);GO:0034709(methylosome);GO:0034715(pICln-Sm protein complex);GO:0046982(protein heterodimerization activity)	03013(RNA transport)	3' UTR	1.58489e-32	-0.708	down	0.394754	-1.34098	2.47894e-05	0.000572722	down	yes	16.4902	14.7545	14.5084	47.9807	51.6027	16.3194
chr14	39844881	39845595	715	ENSSSCG00000038099	ENSSSCT00000058771	protein_coding	1279		GO:0004222(metalloendopeptidase activity);GO:0006508(proteolysis);GO:0008237(metallopeptidase activity);GO:0016020(membrane);GO:0016021(integral component of membrane)	NA	Exon (ENSSSCT00000058771/ENSSSCG00000038099, exon 1 of 1)	0.00060256	-1.52	down	1.55948	0.641061	0.048339	0.218592	up	no	0.556557	0.758798	0.566352	0.371315	0.475035	0.360278
chr7	21988768	21988948	181	ENSSSCG00000001201	ENSSSCT00000001299	protein_coding	7618	ZKSCAN8	GO:0003676(nucleic acid binding);GO:0003700(DNA-binding transcription factor activity);GO:0005622(intracellular);GO:0005634(nucleus);GO:0006355(regulation of transcription, DNA-templated);GO:0046872(metal ion binding);GO:0046872(metal ion binding)	NA	5' UTR	0.047863	2.74	up	0.649216	-0.62323	0.00160052	0.0186023	down	no	1.99331	1.78577	1.80742	3.045	2.69553	2.86448
chr2	6430153	6432397	2245	ENSSSCG00000012967	ENSSSCT00000044856	protein_coding	0	FOSL1	GO:0000977(RNA polymerase II regulatory region sequence-specific DNA binding);GO:0000978(RNA polymerase II proximal promoter sequence-specific DNA binding);GO:0001701(in utero embryonic development);GO:0003677(DNA binding);GO:0003700(DNA-binding transcription factor activity);GO:0005634(nucleus);GO:0005654(nucleoplasm);GO:0006355(regulation of transcription, DNA-templated);GO:0006357(regulation o…	04310(Wnt signaling pathway);04380(Osteoclast differentiation);04657(IL-17 signaling pathway);05166(Human T-cell leukemia virus 1 infection);05166(Human T-cell leukemia virus 1 infection)	5' UTR	1.25893e-11	1.02	up	0.640607	-0.64249	0.000491548	0.00732283	down	no	5.51834	6.32354	5.40837	8.52613	8.9804	9.42147
chr14	92297916	92300025	2110	ENSSSCG00000033323	ENSSSCT00000058440	protein_coding	30372	UBE2D1	GO:0000151(ubiquitin ligase complex);GO:0000166(nucleotide binding);GO:0000209(protein polyubiquitination);GO:0004842(ubiquitin-protein transferase activity);GO:0005524(ATP binding);GO:0005737(cytoplasm);GO:0006511(ubiquitin-dependent protein catabolic process);GO:0016740(transferase activity);GO:0031398(positive regulation of protein ubiquitination);GO:0032991(protein-containing complex);GO:0061…	04120(Ubiquitin mediated proteolysis);04141(Protein processing in endoplasmic reticulum);04141(Protein processing in endoplasmic reticulum)	3' UTR	0.00831764	-0.771	down	0.554324	-0.851198	0.00685483	0.0565535	down	no	1.50781	0.973615	1.559	2.392	1.65506	3.24188
chr5	43067145	43067413	269	ENSSSCG00000022611	ENSSSCT00000026003	protein_coding	23935	CAPRIN2	GO:0005102(signaling receptor binding);GO:0005515(protein binding);GO:0005634(nucleus);GO:0005737(cytoplasm);GO:0005739(mitochondrion);GO:0005813(centrosome);GO:0005829(cytosol);GO:0030308(negative regulation of cell growth);GO:0032092(positive regulation of protein binding);GO:0033138(positive regulation of peptidyl-serine phosphorylation);GO:0043235(receptor complex);GO:0045944(positive regulat…	NA	Exon (ENSSSCT00000026003/ENSSSCG00000022611, exon 9 of 18)	0.0288403	1.46	up	0.636665	-0.651394	0.00889915	0.0687456	down	no	2.15365	2.41238	1.95244	3.74505	3.88092	2.61249
chr2	130399952	130400311	360	ENSSSCG00000032877	ENSSSCT00000052114	protein_coding	50291		GO:0016020(membrane);GO:0016021(integral component of membrane);GO:0016021(integral component of membrane)	NA	3' UTR	0.0229087	1.48	up	0.627752	-0.671733	0.023589	0.135335	down	no	0.20527	0.21665	0.208265	0.323338	0.382825	0.297713
chr3	51856986	51869913	12928	ENSSSCG00000008159	ENSSSCT00000066320	protein_coding	32067	IL1RL1	GO:0002826(negative regulation of T-helper 1 type immune response);GO:0004908(interleukin-1 receptor activity);GO:0005515(protein binding);GO:0007165(signal transduction);GO:0009897(external side of plasma membrane);GO:0016020(membrane);GO:0016021(integral component of membrane);GO:0019221(cytokine-mediated signaling pathway);GO:0032689(negative regulation of interferon-gamma production);GO:00327…	04060(Cytokine-cytokine receptor interaction)	Exon (ENSSSCT00000066320/ENSSSCG00000008159, exon 7 of 22)	0.000870964	-0.831	down	0.369841	-1.43502	1.39423e-07	5.90726e-06	down	yes	0.333852	0.467135	0.562365	1.11114	1.38191	1.19326
chr1	31674397	31674637	241	ENSSSCG00000004192	ENSSSCT00000059782	protein_coding	599	CCN2	GO:0001502(cartilage condensation);GO:0001503(ossification);GO:0001525(angiogenesis);GO:0001894(tissue homeostasis);GO:0005178(integrin binding);GO:0005515(protein binding);GO:0005520(insulin-like growth factor binding);GO:0005576(extracellular region);GO:0007155(cell adhesion);GO:0007160(cell-matrix adhesion);GO:0007229(integrin-mediated signaling pathway);GO:0008022(protein C-terminus binding);…	04371(Apelin signaling pathway);04390(Hippo signaling pathway);04390(Hippo signaling pathway)	5' UTR	0.00213796	-1.11	down	0.335051	-1.57755	1.52376e-17	3.02308e-15	down	yes	7.11454	6.33009	7.50216	17.9741	25.7749	18.7691
chr5	93303579	93303669	91	ENSSSCG00000035067	ENSSSCT00000041675	protein_coding	414		NA	NA	Exon (ENSSSCT00000037199/ENSSSCG00000037910, exon 1 of 3)	0.011749	-0.781	down	0.316547	-1.65951	5.37192e-21	1.37028e-18	down	yes	7.13026	7.10815	6.63671	22.1721	21.6098	22.1643
chr15	71353809	71357829	4021	ENSSSCG00000025598	ENSSSCT00000048243	protein_coding	58818	COBLL1	GO:0003785(actin monomer binding);GO:0003785(actin monomer binding)	NA	Exon (ENSSSCT00000048243/ENSSSCG00000025598, exon 12 of 15)	0.00125893	-0.593	down	0.622026	-0.684952	0.0125996	0.0884733	down	no	0.772634	0.550152	0.885054	1.17702	1.44404	0.928368
chr5	93303607	93303667	61	ENSSSCG00000035067	ENSSSCT00000041675	protein_coding	416		NA	NA	Exon (ENSSSCT00000037199/ENSSSCG00000037910, exon 1 of 3)	0.0251189	-0.72	down	0.316547	-1.65951	5.37192e-21	1.37028e-18	down	yes	7.13026	7.10815	6.63671	22.1721	21.6098	22.1643
chr15	110916607	110916786	180	ENSSSCG00000016140	ENSSSCT00000017573	protein_coding	4567	FZD5	GO:0000578(embryonic axis specification);GO:0001525(angiogenesis);GO:0001540(amyloid-beta binding);GO:0001944(vasculature development);GO:0002726(positive regulation of T cell cytokine production);GO:0004888(transmembrane signaling receptor activity);GO:0005515(protein binding);GO:0005769(early endosome);GO:0005794(Golgi apparatus);GO:0005886(plasma membrane);GO:0005887(integral component of plas…	04150(mTOR signaling pathway);04310(Wnt signaling pathway);04390(Hippo signaling pathway);04550(Signaling pathways regulating pluripotency of stem cells);04916(Melanogenesis);04934(Cushing syndrome);05165(Human papillomavirus infection);05200(Pathways in cancer);05205(Proteoglycans in cancer);05217(Basal cell carcinoma);05224(Breast cancer);05225(Hepatocellular carcinoma);05226(Gastric cancer)	3' UTR	0.00147911	-1.15	down	1.83991	0.879639	1.07671e-07	4.65669e-06	up	no	14.9299	14.7021	14.6525	7.62683	8.40124	8.0407
chr14	50243016	50243286	271	ENSSSCG00000010084	ENSSSCT00000011045	protein_coding	1498		NA	NA	5' UTR	0.0213796	-1.34	down	0.305089	-1.7127	4.70114e-07	1.74361e-05	down	yes	0.317932	0.69107	0.830972	1.97428	2.10849	1.94817
chr17	5444254	5450127	5874	ENSSSCG00000040013	ENSSSCT00000058433	protein_coding	57098	MTUS1	GO:0005730(nucleolus);GO:0015630(microtubule cytoskeleton)	NA	Exon (ENSSSCT00000058433/ENSSSCG00000040013, exon 2 of 14)	2.18776e-06	-1.23	down	0.302782	-1.72365	2.33393e-09	1.45133e-07	down	yes	0.18722	0.264365	0.233549	0.716636	0.731207	0.814953
chr3	109080273	109080926	654	ENSSSCG00000040332	ENSSSCT00000047732	protein_coding	24600	LBH	GO:0005634(nucleus);GO:0005737(cytoplasm);GO:0006355(regulation of transcription, DNA-templated);GO:0010468(regulation of gene expression);GO:0030879(mammary gland development);GO:0032991(protein-containing complex);GO:0033147(negative regulation of intracellular estrogen receptor signaling pathway);GO:0043408(regulation of MAPK cascade);GO:0045892(negative regulation of transcription, DNA-templa…	NA	3' UTR	0.000154882	-0.628	down	0.279055	-1.84138	3.85485e-26	1.85314e-23	down	yes	6.9275	8.13217	8.02985	27.447	27.0609	28.2339
chr4	33029344	33029524	181	ENSSSCG00000031957	ENSSSCT00000043856	protein_coding	0		GO:0006887(exocytosis);GO:0016020(membrane);GO:0017137(Rab GTPase binding);GO:0017157(regulation of exocytosis);GO:0048786(presynaptic active zone);GO:0048791(calcium ion-regulated exocytosis of neurotransmitter)	NA	5' UTR	0.0363078	3.21	up	0.581068	-0.783222	0.000284477	0.00472998	down	no	2.61244	2.40265	2.64186	4.19299	4.44589	4.5385
chr16	34341468	34341854	387	ENSSSCG00000021973	ENSSSCT00000030961	protein_coding	5960	GPX8	GO:0004601(peroxidase activity);GO:0004602(glutathione peroxidase activity);GO:0006979(response to oxidative stress);GO:0016020(membrane);GO:0016021(integral component of membrane);GO:0016491(oxidoreductase activity);GO:0055114(oxidation-reduction process);GO:0098869(cellular oxidant detoxification)	00480(Glutathione metabolism);00590(Arachidonic acid metabolism);04918(Thyroid hormone synthesis)	3' UTR	0.00457088	-0.834	down	0.524492	-0.931008	0.0040383	0.0383838	down	no	0.485206	0.581751	0.590481	1.10384	0.791566	1.26468
chr14	72335965	72336174	210	ENSSSCG00000010252	ENSSSCT00000058821	protein_coding	53949	HKDC1	GO:0000166(nucleotide binding);GO:0001678(cellular glucose homeostasis);GO:0004340(glucokinase activity);GO:0004396(hexokinase activity);GO:0005524(ATP binding);GO:0005536(glucose binding);GO:0005739(mitochondrion);GO:0005829(cytosol);GO:0005975(carbohydrate metabolic process);GO:0006096(glycolytic process);GO:0008865(fructokinase activity);GO:0016301(kinase activity);GO:0016310(phosphorylation);…	00010(Glycolysis / Gluconeogenesis);00051(Fructose and mannose metabolism);00052(Galactose metabolism);00500(Starch and sucrose metabolism);00520(Amino sugar and nucleotide sugar metabolism);00524(Neomycin, kanamycin and gentamicin biosynthesis);04066(HIF-1 signaling pathway);04910(Insulin signaling pathway);04930(Type II diabetes mellitus);04973(Carbohydrate digestion and absorption);05230(Centr…	3' UTR	0.00457088	0.935	up	0.575116	-0.798074	2.07939e-05	0.000493174	down	no	5.16472	4.7712	4.89683	8.8859	8.4917	8.41327
chr4	293738	294388	651	ENSSSCG00000005899	ENSSSCT00000006478	protein_coding	1401	MFSD3	GO:0015295(solute:proton symporter activity);GO:0016020(membrane);GO:0016021(integral component of membrane);GO:0055085(transmembrane transport);GO:1902600(proton transmembrane transport)	NA	3' UTR	1.25893e-26	1.06	up	0.560269	-0.835808	0.000866195	0.011654	down	no	2.44987	3.32128	2.74152	4.52593	5.4812	5.18676
chr4	293738	294296	559	ENSSSCG00000005899	ENSSSCT00000006478	protein_coding	1493	MFSD3	GO:0015295(solute:proton symporter activity);GO:0016020(membrane);GO:0016021(integral component of membrane);GO:0055085(transmembrane transport);GO:1902600(proton transmembrane transport)	NA	3' UTR	5.01187e-29	1.06	up	0.560269	-0.835808	0.000866195	0.011654	down	no	2.44987	3.32128	2.74152	4.52593	5.4812	5.18676
chr16	71515086	71518843	3758	ENSSSCG00000017084	ENSSSCT00000018600	protein_coding	45239	FAT2	GO:0005509(calcium ion binding);GO:0005886(plasma membrane);GO:0005913(cell-cell adherens junction);GO:0007155(cell adhesion);GO:0007156(homophilic cell adhesion via plasma membrane adhesion molecules);GO:0010631(epithelial cell migration);GO:0016020(membrane);GO:0016021(integral component of membrane);GO:0031589(cell-substrate adhesion)	NA	Exon (ENSSSCT00000018600/ENSSSCG00000017084, exon 21 of 28)	0.0141254	-0.832	down	1.70516	0.769904	0.000281651	0.00470007	up	no	1.6239	1.51182	1.48924	0.909798	0.961838	0.840707
chr16	72228788	72231085	2298	ENSSSCG00000036387	ENSSSCT00000064245	protein_coding	5289	ATPSCKMT	GO:0005739(mitochondrion);GO:0016020(membrane);GO:0016021(integral component of membrane);GO:0016279(protein-lysine N-methyltransferase activity);GO:0018022(peptidyl-lysine methylation);GO:0018023(peptidyl-lysine trimethylation);GO:0030061(mitochondrial crista);GO:1904058(positive regulation of sensory perception of pain);GO:1905273(positive regulation of proton-transporting ATP synthase activity…	NA	5' UTR	0.000275423	-0.686	down	1.57779	0.657905	0.00837908	0.0659925	up	no	2.48835	2.40376	2.71745	1.51353	1.50317	1.80624
chr8	89333621	89334220	600	ENSSSCG00000032749	ENSSSCT00000052546	protein_coding	12089	PCDH18	GO:0005509(calcium ion binding);GO:0005886(plasma membrane);GO:0007155(cell adhesion);GO:0007156(homophilic cell adhesion via plasma membrane adhesion molecules);GO:0007399(nervous system development);GO:0007420(brain development);GO:0016020(membrane);GO:0016021(integral component of membrane)	NA	3' UTR	0.000501187	0.997	up	0.559263	-0.838402	0.000423743	0.00652262	down	no	0.809095	0.873319	0.936485	1.78279	1.42014	1.47985
chr17	32031505	32031831	327	ENSSSCG00000007145	ENSSSCT00000007817	protein_coding	8501	ADAM33	GO:0004222(metalloendopeptidase activity);GO:0006508(proteolysis);GO:0008237(metallopeptidase activity);GO:0016020(membrane);GO:0016021(integral component of membrane);GO:0016021(integral component of membrane)	NA	Exon (ENSSSCT00000007817/ENSSSCG00000007145, exon 8 of 20)	0.0281838	-0.979	down	1.55369	0.635697	0.00791072	0.0631665	up	no	2.28846	2.3808	2.14917	1.42253	1.60126	1.36475
chr2	4868080	4868440	361	ENSSSCG00000028501	ENSSSCT00000042813	protein_coding	14415		GO:0004028(3-chloroallyl aldehyde dehydrogenase activity);GO:0006081(cellular aldehyde metabolic process);GO:0016491(oxidoreductase activity);GO:0016620(oxidoreductase activity, acting on the aldehyde or oxo group of donors, NAD or NADP as acceptor);GO:0055114(oxidation-reduction process);GO:0055114(oxidation-reduction process)	00010(Glycolysis / Gluconeogenesis);00340(Histidine metabolism);00350(Tyrosine metabolism);00360(Phenylalanine metabolism);00410(beta-Alanine metabolism);00980(Metabolism of xenobiotics by cytochrome P450);00982(Drug metabolism - cytochrome P450);05204(Chemical carcinogenesis);05204(Chemical carcinogenesis)	3' UTR	0.0263027	0.741	up	0.551061	-0.859717	0.000616886	0.00882204	down	no	9.25225	9.54678	4.53996	15.7987	12.7523	13.8018
chr1	143973325	143974519	1195	ENSSSCG00000004847	ENSSSCT00000005348	protein_coding	28459	MPHOSPH10	GO:0005634(nucleus);GO:0005730(nucleolus);GO:0005732(small nucleolar ribonucleoprotein complex);GO:0006364(rRNA processing);GO:0010923(negative regulation of phosphatase activity);GO:0032040(small-subunit processome);GO:0034457(Mpp10 complex);GO:0042254(ribosome biogenesis);GO:0042254(ribosome biogenesis)	03008(Ribosome biogenesis in eukaryotes);03008(Ribosome biogenesis in eukaryotes)	Exon (ENSSSCT00000005348/ENSSSCG00000004847, exon 10 of 12)	0.0218776	0.72	up	0.54974	-0.86318	0.000226381	0.00392584	down	no	2.11796	2.09731	2.16347	4.25327	3.79346	3.55647
chr17	59166372	59166731	360	ENSSSCG00000007523	ENSSSCT00000008250	protein_coding	4952	TUBB1	GO:0000166(nucleotide binding);GO:0000226(microtubule cytoskeleton organization);GO:0000278(mitotic cell cycle);GO:0003924(GTPase activity);GO:0005200(structural constituent of cytoskeleton);GO:0005525(GTP binding);GO:0005737(cytoplasm);GO:0005856(cytoskeleton);GO:0005874(microtubule);GO:0007017(microtubule-based process);GO:0051225(spindle assembly)	04145(Phagosome);04540(Gap junction)	3' UTR	0.00204174	-0.624	down	1.58184	0.661606	0.0237054	0.135666	up	no	0.968385	0.969506	1.29378	0.584592	0.797838	0.660549
chr14	102603884	102604063	180	ENSSSCG00000010461	ENSSSCT00000011447	protein_coding	8776	ANKRD1	GO:0001085(RNA polymerase II transcription factor binding);GO:0001650(fibrillar center);GO:0002039(p53 binding);GO:0003677(DNA binding);GO:0003713(transcription coactivator activity);GO:0003779(actin binding);GO:0005515(protein binding);GO:0005634(nucleus);GO:0005737(cytoplasm);GO:0005829(cytosol);GO:0006357(regulation of transcription by RNA polymerase II);GO:0007519(skeletal muscle tissue devel…	NA	3' UTR	0.00186209	-0.706	down	0.233335	-2.09953	4.10248e-32	2.84872e-29	down	yes	3.60049	3.81159	3.30987	14.4193	14.8929	16.6387
chr8	77825555	77826064	510	ENSSSCG00000009018	ENSSSCT00000051017	protein_coding	136002	SH3D19	GO:0005515(protein binding);GO:0005654(nucleoplasm);GO:0005829(cytosol);GO:0005886(plasma membrane);GO:0007010(cytoskeleton organization);GO:0022604(regulation of cell morphogenesis);GO:0051044(positive regulation of membrane protein ectodomain proteolysis);GO:0051044(positive regulation of membrane protein ectodomain proteolysis)	NA	5' UTR	0.00831764	0.742	up	0.538647	-0.892589	0.00261147	0.027159	down	no	1.3839	3.25916	2.68808	5.83011	4.26129	3.5189
chr17	48081398	48081668	271	ENSSSCG00000007430	ENSSSCT00000008133	protein_coding	3524	NEURL2	GO:0016567(protein ubiquitination);GO:0035556(intracellular signal transduction);GO:0061630(ubiquitin protein ligase activity)	NA	Exon (ENSSSCT00000008133/ENSSSCG00000007430, exon 3 of 5)	0.0154882	-2.54	down	1.94914	0.962838	4.85437e-05	0.00105705	up	no	1.9592	1.97981	1.67379	0.951536	0.942797	0.985298
chrX	15249058	15250928	1871	ENSSSCG00000030274	ENSSSCT00000031758	protein_coding	114054	PPEF1	GO:0004721(phosphoprotein phosphatase activity);GO:0004722(protein serine/threonine phosphatase activity);GO:0005506(iron ion binding);GO:0005509(calcium ion binding);GO:0005515(protein binding);GO:0005634(nucleus);GO:0005829(cytosol);GO:0006470(protein dephosphorylation);GO:0016787(hydrolase activity);GO:0030145(manganese ion binding);GO:0046872(metal ion binding);GO:0050906(detection of stimulu…	NA	3' UTR	0.0229087	1.07	up	0.525447	-0.928383	0.00487631	0.0438798	down	no	0.4196	0.474131	0.529702	0.651369	1.20025	0.857374
chr1	236547791	236550583	2793	ENSSSCG00000005324	ENSSSCT00000005863	protein_coding	684	FAM221B	NA	NA	5' UTR	0.0269153	1.15	up	0.474385	-1.07587	0.00243752	0.0258522	down	yes	0.330628	0.166813	0.27082	0.501556	0.56672	0.551212
chr18	14054438	14054857	420	ENSSSCG00000027118	ENSSSCT00000029662	protein_coding	47882		GO:0005215(transporter activity);GO:0016020(membrane);GO:0016021(integral component of membrane);GO:0022857(transmembrane transporter activity);GO:0055085(transmembrane transport);GO:0055085(transmembrane transport)	NA	3' UTR	0.0131826	-0.796	down	1.59388	0.672545	0.0157513	0.103347	up	no	1.77155	1.71745	2.44528	1.62351	1.15046	0.949186
chr2	51105622	51105862	241	ENSSSCG00000024671	ENSSSCT00000024810	protein_coding	22500	WNT9A	GO:0005102(signaling receptor binding);GO:0005109(frizzled binding);GO:0005576(extracellular region);GO:0005615(extracellular space);GO:0007093(mitotic cell cycle checkpoint);GO:0007275(multicellular organism development);GO:0008285(negative regulation of cell population proliferation);GO:0010469(regulation of signaling receptor activity);GO:0016055(Wnt signaling pathway);GO:0030182(neuron differ…	04150(mTOR signaling pathway);04310(Wnt signaling pathway);04390(Hippo signaling pathway);04550(Signaling pathways regulating pluripotency of stem cells);04916(Melanogenesis);04934(Cushing syndrome);05165(Human papillomavirus infection);05200(Pathways in cancer);05205(Proteoglycans in cancer);05217(Basal cell carcinoma);05224(Breast cancer);05225(Hepatocellular carcinoma);05226(Gastric cancer)	Exon (ENSSSCT00000024810/ENSSSCG00000024671, exon 4 of 4)	0.0109648	1.56	up	0.374677	-1.41628	6.23532e-06	0.000175737	down	yes	0.237165	0.285787	0.197607	0.522456	0.668787	0.731905
chr18	10451048	10451318	271	ENSSSCG00000016510	ENSSSCT00000052833	protein_coding	660	UBN2	GO:0005634(nucleus);GO:0005654(nucleoplasm);GO:0005654(nucleoplasm)	NA	5' UTR	0.0281838	-1.38	down	1.58015	0.660062	0.00147147	0.0174496	up	no	5.66208	4.7378	4.7054	3.48979	3.28361	2.78599
chr18	14301951	14302311	361	ENSSSCG00000016535	ENSSSCT00000031119	protein_coding	62810	CALD1	GO:0003779(actin binding);GO:0005516(calmodulin binding);GO:0005886(plasma membrane);GO:0006936(muscle contraction);GO:0015629(actin cytoskeleton);GO:0016020(membrane);GO:0017022(myosin binding);GO:0030478(actin cap);GO:0043231(intracellular membrane-bounded organelle);GO:0043231(intracellular membrane-bounded organelle)	04270(Vascular smooth muscle contraction);04270(Vascular smooth muscle contraction)	Exon (ENSSSCT00000031119/ENSSSCG00000016535, exon 4 of 13)	0.00616595	-0.777	down	0.528437	-0.920198	0.00237171	0.0254019	down	no	4.39406	4.26136	5.21241	3.99495	11.3221	10.9261
chr18	47593299	47596844	3546	ENSSSCG00000016717	ENSSSCT00000018198	protein_coding	113342	MPP6	GO:0005515(protein binding);GO:0005886(plasma membrane);GO:0005886(plasma membrane)	NA	3' UTR	0.0147911	-0.72	down	0.591984	-0.756371	0.00489178	0.0439557	down	no	2.2044	1.84133	1.37437	2.90052	3.70337	2.55193
chr9	97324426	97350817	26392	ENSSSCG00000015401	ENSSSCT00000064638	protein_coding	6580		GO:0005515(protein binding);GO:0007416(synapse assembly);GO:0016020(membrane);GO:0048786(presynaptic active zone);GO:0048786(presynaptic active zone)	04911(Insulin secretion);04911(Insulin secretion)	Exon (ENSSSCT00000064638/ENSSSCG00000015401, exon 2 of 2)	0.0389045	0.604	up	0.26908	-1.89389	7.06914e-14	8.41497e-12	down	yes	0.209214	0.223877	0.197774	0.816568	0.821719	0.706242
chrX	57139038	57139426	389	ENSSSCG00000012399	ENSSSCT00000013557	protein_coding	7313	FOXO4	GO:0000122(negative regulation of transcription by RNA polymerase II);GO:0000981(DNA-binding transcription factor activity, RNA polymerase II-specific);GO:0003677(DNA binding);GO:0003700(DNA-binding transcription factor activity);GO:0005634(nucleus);GO:0005737(cytoplasm);GO:0005829(cytosol);GO:0006355(regulation of transcription, DNA-templated);GO:0007050(cell cycle arrest);GO:0007095(mitotic G2 …	04014(Ras signaling pathway);04068(FoxO signaling pathway);04068(FoxO signaling pathway)	3' UTR	0.0398107	-1.33	down	1.68759	0.754962	0.00200238	0.0223727	up	no	1.3616	1.57913	1.51627	0.850588	0.885064	0.905398
chrX	121773475	121773564	90	ENSSSCG00000012733	ENSSSCT00000013921	protein_coding	3226		NA	NA	Exon (ENSSSCT00000058436/ENSSSCG00000037995, exon 4 of 5)	0.00109648	0.948	up	0.22407	-2.15798	0.00928063	0.0709906	down	yes	0.128371	0.32942	0.459198	3.53823	0.170954	0.383229
chrX	36332080	36340830	8751	ENSSSCG00000012249	ENSSSCT00000036189	protein_coding	10956	CXorf38	NA	NA	3' UTR	5.49541e-06	-0.826	down	0.659692	-0.600135	0.00471131	0.0427645	down	no	2.93493	2.95008	3.33121	3.68695	5.23754	5.046
chrX	42445932	42447067	1136	ENSSSCG00000012284	ENSSSCT00000050580	protein_coding	5873	ZNF182	GO:0003676(nucleic acid binding);GO:0005622(intracellular);GO:0006355(regulation of transcription, DNA-templated);GO:0046872(metal ion binding);GO:0046872(metal ion binding)	05168(Herpes simplex virus 1 infection);05168(Herpes simplex virus 1 infection)	Exon (ENSSSCT00000050580/ENSSSCG00000012284, exon 3 of 3)	0.0141254	-0.642	down	0.583345	-0.777578	0.0198132	0.120041	down	no	0.335468	0.457563	0.741986	0.811144	0.882318	0.937944
chr7	22114890	22120996	6107	ENSSSCG00000001206	ENSSSCT00000051715	protein_coding	0	ZSCAN26	GO:0003676(nucleic acid binding);GO:0003700(DNA-binding transcription factor activity);GO:0005634(nucleus);GO:0005654(nucleoplasm);GO:0005829(cytosol);GO:0006355(regulation of transcription, DNA-templated);GO:0042552(myelination);GO:0045892(negative regulation of transcription, DNA-templated);GO:0046872(metal ion binding);GO:0046872(metal ion binding)	NA	5' UTR	0.00870964	-0.742	down	0.137484	-2.86267	3.34197e-27	1.81614e-24	down	yes	0.549869	0.582932	0.55972	3.71627	4.23053	4.36389
chr2	140469405	140469794	390	ENSSSCG00000014336	ENSSSCT00000015660	protein_coding	27914	EGR1	GO:0000122(negative regulation of transcription by RNA polymerase II);GO:0000976(transcription regulatory region sequence-specific DNA binding);GO:0000977(RNA polymerase II regulatory region sequence-specific DNA binding);GO:0000981(DNA-binding transcription factor activity, RNA polymerase II-specific);GO:0001228(DNA-binding transcription activator activity, RNA polymerase II-specific);GO:0001666…	04371(Apelin signaling pathway);04912(GnRH signaling pathway);04928(Parathyroid hormone synthesis, secretion and action);04933(AGE-RAGE signaling pathway in diabetic complications);05020(Prion diseases);05166(Human T-cell leukemia virus 1 infection)	3' UTR	0.00131826	0.924	up	0.209337	-2.2561	9.52077e-24	3.71875e-21	down	yes	2.27635	1.86369	1.5806	8.91909	9.01163	9.39666

## Sheet: hyper-up  GO
GO_ID	GO_Term	GO_function	GO_class	Genes	S gene number	TS gene number	B gene number	TB gene number	pvalue
GO:0035634	response to stilbenoid	biological_process	7	ENSSSCG00000000774;ENSSSCG00000037358	2	44	5	14567	8.86552e-05
GO:0001614	purinergic nucleotide receptor activity	molecular_function	7	ENSSSCG00000037735;ENSSSCG00000009735	2	44	7	14567	0.000185461
GO:0035590	purinergic nucleotide receptor signaling pathway	biological_process	7	ENSSSCG00000009735;ENSSSCG00000037735	2	44	8	14567	0.000246807
GO:0034364	high-density lipoprotein particle	cellular_component	5	ENSSSCG00000028350;ENSSSCG00000037358	2	44	11	14567	0.000482012
GO:0090107	regulation of high-density lipoprotein particle assembly	biological_process	7	ENSSSCG00000028350	1	44	1	14567	0.00302053
GO:0098883	synapse pruning	biological_process	6	ENSSSCG00000038706	1	44	1	14567	0.00302053
GO:0099031	anchored component of postsynaptic density membrane	cellular_component	6	ENSSSCG00000017367	1	44	1	14567	0.00302053
GO:0060775	planar cell polarity pathway involved in gastrula mediolateral intercalation	biological_process	10	ENSSSCG00000022347	1	44	1	14567	0.00302053
GO:0031223	auditory behavior	biological_process	5	ENSSSCG00000009486	1	44	1	14567	0.00302053
GO:0004607	phosphatidylcholine-sterol O-acyltransferase activity	molecular_function	8	ENSSSCG00000028350	1	44	1	14567	0.00302053
GO:0019358	nicotinate nucleotide salvage	biological_process	10	ENSSSCG00000031825	1	44	1	14567	0.00302053
GO:0010446	response to alkaline pH	biological_process	6	ENSSSCG00000023969	1	44	1	14567	0.00302053
GO:1904205	negative regulation of skeletal muscle hypertrophy	biological_process	10	ENSSSCG00000025924	1	44	1	14567	0.00302053
GO:0070060	'de novo' actin filament nucleation	biological_process	8	ENSSSCG00000014112	1	44	1	14567	0.00302053
GO:0019785	ISG15-specific protease activity	molecular_function	9	ENSSSCG00000000774	1	44	1	14567	0.00302053
GO:0060007	linear vestibuloocular reflex	biological_process	7	ENSSSCG00000009486	1	44	1	14567	0.00302053
GO:0002664	regulation of T cell tolerance induction	biological_process	7	ENSSSCG00000022849	1	44	1	14567	0.00302053
GO:0004516	nicotinate phosphoribosyltransferase activity	molecular_function	6	ENSSSCG00000031825	1	44	1	14567	0.00302053
GO:0003029	detection of hypoxic conditions in blood by carotid body chemoreceptor signaling	biological_process	7	ENSSSCG00000009735	1	44	1	14567	0.00302053
GO:0060416	response to growth hormone	biological_process	7	ENSSSCG00000025924	1	44	1	14567	0.00302053
GO:0098655	cation transmembrane transport	biological_process	8	ENSSSCG00000009735;ENSSSCG00000021899	2	44	28	14567	0.00320646
GO:0051965	positive regulation of synapse assembly	biological_process	7	ENSSSCG00000009486;ENSSSCG00000029960	2	44	33	14567	0.00443621
GO:0071260	cellular response to mechanical stimulus	biological_process	6	ENSSSCG00000022347;ENSSSCG00000021899	2	44	35	14567	0.00498005
GO:0060079	excitatory postsynaptic potential	biological_process	7	ENSSSCG00000009735;ENSSSCG00000017367	2	44	38	14567	0.00585035
GO:0019976	interleukin-2 binding	molecular_function	6	ENSSSCG00000022849	1	44	2	14567	0.00603213
GO:0003402	planar cell polarity pathway involved in axis elongation	biological_process	10	ENSSSCG00000022347	1	44	2	14567	0.00603213
GO:0009743	response to carbohydrate	biological_process	6	ENSSSCG00000009735	1	44	2	14567	0.00603213
GO:0004514	nicotinate-nucleotide diphosphorylase (carboxylating) activity	molecular_function	7	ENSSSCG00000031825	1	44	2	14567	0.00603213
GO:0033561	regulation of water loss via skin	biological_process	9	ENSSSCG00000023969	1	44	2	14567	0.00603213
GO:0061101	neuroendocrine cell differentiation	biological_process	9	ENSSSCG00000022347	1	44	2	14567	0.00603213
GO:0032915	positive regulation of transforming growth factor beta2 production	biological_process	9	ENSSSCG00000022347	1	44	2	14567	0.00603213
GO:0060197	cloacal septation	biological_process	6	ENSSSCG00000022347	1	44	2	14567	0.00603213
GO:0035507	regulation of myosin-light-chain-phosphatase activity	biological_process	12	ENSSSCG00000032861	1	44	2	14567	0.00603213
GO:0000016	lactase activity	molecular_function	7	ENSSSCG00000030013	1	44	2	14567	0.00603213
GO:0036313	phosphatidylinositol 3-kinase catalytic subunit binding	molecular_function	7	ENSSSCG00000001483	1	44	2	14567	0.00603213
GO:1901862	negative regulation of muscle tissue development	biological_process	7	ENSSSCG00000025924	1	44	2	14567	0.00603213
GO:0042567	insulin-like growth factor ternary complex	cellular_component	6	ENSSSCG00000025924	1	44	2	14567	0.00603213
GO:0061511	centriole elongation	biological_process	5	ENSSSCG00000029393	1	44	2	14567	0.00603213
GO:0004911	interleukin-2 receptor activity	molecular_function	7	ENSSSCG00000022849	1	44	2	14567	0.00603213
GO:0016021	integral component of membrane	cellular_component	5	ENSSSCG00000011245;ENSSSCG00000030013;ENSSSCG00000021284;ENSSSCG00000009735;ENSSSCG00000022849;ENSSSCG00000034013;ENSSSCG00000033909;ENSSSCG00000028350;ENSSSCG00000037735;ENSSSCG00000033352;ENSSSCG00000021899;ENSSSCG00000023969;ENSSSCG00000029960;ENSSSCG00000009486;ENSSSCG00000007145;ENSSSCG00000003228;ENSSSCG00000027118;ENSSSCG00000000148;ENSSSCG00000015098	19	44	3660	14567	0.00668493
GO:0001649	osteoblast differentiation	biological_process	6	ENSSSCG00000025924;ENSSSCG00000022347	2	44	41	14567	0.00678501
GO:0014832	urinary bladder smooth muscle contraction	biological_process	9	ENSSSCG00000009735	1	44	3	14567	0.00903485
GO:0021562	vestibulocochlear nerve development	biological_process	7	ENSSSCG00000009486	1	44	3	14567	0.00903485
GO:0034186	apolipoprotein A-I binding	molecular_function	6	ENSSSCG00000028350	1	44	3	14567	0.00903485
GO:0051170	import into nucleus	biological_process	9	ENSSSCG00000004332	1	44	3	14567	0.00903485
GO:0060675	ureteric bud morphogenesis	biological_process	11	ENSSSCG00000022347	1	44	3	14567	0.00903485
GO:0060005	vestibular reflex	biological_process	6	ENSSSCG00000009486	1	44	3	14567	0.00903485
GO:0048570	notochord morphogenesis	biological_process	7	ENSSSCG00000022347	1	44	3	14567	0.00903485
GO:0034435	cholesterol esterification	biological_process	9	ENSSSCG00000028350	1	44	3	14567	0.00903485
GO:0010748	negative regulation of long-chain fatty acid import across plasma membrane	biological_process	11	ENSSSCG00000034763	1	44	3	14567	0.00903485
GO:0090272	negative regulation of fibroblast growth factor production	biological_process	8	ENSSSCG00000022347	1	44	3	14567	0.00903485
GO:0071633	dihydroceramidase activity	molecular_function	7	ENSSSCG00000023969	1	44	3	14567	0.00903485
GO:0038110	interleukin-2-mediated signaling pathway	biological_process	7	ENSSSCG00000022849	1	44	3	14567	0.00903485
GO:0045650	negative regulation of macrophage differentiation	biological_process	10	ENSSSCG00000038706	1	44	3	14567	0.00903485
GO:1905516	positive regulation of fertilization	biological_process	7	ENSSSCG00000012933	1	44	3	14567	0.00903485
GO:0001227	DNA-binding transcription repressor activity, RNA polymerase II-specific	molecular_function	6	ENSSSCG00000025130;ENSSSCG00000001561;ENSSSCG00000004332	3	44	148	14567	0.0100393
GO:0005576	extracellular region	cellular_component	3	ENSSSCG00000038706;ENSSSCG00000025924;ENSSSCG00000022347;ENSSSCG00000000148;ENSSSCG00000037358	5	44	442	14567	0.0103171
GO:0098794	postsynapse	cellular_component	4	ENSSSCG00000009735;ENSSSCG00000038706	2	44	53	14567	0.0111441
GO:0060326	cell chemotaxis	biological_process	6	ENSSSCG00000037358;ENSSSCG00000015098	2	44	55	14567	0.0119637
GO:0010907	positive regulation of glucose metabolic process	biological_process	10	ENSSSCG00000034763	1	44	4	14567	0.0120287
GO:0098919	structural constituent of postsynaptic density	molecular_function	6	ENSSSCG00000017367	1	44	4	14567	0.0120287
GO:1903724	positive regulation of centriole elongation	biological_process	12	ENSSSCG00000029393	1	44	4	14567	0.0120287
GO:0035662	Toll-like receptor 4 binding	molecular_function	7	ENSSSCG00000037358	1	44	4	14567	0.0120287
GO:0002093	auditory receptor cell morphogenesis	biological_process	6	ENSSSCG00000009486	1	44	4	14567	0.0120287
GO:0060056	mammary gland involution	biological_process	5	ENSSSCG00000025924	1	44	4	14567	0.0120287
GO:0002903	negative regulation of B cell apoptotic process	biological_process	12	ENSSSCG00000034763	1	44	4	14567	0.0120287
GO:0090037	positive regulation of protein kinase C signaling	biological_process	10	ENSSSCG00000022347	1	44	4	14567	0.0120287
GO:0060028	convergent extension involved in axis elongation	biological_process	8	ENSSSCG00000022347	1	44	4	14567	0.0120287
GO:0072201	negative regulation of mesenchymal cell proliferation	biological_process	8	ENSSSCG00000022347	1	44	4	14567	0.0120287
GO:0098534	centriole assembly	biological_process	6	ENSSSCG00000029393	1	44	4	14567	0.0120287
GO:0044242	cellular lipid catabolic process	biological_process	7	ENSSSCG00000037358	1	44	4	14567	0.0120287
GO:0030154	cell differentiation	biological_process	5	ENSSSCG00000026164;ENSSSCG00000001561;ENSSSCG00000023969	3	44	160	14567	0.0123904
GO:0016020	membrane	cellular_component	3	ENSSSCG00000015098;ENSSSCG00000011245;ENSSSCG00000030013;ENSSSCG00000033909;ENSSSCG00000000148;ENSSSCG00000034013;ENSSSCG00000001483;ENSSSCG00000021284;ENSSSCG00000033352;ENSSSCG00000028350;ENSSSCG00000021899;ENSSSCG00000007145;ENSSSCG00000023969;ENSSSCG00000029960;ENSSSCG00000009486;ENSSSCG00000037735;ENSSSCG00000022849;ENSSSCG00000003228;ENSSSCG00000009735;ENSSSCG00000027118	20	44	4195	14567	0.0137231
GO:0048341	paraxial mesoderm formation	biological_process	7	ENSSSCG00000022347	1	44	5	14567	0.0150137
GO:0048266	behavioral response to pain	biological_process	4	ENSSSCG00000009735	1	44	5	14567	0.0150137
GO:0019363	pyridine nucleotide biosynthetic process	biological_process	8	ENSSSCG00000031825	1	44	5	14567	0.0150137
GO:0043569	negative regulation of insulin-like growth factor receptor signaling pathway	biological_process	9	ENSSSCG00000025924	1	44	5	14567	0.0150137
GO:0030853	negative regulation of granulocyte differentiation	biological_process	10	ENSSSCG00000038706	1	44	5	14567	0.0150137
GO:0032000	positive regulation of fatty acid beta-oxidation	biological_process	9	ENSSSCG00000034763	1	44	5	14567	0.0150137
GO:0044342	type B pancreatic cell proliferation	biological_process	5	ENSSSCG00000025924	1	44	5	14567	0.0150137
GO:0072177	mesonephric duct development	biological_process	7	ENSSSCG00000022347	1	44	5	14567	0.0150137
GO:2000344	positive regulation of acrosome reaction	biological_process	8	ENSSSCG00000012933	1	44	5	14567	0.0150137
GO:0044300	cerebellar mossy fiber	cellular_component	7	ENSSSCG00000029960	1	44	5	14567	0.0150137
GO:0042158	lipoprotein biosynthetic process	biological_process	8	ENSSSCG00000028350	1	44	5	14567	0.0150137
GO:0034372	very-low-density lipoprotein particle remodeling	biological_process	10	ENSSSCG00000028350	1	44	5	14567	0.0150137
GO:0046514	ceramide catabolic process	biological_process	10	ENSSSCG00000023969	1	44	5	14567	0.0150137
GO:0099562	maintenance of postsynaptic density structure	biological_process	9	ENSSSCG00000017367	1	44	5	14567	0.0150137
GO:0030432	peristalsis	biological_process	9	ENSSSCG00000009735	1	44	5	14567	0.0150137
GO:1902857	positive regulation of non-motile cilium assembly	biological_process	11	ENSSSCG00000029393	1	44	5	14567	0.0150137
GO:0017040	N-acylsphingosine amidohydrolase activity	molecular_function	7	ENSSSCG00000023969	1	44	5	14567	0.0150137
GO:0014912	negative regulation of smooth muscle cell migration	biological_process	9	ENSSSCG00000025924	1	44	5	14567	0.0150137
GO:0032590	dendrite membrane	cellular_component	7	ENSSSCG00000017367	1	44	6	14567	0.0179899
GO:0004931	extracellularly ATP-gated cation channel activity	molecular_function	10	ENSSSCG00000009735	1	44	6	14567	0.0179899
GO:0050982	detection of mechanical stimulus	biological_process	6	ENSSSCG00000021899	1	44	6	14567	0.0179899
GO:0009435	NAD biosynthetic process	biological_process	10	ENSSSCG00000031825	1	44	6	14567	0.0179899
GO:0048733	sebaceous gland development	biological_process	7	ENSSSCG00000023969	1	44	6	14567	0.0179899
GO:1904951	positive regulation of establishment of protein localization	biological_process	6	ENSSSCG00000029393	1	44	6	14567	0.0179899
GO:0046785	microtubule polymerization	biological_process	9	ENSSSCG00000029393	1	44	6	14567	0.0179899
GO:0050996	positive regulation of lipid catabolic process	biological_process	8	ENSSSCG00000037358	1	44	6	14567	0.0179899
GO:0035381	ATP-gated ion channel activity	molecular_function	9	ENSSSCG00000009735	1	44	6	14567	0.0179899
GO:0008422	beta-glucosidase activity	molecular_function	8	ENSSSCG00000030013	1	44	6	14567	0.0179899
GO:0030336	negative regulation of cell migration	biological_process	8	ENSSSCG00000022347;ENSSSCG00000025924	2	44	70	14567	0.0189089
GO:0046599	regulation of centriole replication	biological_process	10	ENSSSCG00000029393	1	44	7	14567	0.0209573
GO:1904754	positive regulation of vascular associated smooth muscle cell migration	biological_process	10	ENSSSCG00000025924	1	44	7	14567	0.0209573
GO:0006953	acute-phase response	biological_process	8	ENSSSCG00000037358	1	44	7	14567	0.0209573
GO:0016494	C-X-C chemokine receptor activity	molecular_function	9	ENSSSCG00000015098	1	44	7	14567	0.0209573
GO:0071933	Arp2/3 complex binding	molecular_function	5	ENSSSCG00000014112	1	44	7	14567	0.0209573
GO:0045199	maintenance of epithelial cell apical/basal polarity	biological_process	7	ENSSSCG00000022347	1	44	7	14567	0.0209573
GO:0010739	positive regulation of protein kinase A signaling	biological_process	10	ENSSSCG00000037358	1	44	7	14567	0.0209573
GO:0060484	lung-associated mesenchyme development	biological_process	7	ENSSSCG00000022347	1	44	7	14567	0.0209573
GO:0043568	positive regulation of insulin-like growth factor receptor signaling pathway	biological_process	9	ENSSSCG00000025924	1	44	7	14567	0.0209573
GO:0008381	mechanosensitive ion channel activity	molecular_function	8	ENSSSCG00000021899	1	44	7	14567	0.0209573
GO:0009617	response to bacterium	biological_process	7	ENSSSCG00000000774;ENSSSCG00000037358	2	44	76	14567	0.0220622
GO:0046470	phosphatidylcholine metabolic process	biological_process	9	ENSSSCG00000028350	1	44	8	14567	0.023916
GO:0036312	phosphatidylinositol 3-kinase regulatory subunit binding	molecular_function	6	ENSSSCG00000001483	1	44	8	14567	0.023916
GO:0051482	positive regulation of cytosolic calcium ion concentration involved in phospholipase C-activating G protein-coupled signaling pathway	biological_process	14	ENSSSCG00000021284	1	44	8	14567	0.023916
GO:0008374	O-acyltransferase activity	molecular_function	7	ENSSSCG00000028350	1	44	8	14567	0.023916
GO:0062009	secondary palate development	biological_process	6	ENSSSCG00000022347	1	44	8	14567	0.023916
GO:0031994	insulin-like growth factor I binding	molecular_function	7	ENSSSCG00000025924	1	44	8	14567	0.023916
GO:0007565	female pregnancy	biological_process	5	ENSSSCG00000025924	1	44	8	14567	0.023916
GO:0045926	negative regulation of growth	biological_process	6	ENSSSCG00000025924	1	44	8	14567	0.023916
GO:0033198	response to ATP	biological_process	8	ENSSSCG00000009735	1	44	8	14567	0.023916
GO:0033673	negative regulation of kinase activity	biological_process	11	ENSSSCG00000034763	1	44	9	14567	0.0268659
GO:0045725	positive regulation of glycogen biosynthetic process	biological_process	11	ENSSSCG00000034763	1	44	9	14567	0.0268659
GO:0031069	hair follicle morphogenesis	biological_process	5	ENSSSCG00000025924	1	44	9	14567	0.0268659
GO:0034375	high-density lipoprotein particle remodeling	biological_process	9	ENSSSCG00000028350	1	44	10	14567	0.0298071
GO:0046512	sphingosine biosynthetic process	biological_process	9	ENSSSCG00000023969	1	44	10	14567	0.0298071
GO:0007252	I-kappaB phosphorylation	biological_process	10	ENSSSCG00000037358	1	44	10	14567	0.0298071
GO:0035025	positive regulation of Rho protein signal transduction	biological_process	12	ENSSSCG00000021284	1	44	10	14567	0.0298071
GO:0034220	ion transmembrane transport	biological_process	7	ENSSSCG00000009735;ENSSSCG00000021899	2	44	92	14567	0.0314373
GO:0006656	phosphatidylcholine biosynthetic process	biological_process	10	ENSSSCG00000028350	1	44	11	14567	0.0327396
GO:0051146	striated muscle cell differentiation	biological_process	7	ENSSSCG00000025924	1	44	11	14567	0.0327396
GO:0030595	leukocyte chemotaxis	biological_process	5	ENSSSCG00000015098	1	44	11	14567	0.0327396
GO:0005639	integral component of nuclear inner membrane	cellular_component	7	ENSSSCG00000009735	1	44	12	14567	0.0356634
GO:0017017	MAP kinase tyrosine/serine/threonine phosphatase activity	molecular_function	10	ENSSSCG00000032097	1	44	12	14567	0.0356634
GO:0019956	chemokine binding	molecular_function	6	ENSSSCG00000015098	1	44	12	14567	0.0356634
GO:0030325	adrenal gland development	biological_process	7	ENSSSCG00000022347	1	44	12	14567	0.0356634
GO:0006672	ceramide metabolic process	biological_process	9	ENSSSCG00000023969	1	44	12	14567	0.0356634
GO:0061053	somite development	biological_process	7	ENSSSCG00000022347	1	44	12	14567	0.0356634
GO:0035567	non-canonical Wnt signaling pathway	biological_process	8	ENSSSCG00000022347	1	44	12	14567	0.0356634
GO:0043548	phosphatidylinositol 3-kinase binding	molecular_function	5	ENSSSCG00000034763	1	44	12	14567	0.0356634
GO:2000772	regulation of cellular senescence	biological_process	7	ENSSSCG00000032861	1	44	12	14567	0.0356634
GO:0001964	startle response	biological_process	5	ENSSSCG00000009486	1	44	12	14567	0.0356634
GO:0019957	C-C chemokine binding	molecular_function	7	ENSSSCG00000015098	1	44	12	14567	0.0356634
GO:0043691	reverse cholesterol transport	biological_process	10	ENSSSCG00000028350	1	44	12	14567	0.0356634
GO:0048535	lymph node development	biological_process	7	ENSSSCG00000015098	1	44	13	14567	0.0385786
GO:0005158	insulin receptor binding	molecular_function	6	ENSSSCG00000034763	1	44	13	14567	0.0385786
GO:0051298	centrosome duplication	biological_process	5	ENSSSCG00000029393	1	44	13	14567	0.0385786
GO:0048662	negative regulation of smooth muscle cell proliferation	biological_process	8	ENSSSCG00000025924	1	44	13	14567	0.0385786
GO:0042113	B cell activation	biological_process	7	ENSSSCG00000015098	1	44	13	14567	0.0385786
GO:0060384	innervation	biological_process	4	ENSSSCG00000009486	1	44	14	14567	0.0414852
GO:0016811	hydrolase activity, acting on carbon-nitrogen (but not peptide) bonds, in linear amides	molecular_function	6	ENSSSCG00000023969	1	44	14	14567	0.0414852
GO:0001968	fibronectin binding	molecular_function	5	ENSSSCG00000025924	1	44	14	14567	0.0414852
GO:0043198	dendritic shaft	cellular_component	5	ENSSSCG00000017367	1	44	14	14567	0.0414852
GO:0016493	C-C chemokine receptor activity	molecular_function	9	ENSSSCG00000015098	1	44	14	14567	0.0414852
GO:0090102	cochlea development	biological_process	5	ENSSSCG00000009486	1	44	14	14567	0.0414852
GO:0007099	centriole replication	biological_process	5	ENSSSCG00000029393	1	44	14	14567	0.0414852
GO:0070830	bicellular tight junction assembly	biological_process	9	ENSSSCG00000022347	1	44	15	14567	0.0443832
GO:0010906	regulation of glucose metabolic process	biological_process	9	ENSSSCG00000025924	1	44	15	14567	0.0443832
GO:1904707	positive regulation of vascular smooth muscle cell proliferation	biological_process	9	ENSSSCG00000025924	1	44	15	14567	0.0443832
GO:0006665	sphingolipid metabolic process	biological_process	8	ENSSSCG00000023969	1	44	15	14567	0.0443832
GO:0034314	Arp2/3 complex-mediated actin nucleation	biological_process	8	ENSSSCG00000014112	1	44	16	14567	0.0472727
GO:0042056	chemoattractant activity	molecular_function	7	ENSSSCG00000037358	1	44	16	14567	0.0472727
GO:0009925	basal plasma membrane	cellular_component	5	ENSSSCG00000011245	1	44	16	14567	0.0472727
GO:0008283	cell population proliferation	biological_process	3	ENSSSCG00000001483;ENSSSCG00000034763	2	44	119	14567	0.0501117
GO:0048477	oogenesis	biological_process	6	ENSSSCG00000026164	1	44	17	14567	0.0501536
GO:0002053	positive regulation of mesenchymal cell proliferation	biological_process	8	ENSSSCG00000034763	1	44	17	14567	0.0501536
GO:0044458	motile cilium assembly	biological_process	8	ENSSSCG00000029393	1	44	17	14567	0.0501536
GO:0005520	insulin-like growth factor binding	molecular_function	6	ENSSSCG00000025924	1	44	17	14567	0.0501536
GO:0034394	protein localization to cell surface	biological_process	7	ENSSSCG00000022347	1	44	17	14567	0.0501536
GO:0042157	lipoprotein metabolic process	biological_process	7	ENSSSCG00000000148	1	44	17	14567	0.0501536
GO:0050909	sensory perception of taste	biological_process	8	ENSSSCG00000009735	1	44	17	14567	0.0501536
GO:0000188	inactivation of MAPK activity	biological_process	13	ENSSSCG00000032097	1	44	17	14567	0.0501536
GO:0005261	cation channel activity	molecular_function	7	ENSSSCG00000021899	1	44	18	14567	0.053026
GO:0032024	positive regulation of insulin secretion	biological_process	11	ENSSSCG00000034763	1	44	18	14567	0.053026
GO:0072332	intrinsic apoptotic signaling pathway by p53 class mediator	biological_process	7	ENSSSCG00000014112	1	44	18	14567	0.053026
GO:0007528	neuromuscular junction development	biological_process	6	ENSSSCG00000009735	1	44	19	14567	0.0558898
GO:0043409	negative regulation of MAPK cascade	biological_process	11	ENSSSCG00000032097	1	44	20	14567	0.0587453
GO:0030148	sphingolipid biosynthetic process	biological_process	9	ENSSSCG00000023969	1	44	20	14567	0.0587453
GO:0048741	skeletal muscle fiber development	biological_process	9	ENSSSCG00000009735	1	44	20	14567	0.0587453
GO:0007274	neuromuscular synaptic transmission	biological_process	10	ENSSSCG00000009735	1	44	20	14567	0.0587453
GO:0030879	mammary gland development	biological_process	7	ENSSSCG00000034763	1	44	20	14567	0.0587453
GO:0048844	artery morphogenesis	biological_process	7	ENSSSCG00000022347	1	44	20	14567	0.0587453
GO:0030301	cholesterol transport	biological_process	9	ENSSSCG00000028350	1	44	20	14567	0.0587453
GO:0043235	receptor complex	cellular_component	4	ENSSSCG00000021284;ENSSSCG00000009735	2	44	132	14567	0.0602222
GO:0040008	regulation of growth	biological_process	5	ENSSSCG00000025924	1	44	21	14567	0.0615923
GO:0009749	response to glucose	biological_process	9	ENSSSCG00000034763	1	44	21	14567	0.0615923
GO:0050918	positive chemotaxis	biological_process	6	ENSSSCG00000037358	1	44	21	14567	0.0615923
GO:0005525	GTP binding	molecular_function	8	ENSSSCG00000033089;ENSSSCG00000037735;ENSSSCG00000033909	3	44	304	14567	0.0636825
GO:0010033	response to organic substance	biological_process	5	ENSSSCG00000009735	1	44	22	14567	0.0644309
GO:0046326	positive regulation of glucose import	biological_process	10	ENSSSCG00000034763	1	44	23	14567	0.067261
GO:0001837	epithelial to mesenchymal transition	biological_process	7	ENSSSCG00000022347	1	44	23	14567	0.067261
GO:0019216	regulation of lipid metabolic process	biological_process	7	ENSSSCG00000023969	1	44	23	14567	0.067261
GO:0005109	frizzled binding	molecular_function	7	ENSSSCG00000022347	1	44	23	14567	0.067261
GO:0002088	lens development in camera-type eye	biological_process	5	ENSSSCG00000009486	1	44	24	14567	0.0700829
GO:0030155	regulation of cell adhesion	biological_process	5	ENSSSCG00000032861	1	44	24	14567	0.0700829
GO:0005154	epidermal growth factor receptor binding	molecular_function	7	ENSSSCG00000001483	1	44	24	14567	0.0700829
GO:0032467	positive regulation of cytokinesis	biological_process	9	ENSSSCG00000015098	1	44	24	14567	0.0700829
GO:0019901	protein kinase binding	molecular_function	7	ENSSSCG00000034763;ENSSSCG00000029393;ENSSSCG00000001483	3	44	320	14567	0.0719185
GO:0030282	bone mineralization	biological_process	7	ENSSSCG00000022347	1	44	25	14567	0.0728963
GO:0030295	protein kinase activator activity	molecular_function	7	ENSSSCG00000022347	1	44	25	14567	0.0728963
GO:0008305	integrin complex	cellular_component	5	ENSSSCG00000011245	1	44	26	14567	0.0757015
GO:0030216	keratinocyte differentiation	biological_process	8	ENSSSCG00000023969	1	44	26	14567	0.0757015
GO:0060412	ventricular septum morphogenesis	biological_process	6	ENSSSCG00000022347	1	44	26	14567	0.0757015
GO:0006629	lipid metabolic process	biological_process	5	ENSSSCG00000028350;ENSSSCG00000023969	2	44	151	14567	0.0761275
GO:0030335	positive regulation of cell migration	biological_process	8	ENSSSCG00000022347;ENSSSCG00000034763	2	44	152	14567	0.0769987
GO:0071320	cellular response to cAMP	biological_process	9	ENSSSCG00000025924	1	44	27	14567	0.0784983
GO:0007416	synapse assembly	biological_process	6	ENSSSCG00000009486	1	44	27	14567	0.0784983
GO:0060291	long-term synaptic potentiation	biological_process	10	ENSSSCG00000017367	1	44	27	14567	0.0784983
GO:0006006	glucose metabolic process	biological_process	8	ENSSSCG00000025924	1	44	28	14567	0.0812869
GO:0001558	regulation of cell growth	biological_process	6	ENSSSCG00000025924	1	44	28	14567	0.0812869
GO:0007173	epidermal growth factor receptor signaling pathway	biological_process	9	ENSSSCG00000001483	1	44	28	14567	0.0812869
GO:0008544	epidermis development	biological_process	6	ENSSSCG00000023969	1	44	28	14567	0.0812869
GO:0005581	collagen trimer	cellular_component	4	ENSSSCG00000038706	1	44	29	14567	0.0840673
GO:0048286	lung alveolus development	biological_process	5	ENSSSCG00000025924	1	44	29	14567	0.0840673
GO:0071407	cellular response to organic cyclic compound	biological_process	7	ENSSSCG00000025924	1	44	30	14567	0.0868394
GO:0030890	positive regulation of B cell proliferation	biological_process	11	ENSSSCG00000034763	1	44	30	14567	0.0868394
GO:0006644	phospholipid metabolic process	biological_process	7	ENSSSCG00000028350	1	44	31	14567	0.0896033
GO:0045668	negative regulation of osteoblast differentiation	biological_process	8	ENSSSCG00000025924	1	44	31	14567	0.0896033
GO:0043065	positive regulation of apoptotic process	biological_process	9	ENSSSCG00000014112;ENSSSCG00000022347	2	44	171	14567	0.0941319
GO:0004553	hydrolase activity, hydrolyzing O-glycosyl compounds	molecular_function	6	ENSSSCG00000030013	1	44	33	14567	0.0951066
GO:0003151	outflow tract morphogenesis	biological_process	5	ENSSSCG00000022347	1	44	33	14567	0.0951066
GO:1903507	negative regulation of nucleic acid-templated transcription	biological_process	10	ENSSSCG00000029393	1	44	33	14567	0.0951066
GO:0070098	chemokine-mediated signaling pathway	biological_process	7	ENSSSCG00000015098	1	44	33	14567	0.0951066
GO:0045165	cell fate commitment	biological_process	5	ENSSSCG00000022347	1	44	33	14567	0.0951066
GO:0048706	embryonic skeletal system development	biological_process	7	ENSSSCG00000022347	1	44	34	14567	0.0978461
GO:0005096	GTPase activator activity	molecular_function	6	ENSSSCG00000022347;ENSSSCG00000007664	2	44	175	14567	0.0978704
GO:0004930	G protein-coupled receptor activity	molecular_function	6	ENSSSCG00000037735;ENSSSCG00000021284;ENSSSCG00000015098	3	44	367	14567	0.0986942
GO:0031252	cell leading edge	cellular_component	4	ENSSSCG00000014112	1	44	35	14567	0.100577
GO:0071347	cellular response to interleukin-1	biological_process	8	ENSSSCG00000037358	1	44	35	14567	0.100577
GO:0030593	neutrophil chemotaxis	biological_process	7	ENSSSCG00000011245	1	44	35	14567	0.100577
GO:0042552	myelination	biological_process	6	ENSSSCG00000007485	1	44	36	14567	0.103301
GO:0051496	positive regulation of stress fiber assembly	biological_process	8	ENSSSCG00000022347	1	44	37	14567	0.106016
GO:0048812	neuron projection morphogenesis	biological_process	8	ENSSSCG00000009486	1	44	37	14567	0.106016
GO:0008138	protein tyrosine/serine/threonine phosphatase activity	molecular_function	9	ENSSSCG00000032097	1	44	39	14567	0.111422
GO:0042472	inner ear morphogenesis	biological_process	6	ENSSSCG00000009486	1	44	40	14567	0.114113
GO:0008286	insulin receptor signaling pathway	biological_process	8	ENSSSCG00000034763	1	44	40	14567	0.114113
GO:0060021	roof of mouth development	biological_process	5	ENSSSCG00000022347	1	44	40	14567	0.114113
GO:0060548	negative regulation of cell death	biological_process	7	ENSSSCG00000022347	1	44	40	14567	0.114113
GO:0000977	RNA polymerase II regulatory region sequence-specific DNA binding	molecular_function	9	ENSSSCG00000001561;ENSSSCG00000025130	2	44	194	14567	0.11618
GO:1905515	non-motile cilium assembly	biological_process	8	ENSSSCG00000029393	1	44	41	14567	0.116797
GO:0005615	extracellular space	cellular_component	4	ENSSSCG00000022347;ENSSSCG00000037358;ENSSSCG00000000148;ENSSSCG00000028350	4	44	622	14567	0.117197
GO:0071944	cell periphery	cellular_component	4	ENSSSCG00000009486	1	44	43	14567	0.122139
GO:0008203	cholesterol metabolic process	biological_process	8	ENSSSCG00000028350	1	44	43	14567	0.122139
GO:0008344	adult locomotory behavior	biological_process	5	ENSSSCG00000009486	1	44	43	14567	0.122139
GO:0016798	hydrolase activity, acting on glycosyl bonds	molecular_function	5	ENSSSCG00000030013	1	44	44	14567	0.124799
GO:0015631	tubulin binding	molecular_function	6	ENSSSCG00000029393	1	44	44	14567	0.124799
GO:0005102	signaling receptor binding	molecular_function	5	ENSSSCG00000029960;ENSSSCG00000022347	2	44	204	14567	0.126146
GO:0006869	lipid transport	biological_process	7	ENSSSCG00000000148	1	44	45	14567	0.12745
GO:0071277	cellular response to calcium ion	biological_process	8	ENSSSCG00000023969	1	44	46	14567	0.130094
GO:0043010	camera-type eye development	biological_process	8	ENSSSCG00000009486	1	44	47	14567	0.13273
GO:0008152	metabolic process	biological_process	3	ENSSSCG00000030013	1	44	47	14567	0.13273
GO:0007409	axonogenesis	biological_process	9	ENSSSCG00000009486	1	44	47	14567	0.13273
GO:0007204	positive regulation of cytosolic calcium ion concentration	biological_process	13	ENSSSCG00000015098	1	44	47	14567	0.13273
GO:0043547	positive regulation of GTPase activity	biological_process	8	ENSSSCG00000022347;ENSSSCG00000007664	2	44	214	14567	0.136313
GO:0017148	negative regulation of translation	biological_process	10	ENSSSCG00000025924	1	44	49	14567	0.137978
GO:0019722	calcium-mediated signaling	biological_process	7	ENSSSCG00000015098	1	44	49	14567	0.137978
GO:0060070	canonical Wnt signaling pathway	biological_process	8	ENSSSCG00000022347	1	44	50	14567	0.140591
GO:0043197	dendritic spine	cellular_component	7	ENSSSCG00000017367	1	44	51	14567	0.143196
GO:0002039	p53 binding	molecular_function	5	ENSSSCG00000032861	1	44	52	14567	0.145793
GO:0036464	cytoplasmic ribonucleoprotein granule	cellular_component	7	ENSSSCG00000004109	1	44	53	14567	0.148382
GO:0000932	P-body	cellular_component	8	ENSSSCG00000004109	1	44	53	14567	0.148382
GO:0098685	Schaffer collateral - CA1 synapse	cellular_component	4	ENSSSCG00000017367	1	44	53	14567	0.148382
GO:0007050	cell cycle arrest	biological_process	5	ENSSSCG00000014112	1	44	53	14567	0.148382
GO:0032869	cellular response to insulin stimulus	biological_process	8	ENSSSCG00000034763	1	44	54	14567	0.150964
GO:0031647	regulation of protein stability	biological_process	5	ENSSSCG00000000774	1	44	55	14567	0.153538
GO:0006935	chemotaxis	biological_process	5	ENSSSCG00000015098	1	44	55	14567	0.153538
GO:0007186	G protein-coupled receptor signaling pathway	biological_process	5	ENSSSCG00000021284;ENSSSCG00000015098;ENSSSCG00000037735	3	44	452	14567	0.155509
GO:0004197	cysteine-type endopeptidase activity	molecular_function	8	ENSSSCG00000000774	1	44	56	14567	0.156104
GO:0042632	cholesterol homeostasis	biological_process	9	ENSSSCG00000028350	1	44	56	14567	0.156104
GO:0033138	positive regulation of peptidyl-serine phosphorylation	biological_process	11	ENSSSCG00000037358	1	44	57	14567	0.158663
GO:0007224	smoothened signaling pathway	biological_process	6	ENSSSCG00000029393	1	44	57	14567	0.158663
GO:0016874	ligase activity	molecular_function	4	ENSSSCG00000031825	1	44	57	14567	0.158663
GO:0051301	cell division	biological_process	4	ENSSSCG00000029393	1	44	58	14567	0.161215
GO:0006812	cation transport	biological_process	7	ENSSSCG00000009735	1	44	58	14567	0.161215
GO:0036459	thiol-dependent ubiquitinyl hydrolase activity	molecular_function	9	ENSSSCG00000000774	1	44	59	14567	0.163758
GO:0000980	RNA polymerase II distal enhancer sequence-specific DNA binding	molecular_function	10	ENSSSCG00000004332	1	44	59	14567	0.163758
GO:0005215	transporter activity	molecular_function	3	ENSSSCG00000027118	1	44	60	14567	0.166294
GO:0042391	regulation of membrane potential	biological_process	5	ENSSSCG00000021899	1	44	60	14567	0.166294
GO:0007229	integrin-mediated signaling pathway	biological_process	6	ENSSSCG00000011245	1	44	61	14567	0.168823
GO:0044325	ion channel binding	molecular_function	5	ENSSSCG00000017367	1	44	61	14567	0.168823
GO:0051897	positive regulation of protein kinase B signaling	biological_process	10	ENSSSCG00000025924	1	44	63	14567	0.173858
GO:0001666	response to hypoxia	biological_process	5	ENSSSCG00000009735	1	44	64	14567	0.176364
GO:0030182	neuron differentiation	biological_process	6	ENSSSCG00000022347	1	44	64	14567	0.176364
GO:1903508	positive regulation of nucleic acid-templated transcription	biological_process	10	ENSSSCG00000014112	1	44	65	14567	0.178863
GO:0003777	microtubule motor activity	molecular_function	10	ENSSSCG00000039023	1	44	69	14567	0.188784
GO:0007601	visual perception	biological_process	8	ENSSSCG00000009486	1	44	69	14567	0.188784
GO:0016579	protein deubiquitination	biological_process	9	ENSSSCG00000000774	1	44	70	14567	0.191246
GO:0030308	negative regulation of cell growth	biological_process	7	ENSSSCG00000022347	1	44	71	14567	0.193701
GO:0035264	multicellular organism growth	biological_process	4	ENSSSCG00000009486	1	44	71	14567	0.193701
GO:0007268	chemical synaptic transmission	biological_process	9	ENSSSCG00000009735	1	44	73	14567	0.198588
GO:0001822	kidney development	biological_process	6	ENSSSCG00000022347	1	44	74	14567	0.201021
GO:0005887	integral component of plasma membrane	cellular_component	6	ENSSSCG00000009486;ENSSSCG00000009735;ENSSSCG00000021284	3	44	514	14567	0.202163
GO:0016055	Wnt signaling pathway	biological_process	7	ENSSSCG00000022347	1	44	75	14567	0.203447
GO:0051091	positive regulation of DNA-binding transcription factor activity	biological_process	6	ENSSSCG00000014112	1	44	75	14567	0.203447
GO:0007018	microtubule-based movement	biological_process	5	ENSSSCG00000039023	1	44	75	14567	0.203447
GO:0004222	metalloendopeptidase activity	molecular_function	8	ENSSSCG00000007145	1	44	75	14567	0.203447
GO:0032147	activation of protein kinase activity	biological_process	12	ENSSSCG00000022347	1	44	76	14567	0.205865
GO:0005654	nucleoplasm	cellular_component	6	ENSSSCG00000001561;ENSSSCG00000029393;ENSSSCG00000004109;ENSSSCG00000003228;ENSSSCG00000032097;ENSSSCG00000025130;ENSSSCG00000016510	7	44	1621	14567	0.212797
GO:0042593	glucose homeostasis	biological_process	8	ENSSSCG00000025924	1	44	79	14567	0.213078
GO:0004843	thiol-dependent ubiquitin-specific protease activity	molecular_function	10	ENSSSCG00000000774	1	44	79	14567	0.213078
GO:0006979	response to oxidative stress	biological_process	5	ENSSSCG00000031825	1	44	79	14567	0.213078
GO:0035335	peptidyl-tyrosine dephosphorylation	biological_process	10	ENSSSCG00000032097	1	44	80	14567	0.215468
GO:0003774	motor activity	molecular_function	9	ENSSSCG00000039023	1	44	80	14567	0.215468
GO:0090090	negative regulation of canonical Wnt signaling pathway	biological_process	10	ENSSSCG00000022347	1	44	80	14567	0.215468
GO:0004725	protein tyrosine phosphatase activity	molecular_function	9	ENSSSCG00000032097	1	44	83	14567	0.222595
GO:0007605	sensory perception of sound	biological_process	8	ENSSSCG00000009735	1	44	84	14567	0.224956
GO:0003700	DNA-binding transcription factor activity	molecular_function	4	ENSSSCG00000025130;ENSSSCG00000001561;ENSSSCG00000004332	3	44	543	14567	0.225069
GO:0000122	negative regulation of transcription by RNA polymerase II	biological_process	10	ENSSSCG00000025130;ENSSSCG00000001561;ENSSSCG00000004332	3	44	545	14567	0.226669
GO:0005814	centriole	cellular_component	6	ENSSSCG00000029393	1	44	87	14567	0.231999
GO:0008289	lipid binding	molecular_function	4	ENSSSCG00000000148	1	44	92	14567	0.243599
GO:0008237	metallopeptidase activity	molecular_function	7	ENSSSCG00000007145	1	44	96	14567	0.252755
GO:0036064	ciliary basal body	cellular_component	7	ENSSSCG00000029393	1	44	97	14567	0.255027
GO:0006357	regulation of transcription by RNA polymerase II	biological_process	9	ENSSSCG00000001561;ENSSSCG00000014112	2	44	324	14567	0.256258
GO:0016791	phosphatase activity	molecular_function	7	ENSSSCG00000032097	1	44	105	14567	0.272962
GO:0070374	positive regulation of ERK1 and ERK2 cascade	biological_process	12	ENSSSCG00000037358	1	44	108	14567	0.279578
GO:0005216	ion channel activity	molecular_function	6	ENSSSCG00000009735	1	44	109	14567	0.28177
GO:0001650	fibrillar center	cellular_component	7	ENSSSCG00000032861	1	44	110	14567	0.283956
GO:0007420	brain development	biological_process	6	ENSSSCG00000034763	1	44	112	14567	0.288308
GO:0006355	regulation of transcription, DNA-templated	biological_process	8	ENSSSCG00000026164;ENSSSCG00000004332;ENSSSCG00000001561;ENSSSCG00000025130	4	44	909	14567	0.29396
GO:0051260	protein homooligomerization	biological_process	8	ENSSSCG00000009735	1	44	126	14567	0.318057
GO:0045892	negative regulation of transcription, DNA-templated	biological_process	9	ENSSSCG00000037358;ENSSSCG00000022347	2	44	380	14567	0.319195
GO:0015630	microtubule cytoskeleton	cellular_component	7	ENSSSCG00000032861	1	44	128	14567	0.322207
GO:0016757	transferase activity, transferring glycosyl groups	molecular_function	5	ENSSSCG00000031825	1	44	128	14567	0.322207
GO:0005975	carbohydrate metabolic process	biological_process	5	ENSSSCG00000030013	1	44	130	14567	0.326331
GO:0003714	transcription corepressor activity	molecular_function	5	ENSSSCG00000029393	1	44	130	14567	0.326331
GO:0016787	hydrolase activity	molecular_function	4	ENSSSCG00000023969;ENSSSCG00000030013;ENSSSCG00000032097	3	44	671	14567	0.330685
GO:0022857	transmembrane transporter activity	molecular_function	4	ENSSSCG00000027118	1	44	135	14567	0.336536
GO:0046983	protein dimerization activity	molecular_function	5	ENSSSCG00000026164	1	44	135	14567	0.336536
GO:0005874	microtubule	cellular_component	7	ENSSSCG00000039023	1	44	138	14567	0.342586
GO:0016324	apical plasma membrane	cellular_component	5	ENSSSCG00000009735	1	44	140	14567	0.34659
GO:0006955	immune response	biological_process	4	ENSSSCG00000015098	1	44	143	14567	0.35255
GO:0016311	dephosphorylation	biological_process	7	ENSSSCG00000032097	1	44	143	14567	0.35255
GO:0031012	extracellular matrix	cellular_component	4	ENSSSCG00000022347	1	44	145	14567	0.356495
GO:0007283	spermatogenesis	biological_process	7	ENSSSCG00000026164	1	44	145	14567	0.356495
GO:0006470	protein dephosphorylation	biological_process	9	ENSSSCG00000032097	1	44	145	14567	0.356495
GO:0055085	transmembrane transport	biological_process	6	ENSSSCG00000027118;ENSSSCG00000021899	2	44	421	14567	0.36464
GO:0003713	transcription coactivator activity	molecular_function	5	ENSSSCG00000014112	1	44	151	14567	0.368187
GO:0010629	negative regulation of gene expression	biological_process	8	ENSSSCG00000037358	1	44	151	14567	0.368187
GO:0007275	multicellular organism development	biological_process	4	ENSSSCG00000022347	1	44	160	14567	0.385337
GO:0007165	signal transduction	biological_process	4	ENSSSCG00000021284;ENSSSCG00000015098;ENSSSCG00000037735	3	44	739	14567	0.387556
GO:0019904	protein domain specific binding	molecular_function	5	ENSSSCG00000029393	1	44	162	14567	0.389085
GO:0044212	transcription regulatory region DNA binding	molecular_function	7	ENSSSCG00000022347	1	44	167	14567	0.39836
GO:0009897	external side of plasma membrane	cellular_component	5	ENSSSCG00000015098	1	44	170	14567	0.403859
GO:0008017	microtubule binding	molecular_function	7	ENSSSCG00000039023	1	44	177	14567	0.416498
GO:0005623	cell	cellular_component	3	ENSSSCG00000038706	1	44	184	14567	0.428876
GO:0000981	DNA-binding transcription factor activity, RNA polymerase II-specific	molecular_function	5	ENSSSCG00000001561	1	44	187	14567	0.434102
GO:0098978	glutamatergic synapse	cellular_component	4	ENSSSCG00000017367	1	44	188	14567	0.435833
GO:0045202	synapse	cellular_component	3	ENSSSCG00000038706	1	44	197	14567	0.451186
GO:0006511	ubiquitin-dependent protein catabolic process	biological_process	10	ENSSSCG00000000774	1	44	207	14567	0.467766
GO:0007155	cell adhesion	biological_process	4	ENSSSCG00000011245	1	44	216	14567	0.482268
GO:0006468	protein phosphorylation	biological_process	9	ENSSSCG00000022347;ENSSSCG00000032861	2	44	543	14567	0.492103
GO:0003779	actin binding	molecular_function	6	ENSSSCG00000014112	1	44	241	14567	0.520557
GO:0001228	DNA-binding transcription activator activity, RNA polymerase II-specific	molecular_function	6	ENSSSCG00000026164	1	44	253	14567	0.537939
GO:0010628	positive regulation of gene expression	biological_process	8	ENSSSCG00000022347	1	44	256	14567	0.542187
GO:0006811	ion transport	biological_process	6	ENSSSCG00000009735	1	44	258	14567	0.544998
GO:0043066	negative regulation of apoptotic process	biological_process	9	ENSSSCG00000022347	1	44	283	14567	0.578742
GO:0003677	DNA binding	molecular_function	6	ENSSSCG00000001561;ENSSSCG00000025130;ENSSSCG00000004332	3	44	988	14567	0.581402
GO:0008284	positive regulation of cell population proliferation	biological_process	7	ENSSSCG00000034763	1	44	294	14567	0.592803
GO:0009986	cell surface	cellular_component	4	ENSSSCG00000009486	1	44	302	14567	0.60274
GO:0004674	protein serine/threonine kinase activity	molecular_function	8	ENSSSCG00000032861	1	44	310	14567	0.61244
GO:0042802	identical protein binding	molecular_function	5	ENSSSCG00000029393;ENSSSCG00000009735	2	44	713	14567	0.641641
GO:0003824	catalytic activity	molecular_function	3	ENSSSCG00000031825	1	44	361	14567	0.669055
GO:0032991	protein-containing complex	cellular_component	3	ENSSSCG00000034763	1	44	369	14567	0.677169
GO:0005524	ATP binding	molecular_function	5	ENSSSCG00000039023;ENSSSCG00000032861;ENSSSCG00000009735	3	44	1153	14567	0.687725
GO:0005886	plasma membrane	cellular_component	4	ENSSSCG00000029393;ENSSSCG00000034763;ENSSSCG00000009735;ENSSSCG00000009486;ENSSSCG00000021899	5	44	1890	14567	0.69194
GO:0045944	positive regulation of transcription by RNA polymerase II	biological_process	10	ENSSSCG00000025130;ENSSSCG00000026164	2	44	784	14567	0.693368
GO:0005813	centrosome	cellular_component	7	ENSSSCG00000029393	1	44	388	14567	0.695668
GO:0006508	proteolysis	biological_process	7	ENSSSCG00000007145	1	44	388	14567	0.695668
GO:0043565	sequence-specific DNA binding	molecular_function	7	ENSSSCG00000001561	1	44	407	14567	0.71313
GO:0045893	positive regulation of transcription, DNA-templated	biological_process	9	ENSSSCG00000022347	1	44	432	14567	0.734621
GO:0004672	protein kinase activity	molecular_function	7	ENSSSCG00000032861	1	44	481	14567	0.772277
GO:0005634	nucleus	cellular_component	6	ENSSSCG00000032097;ENSSSCG00000016510;ENSSSCG00000032861;ENSSSCG00000003228;ENSSSCG00000026164;ENSSSCG00000029393;ENSSSCG00000004332;ENSSSCG00000001561;ENSSSCG00000014112	9	44	3593	14567	0.792222
GO:0005515	protein binding	molecular_function	4	ENSSSCG00000004332;ENSSSCG00000029960;ENSSSCG00000038706;ENSSSCG00000011239;ENSSSCG00000009486;ENSSSCG00000017367	6	44	2593	14567	0.819911
GO:0005829	cytosol	cellular_component	6	ENSSSCG00000025130;ENSSSCG00000004332;ENSSSCG00000034763;ENSSSCG00000000774;ENSSSCG00000031825	5	44	2248	14567	0.830239
GO:0005783	endoplasmic reticulum	cellular_component	6	ENSSSCG00000023969	1	44	687	14567	0.881026
GO:0016740	transferase activity	molecular_function	4	ENSSSCG00000031825	1	44	736	14567	0.898195
GO:0046872	metal ion binding	molecular_function	6	ENSSSCG00000007664;ENSSSCG00000004109	2	44	1347	14567	0.923579
GO:0000166	nucleotide binding	molecular_function	5	ENSSSCG00000039023	1	44	942	14567	0.947451
GO:0003676	nucleic acid binding	molecular_function	5	ENSSSCG00000025130	1	44	1021	14567	0.95933
GO:0005737	cytoplasm	cellular_component	5	ENSSSCG00000022347;ENSSSCG00000001483;ENSSSCG00000014112;ENSSSCG00000032861;ENSSSCG00000032097	5	44	3025	14567	0.966096

## Sheet: Hyper-up KEGG
pathway_id	pathway_name	Genes	S gene number	TS gene number	B gene number	TB gene number	pvalue
4514	Cell adhesion molecules (CAMs)	ENSSSCG00000011245;ENSSSCG00000029960	2	14	99	5717	0.0235921
5020	Prion diseases	ENSSSCG00000038706	1	14	22	5717	0.0526057
760	Nicotinate and nicotinamide metabolism	ENSSSCG00000031825	1	14	23	5717	0.0549347
4060	Cytokine-cytokine receptor interaction	ENSSSCG00000022849;ENSSSCG00000015098	2	14	176	5717	0.0672894
52	Galactose metabolism	ENSSSCG00000030013	1	14	29	5717	0.0687973
5150	Staphylococcus aureus infection	ENSSSCG00000038706	1	14	31	5717	0.073376
4973	Carbohydrate digestion and absorption	ENSSSCG00000030013	1	14	34	5717	0.0802049
4742	Taste transduction	ENSSSCG00000009735	1	14	39	5717	0.0914827
4979	Cholesterol metabolism	ENSSSCG00000028350	1	14	41	5717	0.0959578
600	Sphingolipid metabolism	ENSSSCG00000023969	1	14	42	5717	0.0981876
5217	Basal cell carcinoma	ENSSSCG00000022347	1	14	52	5717	0.120207
4610	Complement and coagulation cascades	ENSSSCG00000038706	1	14	53	5717	0.122381
4151	PI3K-Akt signaling pathway	ENSSSCG00000022849;ENSSSCG00000011245	2	14	257	5717	0.1285
5412	Arrhythmogenic right ventricular cardiomyopathy (ARVC)	ENSSSCG00000011245	1	14	56	5717	0.128874
4512	ECM-receptor interaction	ENSSSCG00000011245	1	14	60	5717	0.137462
5165	Human papillomavirus infection	ENSSSCG00000011245;ENSSSCG00000022347	2	14	274	5717	0.142714
5322	Systemic lupus erythematosus	ENSSSCG00000038706	1	14	64	5717	0.145971
5410	Hypertrophic cardiomyopathy (HCM)	ENSSSCG00000011245	1	14	65	5717	0.148086
5133	Pertussis	ENSSSCG00000038706	1	14	66	5717	0.150196
5414	Dilated cardiomyopathy (DCM)	ENSSSCG00000011245	1	14	67	5717	0.152301
4640	Hematopoietic cell lineage	ENSSSCG00000022849	1	14	69	5717	0.156498
564	Glycerophospholipid metabolism	ENSSSCG00000028350	1	14	76	5717	0.171033
4658	Th1 and Th2 cell differentiation	ENSSSCG00000022849	1	14	76	5717	0.171033
4916	Melanogenesis	ENSSSCG00000022347	1	14	81	5717	0.181272
4659	Th17 cell differentiation	ENSSSCG00000022849	1	14	88	5717	0.19541
5142	Chagas disease (American trypanosomiasis)	ENSSSCG00000038706	1	14	92	5717	0.203387
4071	Sphingolipid signaling pathway	ENSSSCG00000023969	1	14	106	5717	0.230731
4550	Signaling pathways regulating pluripotency of stem cells	ENSSSCG00000022347	1	14	107	5717	0.23265
5162	Measles	ENSSSCG00000022849	1	14	114	5717	0.245962
5224	Breast cancer	ENSSSCG00000022347	1	14	119	5717	0.255339
4630	Jak-STAT signaling pathway	ENSSSCG00000022849	1	14	122	5717	0.260913
5226	Gastric cancer	ENSSSCG00000022347	1	14	122	5717	0.260913
4934	Cushing syndrome	ENSSSCG00000022347	1	14	126	5717	0.268285
4310	Wnt signaling pathway	ENSSSCG00000022347	1	14	126	5717	0.268285
4390	Hippo signaling pathway	ENSSSCG00000022347	1	14	129	5717	0.273769
5200	Pathways in cancer	ENSSSCG00000022849;ENSSSCG00000022347	2	14	426	5717	0.280566
4150	mTOR signaling pathway	ENSSSCG00000022347	1	14	133	5717	0.281021
5202	Transcriptional misregulation in cancer	ENSSSCG00000001561	1	14	138	5717	0.289992
4020	Calcium signaling pathway	ENSSSCG00000009735	1	14	139	5717	0.291774
4062	Chemokine signaling pathway	ENSSSCG00000015098	1	14	141	5717	0.295325
5225	Hepatocellular carcinoma	ENSSSCG00000022347	1	14	143	5717	0.298859
4024	cAMP signaling pathway	ENSSSCG00000037735	1	14	151	5717	0.312833
4510	Focal adhesion	ENSSSCG00000011245	1	14	155	5717	0.319722
4810	Regulation of actin cytoskeleton	ENSSSCG00000011245	1	14	169	5717	0.343334
5205	Proteoglycans in cancer	ENSSSCG00000022347	1	14	171	5717	0.346644
4080	Neuroactive ligand-receptor interaction	ENSSSCG00000009735	1	14	175	5717	0.353218
5166	Human T-cell leukemia virus 1 infection	ENSSSCG00000022849	1	14	196	5717	0.386735
4144	Endocytosis	ENSSSCG00000022849	1	14	224	5717	0.428919
4010	MAPK signaling pathway	ENSSSCG00000032097	1	14	233	5717	0.441896

## Sheet: hyper-down GO
GO_ID	GO_Term	GO_function	GO_class	Genes	S gene number	TS gene number	B gene number	TB gene number	pvalue
GO:0048786	presynaptic active zone	cellular_component	4	ENSSSCG00000015401;ENSSSCG00000031957	2	15	21	14567	0.000205503
GO:0098759	cellular response to interleukin-8	biological_process	8	ENSSSCG00000014336	1	15	1	14567	0.00102972
GO:0033233	regulation of protein sumoylation	biological_process	10	ENSSSCG00000014336	1	15	1	14567	0.00102972
GO:0060086	circadian temperature homeostasis	biological_process	6	ENSSSCG00000014336	1	15	2	14567	0.00205846
GO:0050906	detection of stimulus involved in sensory perception	biological_process	5	ENSSSCG00000030274	1	15	2	14567	0.00205846
GO:2000182	regulation of progesterone biosynthetic process	biological_process	9	ENSSSCG00000014336	1	15	2	14567	0.00205846
GO:0015295	solute:proton symporter activity	molecular_function	10	ENSSSCG00000005899	1	15	2	14567	0.00205846
GO:0046886	positive regulation of hormone biosynthetic process	biological_process	9	ENSSSCG00000014336	1	15	3	14567	0.00308621
GO:0044849	estrous cycle	biological_process	5	ENSSSCG00000014336	1	15	3	14567	0.00308621
GO:0044729	hemi-methylated DNA-binding	molecular_function	8	ENSSSCG00000014336	1	15	3	14567	0.00308621
GO:0061418	regulation of transcription from RNA polymerase II promoter in response to hypoxia	biological_process	11	ENSSSCG00000014336	1	15	3	14567	0.00308621
GO:0034457	Mpp10 complex	cellular_component	4	ENSSSCG00000004847	1	15	3	14567	0.00308621
GO:0007296	vitellogenesis	biological_process	6	ENSSSCG00000012967	1	15	4	14567	0.00411296
GO:0004028	3-chloroallyl aldehyde dehydrogenase activity	molecular_function	7	ENSSSCG00000028501	1	15	4	14567	0.00411296
GO:0019158	mannokinase activity	molecular_function	8	ENSSSCG00000010252	1	15	5	14567	0.00513874
GO:0050725	positive regulation of interleukin-1 beta biosynthetic process	biological_process	10	ENSSSCG00000014336	1	15	5	14567	0.00513874
GO:0004396	hexokinase activity	molecular_function	7	ENSSSCG00000010252	1	15	5	14567	0.00513874
GO:0004340	glucokinase activity	molecular_function	8	ENSSSCG00000010252	1	15	5	14567	0.00513874
GO:0006081	cellular aldehyde metabolic process	biological_process	5	ENSSSCG00000028501	1	15	5	14567	0.00513874
GO:0010385	double-stranded methylated DNA binding	molecular_function	8	ENSSSCG00000014336	1	15	5	14567	0.00513874
GO:0008865	fructokinase activity	molecular_function	8	ENSSSCG00000010252	1	15	5	14567	0.00513874
GO:2000144	positive regulation of DNA-templated transcription, initiation	biological_process	10	ENSSSCG00000012967	1	15	6	14567	0.00616352
GO:0005732	small nucleolar ribonucleoprotein complex	cellular_component	5	ENSSSCG00000004847	1	15	6	14567	0.00616352
GO:0061614	pri-miRNA transcription by RNA polymerase II	biological_process	10	ENSSSCG00000012967	1	15	6	14567	0.00616352
GO:0061037	negative regulation of cartilage development	biological_process	7	ENSSSCG00000024671	1	15	6	14567	0.00616352
GO:0061003	positive regulation of dendritic spine morphogenesis	biological_process	11	ENSSSCG00000022611	1	15	6	14567	0.00616352
GO:0045475	locomotor rhythm	biological_process	5	ENSSSCG00000014336	1	15	7	14567	0.00718732
GO:0045080	positive regulation of chemokine biosynthetic process	biological_process	9	ENSSSCG00000014336	1	15	7	14567	0.00718732
GO:0005536	glucose binding	molecular_function	6	ENSSSCG00000010252	1	15	7	14567	0.00718732
GO:0051044	positive regulation of membrane protein ectodomain proteolysis	biological_process	9	ENSSSCG00000009018	1	15	10	14567	0.0102528
GO:0051156	glucose 6-phosphate metabolic process	biological_process	7	ENSSSCG00000010252	1	15	10	14567	0.0102528
GO:0060674	placenta blood vessel development	biological_process	6	ENSSSCG00000012967	1	15	10	14567	0.0102528
GO:0050775	positive regulation of dendrite morphogenesis	biological_process	10	ENSSSCG00000022611	1	15	11	14567	0.0112727
GO:0048791	calcium ion-regulated exocytosis of neurotransmitter	biological_process	10	ENSSSCG00000031957	1	15	12	14567	0.0122916
GO:0070498	interleukin-1-mediated signaling pathway	biological_process	7	ENSSSCG00000014336	1	15	12	14567	0.0122916
GO:0031668	cellular response to extracellular stimulus	biological_process	5	ENSSSCG00000012967	1	15	13	14567	0.0133095
GO:0032331	negative regulation of chondrocyte differentiation	biological_process	8	ENSSSCG00000024671	1	15	14	14567	0.0143264
GO:0001678	cellular glucose homeostasis	biological_process	9	ENSSSCG00000010252	1	15	15	14567	0.0153424
GO:0048018	receptor ligand activity	molecular_function	6	ENSSSCG00000024671	1	15	15	14567	0.0153424
GO:0048856	anatomical structure development	biological_process	4	ENSSSCG00000024671	1	15	16	14567	0.0163573
GO:0000977	RNA polymerase II regulatory region sequence-specific DNA binding	molecular_function	9	ENSSSCG00000012967;ENSSSCG00000014336	2	15	194	14567	0.0165319
GO:0003700	DNA-binding transcription factor activity	molecular_function	4	ENSSSCG00000014336;ENSSSCG00000012967;ENSSSCG00000001201	3	15	543	14567	0.0167711
GO:0005102	signaling receptor binding	molecular_function	5	ENSSSCG00000024671;ENSSSCG00000022611	2	15	204	14567	0.0181768
GO:0002931	response to ischemia	biological_process	5	ENSSSCG00000014336	1	15	18	14567	0.0183843
GO:0035035	histone acetyltransferase binding	molecular_function	6	ENSSSCG00000014336	1	15	19	14567	0.0193964
GO:0045597	positive regulation of cell differentiation	biological_process	7	ENSSSCG00000024671	1	15	19	14567	0.0193964
GO:0016620	oxidoreductase activity, acting on the aldehyde or oxo group of donors, NAD or NADP as acceptor	molecular_function	6	ENSSSCG00000028501	1	15	19	14567	0.0193964
GO:0016773	phosphotransferase activity, alcohol group as acceptor	molecular_function	6	ENSSSCG00000010252	1	15	20	14567	0.0204075
GO:0022604	regulation of cell morphogenesis	biological_process	7	ENSSSCG00000009018	1	15	21	14567	0.0214176
GO:0009749	response to glucose	biological_process	9	ENSSSCG00000014336	1	15	21	14567	0.0214176
GO:0017157	regulation of exocytosis	biological_process	7	ENSSSCG00000031957	1	15	21	14567	0.0214176
GO:0035115	embryonic forelimb morphogenesis	biological_process	8	ENSSSCG00000024671	1	15	22	14567	0.0224267
GO:0046835	carbohydrate phosphorylation	biological_process	8	ENSSSCG00000010252	1	15	22	14567	0.0224267
GO:0005109	frizzled binding	molecular_function	7	ENSSSCG00000024671	1	15	23	14567	0.0234348
GO:0045880	positive regulation of smoothened signaling pathway	biological_process	9	ENSSSCG00000024671	1	15	24	14567	0.024442
GO:0071480	cellular response to gamma radiation	biological_process	8	ENSSSCG00000014336	1	15	24	14567	0.024442
GO:0030217	T cell differentiation	biological_process	8	ENSSSCG00000014336	1	15	25	14567	0.0254482
GO:0007093	mitotic cell cycle checkpoint	biological_process	5	ENSSSCG00000024671	1	15	25	14567	0.0254482
GO:0032868	response to insulin	biological_process	7	ENSSSCG00000014336	1	15	26	14567	0.0264535
GO:0071310	cellular response to organic substance	biological_process	6	ENSSSCG00000014336	1	15	26	14567	0.0264535
GO:0007416	synapse assembly	biological_process	6	ENSSSCG00000015401	1	15	27	14567	0.0274577
GO:0006096	glycolytic process	biological_process	10	ENSSSCG00000010252	1	15	28	14567	0.0284611
GO:1990841	promoter-specific chromatin binding	molecular_function	5	ENSSSCG00000014336	1	15	30	14567	0.0304648
GO:0035914	skeletal muscle cell differentiation	biological_process	6	ENSSSCG00000014336	1	15	31	14567	0.0314652
GO:0045165	cell fate commitment	biological_process	5	ENSSSCG00000024671	1	15	33	14567	0.0334631
GO:0032040	small-subunit processome	cellular_component	6	ENSSSCG00000004847	1	15	34	14567	0.0344607
GO:0010923	negative regulation of phosphatase activity	biological_process	11	ENSSSCG00000004847	1	15	34	14567	0.0344607
GO:0048704	embryonic skeletal system morphogenesis	biological_process	7	ENSSSCG00000024671	1	15	35	14567	0.0354572
GO:0043154	negative regulation of cysteine-type endopeptidase activity involved in apoptotic process	biological_process	10	ENSSSCG00000024671	1	15	39	14567	0.0394339
GO:0060548	negative regulation of cell death	biological_process	7	ENSSSCG00000024671	1	15	40	14567	0.0404257
GO:0042254	ribosome biogenesis	biological_process	6	ENSSSCG00000004847	1	15	40	14567	0.0404257
GO:0030145	manganese ion binding	molecular_function	8	ENSSSCG00000030274	1	15	41	14567	0.0414165
GO:0006357	regulation of transcription by RNA polymerase II	biological_process	9	ENSSSCG00000012967;ENSSSCG00000014336	2	15	324	14567	0.0427886
GO:0030509	BMP signaling pathway	biological_process	10	ENSSSCG00000014336	1	15	44	14567	0.0443832
GO:0032922	circadian regulation of gene expression	biological_process	5	ENSSSCG00000014336	1	15	45	14567	0.0453702
GO:0004722	protein serine/threonine phosphatase activity	molecular_function	9	ENSSSCG00000030274	1	15	48	14567	0.0483255
GO:0060070	canonical Wnt signaling pathway	biological_process	8	ENSSSCG00000024671	1	15	50	14567	0.050291
GO:0032092	positive regulation of protein binding	biological_process	7	ENSSSCG00000022611	1	15	53	14567	0.0532321
GO:0006887	exocytosis	biological_process	7	ENSSSCG00000031957	1	15	54	14567	0.0542105
GO:0033138	positive regulation of peptidyl-serine phosphorylation	biological_process	11	ENSSSCG00000022611	1	15	57	14567	0.0571403
GO:0000976	transcription regulatory region sequence-specific DNA binding	molecular_function	8	ENSSSCG00000014336	1	15	62	14567	0.0620044
GO:0006364	rRNA processing	biological_process	11	ENSSSCG00000004847	1	15	62	14567	0.0620044
GO:0006355	regulation of transcription, DNA-templated	biological_process	8	ENSSSCG00000014336;ENSSSCG00000012967;ENSSSCG00000001201	3	15	909	14567	0.0627922
GO:0030182	neuron differentiation	biological_process	6	ENSSSCG00000024671	1	15	64	14567	0.0639435
GO:0001666	response to hypoxia	biological_process	5	ENSSSCG00000014336	1	15	64	14567	0.0639435
GO:1902600	proton transmembrane transport	biological_process	9	ENSSSCG00000005899	1	15	67	14567	0.0668451
GO:0090263	positive regulation of canonical Wnt signaling pathway	biological_process	10	ENSSSCG00000022611	1	15	68	14567	0.0678104
GO:0030308	negative regulation of cell growth	biological_process	7	ENSSSCG00000022611	1	15	71	14567	0.0707008
GO:0016055	Wnt signaling pathway	biological_process	7	ENSSSCG00000024671	1	15	75	14567	0.0745417
GO:0006366	transcription by RNA polymerase II	biological_process	9	ENSSSCG00000014336	1	15	79	14567	0.0783677
GO:0090090	negative regulation of canonical Wnt signaling pathway	biological_process	10	ENSSSCG00000014336	1	15	80	14567	0.0793219
GO:0004721	phosphoprotein phosphatase activity	molecular_function	8	ENSSSCG00000030274	1	15	84	14567	0.0831295
GO:0007010	cytoskeleton organization	biological_process	6	ENSSSCG00000009018	1	15	86	14567	0.0850278
GO:0005509	calcium ion binding	molecular_function	7	ENSSSCG00000032749;ENSSSCG00000030274	2	15	478	14567	0.0851439
GO:0007399	nervous system development	biological_process	6	ENSSSCG00000032749	1	15	88	14567	0.0869224
GO:0007156	homophilic cell adhesion via plasma membrane adhesion molecules	biological_process	7	ENSSSCG00000032749	1	15	91	14567	0.0897575
GO:0017137	Rab GTPase binding	molecular_function	9	ENSSSCG00000031957	1	15	104	14567	0.101948
GO:0005506	iron ion binding	molecular_function	8	ENSSSCG00000030274	1	15	110	14567	0.107523
GO:0007420	brain development	biological_process	6	ENSSSCG00000032749	1	15	112	14567	0.109374
GO:0042981	regulation of apoptotic process	biological_process	8	ENSSSCG00000014336	1	15	114	14567	0.111222
GO:0005975	carbohydrate metabolic process	biological_process	5	ENSSSCG00000010252	1	15	130	14567	0.125873
GO:0043235	receptor complex	cellular_component	4	ENSSSCG00000022611	1	15	132	14567	0.127689
GO:0006470	protein dephosphorylation	biological_process	9	ENSSSCG00000030274	1	15	145	14567	0.139405
GO:0005634	nucleus	cellular_component	6	ENSSSCG00000004847;ENSSSCG00000001201;ENSSSCG00000030274;ENSSSCG00000012967;ENSSSCG00000022611;ENSSSCG00000014336	6	15	3593	14567	0.140984
GO:0001701	in utero embryonic development	biological_process	8	ENSSSCG00000012967	1	15	159	14567	0.151857
GO:0007275	multicellular organism development	biological_process	4	ENSSSCG00000024671	1	15	160	14567	0.15274
GO:0046872	metal ion binding	molecular_function	6	ENSSSCG00000014336;ENSSSCG00000030274;ENSSSCG00000001201	3	15	1347	14567	0.155716
GO:0044212	transcription regulatory region DNA binding	molecular_function	7	ENSSSCG00000014336	1	15	167	14567	0.158897
GO:0000981	DNA-binding transcription factor activity, RNA polymerase II-specific	molecular_function	5	ENSSSCG00000014336	1	15	187	14567	0.176259
GO:0005829	cytosol	cellular_component	6	ENSSSCG00000022611;ENSSSCG00000009018;ENSSSCG00000010252;ENSSSCG00000030274	4	15	2248	14567	0.190778
GO:0045944	positive regulation of transcription by RNA polymerase II	biological_process	10	ENSSSCG00000014336;ENSSSCG00000022611	2	15	784	14567	0.191728
GO:0010469	regulation of signaling receptor activity	biological_process	8	ENSSSCG00000024671	1	15	212	14567	0.197491
GO:0007155	cell adhesion	biological_process	4	ENSSSCG00000032749	1	15	216	14567	0.20084
GO:0008285	negative regulation of cell population proliferation	biological_process	7	ENSSSCG00000024671	1	15	222	14567	0.20584
GO:0005654	nucleoplasm	cellular_component	6	ENSSSCG00000012967;ENSSSCG00000014336;ENSSSCG00000009018	3	15	1621	14567	0.228959
GO:0001228	DNA-binding transcription activator activity, RNA polymerase II-specific	molecular_function	6	ENSSSCG00000014336	1	15	253	14567	0.231209
GO:0010628	positive regulation of gene expression	biological_process	8	ENSSSCG00000014336	1	15	256	14567	0.233624
GO:0005739	mitochondrion	cellular_component	6	ENSSSCG00000022611;ENSSSCG00000010252	2	15	923	14567	0.245249
GO:0003677	DNA binding	molecular_function	6	ENSSSCG00000014336;ENSSSCG00000012967	2	15	988	14567	0.2707
GO:0005515	protein binding	molecular_function	4	ENSSSCG00000030274;ENSSSCG00000022611;ENSSSCG00000009018;ENSSSCG00000015401	4	15	2593	14567	0.270997
GO:0003676	nucleic acid binding	molecular_function	5	ENSSSCG00000001201;ENSSSCG00000014336	2	15	1021	14567	0.283664
GO:0000978	RNA polymerase II proximal promoter sequence-specific DNA binding	molecular_function	10	ENSSSCG00000012967	1	15	323	14567	0.285739
GO:0016301	kinase activity	molecular_function	6	ENSSSCG00000010252	1	15	328	14567	0.289493
GO:0016491	oxidoreductase activity	molecular_function	4	ENSSSCG00000028501	1	15	344	14567	0.301381
GO:0016310	phosphorylation	biological_process	7	ENSSSCG00000010252	1	15	345	14567	0.302117
GO:0005813	centrosome	cellular_component	7	ENSSSCG00000022611	1	15	388	14567	0.333122
GO:0043565	sequence-specific DNA binding	molecular_function	7	ENSSSCG00000014336	1	15	407	14567	0.346408
GO:0055085	transmembrane transport	biological_process	6	ENSSSCG00000005899	1	15	421	14567	0.356039
GO:0045893	positive regulation of transcription, DNA-templated	biological_process	9	ENSSSCG00000014336	1	15	432	14567	0.363513
GO:0005576	extracellular region	cellular_component	3	ENSSSCG00000024671	1	15	442	14567	0.370237
GO:0005622	intracellular	cellular_component	4	ENSSSCG00000001201	1	15	499	14567	0.407317
GO:0055114	oxidation-reduction process	biological_process	4	ENSSSCG00000028501	1	15	539	14567	0.43211
GO:0000122	negative regulation of transcription by RNA polymerase II	biological_process	10	ENSSSCG00000014336	1	15	545	14567	0.435744
GO:0016020	membrane	cellular_component	3	ENSSSCG00000031957;ENSSSCG00000015401;ENSSSCG00000032877;ENSSSCG00000032749;ENSSSCG00000005899	5	15	4195	14567	0.443045
GO:0005730	nucleolus	cellular_component	6	ENSSSCG00000004847	1	15	561	14567	0.44533
GO:0008270	zinc ion binding	molecular_function	8	ENSSSCG00000014336	1	15	577	14567	0.454764
GO:0005615	extracellular space	cellular_component	4	ENSSSCG00000024671	1	15	622	14567	0.480499
GO:0016787	hydrolase activity	molecular_function	4	ENSSSCG00000030274	1	15	671	14567	0.50723
GO:0016740	transferase activity	molecular_function	4	ENSSSCG00000010252	1	15	736	14567	0.540712
GO:0005886	plasma membrane	cellular_component	4	ENSSSCG00000009018;ENSSSCG00000032749	2	15	1890	14567	0.597641
GO:0000166	nucleotide binding	molecular_function	5	ENSSSCG00000010252	1	15	942	14567	0.633327
GO:0005524	ATP binding	molecular_function	5	ENSSSCG00000010252	1	15	1153	14567	0.709896
GO:0016021	integral component of membrane	cellular_component	5	ENSSSCG00000032749;ENSSSCG00000032877;ENSSSCG00000005899	3	15	3660	14567	0.76742
GO:0005737	cytoplasm	cellular_component	5	ENSSSCG00000022611;ENSSSCG00000014336	2	15	3025	14567	0.849954

## Sheet: hyer-down KEGG
pathway_id	pathway_name	Genes	S gene number	TS gene number	B gene number	TB gene number	pvalue
10	Glycolysis / Gluconeogenesis	ENSSSCG00000010252;ENSSSCG00000028501	2	7	55	5717	0.0018504
524	Neomycin, kanamycin and gentamicin biosynthesis	ENSSSCG00000010252	1	7	5	5717	0.00610925
4310	Wnt signaling pathway	ENSSSCG00000012967;ENSSSCG00000024671	2	7	126	5717	0.00941259
360	Phenylalanine metabolism	ENSSSCG00000028501	1	7	13	5717	0.0158175
340	Histidine metabolism	ENSSSCG00000028501	1	7	18	5717	0.0218438
5166	Human T-cell leukemia virus 1 infection	ENSSSCG00000014336;ENSSSCG00000012967	2	7	196	5717	0.0219191
350	Tyrosine metabolism	ENSSSCG00000028501	1	7	21	5717	0.0254444
5020	Prion diseases	ENSSSCG00000014336	1	7	22	5717	0.026642
410	beta-Alanine metabolism	ENSSSCG00000028501	1	7	26	5717	0.0314201
982	Drug metabolism - cytochrome P450	ENSSSCG00000028501	1	7	28	5717	0.0338016
51	Fructose and mannose metabolism	ENSSSCG00000010252	1	7	29	5717	0.0349904
52	Galactose metabolism	ENSSSCG00000010252	1	7	29	5717	0.0349904
500	Starch and sucrose metabolism	ENSSSCG00000010252	1	7	31	5717	0.0373644
980	Metabolism of xenobiotics by cytochrome P450	ENSSSCG00000028501	1	7	33	5717	0.0397333
4973	Carbohydrate digestion and absorption	ENSSSCG00000010252	1	7	34	5717	0.0409159
5204	Chemical carcinogenesis	ENSSSCG00000028501	1	7	39	5717	0.0468102
4930	Type II diabetes mellitus	ENSSSCG00000010252	1	7	40	5717	0.0479853
520	Amino sugar and nucleotide sugar metabolism	ENSSSCG00000010252	1	7	46	5717	0.05501
5217	Basal cell carcinoma	ENSSSCG00000024671	1	7	52	5717	0.0619901
5230	Central carbon metabolism in cancer	ENSSSCG00000010252	1	7	57	5717	0.0677732
4911	Insulin secretion	ENSSSCG00000015401	1	7	61	5717	0.0723776
3008	Ribosome biogenesis in eukaryotes	ENSSSCG00000004847	1	7	70	5717	0.0826662
4657	IL-17 signaling pathway	ENSSSCG00000012967	1	7	73	5717	0.086074
4912	GnRH signaling pathway	ENSSSCG00000014336	1	7	74	5717	0.0872075
4916	Melanogenesis	ENSSSCG00000024671	1	7	81	5717	0.0951083
4066	HIF-1 signaling pathway	ENSSSCG00000010252	1	7	82	5717	0.0962322
4933	AGE-RAGE signaling pathway in diabetic complications	ENSSSCG00000014336	1	7	84	5717	0.0984764
4928	Parathyroid hormone synthesis, secretion and action	ENSSSCG00000014336	1	7	90	5717	0.10518
4380	Osteoclast differentiation	ENSSSCG00000012967	1	7	100	5717	0.116259
4550	Signaling pathways regulating pluripotency of stem cells	ENSSSCG00000024671	1	7	107	5717	0.123943
4371	Apelin signaling pathway	ENSSSCG00000014336	1	7	108	5717	0.125036
5224	Breast cancer	ENSSSCG00000024671	1	7	119	5717	0.136984
4910	Insulin signaling pathway	ENSSSCG00000010252	1	7	122	5717	0.140218
5226	Gastric cancer	ENSSSCG00000024671	1	7	122	5717	0.140218
4934	Cushing syndrome	ENSSSCG00000024671	1	7	126	5717	0.144514
4390	Hippo signaling pathway	ENSSSCG00000024671	1	7	129	5717	0.147723
4150	mTOR signaling pathway	ENSSSCG00000024671	1	7	133	5717	0.151987
5225	Hepatocellular carcinoma	ENSSSCG00000024671	1	7	143	5717	0.162566
5205	Proteoglycans in cancer	ENSSSCG00000024671	1	7	171	5717	0.191588
5165	Human papillomavirus infection	ENSSSCG00000024671	1	7	274	5717	0.291058
5200	Pathways in cancer	ENSSSCG00000024671	1	7	426	5717	0.418622

## Sheet: hypo-up GO
GO_ID	GO_Term	GO_function	GO_class	Genes	S gene number	TS gene number	B gene number	TB gene number	pvalue
GO:0060670	branching involved in labyrinthine layer morphogenesis	biological_process	5	ENSSSCG00000016140;ENSSSCG00000032538	2	66	6	14567	0.00029974
GO:0007156	homophilic cell adhesion via plasma membrane adhesion molecules	biological_process	7	ENSSSCG00000017084;ENSSSCG00000040956;ENSSSCG00000011391;ENSSSCG00000000672	4	66	91	14567	0.000764206
GO:0030154	cell differentiation	biological_process	5	ENSSSCG00000004434;ENSSSCG00000011102;ENSSSCG00000001561;ENSSSCG00000039315;ENSSSCG00000001027	5	66	160	14567	0.000782124
GO:0050718	positive regulation of interleukin-1 beta secretion	biological_process	10	ENSSSCG00000038073;ENSSSCG00000016140	2	66	12	14567	0.00129589
GO:0000981	DNA-binding transcription factor activity, RNA polymerase II-specific	molecular_function	5	ENSSSCG00000039315;ENSSSCG00000017522;ENSSSCG00000032538;ENSSSCG00000012399;ENSSSCG00000001561	5	66	187	14567	0.00156751
GO:0016493	C-C chemokine receptor activity	molecular_function	9	ENSSSCG00000015098;ENSSSCG00000008413	2	66	14	14567	0.00177634
GO:0048863	stem cell differentiation	biological_process	6	ENSSSCG00000012399;ENSSSCG00000039315	2	66	22	14567	0.00440508
GO:0031077	post-embryonic camera-type eye development	biological_process	9	ENSSSCG00000016140	1	66	1	14567	0.00453079
GO:0150018	basal dendrite development	biological_process	9	ENSSSCG00000011102	1	66	1	14567	0.00453079
GO:1903556	negative regulation of tumor necrosis factor superfamily cytokine production	biological_process	8	ENSSSCG00000005211	1	66	1	14567	0.00453079
GO:0032440	2-alkenal reductase [NAD(P)] activity	molecular_function	7	ENSSSCG00000021386	1	66	1	14567	0.00453079
GO:0090259	regulation of retinal ganglion cell axon guidance	biological_process	11	ENSSSCG00000011102	1	66	1	14567	0.00453079
GO:0032349	positive regulation of aldosterone biosynthetic process	biological_process	9	ENSSSCG00000001027	1	66	1	14567	0.00453079
GO:1905040	otic placode development	biological_process	6	ENSSSCG00000011102	1	66	1	14567	0.00453079
GO:0032500	muramyl dipeptide binding	molecular_function	5	ENSSSCG00000038073	1	66	1	14567	0.00453079
GO:1902378	VEGF-activated neuropilin signaling pathway involved in axon guidance	biological_process	10	ENSSSCG00000011102	1	66	1	14567	0.00453079
GO:0038190	VEGF-activated neuropilin signaling pathway	biological_process	9	ENSSSCG00000011102	1	66	1	14567	0.00453079
GO:0002845	positive regulation of tolerance induction to tumor cell	biological_process	10	ENSSSCG00000005211	1	66	1	14567	0.00453079
GO:0014015	positive regulation of gliogenesis	biological_process	10	ENSSSCG00000039315	1	66	1	14567	0.00453079
GO:1904058	positive regulation of sensory perception of pain	biological_process	9	ENSSSCG00000036387	1	66	1	14567	0.00453079
GO:0106015	negative regulation of inflammatory response to wounding	biological_process	10	ENSSSCG00000022906	1	66	1	14567	0.00453079
GO:0060330	regulation of response to interferon-gamma	biological_process	8	ENSSSCG00000027709	1	66	1	14567	0.00453079
GO:0048841	regulation of axon extension involved in axon guidance	biological_process	8	ENSSSCG00000011102	1	66	1	14567	0.00453079
GO:1904205	negative regulation of skeletal muscle hypertrophy	biological_process	10	ENSSSCG00000025924	1	66	1	14567	0.00453079
GO:0021636	trigeminal nerve morphogenesis	biological_process	6	ENSSSCG00000011102	1	66	1	14567	0.00453079
GO:0072570	ADP-D-ribose binding	molecular_function	6	ENSSSCG00000027709	1	66	1	14567	0.00453079
GO:1902946	protein localization to early endosome	biological_process	9	ENSSSCG00000011102	1	66	1	14567	0.00453079
GO:0099148	regulation of synaptic vesicle docking	biological_process	8	ENSSSCG00000014443	1	66	1	14567	0.00453079
GO:0032498	detection of muramyl dipeptide	biological_process	7	ENSSSCG00000038073	1	66	1	14567	0.00453079
GO:1905404	positive regulation of activated CD8-positive, alpha-beta T cell apoptotic process	biological_process	13	ENSSSCG00000005211	1	66	1	14567	0.00453079
GO:0097475	motor neuron migration	biological_process	8	ENSSSCG00000011102	1	66	1	14567	0.00453079
GO:1902336	positive regulation of retinal ganglion cell axon guidance	biological_process	12	ENSSSCG00000011102	1	66	1	14567	0.00453079
GO:0060416	response to growth hormone	biological_process	7	ENSSSCG00000025924	1	66	1	14567	0.00453079
GO:0071222	cellular response to lipopolysaccharide	biological_process	8	ENSSSCG00000010627;ENSSSCG00000038073;ENSSSCG00000005211	3	66	81	14567	0.00589249
GO:0048469	cell maturation	biological_process	5	ENSSSCG00000039315;ENSSSCG00000016140	2	66	27	14567	0.00659665
GO:0001558	regulation of cell growth	biological_process	6	ENSSSCG00000025924;ENSSSCG00000000672	2	66	28	14567	0.00708344
GO:0051932	synaptic transmission, GABAergic	biological_process	10	ENSSSCG00000000672	1	66	2	14567	0.00904136
GO:1905273	positive regulation of proton-transporting ATP synthase activity, rotational mechanism	biological_process	8	ENSSSCG00000036387	1	66	2	14567	0.00904136
GO:0043506	regulation of JUN kinase activity	biological_process	12	ENSSSCG00000023611	1	66	2	14567	0.00904136
GO:0070317	negative regulation of G0 to G1 transition	biological_process	9	ENSSSCG00000012399	1	66	2	14567	0.00904136
GO:1903375	facioacoustic ganglion development	biological_process	8	ENSSSCG00000011102	1	66	2	14567	0.00904136
GO:0008595	anterior/posterior axis specification, embryo	biological_process	7	ENSSSCG00000016140	1	66	2	14567	0.00904136
GO:1990443	peptidyl-threonine autophosphorylation	biological_process	11	ENSSSCG00000014443	1	66	2	14567	0.00904136
GO:0005954	calcium- and calmodulin-dependent protein kinase complex	cellular_component	4	ENSSSCG00000014443	1	66	2	14567	0.00904136
GO:0051025	negative regulation of immunoglobulin secretion	biological_process	10	ENSSSCG00000022906	1	66	2	14567	0.00904136
GO:0021649	vestibulocochlear nerve structural organization	biological_process	6	ENSSSCG00000011102	1	66	2	14567	0.00904136
GO:0030888	regulation of B cell proliferation	biological_process	10	ENSSSCG00000022906	1	66	2	14567	0.00904136
GO:0060715	syncytiotrophoblast cell differentiation involved in labyrinthine layer development	biological_process	6	ENSSSCG00000016140	1	66	2	14567	0.00904136
GO:0060978	angiogenesis involved in coronary vascular morphogenesis	biological_process	6	ENSSSCG00000011102	1	66	2	14567	0.00904136
GO:0061441	renal artery morphogenesis	biological_process	8	ENSSSCG00000011102	1	66	2	14567	0.00904136
GO:1902523	positive regulation of protein K63-linked ubiquitination	biological_process	13	ENSSSCG00000038073	1	66	2	14567	0.00904136
GO:0090191	negative regulation of branching involved in ureteric bud morphogenesis	biological_process	10	ENSSSCG00000003832	1	66	2	14567	0.00904136
GO:0120160	intraciliary transport particle A binding	molecular_function	5	ENSSSCG00000014581	1	66	2	14567	0.00904136
GO:0061138	morphogenesis of a branching epithelium	biological_process	6	ENSSSCG00000039315	1	66	2	14567	0.00904136
GO:2001186	negative regulation of CD8-positive, alpha-beta T cell activation	biological_process	11	ENSSSCG00000005211	1	66	2	14567	0.00904136
GO:0047522	15-oxoprostaglandin 13-oxidase activity	molecular_function	7	ENSSSCG00000021386	1	66	2	14567	0.00904136
GO:0060061	Spemann organizer formation	biological_process	5	ENSSSCG00000016140	1	66	2	14567	0.00904136
GO:0008321	Ral guanyl-nucleotide exchange factor activity	molecular_function	9	ENSSSCG00000015563	1	66	2	14567	0.00904136
GO:0021828	gonadotrophin-releasing hormone neuronal migration to the hypothalamus	biological_process	8	ENSSSCG00000011102	1	66	2	14567	0.00904136
GO:0038189	neuropilin signaling pathway	biological_process	6	ENSSSCG00000011102	1	66	2	14567	0.00904136
GO:1905053	positive regulation of base-excision repair	biological_process	11	ENSSSCG00000039996	1	66	2	14567	0.00904136
GO:1901862	negative regulation of muscle tissue development	biological_process	7	ENSSSCG00000025924	1	66	2	14567	0.00904136
GO:1902474	positive regulation of protein localization to synapse	biological_process	6	ENSSSCG00000000672	1	66	2	14567	0.00904136
GO:0042567	insulin-like growth factor ternary complex	cellular_component	6	ENSSSCG00000025924	1	66	2	14567	0.00904136
GO:1904835	dorsal root ganglion morphogenesis	biological_process	7	ENSSSCG00000011102	1	66	2	14567	0.00904136
GO:0031315	extrinsic component of mitochondrial outer membrane	cellular_component	6	ENSSSCG00000039315	1	66	2	14567	0.00904136
GO:0150020	basal dendrite arborization	biological_process	11	ENSSSCG00000011102	1	66	2	14567	0.00904136
GO:1905706	regulation of mitochondrial ATP synthesis coupled proton transport	biological_process	11	ENSSSCG00000036387	1	66	2	14567	0.00904136
GO:1901382	regulation of chorionic trophoblast cell proliferation	biological_process	7	ENSSSCG00000016140	1	66	2	14567	0.00904136
GO:0048666	neuron development	biological_process	6	ENSSSCG00000023611;ENSSSCG00000011102	2	66	32	14567	0.00918719
GO:0070098	chemokine-mediated signaling pathway	biological_process	7	ENSSSCG00000008413;ENSSSCG00000015098	2	66	33	14567	0.00975154
GO:1901998	toxin transport	biological_process	6	ENSSSCG00000011102;ENSSSCG00000005211	2	66	33	14567	0.00975154
GO:0005788	endoplasmic reticulum lumen	cellular_component	7	ENSSSCG00000035934;ENSSSCG00000012007	2	66	34	14567	0.010331
GO:0071219	cellular response to molecule of bacterial origin	biological_process	7	ENSSSCG00000016140	1	66	3	14567	0.0135318
GO:0097374	sensory neuron axon guidance	biological_process	7	ENSSSCG00000011102	1	66	3	14567	0.0135318
GO:0002374	cytokine secretion involved in immune response	biological_process	12	ENSSSCG00000038073	1	66	3	14567	0.0135318
GO:0060143	positive regulation of syncytium formation by plasma membrane fusion	biological_process	7	ENSSSCG00000032538	1	66	3	14567	0.0135318
GO:0038166	angiotensin-activated signaling pathway	biological_process	6	ENSSSCG00000014443	1	66	3	14567	0.0135318
GO:0002830	positive regulation of type 2 immune response	biological_process	8	ENSSSCG00000038073	1	66	3	14567	0.0135318
GO:0098641	cadherin binding involved in cell-cell adhesion	molecular_function	7	ENSSSCG00000003832	1	66	3	14567	0.0135318
GO:0060385	axonogenesis involved in innervation	biological_process	10	ENSSSCG00000011102	1	66	3	14567	0.0135318
GO:0060675	ureteric bud morphogenesis	biological_process	11	ENSSSCG00000003832	1	66	3	14567	0.0135318
GO:0060800	regulation of cell differentiation involved in embryonic placenta development	biological_process	7	ENSSSCG00000032538	1	66	3	14567	0.0135318
GO:0097491	sympathetic neuron projection guidance	biological_process	6	ENSSSCG00000011102	1	66	3	14567	0.0135318
GO:0036486	ventral trunk neural crest cell migration	biological_process	10	ENSSSCG00000011102	1	66	3	14567	0.0135318
GO:0032808	lacrimal gland development	biological_process	7	ENSSSCG00000039315	1	66	3	14567	0.0135318
GO:2001181	positive regulation of interleukin-10 secretion	biological_process	9	ENSSSCG00000005211	1	66	3	14567	0.0135318
GO:0097490	sympathetic neuron projection extension	biological_process	7	ENSSSCG00000011102	1	66	3	14567	0.0135318
GO:0072144	glomerular mesangial cell development	biological_process	7	ENSSSCG00000037184	1	66	3	14567	0.0135318
GO:0050849	negative regulation of calcium-mediated signaling	biological_process	10	ENSSSCG00000022906	1	66	3	14567	0.0135318
GO:0097677	STAT family protein binding	molecular_function	5	ENSSSCG00000027709	1	66	3	14567	0.0135318
GO:1904761	negative regulation of myofibroblast differentiation	biological_process	8	ENSSSCG00000010627	1	66	3	14567	0.0135318
GO:1902285	semaphorin-plexin signaling pathway involved in neuron projection guidance	biological_process	7	ENSSSCG00000011102	1	66	3	14567	0.0135318
GO:0021637	trigeminal nerve structural organization	biological_process	6	ENSSSCG00000011102	1	66	3	14567	0.0135318
GO:0010666	positive regulation of cardiac muscle cell apoptotic process	biological_process	12	ENSSSCG00000014443	1	66	3	14567	0.0135318
GO:0002367	cytokine production involved in immune response	biological_process	5	ENSSSCG00000038073	1	66	3	14567	0.0135318
GO:0060018	astrocyte fate commitment	biological_process	7	ENSSSCG00000032538	1	66	3	14567	0.0135318
GO:1990111	spermatoproteasome complex	cellular_component	6	ENSSSCG00000031781	1	66	3	14567	0.0135318
GO:0008286	insulin receptor signaling pathway	biological_process	8	ENSSSCG00000012399;ENSSSCG00000007665	2	66	40	14567	0.014116
GO:0001649	osteoblast differentiation	biological_process	6	ENSSSCG00000001027;ENSSSCG00000025924	2	66	41	14567	0.014797
GO:0030509	BMP signaling pathway	biological_process	10	ENSSSCG00000010627;ENSSSCG00000001027	2	66	44	14567	0.016923
GO:0016525	negative regulation of angiogenesis	biological_process	8	ENSSSCG00000037184;ENSSSCG00000012399	2	66	45	14567	0.0176589
GO:0042481	regulation of odontogenesis	biological_process	8	ENSSSCG00000017522	1	66	4	14567	0.0180022
GO:0048842	positive regulation of axon extension involved in axon guidance	biological_process	9	ENSSSCG00000011102	1	66	4	14567	0.0180022
GO:0070234	positive regulation of T cell apoptotic process	biological_process	12	ENSSSCG00000005211	1	66	4	14567	0.0180022
GO:0060056	mammary gland involution	biological_process	5	ENSSSCG00000025924	1	66	4	14567	0.0180022
GO:0070700	BMP receptor binding	molecular_function	8	ENSSSCG00000001027	1	66	4	14567	0.0180022
GO:0038170	somatostatin signaling pathway	biological_process	6	ENSSSCG00000017249	1	66	4	14567	0.0180022
GO:0060706	cell differentiation involved in embryonic placenta development	biological_process	5	ENSSSCG00000032538	1	66	4	14567	0.0180022
GO:0021785	branchiomotor neuron axon guidance	biological_process	8	ENSSSCG00000011102	1	66	4	14567	0.0180022
GO:2000562	negative regulation of CD4-positive, alpha-beta T cell proliferation	biological_process	13	ENSSSCG00000005211	1	66	4	14567	0.0180022
GO:0071281	cellular response to iron ion	biological_process	8	ENSSSCG00000001027	1	66	4	14567	0.0180022
GO:0060666	dichotomous subdivision of terminal units involved in salivary gland branching	biological_process	8	ENSSSCG00000011102	1	66	4	14567	0.0180022
GO:1901166	neural crest cell migration involved in autonomic nervous system development	biological_process	9	ENSSSCG00000011102	1	66	4	14567	0.0180022
GO:0005351	carbohydrate:proton symporter activity	molecular_function	7	ENSSSCG00000004172	1	66	4	14567	0.0180022
GO:0097443	sorting endosome	cellular_component	8	ENSSSCG00000011102	1	66	4	14567	0.0180022
GO:0004994	somatostatin receptor activity	molecular_function	8	ENSSSCG00000017249	1	66	4	14567	0.0180022
GO:0006930	substrate-dependent cell migration, cell extension	biological_process	8	ENSSSCG00000011102	1	66	4	14567	0.0180022
GO:0000578	embryonic axis specification	biological_process	6	ENSSSCG00000016140	1	66	4	14567	0.0180022
GO:0060335	positive regulation of interferon-gamma-mediated signaling pathway	biological_process	10	ENSSSCG00000027709	1	66	4	14567	0.0180022
GO:0061551	trigeminal ganglion development	biological_process	8	ENSSSCG00000011102	1	66	4	14567	0.0180022
GO:0030061	mitochondrial crista	cellular_component	5	ENSSSCG00000036387	1	66	4	14567	0.0180022
GO:0032731	positive regulation of interleukin-1 beta production	biological_process	9	ENSSSCG00000038073	1	66	4	14567	0.0180022
GO:1901224	positive regulation of NIK/NF-kappaB signaling	biological_process	10	ENSSSCG00000010627;ENSSSCG00000038073	2	66	46	14567	0.0184083
GO:0044877	protein-containing complex binding	molecular_function	4	ENSSSCG00000014581;ENSSSCG00000016140;ENSSSCG00000038073	3	66	129	14567	0.0207086
GO:0060070	canonical Wnt signaling pathway	biological_process	8	ENSSSCG00000015099;ENSSSCG00000016140	2	66	50	14567	0.0215371
GO:0061299	retina vasculature morphogenesis in camera-type eye	biological_process	5	ENSSSCG00000011102	1	66	5	14567	0.0224526
GO:2000738	positive regulation of stem cell differentiation	biological_process	8	ENSSSCG00000003832	1	66	5	14567	0.0224526
GO:0034219	carbohydrate transmembrane transport	biological_process	8	ENSSSCG00000004172	1	66	5	14567	0.0224526
GO:0044342	type B pancreatic cell proliferation	biological_process	5	ENSSSCG00000025924	1	66	5	14567	0.0224526
GO:1905064	negative regulation of vascular smooth muscle cell differentiation	biological_process	10	ENSSSCG00000010627	1	66	5	14567	0.0224526
GO:0010631	epithelial cell migration	biological_process	8	ENSSSCG00000017084	1	66	5	14567	0.0224526
GO:0038085	vascular endothelial growth factor binding	molecular_function	6	ENSSSCG00000011102	1	66	5	14567	0.0224526
GO:1902108	regulation of mitochondrial membrane permeability involved in apoptotic process	biological_process	8	ENSSSCG00000014443	1	66	5	14567	0.0224526
GO:0097500	receptor localization to non-motile cilium	biological_process	10	ENSSSCG00000014581	1	66	5	14567	0.0224526
GO:0048168	regulation of neuronal synaptic plasticity	biological_process	10	ENSSSCG00000014443	1	66	5	14567	0.0224526
GO:0004090	carbonyl reductase (NADPH) activity	molecular_function	7	ENSSSCG00000012053	1	66	5	14567	0.0224526
GO:1905461	positive regulation of vascular associated smooth muscle cell apoptotic process	biological_process	12	ENSSSCG00000010627	1	66	5	14567	0.0224526
GO:2000810	regulation of bicellular tight junction assembly	biological_process	7	ENSSSCG00000016140	1	66	5	14567	0.0224526
GO:0060718	chorionic trophoblast cell differentiation	biological_process	6	ENSSSCG00000016140	1	66	5	14567	0.0224526
GO:0048846	axon extension involved in axon guidance	biological_process	8	ENSSSCG00000011102	1	66	5	14567	0.0224526
GO:0070206	protein trimerization	biological_process	8	ENSSSCG00000007637	1	66	5	14567	0.0224526
GO:0014912	negative regulation of smooth muscle cell migration	biological_process	9	ENSSSCG00000025924	1	66	5	14567	0.0224526
GO:0061549	sympathetic ganglion development	biological_process	7	ENSSSCG00000011102	1	66	5	14567	0.0224526
GO:0005883	neurofilament	cellular_component	8	ENSSSCG00000011102	1	66	5	14567	0.0224526
GO:0060982	coronary artery morphogenesis	biological_process	8	ENSSSCG00000011102	1	66	5	14567	0.0224526
GO:1900028	negative regulation of ruffle assembly	biological_process	10	ENSSSCG00000003832	1	66	5	14567	0.0224526
GO:0005021	vascular endothelial growth factor-activated receptor activity	molecular_function	10	ENSSSCG00000011102	1	66	5	14567	0.0224526
GO:0035254	glutamate receptor binding	molecular_function	6	ENSSSCG00000014443	1	66	5	14567	0.0224526
GO:0043569	negative regulation of insulin-like growth factor receptor signaling pathway	biological_process	9	ENSSSCG00000025924	1	66	5	14567	0.0224526
GO:0045944	positive regulation of transcription by RNA polymerase II	biological_process	10	ENSSSCG00000001027;ENSSSCG00000015099;ENSSSCG00000001537;ENSSSCG00000032538;ENSSSCG00000016140;ENSSSCG00000012399;ENSSSCG00000039315;ENSSSCG00000038073	8	66	784	14567	0.024731
GO:0060561	apoptotic process involved in morphogenesis	biological_process	8	ENSSSCG00000016140	1	66	6	14567	0.0268832
GO:0018023	peptidyl-lysine trimethylation	biological_process	12	ENSSSCG00000036387	1	66	6	14567	0.0268832
GO:0032489	regulation of Cdc42 protein signal transduction	biological_process	12	ENSSSCG00000011102	1	66	6	14567	0.0268832
GO:0021612	facial nerve structural organization	biological_process	6	ENSSSCG00000011102	1	66	6	14567	0.0268832
GO:0051151	negative regulation of smooth muscle cell differentiation	biological_process	9	ENSSSCG00000012399	1	66	6	14567	0.0268832
GO:0031666	positive regulation of lipopolysaccharide-mediated signaling pathway	biological_process	8	ENSSSCG00000001027	1	66	6	14567	0.0268832
GO:0035767	endothelial cell chemotaxis	biological_process	10	ENSSSCG00000011102	1	66	6	14567	0.0268832
GO:0050806	positive regulation of synaptic transmission	biological_process	8	ENSSSCG00000000672	1	66	6	14567	0.0268832
GO:0046928	regulation of neurotransmitter secretion	biological_process	6	ENSSSCG00000014443	1	66	6	14567	0.0268832
GO:0070431	nucleotide-binding oligomerization domain containing 2 signaling pathway	biological_process	10	ENSSSCG00000038073	1	66	6	14567	0.0268832
GO:0099173	postsynapse organization	biological_process	5	ENSSSCG00000011102	1	66	6	14567	0.0268832
GO:0009931	calcium-dependent protein serine/threonine kinase activity	molecular_function	9	ENSSSCG00000014443	1	66	6	14567	0.0268832
GO:0002726	positive regulation of T cell cytokine production	biological_process	11	ENSSSCG00000016140	1	66	6	14567	0.0268832
GO:0006955	immune response	biological_process	4	ENSSSCG00000015098;ENSSSCG00000001027;ENSSSCG00000005211	3	66	143	14567	0.0270455
GO:0046330	positive regulation of JNK cascade	biological_process	13	ENSSSCG00000038073;ENSSSCG00000022689	2	66	57	14567	0.0274988
GO:0005215	transporter activity	molecular_function	3	ENSSSCG00000004172;ENSSSCG00000027118	2	66	60	14567	0.0302344
GO:0043005	neuron projection	cellular_component	5	ENSSSCG00000023611;ENSSSCG00000014443;ENSSSCG00000011102	3	66	150	14567	0.0305607
GO:0008013	beta-catenin binding	molecular_function	5	ENSSSCG00000012399;ENSSSCG00000015099	2	66	61	14567	0.0311694
GO:0016494	C-X-C chemokine receptor activity	molecular_function	9	ENSSSCG00000015098	1	66	7	14567	0.031294
GO:0043568	positive regulation of insulin-like growth factor receptor signaling pathway	biological_process	9	ENSSSCG00000025924	1	66	7	14567	0.031294
GO:2001034	positive regulation of double-strand break repair via nonhomologous end joining	biological_process	12	ENSSSCG00000027709	1	66	7	14567	0.031294
GO:0045603	positive regulation of endothelial cell differentiation	biological_process	9	ENSSSCG00000001027	1	66	7	14567	0.031294
GO:0021675	nerve development	biological_process	5	ENSSSCG00000011102	1	66	7	14567	0.031294
GO:0071225	cellular response to muramyl dipeptide	biological_process	7	ENSSSCG00000038073	1	66	7	14567	0.031294
GO:1903546	protein localization to photoreceptor outer segment	biological_process	10	ENSSSCG00000014581	1	66	7	14567	0.031294
GO:1904469	positive regulation of tumor necrosis factor secretion	biological_process	10	ENSSSCG00000016140	1	66	7	14567	0.031294
GO:0060055	angiogenesis involved in wound healing	biological_process	6	ENSSSCG00000037184	1	66	7	14567	0.031294
GO:0038084	vascular endothelial growth factor signaling pathway	biological_process	8	ENSSSCG00000011102	1	66	7	14567	0.031294
GO:0016045	detection of bacterium	biological_process	8	ENSSSCG00000038073	1	66	7	14567	0.031294
GO:0060586	multicellular organismal iron ion homeostasis	biological_process	5	ENSSSCG00000001027	1	66	7	14567	0.031294
GO:0035563	positive regulation of chromatin binding	biological_process	7	ENSSSCG00000027709	1	66	7	14567	0.031294
GO:0010447	response to acidic pH	biological_process	6	ENSSSCG00000037184	1	66	7	14567	0.031294
GO:1904754	positive regulation of vascular associated smooth muscle cell migration	biological_process	10	ENSSSCG00000025924	1	66	7	14567	0.031294
GO:0050700	CARD domain binding	molecular_function	6	ENSSSCG00000038073	1	66	7	14567	0.031294
GO:1990907	beta-catenin-TCF complex	cellular_component	7	ENSSSCG00000015099	1	66	8	14567	0.0356851
GO:0042834	peptidoglycan binding	molecular_function	6	ENSSSCG00000038073	1	66	8	14567	0.0356851
GO:0030277	maintenance of gastrointestinal epithelium	biological_process	9	ENSSSCG00000038073	1	66	8	14567	0.0356851
GO:0045820	negative regulation of glycolytic process	biological_process	11	ENSSSCG00000002648	1	66	8	14567	0.0356851
GO:0032740	positive regulation of interleukin-17 production	biological_process	8	ENSSSCG00000038073	1	66	8	14567	0.0356851
GO:0034663	endoplasmic reticulum chaperone complex	cellular_component	4	ENSSSCG00000012007	1	66	8	14567	0.0356851
GO:0007565	female pregnancy	biological_process	5	ENSSSCG00000025924	1	66	8	14567	0.0356851
GO:0030851	granulocyte differentiation	biological_process	8	ENSSSCG00000002648	1	66	8	14567	0.0356851
GO:0046007	negative regulation of activated T cell proliferation	biological_process	12	ENSSSCG00000005211	1	66	8	14567	0.0356851
GO:0031994	insulin-like growth factor I binding	molecular_function	7	ENSSSCG00000025924	1	66	8	14567	0.0356851
GO:0045926	negative regulation of growth	biological_process	6	ENSSSCG00000025924	1	66	8	14567	0.0356851
GO:0050678	regulation of epithelial cell proliferation	biological_process	7	ENSSSCG00000003832	1	66	8	14567	0.0356851
GO:0048012	hepatocyte growth factor receptor signaling pathway	biological_process	8	ENSSSCG00000011102	1	66	8	14567	0.0356851
GO:0048485	sympathetic nervous system development	biological_process	6	ENSSSCG00000011102	1	66	8	14567	0.0356851
GO:0007413	axonal fasciculation	biological_process	6	ENSSSCG00000011102	1	66	8	14567	0.0356851
GO:0006910	phagocytosis, recognition	biological_process	5	ENSSSCG00000014581	1	66	8	14567	0.0356851
GO:0022010	central nervous system myelination	biological_process	7	ENSSSCG00000039315	1	66	8	14567	0.0356851
GO:0071679	commissural neuron axon guidance	biological_process	7	ENSSSCG00000011102	1	66	8	14567	0.0356851
GO:1903715	regulation of aerobic respiration	biological_process	9	ENSSSCG00000002648	1	66	8	14567	0.0356851
GO:0003700	DNA-binding transcription factor activity	molecular_function	4	ENSSSCG00000033613;ENSSSCG00000039315;ENSSSCG00000001561;ENSSSCG00000032538;ENSSSCG00000002648;ENSSSCG00000012399	6	66	543	14567	0.0359891
GO:0000122	negative regulation of transcription by RNA polymerase II	biological_process	10	ENSSSCG00000012399;ENSSSCG00000033613;ENSSSCG00000001561;ENSSSCG00000027709;ENSSSCG00000004434;ENSSSCG00000001027	6	66	545	14567	0.0365409
GO:0003323	type B pancreatic cell development	biological_process	9	ENSSSCG00000001027	1	66	9	14567	0.0400567
GO:0048484	enteric nervous system development	biological_process	6	ENSSSCG00000039315	1	66	9	14567	0.0400567
GO:0032693	negative regulation of interleukin-10 production	biological_process	8	ENSSSCG00000005211	1	66	9	14567	0.0400567
GO:1902287	semaphorin-plexin signaling pathway involved in axon guidance	biological_process	8	ENSSSCG00000011102	1	66	9	14567	0.0400567
GO:0048546	digestive tract morphogenesis	biological_process	6	ENSSSCG00000039315	1	66	9	14567	0.0400567
GO:0050871	positive regulation of B cell activation	biological_process	9	ENSSSCG00000038073	1	66	9	14567	0.0400567
GO:0018022	peptidyl-lysine methylation	biological_process	11	ENSSSCG00000036387	1	66	9	14567	0.0400567
GO:0031069	hair follicle morphogenesis	biological_process	5	ENSSSCG00000025924	1	66	9	14567	0.0400567
GO:0032495	response to muramyl dipeptide	biological_process	6	ENSSSCG00000038073	1	66	9	14567	0.0400567
GO:0031076	embryonic camera-type eye development	biological_process	9	ENSSSCG00000016140	1	66	9	14567	0.0400567
GO:0005923	bicellular tight junction	cellular_component	6	ENSSSCG00000003832;ENSSSCG00000016140	2	66	71	14567	0.0411269
GO:0008201	heparin binding	molecular_function	6	ENSSSCG00000021598;ENSSSCG00000023611	2	66	73	14567	0.0432449
GO:0007264	small GTPase mediated signal transduction	biological_process	6	ENSSSCG00000017478;ENSSSCG00000015563	2	66	73	14567	0.0432449
GO:0031290	retinal ganglion cell axon guidance	biological_process	7	ENSSSCG00000011102	1	66	10	14567	0.0444086
GO:0030539	male genitalia development	biological_process	7	ENSSSCG00000001027	1	66	10	14567	0.0444086
GO:1900025	negative regulation of substrate adhesion-dependent cell spreading	biological_process	10	ENSSSCG00000003832	1	66	10	14567	0.0444086
GO:0070402	NADPH binding	molecular_function	6	ENSSSCG00000012053	1	66	10	14567	0.0444086
GO:0030318	melanocyte differentiation	biological_process	7	ENSSSCG00000039315	1	66	10	14567	0.0444086
GO:0032469	endoplasmic reticulum calcium ion homeostasis	biological_process	12	ENSSSCG00000000135	1	66	10	14567	0.0444086
GO:0060391	positive regulation of SMAD protein signal transduction	biological_process	10	ENSSSCG00000001027	1	66	10	14567	0.0444086
GO:0031314	extrinsic component of mitochondrial inner membrane	cellular_component	6	ENSSSCG00000010861	1	66	10	14567	0.0444086
GO:0005096	GTPase activator activity	molecular_function	6	ENSSSCG00000028108;ENSSSCG00000011102;ENSSSCG00000003983	3	66	175	14567	0.044976
GO:0004222	metalloendopeptidase activity	molecular_function	8	ENSSSCG00000038099;ENSSSCG00000007145	2	66	75	14567	0.0454029
GO:0098609	cell-cell adhesion	biological_process	5	ENSSSCG00000003832;ENSSSCG00000023611	2	66	77	14567	0.0476002
GO:0009986	cell surface	cellular_component	4	ENSSSCG00000038073;ENSSSCG00000016140;ENSSSCG00000005211;ENSSSCG00000000672	4	66	302	14567	0.0479557
GO:1904706	negative regulation of vascular smooth muscle cell proliferation	biological_process	9	ENSSSCG00000010627	1	66	11	14567	0.0487412
GO:0051146	striated muscle cell differentiation	biological_process	7	ENSSSCG00000025924	1	66	11	14567	0.0487412
GO:2000251	positive regulation of actin cytoskeleton reorganization	biological_process	10	ENSSSCG00000011102	1	66	11	14567	0.0487412
GO:0048010	vascular endothelial growth factor receptor signaling pathway	biological_process	8	ENSSSCG00000011102	1	66	11	14567	0.0487412
GO:2001222	regulation of neuron migration	biological_process	8	ENSSSCG00000014443	1	66	11	14567	0.0487412
GO:0014003	oligodendrocyte development	biological_process	7	ENSSSCG00000039315	1	66	11	14567	0.0487412
GO:0008045	motor neuron axon guidance	biological_process	7	ENSSSCG00000011102	1	66	11	14567	0.0487412
GO:0030595	leukocyte chemotaxis	biological_process	5	ENSSSCG00000015098	1	66	11	14567	0.0487412
GO:1900016	negative regulation of cytokine production involved in inflammatory response	biological_process	8	ENSSSCG00000010627	1	66	11	14567	0.0487412
GO:0060996	dendritic spine development	biological_process	5	ENSSSCG00000014443	1	66	11	14567	0.0487412
GO:0000185	activation of MAPKKK activity	biological_process	13	ENSSSCG00000022689	1	66	11	14567	0.0487412
GO:0017154	semaphorin receptor activity	molecular_function	6	ENSSSCG00000011102	1	66	11	14567	0.0487412
GO:0005576	extracellular region	cellular_component	3	ENSSSCG00000021598;ENSSSCG00000014581;ENSSSCG00000023611;ENSSSCG00000025924;ENSSSCG00000001027	5	66	442	14567	0.0497023
GO:0006366	transcription by RNA polymerase II	biological_process	9	ENSSSCG00000032538;ENSSSCG00000039315	2	66	79	14567	0.0498357
GO:0042593	glucose homeostasis	biological_process	8	ENSSSCG00000012399;ENSSSCG00000025924	2	66	79	14567	0.0498357
GO:2000146	negative regulation of cell motility	biological_process	7	ENSSSCG00000003832	1	66	12	14567	0.0530544
GO:2000353	positive regulation of endothelial cell apoptotic process	biological_process	11	ENSSSCG00000010627	1	66	12	14567	0.0530544
GO:0019957	C-C chemokine binding	molecular_function	7	ENSSSCG00000015098	1	66	12	14567	0.0530544
GO:1901214	regulation of neuron death	biological_process	7	ENSSSCG00000008413	1	66	12	14567	0.0530544
GO:0043548	phosphatidylinositol 3-kinase binding	molecular_function	5	ENSSSCG00000007665	1	66	12	14567	0.0530544
GO:0051928	positive regulation of calcium ion transport	biological_process	9	ENSSSCG00000014443	1	66	12	14567	0.0530544
GO:0048596	embryonic camera-type eye morphogenesis	biological_process	8	ENSSSCG00000016140	1	66	12	14567	0.0530544
GO:0019956	chemokine binding	molecular_function	6	ENSSSCG00000015098	1	66	12	14567	0.0530544
GO:0035567	non-canonical Wnt signaling pathway	biological_process	8	ENSSSCG00000016140	1	66	12	14567	0.0530544
GO:0051894	positive regulation of focal adhesion assembly	biological_process	9	ENSSSCG00000011102	1	66	12	14567	0.0530544
GO:1905606	regulation of presynapse assembly	biological_process	7	ENSSSCG00000000672	1	66	12	14567	0.0530544
GO:0035729	cellular response to hepatocyte growth factor stimulus	biological_process	8	ENSSSCG00000011102	1	66	12	14567	0.0530544
GO:0002009	morphogenesis of an epithelium	biological_process	6	ENSSSCG00000039315	1	66	12	14567	0.0530544
GO:0048535	lymph node development	biological_process	7	ENSSSCG00000015098	1	66	13	14567	0.0573484
GO:0005158	insulin receptor binding	molecular_function	6	ENSSSCG00000007665	1	66	13	14567	0.0573484
GO:0035249	synaptic transmission, glutamatergic	biological_process	10	ENSSSCG00000000672	1	66	13	14567	0.0573484
GO:0045724	positive regulation of cilium assembly	biological_process	10	ENSSSCG00000000135	1	66	13	14567	0.0573484
GO:0099061	integral component of postsynaptic density membrane	cellular_component	6	ENSSSCG00000000672	1	66	13	14567	0.0573484
GO:0042623	ATPase activity, coupled	molecular_function	10	ENSSSCG00000012007	1	66	13	14567	0.0573484
GO:0048662	negative regulation of smooth muscle cell proliferation	biological_process	8	ENSSSCG00000025924	1	66	13	14567	0.0573484
GO:1900017	positive regulation of cytokine production involved in inflammatory response	biological_process	8	ENSSSCG00000038073	1	66	13	14567	0.0573484
GO:0042113	B cell activation	biological_process	7	ENSSSCG00000015098	1	66	13	14567	0.0573484
GO:0051492	regulation of stress fiber assembly	biological_process	7	ENSSSCG00000028108	1	66	13	14567	0.0573484
GO:0010633	negative regulation of epithelial cell migration	biological_process	9	ENSSSCG00000003832	1	66	13	14567	0.0573484
GO:0032874	positive regulation of stress-activated MAPK cascade	biological_process	12	ENSSSCG00000038073	1	66	13	14567	0.0573484
GO:0001968	fibronectin binding	molecular_function	5	ENSSSCG00000025924	1	66	14	14567	0.0616231
GO:0090734	site of DNA damage	cellular_component	6	ENSSSCG00000027709	1	66	14	14567	0.0616231
GO:0031589	cell-substrate adhesion	biological_process	5	ENSSSCG00000017084	1	66	14	14567	0.0616231
GO:0051497	negative regulation of stress fiber assembly	biological_process	8	ENSSSCG00000003832	1	66	14	14567	0.0616231
GO:0002052	positive regulation of neuroblast proliferation	biological_process	10	ENSSSCG00000039315	1	66	14	14567	0.0616231
GO:0006744	ubiquinone biosynthetic process	biological_process	9	ENSSSCG00000010861	1	66	14	14567	0.0616231
GO:0030517	negative regulation of axon extension	biological_process	8	ENSSSCG00000011102	1	66	14	14567	0.0616231
GO:0002042	cell migration involved in sprouting angiogenesis	biological_process	11	ENSSSCG00000011102	1	66	14	14567	0.0616231
GO:0005085	guanyl-nucleotide exchange factor activity	molecular_function	7	ENSSSCG00000015563;ENSSSCG00000017478	2	66	91	14567	0.0640071
GO:1904707	positive regulation of vascular smooth muscle cell proliferation	biological_process	9	ENSSSCG00000025924	1	66	15	14567	0.0658788
GO:0048709	oligodendrocyte differentiation	biological_process	7	ENSSSCG00000039315	1	66	15	14567	0.0658788
GO:0090050	positive regulation of cell migration involved in sprouting angiogenesis	biological_process	12	ENSSSCG00000011102	1	66	15	14567	0.0658788
GO:0042813	Wnt-activated receptor activity	molecular_function	6	ENSSSCG00000016140	1	66	15	14567	0.0658788
GO:0016279	protein-lysine N-methyltransferase activity	molecular_function	8	ENSSSCG00000036387	1	66	15	14567	0.0658788
GO:0010906	regulation of glucose metabolic process	biological_process	9	ENSSSCG00000025924	1	66	15	14567	0.0658788
GO:0007422	peripheral nervous system development	biological_process	6	ENSSSCG00000039315	1	66	15	14567	0.0658788
GO:0097602	cullin family protein binding	molecular_function	5	ENSSSCG00000000135	1	66	15	14567	0.0658788
GO:0099055	integral component of postsynaptic membrane	cellular_component	8	ENSSSCG00000011102	1	66	15	14567	0.0658788
GO:0006986	response to unfolded protein	biological_process	6	ENSSSCG00000012007	1	66	15	14567	0.0658788
GO:0051787	misfolded protein binding	molecular_function	5	ENSSSCG00000012007	1	66	15	14567	0.0658788
GO:0043123	positive regulation of I-kappaB kinase/NF-kappaB signaling	biological_process	10	ENSSSCG00000009283;ENSSSCG00000038073	2	66	93	14567	0.0664878
GO:0007095	mitotic G2 DNA damage checkpoint	biological_process	9	ENSSSCG00000012399	1	66	16	14567	0.0701155
GO:0007569	cell aging	biological_process	5	ENSSSCG00000010627	1	66	16	14567	0.0701155
GO:1904659	glucose transmembrane transport	biological_process	11	ENSSSCG00000004172	1	66	16	14567	0.0701155
GO:0004857	enzyme inhibitor activity	molecular_function	5	ENSSSCG00000027709	1	66	16	14567	0.0701155
GO:0009925	basal plasma membrane	cellular_component	5	ENSSSCG00000003832	1	66	16	14567	0.0701155
GO:1900745	positive regulation of p38MAPK cascade	biological_process	13	ENSSSCG00000022689	1	66	16	14567	0.0701155
GO:0060716	labyrinthine layer blood vessel development	biological_process	7	ENSSSCG00000016140	1	66	16	14567	0.0701155
GO:0002230	positive regulation of defense response to virus by host	biological_process	9	ENSSSCG00000027709	1	66	16	14567	0.0701155
GO:0048193	Golgi vesicle transport	biological_process	7	ENSSSCG00000004986	1	66	16	14567	0.0701155
GO:0051092	positive regulation of NF-kappaB transcription factor activity	biological_process	7	ENSSSCG00000038073;ENSSSCG00000014443	2	66	96	14567	0.0702683
GO:0008237	metallopeptidase activity	molecular_function	7	ENSSSCG00000007145;ENSSSCG00000038099	2	66	96	14567	0.0702683
GO:0005856	cytoskeleton	cellular_component	6	ENSSSCG00000007523;ENSSSCG00000038073;ENSSSCG00000004017	3	66	212	14567	0.0714137
GO:0043547	positive regulation of GTPase activity	biological_process	8	ENSSSCG00000011102;ENSSSCG00000028108;ENSSSCG00000003983	3	66	214	14567	0.0730063
GO:0002040	sprouting angiogenesis	biological_process	6	ENSSSCG00000011102	1	66	17	14567	0.0743332
GO:0034620	cellular response to unfolded protein	biological_process	7	ENSSSCG00000012007	1	66	17	14567	0.0743332
GO:0005520	insulin-like growth factor binding	molecular_function	6	ENSSSCG00000025924	1	66	17	14567	0.0743332
GO:0006471	protein ADP-ribosylation	biological_process	9	ENSSSCG00000027709	1	66	17	14567	0.0743332
GO:0003148	outflow tract septum morphogenesis	biological_process	6	ENSSSCG00000011102	1	66	17	14567	0.0743332
GO:0008277	regulation of G protein-coupled receptor signaling pathway	biological_process	8	ENSSSCG00000014581	1	66	17	14567	0.0743332
GO:0042098	T cell proliferation	biological_process	8	ENSSSCG00000031781	1	66	17	14567	0.0743332
GO:0004683	calmodulin-dependent protein kinase activity	molecular_function	9	ENSSSCG00000014443	1	66	17	14567	0.0743332
GO:0007155	cell adhesion	biological_process	4	ENSSSCG00000011391;ENSSSCG00000040956;ENSSSCG00000017084	3	66	216	14567	0.0746148
GO:0007166	cell surface receptor signaling pathway	biological_process	5	ENSSSCG00000016140;ENSSSCG00000005211	2	66	101	14567	0.0767216
GO:0031295	T cell costimulation	biological_process	5	ENSSSCG00000005211	1	66	18	14567	0.0785321
GO:0002931	response to ischemia	biological_process	5	ENSSSCG00000014443	1	66	18	14567	0.0785321
GO:0003950	NAD+ ADP-ribosyltransferase activity	molecular_function	7	ENSSSCG00000027709	1	66	18	14567	0.0785321
GO:0043542	endothelial cell migration	biological_process	9	ENSSSCG00000011102	1	66	18	14567	0.0785321
GO:0032757	positive regulation of interleukin-8 production	biological_process	8	ENSSSCG00000038073	1	66	18	14567	0.0785321
GO:0001958	endochondral ossification	biological_process	6	ENSSSCG00000001027	1	66	18	14567	0.0785321
GO:1900182	positive regulation of protein localization to nucleus	biological_process	9	ENSSSCG00000027709	1	66	18	14567	0.0785321
GO:0051491	positive regulation of filopodium assembly	biological_process	11	ENSSSCG00000011102	1	66	18	14567	0.0785321
GO:0044183	protein folding chaperone	molecular_function	3	ENSSSCG00000012007	1	66	18	14567	0.0785321
GO:0001525	angiogenesis	biological_process	5	ENSSSCG00000011102;ENSSSCG00000016140	2	66	103	14567	0.0793541
GO:0008285	negative regulation of cell population proliferation	biological_process	7	ENSSSCG00000012399;ENSSSCG00000016140;ENSSSCG00000002648	3	66	222	14567	0.0795349
GO:0005839	proteasome core complex	cellular_component	4	ENSSSCG00000031781	1	66	19	14567	0.0827123
GO:0048843	negative regulation of axon extension involved in axon guidance	biological_process	9	ENSSSCG00000011102	1	66	19	14567	0.0827123
GO:0032689	negative regulation of interferon-gamma production	biological_process	8	ENSSSCG00000005211	1	66	19	14567	0.0827123
GO:0042073	intraciliary transport	biological_process	7	ENSSSCG00000014581	1	66	19	14567	0.0827123
GO:0035924	cellular response to vascular endothelial growth factor stimulus	biological_process	8	ENSSSCG00000011102	1	66	19	14567	0.0827123
GO:0001654	eye development	biological_process	7	ENSSSCG00000001027	1	66	19	14567	0.0827123
GO:0016021	integral component of membrane	cellular_component	5	ENSSSCG00000040956;ENSSSCG00000016140;ENSSSCG00000017084;ENSSSCG00000037184;ENSSSCG00000007145;ENSSSCG00000005211;ENSSSCG00000038099;ENSSSCG00000000672;ENSSSCG00000035934;ENSSSCG00000009283;ENSSSCG00000033909;ENSSSCG00000036387;ENSSSCG00000003832;ENSSSCG00000011102;ENSSSCG00000017249;ENSSSCG00000008413;ENSSSCG00000022906;ENSSSCG00000004172;ENSSSCG00000011391;ENSSSCG00000015098;ENSSSCG00000021598;…	22	66	3660	14567	0.0837311
GO:0014069	postsynaptic density	cellular_component	5	ENSSSCG00000000672;ENSSSCG00000014443	2	66	107	14567	0.0847029
GO:0004930	G protein-coupled receptor activity	molecular_function	6	ENSSSCG00000008413;ENSSSCG00000037184;ENSSSCG00000017249;ENSSSCG00000015098	4	66	367	14567	0.084764
GO:0001569	branching involved in blood vessel morphogenesis	biological_process	7	ENSSSCG00000011102	1	66	20	14567	0.0868737
GO:0044389	ubiquitin-like protein ligase binding	molecular_function	6	ENSSSCG00000027709	1	66	20	14567	0.0868737
GO:0005160	transforming growth factor beta receptor binding	molecular_function	7	ENSSSCG00000001027	1	66	20	14567	0.0868737
GO:0048844	artery morphogenesis	biological_process	7	ENSSSCG00000011102	1	66	20	14567	0.0868737
GO:0004298	threonine-type endopeptidase activity	molecular_function	8	ENSSSCG00000031781	1	66	20	14567	0.0868737
GO:0007157	heterophilic cell-cell adhesion via plasma membrane cell adhesion molecules	biological_process	7	ENSSSCG00000023611	1	66	20	14567	0.0868737
GO:0008134	transcription factor binding	molecular_function	5	ENSSSCG00000012399;ENSSSCG00000039315;ENSSSCG00000032538	3	66	235	14567	0.0906678
GO:0040008	regulation of growth	biological_process	5	ENSSSCG00000025924	1	66	21	14567	0.0910166
GO:0043531	ADP binding	molecular_function	9	ENSSSCG00000010861	1	66	21	14567	0.0910166
GO:0042026	protein refolding	biological_process	5	ENSSSCG00000012007	1	66	21	14567	0.0910166
GO:0071158	positive regulation of cell cycle arrest	biological_process	9	ENSSSCG00000012399	1	66	21	14567	0.0910166
GO:0071773	cellular response to BMP stimulus	biological_process	8	ENSSSCG00000001027	1	66	21	14567	0.0910166
GO:0022604	regulation of cell morphogenesis	biological_process	7	ENSSSCG00000015099	1	66	21	14567	0.0910166
GO:0010608	posttranscriptional regulation of gene expression	biological_process	8	ENSSSCG00000027709	1	66	21	14567	0.0910166
GO:0050918	positive chemotaxis	biological_process	6	ENSSSCG00000011102	1	66	21	14567	0.0910166
GO:0001944	vasculature development	biological_process	6	ENSSSCG00000016140	1	66	21	14567	0.0910166
GO:0019899	enzyme binding	molecular_function	5	ENSSSCG00000012399;ENSSSCG00000038073;ENSSSCG00000027709	3	66	238	14567	0.0933258
GO:0045892	negative regulation of transcription, DNA-templated	biological_process	9	ENSSSCG00000033613;ENSSSCG00000002648;ENSSSCG00000039315;ENSSSCG00000010627	4	66	380	14567	0.0934265
GO:0042981	regulation of apoptotic process	biological_process	8	ENSSSCG00000001027;ENSSSCG00000038073	2	66	114	14567	0.0943177
GO:0019838	growth factor binding	molecular_function	5	ENSSSCG00000011102	1	66	22	14567	0.0951409
GO:0061512	protein localization to cilium	biological_process	8	ENSSSCG00000014581	1	66	22	14567	0.0951409
GO:0051085	chaperone cofactor-dependent protein refolding	biological_process	7	ENSSSCG00000012007	1	66	22	14567	0.0951409
GO:0048589	developmental growth	biological_process	4	ENSSSCG00000039315	1	66	22	14567	0.0951409
GO:0042327	positive regulation of phosphorylation	biological_process	10	ENSSSCG00000011102	1	66	22	14567	0.0951409
GO:0005925	focal adhesion	cellular_component	7	ENSSSCG00000028108;ENSSSCG00000011102	2	66	115	14567	0.0957163
GO:0042130	negative regulation of T cell proliferation	biological_process	11	ENSSSCG00000005211	1	66	23	14567	0.0992469
GO:0050776	regulation of immune response	biological_process	6	ENSSSCG00000022906	1	66	23	14567	0.0992469
GO:0048813	dendrite morphogenesis	biological_process	9	ENSSSCG00000014443	1	66	23	14567	0.0992469
GO:0030501	positive regulation of bone mineralization	biological_process	8	ENSSSCG00000001027	1	66	23	14567	0.0992469
GO:0006641	triglyceride metabolic process	biological_process	9	ENSSSCG00000023611	1	66	23	14567	0.0992469
GO:0048008	platelet-derived growth factor receptor signaling pathway	biological_process	8	ENSSSCG00000011102	1	66	23	14567	0.0992469
GO:0017147	Wnt-protein binding	molecular_function	5	ENSSSCG00000016140	1	66	24	14567	0.103334
GO:0032467	positive regulation of cytokinesis	biological_process	9	ENSSSCG00000015098	1	66	24	14567	0.103334
GO:0043507	positive regulation of JUN kinase activity	biological_process	13	ENSSSCG00000016140	1	66	24	14567	0.103334
GO:0045494	photoreceptor cell maintenance	biological_process	4	ENSSSCG00000014581	1	66	24	14567	0.103334
GO:0001228	DNA-binding transcription activator activity, RNA polymerase II-specific	molecular_function	6	ENSSSCG00000001537;ENSSSCG00000039315;ENSSSCG00000032538	3	66	253	14567	0.107092
GO:1900026	positive regulation of substrate adhesion-dependent cell spreading	biological_process	10	ENSSSCG00000011102	1	66	25	14567	0.107404
GO:0033077	T cell differentiation in thymus	biological_process	9	ENSSSCG00000016140	1	66	25	14567	0.107404
GO:0016358	dendrite development	biological_process	8	ENSSSCG00000011102	1	66	25	14567	0.107404
GO:0038083	peptidyl-tyrosine autophosphorylation	biological_process	11	ENSSSCG00000004434	1	66	26	14567	0.111455
GO:0007193	adenylate cyclase-inhibiting G protein-coupled receptor signaling pathway	biological_process	8	ENSSSCG00000017249	1	66	26	14567	0.111455
GO:0034097	response to cytokine	biological_process	6	ENSSSCG00000005211	1	66	26	14567	0.111455
GO:0030544	Hsp70 protein binding	molecular_function	6	ENSSSCG00000038073	1	66	26	14567	0.111455
GO:0040018	positive regulation of multicellular organism growth	biological_process	8	ENSSSCG00000033613	1	66	26	14567	0.111455
GO:0035019	somatic stem cell population maintenance	biological_process	5	ENSSSCG00000015099	1	66	26	14567	0.111455
GO:0043565	sequence-specific DNA binding	molecular_function	7	ENSSSCG00000001537;ENSSSCG00000033613;ENSSSCG00000012399;ENSSSCG00000001561	4	66	407	14567	0.112708
GO:0000186	activation of MAPKK activity	biological_process	13	ENSSSCG00000022689	1	66	27	14567	0.115488
GO:0007416	synapse assembly	biological_process	6	ENSSSCG00000000672	1	66	27	14567	0.115488
GO:0031901	early endosome membrane	cellular_component	9	ENSSSCG00000005211	1	66	27	14567	0.115488
GO:0071320	cellular response to cAMP	biological_process	9	ENSSSCG00000025924	1	66	27	14567	0.115488
GO:0003714	transcription corepressor activity	molecular_function	5	ENSSSCG00000027709;ENSSSCG00000002648	2	66	130	14567	0.117374
GO:0010862	positive regulation of pathway-restricted SMAD protein phosphorylation	biological_process	11	ENSSSCG00000001027	1	66	28	14567	0.119503
GO:0006006	glucose metabolic process	biological_process	8	ENSSSCG00000025924	1	66	28	14567	0.119503
GO:0005769	early endosome	cellular_component	8	ENSSSCG00000016140;ENSSSCG00000011102	2	66	134	14567	0.123344
GO:0051879	Hsp90 protein binding	molecular_function	6	ENSSSCG00000038073	1	66	29	14567	0.1235
GO:0010718	positive regulation of epithelial to mesenchymal transition	biological_process	8	ENSSSCG00000015099	1	66	29	14567	0.1235
GO:0048286	lung alveolus development	biological_process	5	ENSSSCG00000025924	1	66	29	14567	0.1235
GO:0010595	positive regulation of endothelial cell migration	biological_process	10	ENSSSCG00000011102	1	66	29	14567	0.1235
GO:0001942	hair follicle development	biological_process	6	ENSSSCG00000009283	1	66	29	14567	0.1235
GO:0022857	transmembrane transporter activity	molecular_function	4	ENSSSCG00000004172;ENSSSCG00000027118	2	66	135	14567	0.124848
GO:0050766	positive regulation of phagocytosis	biological_process	8	ENSSSCG00000014581	1	66	30	14567	0.127479
GO:0016328	lateral plasma membrane	cellular_component	5	ENSSSCG00000003832	1	66	30	14567	0.127479
GO:0051225	spindle assembly	biological_process	9	ENSSSCG00000007523	1	66	30	14567	0.127479
GO:0007017	microtubule-based process	biological_process	4	ENSSSCG00000007523	1	66	30	14567	0.127479
GO:0098982	GABA-ergic synapse	cellular_component	4	ENSSSCG00000000672	1	66	30	14567	0.127479
GO:0071407	cellular response to organic cyclic compound	biological_process	7	ENSSSCG00000025924	1	66	30	14567	0.127479
GO:0071526	semaphorin-plexin signaling pathway	biological_process	6	ENSSSCG00000011102	1	66	30	14567	0.127479
GO:0016477	cell migration	biological_process	6	ENSSSCG00000011102;ENSSSCG00000028108	2	66	138	14567	0.129388
GO:2001237	negative regulation of extrinsic apoptotic signaling pathway	biological_process	10	ENSSSCG00000011102	1	66	31	14567	0.13144
GO:0048468	cell development	biological_process	5	ENSSSCG00000001027	1	66	31	14567	0.13144
GO:0043086	negative regulation of catalytic activity	biological_process	6	ENSSSCG00000027709	1	66	31	14567	0.13144
GO:0035914	skeletal muscle cell differentiation	biological_process	6	ENSSSCG00000015099	1	66	31	14567	0.13144
GO:0001938	positive regulation of endothelial cell proliferation	biological_process	9	ENSSSCG00000001027	1	66	31	14567	0.13144
GO:0045668	negative regulation of osteoblast differentiation	biological_process	8	ENSSSCG00000025924	1	66	31	14567	0.13144
GO:0032760	positive regulation of tumor necrosis factor production	biological_process	9	ENSSSCG00000038073	1	66	32	14567	0.135384
GO:0042531	positive regulation of tyrosine phosphorylation of STAT protein	biological_process	11	ENSSSCG00000027709	1	66	32	14567	0.135384
GO:0031463	Cul3-RING ubiquitin ligase complex	cellular_component	7	ENSSSCG00000000135	1	66	32	14567	0.135384
GO:0005801	cis-Golgi network	cellular_component	6	ENSSSCG00000004986	1	66	32	14567	0.135384
GO:0042102	positive regulation of T cell proliferation	biological_process	11	ENSSSCG00000005211	1	66	32	14567	0.135384
GO:0050890	cognition	biological_process	6	ENSSSCG00000012053	1	66	32	14567	0.135384
GO:0043408	regulation of MAPK cascade	biological_process	10	ENSSSCG00000001027	1	66	33	14567	0.13931
GO:0005200	structural constituent of cytoskeleton	molecular_function	4	ENSSSCG00000007523	1	66	33	14567	0.13931
GO:0001755	neural crest cell migration	biological_process	8	ENSSSCG00000039315	1	66	33	14567	0.13931
GO:0034605	cellular response to heat	biological_process	6	ENSSSCG00000012007	1	66	33	14567	0.13931
GO:0051965	positive regulation of synapse assembly	biological_process	7	ENSSSCG00000000672	1	66	33	14567	0.13931
GO:0005886	plasma membrane	cellular_component	4	ENSSSCG00000017084;ENSSSCG00000008413;ENSSSCG00000017249;ENSSSCG00000016140;ENSSSCG00000011391;ENSSSCG00000003832;ENSSSCG00000005211;ENSSSCG00000007637;ENSSSCG00000011102;ENSSSCG00000007665;ENSSSCG00000040956;ENSSSCG00000038073	12	66	1890	14567	0.141198
GO:0055038	recycling endosome membrane	cellular_component	9	ENSSSCG00000005211	1	66	34	14567	0.143219
GO:0032755	positive regulation of interleukin-6 production	biological_process	8	ENSSSCG00000038073	1	66	34	14567	0.143219
GO:0050885	neuromuscular process controlling balance	biological_process	7	ENSSSCG00000033613	1	66	34	14567	0.143219
GO:0050839	cell adhesion molecule binding	molecular_function	5	ENSSSCG00000023611	1	66	34	14567	0.143219
GO:0050729	positive regulation of inflammatory response	biological_process	9	ENSSSCG00000010627	1	66	34	14567	0.143219
GO:0030968	endoplasmic reticulum unfolded protein response	biological_process	5	ENSSSCG00000012007	1	66	34	14567	0.143219
GO:0001227	DNA-binding transcription repressor activity, RNA polymerase II-specific	molecular_function	6	ENSSSCG00000001561;ENSSSCG00000033613	2	66	148	14567	0.144789
GO:0032729	positive regulation of interferon-gamma production	biological_process	8	ENSSSCG00000016140	1	66	35	14567	0.14711
GO:0007218	neuropeptide signaling pathway	biological_process	6	ENSSSCG00000017249	1	66	35	14567	0.14711
GO:0007186	G protein-coupled receptor signaling pathway	biological_process	5	ENSSSCG00000017249;ENSSSCG00000015098;ENSSSCG00000008413;ENSSSCG00000037184	4	66	452	14567	0.148403
GO:0034446	substrate adhesion-dependent cell spreading	biological_process	8	ENSSSCG00000011102	1	66	36	14567	0.150983
GO:0045669	positive regulation of osteoblast differentiation	biological_process	8	ENSSSCG00000001027	1	66	37	14567	0.154839
GO:0004715	non-membrane spanning protein tyrosine kinase activity	molecular_function	9	ENSSSCG00000004434	1	66	37	14567	0.154839
GO:0050679	positive regulation of epithelial cell proliferation	biological_process	8	ENSSSCG00000001027	1	66	37	14567	0.154839
GO:0030199	collagen fibril organization	biological_process	7	ENSSSCG00000023611	1	66	37	14567	0.154839
GO:0060395	SMAD protein signal transduction	biological_process	5	ENSSSCG00000001027	1	66	37	14567	0.154839
GO:0051496	positive regulation of stress fiber assembly	biological_process	8	ENSSSCG00000011102	1	66	37	14567	0.154839
GO:0001540	amyloid-beta binding	molecular_function	6	ENSSSCG00000016140	1	66	37	14567	0.154839
GO:0005525	GTP binding	molecular_function	8	ENSSSCG00000031610;ENSSSCG00000007523;ENSSSCG00000033909	3	66	304	14567	0.159115
GO:0045666	positive regulation of neuron differentiation	biological_process	10	ENSSSCG00000001027	1	66	39	14567	0.1625
GO:0007275	multicellular organism development	biological_process	4	ENSSSCG00000016140;ENSSSCG00000011102	2	66	160	14567	0.163745
GO:0001664	G protein-coupled receptor binding	molecular_function	6	ENSSSCG00000014581	1	66	40	14567	0.166305
GO:0060041	retina development in camera-type eye	biological_process	5	ENSSSCG00000014581	1	66	40	14567	0.166305
GO:0005518	collagen binding	molecular_function	5	ENSSSCG00000023611	1	66	40	14567	0.166305
GO:0016020	membrane	cellular_component	3	ENSSSCG00000017084;ENSSSCG00000009283;ENSSSCG00000011102;ENSSSCG00000027118;ENSSSCG00000038099;ENSSSCG00000021598;ENSSSCG00000003832;ENSSSCG00000007145;ENSSSCG00000022906;ENSSSCG00000037184;ENSSSCG00000015098;ENSSSCG00000011391;ENSSSCG00000017249;ENSSSCG00000036387;ENSSSCG00000035934;ENSSSCG00000033909;ENSSSCG00000000672;ENSSSCG00000040956;ENSSSCG00000016140;ENSSSCG00000004172;ENSSSCG00000008413;…	23	66	4195	14567	0.170062
GO:0000082	G1/S transition of mitotic cell cycle	biological_process	7	ENSSSCG00000014443	1	66	41	14567	0.170093
GO:0031234	extrinsic component of cytoplasmic side of plasma membrane	cellular_component	6	ENSSSCG00000004434	1	66	41	14567	0.170093
GO:0000502	proteasome complex	cellular_component	5	ENSSSCG00000031781	1	66	41	14567	0.170093
GO:0017053	transcriptional repressor complex	cellular_component	4	ENSSSCG00000002898	1	66	41	14567	0.170093
GO:0005509	calcium ion binding	molecular_function	7	ENSSSCG00000011391;ENSSSCG00000040956;ENSSSCG00000000672;ENSSSCG00000017084	4	66	478	14567	0.170819
GO:0006879	cellular iron ion homeostasis	biological_process	12	ENSSSCG00000001027	1	66	42	14567	0.173863
GO:0019901	protein kinase binding	molecular_function	7	ENSSSCG00000016140;ENSSSCG00000011102;ENSSSCG00000038073	3	66	320	14567	0.176823
GO:0031072	heat shock protein binding	molecular_function	5	ENSSSCG00000012007	1	66	43	14567	0.177617
GO:0009897	external side of plasma membrane	cellular_component	5	ENSSSCG00000015098;ENSSSCG00000005211	2	66	170	14567	0.179866
GO:0000978	RNA polymerase II proximal promoter sequence-specific DNA binding	molecular_function	10	ENSSSCG00000039315;ENSSSCG00000033613;ENSSSCG00000032538	3	66	323	14567	0.180205
GO:0001568	blood vessel development	biological_process	5	ENSSSCG00000033613	1	66	44	14567	0.181354
GO:0051603	proteolysis involved in cellular protein catabolic process	biological_process	8	ENSSSCG00000031781	1	66	44	14567	0.181354
GO:0009887	animal organ morphogenesis	biological_process	5	ENSSSCG00000011102	1	66	44	14567	0.181354
GO:0030512	negative regulation of transforming growth factor beta receptor signaling pathway	biological_process	10	ENSSSCG00000015099	1	66	45	14567	0.185075
GO:0016301	kinase activity	molecular_function	6	ENSSSCG00000004434;ENSSSCG00000014443;ENSSSCG00000010861	3	66	328	14567	0.185881
GO:0007417	central nervous system development	biological_process	6	ENSSSCG00000039315	1	66	46	14567	0.188778
GO:0031532	actin cytoskeleton reorganization	biological_process	8	ENSSSCG00000011102	1	66	46	14567	0.188778
GO:0030165	PDZ domain binding	molecular_function	6	ENSSSCG00000017249	1	66	47	14567	0.192465
GO:0007204	positive regulation of cytosolic calcium ion concentration	biological_process	13	ENSSSCG00000015098	1	66	47	14567	0.192465
GO:0006631	fatty acid metabolic process	biological_process	9	ENSSSCG00000023611	1	66	49	14567	0.19979
GO:0017148	negative regulation of translation	biological_process	10	ENSSSCG00000025924	1	66	49	14567	0.19979
GO:0019722	calcium-mediated signaling	biological_process	7	ENSSSCG00000015098	1	66	49	14567	0.19979
GO:0005623	cell	cellular_component	3	ENSSSCG00000035934;ENSSSCG00000001027	2	66	184	14567	0.202818
GO:0043433	negative regulation of DNA-binding transcription factor activity	biological_process	6	ENSSSCG00000033613	1	66	50	14567	0.203428
GO:0043197	dendritic spine	cellular_component	7	ENSSSCG00000014443	1	66	51	14567	0.20705
GO:0032436	positive regulation of proteasomal ubiquitin-dependent protein catabolic process	biological_process	12	ENSSSCG00000002648	1	66	51	14567	0.20705
GO:0006469	negative regulation of protein kinase activity	biological_process	11	ENSSSCG00000022689	1	66	51	14567	0.20705
GO:0005913	cell-cell adherens junction	cellular_component	5	ENSSSCG00000017084	1	66	51	14567	0.20705
GO:0098978	glutamatergic synapse	cellular_component	4	ENSSSCG00000000672;ENSSSCG00000011102	2	66	188	14567	0.209441
GO:0002376	immune system process	biological_process	3	ENSSSCG00000031781	1	66	52	14567	0.210655
GO:0050731	positive regulation of peptidyl-tyrosine phosphorylation	biological_process	11	ENSSSCG00000011102	1	66	52	14567	0.210655
GO:0070062	extracellular exosome	cellular_component	7	ENSSSCG00000005211	1	66	53	14567	0.214244
GO:0098685	Schaffer collateral - CA1 synapse	cellular_component	4	ENSSSCG00000014443	1	66	53	14567	0.214244
GO:0007050	cell cycle arrest	biological_process	5	ENSSSCG00000012399	1	66	53	14567	0.214244
GO:0042742	defense response to bacterium	biological_process	8	ENSSSCG00000038073	1	66	55	14567	0.221374
GO:0030433	ubiquitin-dependent ERAD pathway	biological_process	8	ENSSSCG00000012007	1	66	55	14567	0.221374
GO:0060326	cell chemotaxis	biological_process	6	ENSSSCG00000015098	1	66	55	14567	0.221374
GO:0006935	chemotaxis	biological_process	5	ENSSSCG00000015098	1	66	55	14567	0.221374
GO:0006302	double-strand break repair	biological_process	9	ENSSSCG00000027709	1	66	56	14567	0.224915
GO:0045211	postsynaptic membrane	cellular_component	5	ENSSSCG00000000672	1	66	56	14567	0.224915
GO:0050852	T cell receptor signaling pathway	biological_process	8	ENSSSCG00000003584	1	66	57	14567	0.228441
GO:0007169	transmembrane receptor protein tyrosine kinase signaling pathway	biological_process	7	ENSSSCG00000004434	1	66	57	14567	0.228441
GO:0045454	cell redox homeostasis	biological_process	5	ENSSSCG00000035934	1	66	57	14567	0.228441
GO:0001726	ruffle	cellular_component	6	ENSSSCG00000028108	1	66	57	14567	0.228441
GO:0006355	regulation of transcription, DNA-templated	biological_process	8	ENSSSCG00000002648;ENSSSCG00000012399;ENSSSCG00000032538;ENSSSCG00000001561;ENSSSCG00000039315;ENSSSCG00000033613	6	66	909	14567	0.228605
GO:0032991	protein-containing complex	cellular_component	3	ENSSSCG00000027709;ENSSSCG00000038073;ENSSSCG00000000672	3	66	369	14567	0.234025
GO:0000980	RNA polymerase II distal enhancer sequence-specific DNA binding	molecular_function	10	ENSSSCG00000039315	1	66	59	14567	0.235444
GO:0002244	hematopoietic progenitor cell differentiation	biological_process	6	ENSSSCG00000022906	1	66	59	14567	0.235444
GO:0007229	integrin-mediated signaling pathway	biological_process	6	ENSSSCG00000011102	1	66	61	14567	0.242385
GO:0007165	signal transduction	biological_process	4	ENSSSCG00000037184;ENSSSCG00000005211;ENSSSCG00000015098;ENSSSCG00000017249;ENSSSCG00000015563	5	66	739	14567	0.242738
GO:0000902	cell morphogenesis	biological_process	6	ENSSSCG00000031781	1	66	63	14567	0.249263
GO:0051897	positive regulation of protein kinase B signaling	biological_process	10	ENSSSCG00000025924	1	66	63	14567	0.249263
GO:0001666	response to hypoxia	biological_process	5	ENSSSCG00000002648	1	66	64	14567	0.252679
GO:0004175	endopeptidase activity	molecular_function	7	ENSSSCG00000031781	1	66	64	14567	0.252679
GO:0043087	regulation of GTPase activity	biological_process	7	ENSSSCG00000004986	1	66	64	14567	0.252679
GO:0006816	calcium ion transport	biological_process	10	ENSSSCG00000014443	1	66	65	14567	0.25608
GO:0007160	cell-matrix adhesion	biological_process	6	ENSSSCG00000023611	1	66	65	14567	0.25608
GO:1903508	positive regulation of nucleic acid-templated transcription	biological_process	10	ENSSSCG00000015099	1	66	65	14567	0.25608
GO:0006508	proteolysis	biological_process	7	ENSSSCG00000038099;ENSSSCG00000031781;ENSSSCG00000007145	3	66	388	14567	0.257086
GO:1902600	proton transmembrane transport	biological_process	9	ENSSSCG00000004172	1	66	67	14567	0.262836
GO:0031982	vesicle	cellular_component	5	ENSSSCG00000038073	1	66	68	14567	0.266192
GO:0030336	negative regulation of cell migration	biological_process	8	ENSSSCG00000025924	1	66	70	14567	0.272858
GO:0030246	carbohydrate binding	molecular_function	4	ENSSSCG00000021598	1	66	70	14567	0.272858
GO:0005516	calmodulin binding	molecular_function	5	ENSSSCG00000014443	1	66	72	14567	0.279464
GO:0001764	neuron migration	biological_process	7	ENSSSCG00000011102	1	66	72	14567	0.279464
GO:0043524	negative regulation of neuron apoptotic process	biological_process	10	ENSSSCG00000011102	1	66	73	14567	0.282744
GO:0001822	kidney development	biological_process	6	ENSSSCG00000001027	1	66	74	14567	0.28601
GO:0004713	protein tyrosine kinase activity	molecular_function	8	ENSSSCG00000004434	1	66	74	14567	0.28601
GO:0008083	growth factor activity	molecular_function	7	ENSSSCG00000001027	1	66	74	14567	0.28601
GO:0016055	Wnt signaling pathway	biological_process	7	ENSSSCG00000016140	1	66	75	14567	0.289262
GO:0045766	positive regulation of angiogenesis	biological_process	8	ENSSSCG00000011102	1	66	76	14567	0.292499
GO:0051082	unfolded protein binding	molecular_function	5	ENSSSCG00000012007	1	66	79	14567	0.302123
GO:0007411	axon guidance	biological_process	6	ENSSSCG00000011102	1	66	79	14567	0.302123
GO:0000776	kinetochore	cellular_component	4	ENSSSCG00000008497	1	66	79	14567	0.302123
GO:0090090	negative regulation of canonical Wnt signaling pathway	biological_process	10	ENSSSCG00000039315	1	66	80	14567	0.305302
GO:0042826	histone deacetylase binding	molecular_function	6	ENSSSCG00000032538	1	66	81	14567	0.308467
GO:0045893	positive regulation of transcription, DNA-templated	biological_process	9	ENSSSCG00000012399;ENSSSCG00000039315;ENSSSCG00000027709	3	66	432	14567	0.311526
GO:0062023	collagen-containing extracellular matrix	cellular_component	5	ENSSSCG00000023611	1	66	82	14567	0.311617
GO:0005829	cytosol	cellular_component	6	ENSSSCG00000014581;ENSSSCG00000010627;ENSSSCG00000027709;ENSSSCG00000028108;ENSSSCG00000007637;ENSSSCG00000012399;ENSSSCG00000038073;ENSSSCG00000007665;ENSSSCG00000017249;ENSSSCG00000011102;ENSSSCG00000004434;ENSSSCG00000012053	12	66	2248	14567	0.315682
GO:0006888	endoplasmic reticulum to Golgi vesicle-mediated transport	biological_process	7	ENSSSCG00000004986	1	66	84	14567	0.317876
GO:0007605	sensory perception of sound	biological_process	8	ENSSSCG00000014581	1	66	84	14567	0.317876
GO:0007399	nervous system development	biological_process	6	ENSSSCG00000011102	1	66	88	14567	0.330227
GO:0016323	basolateral plasma membrane	cellular_component	5	ENSSSCG00000038073	1	66	90	14567	0.336319
GO:0000226	microtubule cytoskeleton organization	biological_process	7	ENSSSCG00000007523	1	66	91	14567	0.339345
GO:0030198	extracellular matrix organization	biological_process	6	ENSSSCG00000023611	1	66	93	14567	0.345356
GO:0035091	phosphatidylinositol binding	molecular_function	6	ENSSSCG00000014581	1	66	94	14567	0.348341
GO:0045087	innate immune response	biological_process	5	ENSSSCG00000038073	1	66	96	14567	0.354271
GO:0005634	nucleus	cellular_component	6	ENSSSCG00000032538;ENSSSCG00000016510;ENSSSCG00000033613;ENSSSCG00000012399;ENSSSCG00000010627;ENSSSCG00000003832;ENSSSCG00000004434;ENSSSCG00000003584;ENSSSCG00000027709;ENSSSCG00000031781;ENSSSCG00000017522;ENSSSCG00000022689;ENSSSCG00000002648;ENSSSCG00000012007;ENSSSCG00000014581;ENSSSCG00000015099;ENSSSCG00000039315;ENSSSCG00000001561	18	66	3593	14567	0.355645
GO:0042393	histone binding	molecular_function	5	ENSSSCG00000027709	1	66	97	14567	0.357216
GO:0000278	mitotic cell cycle	biological_process	5	ENSSSCG00000007523	1	66	102	14567	0.371744
GO:0004672	protein kinase activity	molecular_function	7	ENSSSCG00000031407;ENSSSCG00000014443;ENSSSCG00000004434	3	66	481	14567	0.372616
GO:0051726	regulation of cell cycle	biological_process	6	ENSSSCG00000022689	1	66	103	14567	0.374611
GO:0004888	transmembrane signaling receptor activity	molecular_function	5	ENSSSCG00000016140	1	66	105	14567	0.380305
GO:0005125	cytokine activity	molecular_function	7	ENSSSCG00000001027	1	66	106	14567	0.383133
GO:0070374	positive regulation of ERK1 and ERK2 cascade	biological_process	12	ENSSSCG00000011102	1	66	108	14567	0.388751
GO:0005737	cytoplasm	cellular_component	5	ENSSSCG00000038073;ENSSSCG00000022689;ENSSSCG00000003584;ENSSSCG00000007637;ENSSSCG00000012007;ENSSSCG00000021386;ENSSSCG00000031781;ENSSSCG00000027709;ENSSSCG00000010627;ENSSSCG00000014581;ENSSSCG00000012399;ENSSSCG00000000135;ENSSSCG00000039315;ENSSSCG00000014443;ENSSSCG00000007523	15	66	3025	14567	0.393933
GO:0042802	identical protein binding	molecular_function	5	ENSSSCG00000014443;ENSSSCG00000012399;ENSSSCG00000039315;ENSSSCG00000000135	4	66	713	14567	0.405604
GO:0043161	proteasome-mediated ubiquitin-dependent protein catabolic process	biological_process	11	ENSSSCG00000000135	1	66	116	14567	0.410724
GO:0005887	integral component of plasma membrane	cellular_component	6	ENSSSCG00000011391;ENSSSCG00000004172;ENSSSCG00000016140	3	66	514	14567	0.413318
GO:0018105	peptidyl-serine phosphorylation	biological_process	10	ENSSSCG00000014443	1	66	117	14567	0.413415
GO:0035556	intracellular signal transduction	biological_process	5	ENSSSCG00000007430;ENSSSCG00000038073	2	66	312	14567	0.414702
GO:0005802	trans-Golgi network	cellular_component	7	ENSSSCG00000004986	1	66	119	14567	0.418762
GO:0006954	inflammatory response	biological_process	6	ENSSSCG00000001027	1	66	120	14567	0.421417
GO:0000166	nucleotide binding	molecular_function	5	ENSSSCG00000007523;ENSSSCG00000012007;ENSSSCG00000038073;ENSSSCG00000014443;ENSSSCG00000004434	5	66	942	14567	0.425159
GO:0046982	protein heterodimerization activity	molecular_function	6	ENSSSCG00000023611;ENSSSCG00000001027	2	66	321	14567	0.428847
GO:0006357	regulation of transcription by RNA polymerase II	biological_process	9	ENSSSCG00000001561;ENSSSCG00000017522	2	66	324	14567	0.433524
GO:0046777	protein autophosphorylation	biological_process	10	ENSSSCG00000014443	1	66	125	14567	0.434515
GO:0051260	protein homooligomerization	biological_process	8	ENSSSCG00000000135	1	66	126	14567	0.437099
GO:0006468	protein phosphorylation	biological_process	9	ENSSSCG00000014443;ENSSSCG00000031407;ENSSSCG00000004434	3	66	543	14567	0.448449
GO:0005929	cilium	cellular_component	4	ENSSSCG00000014581	1	66	132	14567	0.452362
GO:0005654	nucleoplasm	cellular_component	6	ENSSSCG00000002648;ENSSSCG00000039315;ENSSSCG00000012053;ENSSSCG00000001561;ENSSSCG00000016510;ENSSSCG00000015099;ENSSSCG00000027709;ENSSSCG00000028108	8	66	1621	14567	0.455473
GO:0016491	oxidoreductase activity	molecular_function	4	ENSSSCG00000021386;ENSSSCG00000012053	2	66	344	14567	0.464182
GO:0016310	phosphorylation	biological_process	7	ENSSSCG00000010861;ENSSSCG00000004434	2	66	345	14567	0.46569
GO:0003677	DNA binding	molecular_function	6	ENSSSCG00000032538;ENSSSCG00000012399;ENSSSCG00000001561;ENSSSCG00000039315;ENSSSCG00000033613	5	66	988	14567	0.466764
GO:0005874	microtubule	cellular_component	7	ENSSSCG00000007523	1	66	138	14567	0.467217
GO:0031012	extracellular matrix	cellular_component	4	ENSSSCG00000023611	1	66	145	14567	0.484048
GO:0030424	axon	cellular_component	6	ENSSSCG00000011102	1	66	146	14567	0.486409
GO:0008270	zinc ion binding	molecular_function	8	ENSSSCG00000032538;ENSSSCG00000007637;ENSSSCG00000014672	3	66	577	14567	0.488584
GO:0006629	lipid metabolic process	biological_process	5	ENSSSCG00000023611	1	66	151	14567	0.498056
GO:0007507	heart development	biological_process	6	ENSSSCG00000011102	1	66	151	14567	0.498056
GO:0003713	transcription coactivator activity	molecular_function	5	ENSSSCG00000015099	1	66	151	14567	0.498056
GO:0010629	negative regulation of gene expression	biological_process	8	ENSSSCG00000027709	1	66	151	14567	0.498056
GO:0061630	ubiquitin protein ligase activity	molecular_function	7	ENSSSCG00000007430	1	66	154	14567	0.504919
GO:0005667	transcription factor complex	cellular_component	4	ENSSSCG00000032538	1	66	158	14567	0.513926
GO:0001701	in utero embryonic development	biological_process	8	ENSSSCG00000039315	1	66	159	14567	0.516153
GO:0044212	transcription regulatory region DNA binding	molecular_function	7	ENSSSCG00000039315	1	66	167	14567	0.533606
GO:0005615	extracellular space	cellular_component	4	ENSSSCG00000023611;ENSSSCG00000003832;ENSSSCG00000001027	3	66	622	14567	0.539526
GO:0043065	positive regulation of apoptotic process	biological_process	9	ENSSSCG00000022689	1	66	171	14567	0.542099
GO:0016887	ATPase activity	molecular_function	9	ENSSSCG00000012007	1	66	173	14567	0.546288
GO:0055085	transmembrane transport	biological_process	6	ENSSSCG00000004172;ENSSSCG00000027118	2	66	421	14567	0.57271
GO:0000977	RNA polymerase II regulatory region sequence-specific DNA binding	molecular_function	9	ENSSSCG00000001561	1	66	194	14567	0.588058
GO:0005102	signaling receptor binding	molecular_function	5	ENSSSCG00000004434	1	66	204	14567	0.606593
GO:0005524	ATP binding	molecular_function	5	ENSSSCG00000012007;ENSSSCG00000031407;ENSSSCG00000004434;ENSSSCG00000038073;ENSSSCG00000014443	5	66	1153	14567	0.606819
GO:0005739	mitochondrion	cellular_component	6	ENSSSCG00000014443;ENSSSCG00000036387;ENSSSCG00000027709;ENSSSCG00000010861	4	66	923	14567	0.608947
GO:0031625	ubiquitin protein ligase binding	molecular_function	7	ENSSSCG00000016140	1	66	208	14567	0.613776
GO:0010469	regulation of signaling receptor activity	biological_process	8	ENSSSCG00000001027	1	66	212	14567	0.620828
GO:0008233	peptidase activity	molecular_function	5	ENSSSCG00000031781	1	66	237	14567	0.662122
GO:0005622	intracellular	cellular_component	4	ENSSSCG00000017478;ENSSSCG00000015563	2	66	499	14567	0.665861
GO:0003779	actin binding	molecular_function	6	ENSSSCG00000038073	1	66	241	14567	0.668305
GO:0003924	GTPase activity	molecular_function	9	ENSSSCG00000007523	1	66	253	14567	0.686191
GO:0042803	protein homodimerization activity	molecular_function	6	ENSSSCG00000023611;ENSSSCG00000014443	2	66	525	14567	0.693134
GO:0016607	nuclear speck	cellular_component	8	ENSSSCG00000012399	1	66	264	14567	0.701751
GO:0055114	oxidation-reduction process	biological_process	4	ENSSSCG00000012053;ENSSSCG00000021386	2	66	539	14567	0.70706
GO:0043066	negative regulation of apoptotic process	biological_process	9	ENSSSCG00000039315	1	66	283	14567	0.726857
GO:0046872	metal ion binding	molecular_function	6	ENSSSCG00000028108;ENSSSCG00000011102;ENSSSCG00000007637;ENSSSCG00000002648;ENSSSCG00000003983	5	66	1347	14567	0.742266
GO:0016567	protein ubiquitination	biological_process	11	ENSSSCG00000007430	1	66	303	14567	0.751036
GO:0003682	chromatin binding	molecular_function	4	ENSSSCG00000039315	1	66	308	14567	0.756743
GO:0004674	protein serine/threonine kinase activity	molecular_function	8	ENSSSCG00000014443	1	66	310	14567	0.75899
GO:0005515	protein binding	molecular_function	4	ENSSSCG00000004434;ENSSSCG00000038073;ENSSSCG00000000135;ENSSSCG00000009283;ENSSSCG00000016140;ENSSSCG00000008275;ENSSSCG00000007637;ENSSSCG00000014672;ENSSSCG00000023611;ENSSSCG00000005211	10	66	2593	14567	0.760594
GO:0048471	perinuclear region of cytoplasm	cellular_component	6	ENSSSCG00000016140	1	66	313	14567	0.762322
GO:0005794	Golgi apparatus	cellular_component	6	ENSSSCG00000038073;ENSSSCG00000016140	2	66	686	14567	0.824079
GO:0003676	nucleic acid binding	molecular_function	5	ENSSSCG00000017522;ENSSSCG00000001537;ENSSSCG00000008497	3	66	1021	14567	0.850561
GO:0043231	intracellular membrane-bounded organelle	cellular_component	5	ENSSSCG00000028108	1	66	512	14567	0.906228
GO:0005730	nucleolus	cellular_component	6	ENSSSCG00000015099	1	66	561	14567	0.925572
GO:0016787	hydrolase activity	molecular_function	4	ENSSSCG00000031781	1	66	671	14567	0.955822
GO:0005783	endoplasmic reticulum	cellular_component	6	ENSSSCG00000000135	1	66	687	14567	0.959064
GO:0016740	transferase activity	molecular_function	4	ENSSSCG00000004434	1	66	736	14567	0.967604

## Sheet: hypo-up KEGG
pathway_id	pathway_name	Genes	S gene number	TS gene number	B gene number	TB gene number	pvalue
4068	FoxO signaling pathway	ENSSSCG00000007665;ENSSSCG00000022689;ENSSSCG00000012399	3	23	119	5717	0.0114937
4390	Hippo signaling pathway	ENSSSCG00000016140;ENSSSCG00000001027;ENSSSCG00000004017	3	23	129	5717	0.0142921
5217	Basal cell carcinoma	ENSSSCG00000022689;ENSSSCG00000016140	2	23	52	5717	0.0181723
5214	Glioma	ENSSSCG00000014443;ENSSSCG00000022689	2	23	65	5717	0.0276201
5205	Proteoglycans in cancer	ENSSSCG00000016140;ENSSSCG00000010627;ENSSSCG00000014443	3	23	171	5717	0.0300075
4060	Cytokine-cytokine receptor interaction	ENSSSCG00000001027;ENSSSCG00000015098;ENSSSCG00000009283	3	23	176	5717	0.0323103
4916	Melanogenesis	ENSSSCG00000016140;ENSSSCG00000014443	2	23	81	5717	0.0413894
5224	Breast cancer	ENSSSCG00000016140;ENSSSCG00000022689	2	23	119	5717	0.0818503
5226	Gastric cancer	ENSSSCG00000016140;ENSSSCG00000022689	2	23	122	5717	0.0854307
4934	Cushing syndrome	ENSSSCG00000016140;ENSSSCG00000014443	2	23	126	5717	0.0902795
4310	Wnt signaling pathway	ENSSSCG00000014443;ENSSSCG00000016140	2	23	126	5717	0.0902795
4392	Hippo signaling pathway - multiple species	ENSSSCG00000004017	1	23	27	5717	0.103351
4218	Cellular senescence	ENSSSCG00000002898;ENSSSCG00000022689	2	23	137	5717	0.104027
5202	Transcriptional misregulation in cancer	ENSSSCG00000022689;ENSSSCG00000001561	2	23	138	5717	0.105305
5152	Tuberculosis	ENSSSCG00000038073;ENSSSCG00000014443	2	23	141	5717	0.109166
5225	Hepatocellular carcinoma	ENSSSCG00000016140;ENSSSCG00000022689	2	23	143	5717	0.111762
4913	Ovarian steroidogenesis	ENSSSCG00000001027	1	23	30	5717	0.114183
980	Metabolism of xenobiotics by cytochrome P450	ENSSSCG00000012053	1	23	33	5717	0.124889
4360	Axon guidance	ENSSSCG00000011102;ENSSSCG00000014443	2	23	153	5717	0.124986
5216	Thyroid cancer	ENSSSCG00000022689	1	23	35	5717	0.131957
4923	Regulation of lipolysis in adipocytes	ENSSSCG00000007665	1	23	40	5717	0.14939
3050	Proteasome	ENSSSCG00000031781	1	23	40	5717	0.14939
4930	Type II diabetes mellitus	ENSSSCG00000007665	1	23	40	5717	0.14939
4014	Ras signaling pathway	ENSSSCG00000015563;ENSSSCG00000012399	2	23	172	5717	0.151099
590	Arachidonic acid metabolism	ENSSSCG00000012053	1	23	41	5717	0.152836
5321	Inflammatory bowel disease (IBD)	ENSSSCG00000038073	1	23	47	5717	0.173235
4213	Longevity regulating pathway - multiple species	ENSSSCG00000007665	1	23	52	5717	0.189874
5031	Amphetamine addiction	ENSSSCG00000014443	1	23	53	5717	0.193163
5206	MicroRNAs in cancer	ENSSSCG00000010627;ENSSSCG00000023611	2	23	205	5717	0.198751
5218	Melanoma	ENSSSCG00000022689	1	23	55	5717	0.199703
4720	Long-term potentiation	ENSSSCG00000014443	1	23	55	5717	0.199703
5213	Endometrial cancer	ENSSSCG00000022689	1	23	56	5717	0.202954
4971	Gastric acid secretion	ENSSSCG00000014443	1	23	57	5717	0.206192
4920	Adipocytokine signaling pathway	ENSSSCG00000007665	1	23	57	5717	0.206192
4512	ECM-receptor interaction	ENSSSCG00000023611	1	23	60	5717	0.215832
5223	Non-small cell lung cancer	ENSSSCG00000022689	1	23	60	5717	0.215832
4911	Insulin secretion	ENSSSCG00000014443	1	23	61	5717	0.21902
4115	p53 signaling pathway	ENSSSCG00000022689	1	23	63	5717	0.225359
4144	Endocytosis	ENSSSCG00000003983;ENSSSCG00000028108	2	23	224	5717	0.227058
5200	Pathways in cancer	ENSSSCG00000014443;ENSSSCG00000016140;ENSSSCG00000022689	3	23	426	5717	0.24309
4540	Gap junction	ENSSSCG00000007523	1	23	69	5717	0.244083
4666	Fc gamma R-mediated phagocytosis	ENSSSCG00000028108	1	23	71	5717	0.250228
5212	Pancreatic cancer	ENSSSCG00000022689	1	23	71	5717	0.250228
4350	TGF-beta signaling pathway	ENSSSCG00000001027	1	23	73	5717	0.256325
5220	Chronic myeloid leukemia	ENSSSCG00000022689	1	23	73	5717	0.256325
4912	GnRH signaling pathway	ENSSSCG00000014443	1	23	74	5717	0.259355
5222	Small cell lung cancer	ENSSSCG00000022689	1	23	75	5717	0.262374
4713	Circadian entrainment	ENSSSCG00000014443	1	23	75	5717	0.262374
4925	Aldosterone synthesis and secretion	ENSSSCG00000014443	1	23	76	5717	0.265381
4211	Longevity regulating pathway	ENSSSCG00000007665	1	23	76	5717	0.265381
4012	ErbB signaling pathway	ENSSSCG00000014443	1	23	78	5717	0.27136
4750	Inflammatory mediator regulation of TRP channels	ENSSSCG00000014443	1	23	79	5717	0.274332
4066	HIF-1 signaling pathway	ENSSSCG00000014443	1	23	82	5717	0.283178
5210	Colorectal cancer	ENSSSCG00000022689	1	23	84	5717	0.289018
4922	Glucagon signaling pathway	ENSSSCG00000014443	1	23	86	5717	0.294813
5165	Human papillomavirus infection	ENSSSCG00000016140;ENSSSCG00000023611	2	23	274	5717	0.302728
4725	Cholinergic synapse	ENSSSCG00000014443	1	23	89	5717	0.30342
4928	Parathyroid hormone synthesis, secretion and action	ENSSSCG00000032538	1	23	90	5717	0.306267
4668	TNF signaling pathway	ENSSSCG00000038073	1	23	94	5717	0.317543
4514	Cell adhesion molecules (CAMs)	ENSSSCG00000005211	1	23	99	5717	0.331391
4152	AMPK signaling pathway	ENSSSCG00000007665	1	23	100	5717	0.334129
4114	Oocyte meiosis	ENSSSCG00000014443	1	23	102	5717	0.339571
4728	Dopaminergic synapse	ENSSSCG00000014443	1	23	102	5717	0.339571
4722	Neurotrophin signaling pathway	ENSSSCG00000014443	1	23	106	5717	0.350329
4550	Signaling pathways regulating pluripotency of stem cells	ENSSSCG00000016140	1	23	107	5717	0.352992
4261	Adrenergic signaling in cardiomyocytes	ENSSSCG00000014443	1	23	108	5717	0.355644
4110	Cell cycle	ENSSSCG00000022689	1	23	115	5717	0.373924
4145	Phagosome	ENSSSCG00000007523	1	23	117	5717	0.379054
4140	Autophagy - animal	ENSSSCG00000007665	1	23	120	5717	0.386675
4210	Apoptosis	ENSSSCG00000022689	1	23	120	5717	0.386675
4921	Oxytocin signaling pathway	ENSSSCG00000014443	1	23	121	5717	0.389196
4910	Insulin signaling pathway	ENSSSCG00000007665	1	23	122	5717	0.391706
4217	Necroptosis	ENSSSCG00000014443	1	23	122	5717	0.391706
4740	Olfactory transduction	ENSSSCG00000014443	1	23	123	5717	0.394207
4621	NOD-like receptor signaling pathway	ENSSSCG00000038073	1	23	124	5717	0.396697
4022	cGMP-PKG signaling pathway	ENSSSCG00000007665	1	23	129	5717	0.409005
4150	mTOR signaling pathway	ENSSSCG00000016140	1	23	133	5717	0.418678
4020	Calcium signaling pathway	ENSSSCG00000014443	1	23	139	5717	0.432903
4062	Chemokine signaling pathway	ENSSSCG00000015098	1	23	141	5717	0.437571
4024	cAMP signaling pathway	ENSSSCG00000014443	1	23	151	5717	0.460362
4510	Focal adhesion	ENSSSCG00000023611	1	23	155	5717	0.469229
5169	Epstein-Barr virus infection	ENSSSCG00000022689	1	23	169	5717	0.499178
5166	Human T-cell leukemia virus 1 infection	ENSSSCG00000011102	1	23	196	5717	0.552435
4010	MAPK signaling pathway	ENSSSCG00000022689	1	23	233	5717	0.616687
4151	PI3K-Akt signaling pathway	ENSSSCG00000023611	1	23	257	5717	0.653538

## Sheet: hypo-down GO
GO_ID	GO_Term	GO_function	GO_class	Genes	S gene number	TS gene number	B gene number	TB gene number	pvalue
GO:1904677	positive regulation of somatic stem cell division	biological_process	8	ENSSSCG00000040332	1	35	1	14567	0.00240269
GO:0003934	GTP cyclohydrolase I activity	molecular_function	9	ENSSSCG00000035715	1	35	1	14567	0.00240269
GO:0010288	response to lead ion	biological_process	7	ENSSSCG00000037535	1	35	1	14567	0.00240269
GO:0055062	phosphate ion homeostasis	biological_process	10	ENSSSCG00000037535	1	35	1	14567	0.00240269
GO:0070694	deoxyribonucleoside 5'-monophosphate N-glycosidase activity	molecular_function	7	ENSSSCG00000026568	1	35	1	14567	0.00240269
GO:0009159	deoxyribonucleoside monophosphate catabolic process	biological_process	10	ENSSSCG00000026568	1	35	1	14567	0.00240269
GO:0060123	regulation of growth hormone secretion	biological_process	10	ENSSSCG00000006231	1	35	1	14567	0.00240269
GO:0042559	pteridine-containing compound biosynthetic process	biological_process	7	ENSSSCG00000035715	1	35	1	14567	0.00240269
GO:1990379	lipid transport across blood-brain barrier	biological_process	8	ENSSSCG00000003669	1	35	1	14567	0.00240269
GO:2000103	positive regulation of mammary stem cell proliferation	biological_process	8	ENSSSCG00000040332	1	35	1	14567	0.00240269
GO:0021553	olfactory nerve development	biological_process	7	ENSSSCG00000006231	1	35	1	14567	0.00240269
GO:1904674	positive regulation of somatic stem cell population maintenance	biological_process	8	ENSSSCG00000040332	1	35	1	14567	0.00240269
GO:0046689	response to mercury ion	biological_process	7	ENSSSCG00000037535	1	35	1	14567	0.00240269
GO:0051978	lysophospholipid:sodium symporter activity	molecular_function	12	ENSSSCG00000003669	1	35	1	14567	0.00240269
GO:0003226	right ventricular compact myocardium morphogenesis	biological_process	10	ENSSSCG00000006231	1	35	1	14567	0.00240269
GO:0014916	regulation of lung blood pressure	biological_process	6	ENSSSCG00000035715	1	35	2	14567	0.00479977
GO:1901611	phosphatidylglycerol binding	molecular_function	6	ENSSSCG00000005979	1	35	2	14567	0.00479977
GO:0015295	solute:proton symporter activity	molecular_function	10	ENSSSCG00000005899	1	35	2	14567	0.00479977
GO:0015321	sodium-dependent phosphate transmembrane transporter activity	molecular_function	9	ENSSSCG00000037535	1	35	2	14567	0.00479977
GO:0060856	establishment of blood-brain barrier	biological_process	6	ENSSSCG00000003669	1	35	2	14567	0.00479977
GO:0030540	female genitalia development	biological_process	7	ENSSSCG00000006231	1	35	2	14567	0.00479977
GO:0044341	sodium-dependent phosphate transport	biological_process	10	ENSSSCG00000037535	1	35	2	14567	0.00479977
GO:0045081	negative regulation of interleukin-10 biosynthetic process	biological_process	9	ENSSSCG00000039080	1	35	2	14567	0.00479977
GO:0046654	tetrahydrofolate biosynthetic process	biological_process	8	ENSSSCG00000035715	1	35	2	14567	0.00479977
GO:0051977	lysophospholipid transport	biological_process	9	ENSSSCG00000003669	1	35	2	14567	0.00479977
GO:0021545	cranial nerve development	biological_process	6	ENSSSCG00000006231	1	35	2	14567	0.00479977
GO:0002826	negative regulation of T-helper 1 type immune response	biological_process	10	ENSSSCG00000008159	1	35	2	14567	0.00479977
GO:0007417	central nervous system development	biological_process	6	ENSSSCG00000014136;ENSSSCG00000006231	2	35	46	14567	0.00543223
GO:2000121	regulation of removal of superoxide radicals	biological_process	9	ENSSSCG00000035715	1	35	3	14567	0.00719126
GO:0048771	tissue remodeling	biological_process	4	ENSSSCG00000006231	1	35	3	14567	0.00719126
GO:0055106	ubiquitin-protein transferase regulator activity	molecular_function	5	ENSSSCG00000039080	1	35	3	14567	0.00719126
GO:0061629	RNA polymerase II-specific DNA-binding transcription factor binding	molecular_function	7	ENSSSCG00000010461	1	35	3	14567	0.00719126
GO:0006817	phosphate ion transport	biological_process	9	ENSSSCG00000037535	1	35	3	14567	0.00719126
GO:0042998	positive regulation of Golgi to plasma membrane protein transport	biological_process	10	ENSSSCG00000005979	1	35	4	14567	0.00957716
GO:0048752	semicircular canal morphogenesis	biological_process	6	ENSSSCG00000006231	1	35	4	14567	0.00957716
GO:0001885	endothelial cell development	biological_process	7	ENSSSCG00000017623	1	35	4	14567	0.00957716
GO:0030478	actin cap	cellular_component	6	ENSSSCG00000016535	1	35	4	14567	0.00957716
GO:0004908	interleukin-1 receptor activity	molecular_function	7	ENSSSCG00000008159	1	35	4	14567	0.00957716
GO:1902916	positive regulation of protein polyubiquitination	biological_process	12	ENSSSCG00000033323	1	35	4	14567	0.00957716
GO:0044292	dendrite terminus	cellular_component	5	ENSSSCG00000011941	1	35	4	14567	0.00957716
GO:0010724	regulation of definitive erythrocyte differentiation	biological_process	9	ENSSSCG00000000152	1	35	4	14567	0.00957716
GO:0021942	radial glia guided migration of Purkinje cell	biological_process	9	ENSSSCG00000000152	1	35	4	14567	0.00957716
GO:0034715	pICln-Sm protein complex	cellular_component	6	ENSSSCG00000014881	1	35	4	14567	0.00957716
GO:0008015	blood circulation	biological_process	6	ENSSSCG00000006231	1	35	4	14567	0.00957716
GO:0048806	genitalia development	biological_process	6	ENSSSCG00000006231	1	35	4	14567	0.00957716
GO:0010835	regulation of protein ADP-ribosylation	biological_process	9	ENSSSCG00000005227	1	35	4	14567	0.00957716
GO:0015245	fatty acid transmembrane transporter activity	molecular_function	5	ENSSSCG00000003669	1	35	4	14567	0.00957716
GO:0046686	response to cadmium ion	biological_process	7	ENSSSCG00000037535	1	35	5	14567	0.0119575
GO:0032330	regulation of chondrocyte differentiation	biological_process	7	ENSSSCG00000004192	1	35	5	14567	0.0119575
GO:0061448	connective tissue development	biological_process	6	ENSSSCG00000004192	1	35	5	14567	0.0119575
GO:0043584	nose development	biological_process	7	ENSSSCG00000006231	1	35	5	14567	0.0119575
GO:0042416	dopamine biosynthetic process	biological_process	10	ENSSSCG00000035715	1	35	5	14567	0.0119575
GO:0035988	chondrocyte proliferation	biological_process	4	ENSSSCG00000004192	1	35	5	14567	0.0119575
GO:0042471	ear morphogenesis	biological_process	7	ENSSSCG00000006231	1	35	5	14567	0.0119575
GO:0036302	atrioventricular canal development	biological_process	5	ENSSSCG00000006231	1	35	5	14567	0.0119575
GO:0006729	tetrahydrobiopterin biosynthetic process	biological_process	8	ENSSSCG00000035715	1	35	5	14567	0.0119575
GO:0005654	nucleoplasm	cellular_component	6	ENSSSCG00000035715;ENSSSCG00000005227;ENSSSCG00000005979;ENSSSCG00000014881;ENSSSCG00000006231;ENSSSCG00000000090;ENSSSCG00000000152;ENSSSCG00000017623;ENSSSCG00000001206	9	35	1621	14567	0.0123493
GO:0001501	skeletal system development	biological_process	6	ENSSSCG00000006231;ENSSSCG00000014136	2	35	73	14567	0.0132459
GO:0008643	carbohydrate transport	biological_process	7	ENSSSCG00000003669	1	35	6	14567	0.0143323
GO:0060972	left/right pattern formation	biological_process	6	ENSSSCG00000011941	1	35	6	14567	0.0143323
GO:0042048	olfactory behavior	biological_process	5	ENSSSCG00000006231	1	35	6	14567	0.0143323
GO:2000279	negative regulation of DNA biosynthetic process	biological_process	9	ENSSSCG00000010461	1	35	6	14567	0.0143323
GO:0032754	positive regulation of interleukin-5 production	biological_process	8	ENSSSCG00000008159	1	35	6	14567	0.0143323
GO:0071702	organic substance transport	biological_process	6	ENSSSCG00000003669	1	35	6	14567	0.0143323
GO:0043517	positive regulation of DNA damage response, signal transduction by p53 class mediator	biological_process	11	ENSSSCG00000010461	1	35	7	14567	0.0167015
GO:0007512	adult heart development	biological_process	7	ENSSSCG00000006231	1	35	7	14567	0.0167015
GO:0031432	titin binding	molecular_function	6	ENSSSCG00000010461	1	35	7	14567	0.0167015
GO:0045603	positive regulation of endothelial cell differentiation	biological_process	9	ENSSSCG00000017623	1	35	7	14567	0.0167015
GO:0060429	epithelium development	biological_process	6	ENSSSCG00000006231	1	35	7	14567	0.0167015
GO:0016799	hydrolase activity, hydrolyzing N-glycosyl compounds	molecular_function	6	ENSSSCG00000026568	1	35	7	14567	0.0167015
GO:0045056	transcytosis	biological_process	7	ENSSSCG00000003669	1	35	7	14567	0.0167015
GO:0001533	cornified envelope	cellular_component	5	ENSSSCG00000012960	1	35	8	14567	0.0190652
GO:0016817	hydrolase activity, acting on acid anhydrides	molecular_function	5	ENSSSCG00000006231	1	35	8	14567	0.0190652
GO:0062009	secondary palate development	biological_process	6	ENSSSCG00000006231	1	35	8	14567	0.0190652
GO:0090197	positive regulation of chemokine secretion	biological_process	9	ENSSSCG00000008159	1	35	8	14567	0.0190652
GO:0034709	methylosome	cellular_component	6	ENSSSCG00000014881	1	35	8	14567	0.0190652
GO:0009117	nucleotide metabolic process	biological_process	8	ENSSSCG00000026568	1	35	8	14567	0.0190652
GO:0060644	mammary gland epithelial cell differentiation	biological_process	7	ENSSSCG00000040332	1	35	9	14567	0.0214234
GO:0043032	positive regulation of macrophage activation	biological_process	8	ENSSSCG00000008159	1	35	9	14567	0.0214234
GO:0033147	negative regulation of intracellular estrogen receptor signaling pathway	biological_process	10	ENSSSCG00000040332	1	35	9	14567	0.0214234
GO:2000737	negative regulation of stem cell differentiation	biological_process	8	ENSSSCG00000040332	1	35	9	14567	0.0214234
GO:0035994	response to muscle stretch	biological_process	6	ENSSSCG00000010461	1	35	9	14567	0.0214234
GO:0035909	aorta morphogenesis	biological_process	8	ENSSSCG00000006231	1	35	10	14567	0.0237761
GO:0010460	positive regulation of heart rate	biological_process	10	ENSSSCG00000035715	1	35	10	14567	0.0237761
GO:0060411	cardiac septum morphogenesis	biological_process	5	ENSSSCG00000006231	1	35	10	14567	0.0237761
GO:0001525	angiogenesis	biological_process	5	ENSSSCG00000004192;ENSSSCG00000017623	2	35	103	14567	0.0253167
GO:0050884	neuromuscular process controlling posture	biological_process	7	ENSSSCG00000035715	1	35	11	14567	0.0261232
GO:0015908	fatty acid transport	biological_process	8	ENSSSCG00000003669	1	35	11	14567	0.0261232
GO:0051000	positive regulation of nitric-oxide synthase activity	biological_process	9	ENSSSCG00000035715	1	35	11	14567	0.0261232
GO:0030520	intracellular estrogen receptor signaling pathway	biological_process	7	ENSSSCG00000000152	1	35	11	14567	0.0261232
GO:0010880	regulation of release of sequestered calcium ion into cytosol by sarcoplasmic reticulum	biological_process	8	ENSSSCG00000006231	1	35	11	14567	0.0261232
GO:0031674	I band	cellular_component	5	ENSSSCG00000010461	1	35	12	14567	0.0284649
GO:1903830	magnesium ion transmembrane transport	biological_process	11	ENSSSCG00000037950	1	35	12	14567	0.0284649
GO:0055008	cardiac muscle tissue morphogenesis	biological_process	7	ENSSSCG00000010461	1	35	12	14567	0.0284649
GO:0034341	response to interferon-gamma	biological_process	7	ENSSSCG00000035715	1	35	12	14567	0.0284649
GO:0015693	magnesium ion transport	biological_process	10	ENSSSCG00000037950	1	35	12	14567	0.0284649
GO:0015095	magnesium ion transmembrane transporter activity	molecular_function	9	ENSSSCG00000037950	1	35	13	14567	0.0308011
GO:0060324	face development	biological_process	5	ENSSSCG00000006231	1	35	14	14567	0.0331319
GO:0001502	cartilage condensation	biological_process	4	ENSSSCG00000004192	1	35	14	14567	0.0331319
GO:0004869	cysteine-type endopeptidase inhibitor activity	molecular_function	8	ENSSSCG00000012960	1	35	14	14567	0.0331319
GO:0004602	glutathione peroxidase activity	molecular_function	5	ENSSSCG00000021973	1	35	14	14567	0.0331319
GO:0003222	ventricular trabecula myocardium morphogenesis	biological_process	9	ENSSSCG00000006231	1	35	14	14567	0.0331319
GO:0060384	innervation	biological_process	4	ENSSSCG00000006231	1	35	14	14567	0.0331319
GO:0021772	olfactory bulb development	biological_process	5	ENSSSCG00000006231	1	35	15	14567	0.0354572
GO:0005540	hyaluronic acid binding	molecular_function	6	ENSSSCG00000014136	1	35	15	14567	0.0354572
GO:0035904	aorta development	biological_process	7	ENSSSCG00000006231	1	35	16	14567	0.0377771
GO:0034612	response to tumor necrosis factor	biological_process	7	ENSSSCG00000035715	1	35	16	14567	0.0377771
GO:0017022	myosin binding	molecular_function	6	ENSSSCG00000016535	1	35	16	14567	0.0377771
GO:0001894	tissue homeostasis	biological_process	7	ENSSSCG00000004192	1	35	16	14567	0.0377771
GO:0030992	intraciliary transport particle B	cellular_component	4	ENSSSCG00000011941	1	35	17	14567	0.0400916
GO:0005548	phospholipid transporter activity	molecular_function	5	ENSSSCG00000003669	1	35	17	14567	0.0400916
GO:0005520	insulin-like growth factor binding	molecular_function	6	ENSSSCG00000004192	1	35	17	14567	0.0400916
GO:0044458	motile cilium assembly	biological_process	8	ENSSSCG00000011941	1	35	17	14567	0.0400916
GO:0045773	positive regulation of axon extension	biological_process	8	ENSSSCG00000011243	1	35	17	14567	0.0400916
GO:0051019	mitogen-activated protein kinase binding	molecular_function	8	ENSSSCG00000035715	1	35	17	14567	0.0400916
GO:0035116	embryonic hindlimb morphogenesis	biological_process	8	ENSSSCG00000006231	1	35	18	14567	0.0424006
GO:0009116	nucleoside metabolic process	biological_process	8	ENSSSCG00000026568	1	35	18	14567	0.0424006
GO:0006884	cell volume homeostasis	biological_process	7	ENSSSCG00000014881	1	35	19	14567	0.0447043
GO:0032689	negative regulation of interferon-gamma production	biological_process	8	ENSSSCG00000008159	1	35	19	14567	0.0447043
GO:0042073	intraciliary transport	biological_process	7	ENSSSCG00000011941	1	35	19	14567	0.0447043
GO:0043001	Golgi to plasma membrane protein transport	biological_process	10	ENSSSCG00000011243	1	35	19	14567	0.0447043
GO:0045597	positive regulation of cell differentiation	biological_process	7	ENSSSCG00000004192	1	35	19	14567	0.0447043
GO:0030879	mammary gland development	biological_process	7	ENSSSCG00000040332	1	35	20	14567	0.0470026
GO:0001974	blood vessel remodeling	biological_process	5	ENSSSCG00000006231	1	35	20	14567	0.0470026
GO:0070412	R-SMAD binding	molecular_function	6	ENSSSCG00000010461	1	35	20	14567	0.0470026
GO:0004601	peroxidase activity	molecular_function	4	ENSSSCG00000021973	1	35	20	14567	0.0470026
GO:0000387	spliceosomal snRNP assembly	biological_process	9	ENSSSCG00000014881	1	35	20	14567	0.0470026
GO:0048844	artery morphogenesis	biological_process	7	ENSSSCG00000006231	1	35	20	14567	0.0470026
GO:0031519	PcG protein complex	cellular_component	4	ENSSSCG00000000090	1	35	20	14567	0.0470026
GO:0031012	extracellular matrix	cellular_component	4	ENSSSCG00000004192;ENSSSCG00000014136	2	35	145	14567	0.0472725
GO:0003785	actin monomer binding	molecular_function	7	ENSSSCG00000025598	1	35	21	14567	0.0492955
GO:0048786	presynaptic active zone	cellular_component	4	ENSSSCG00000015474	1	35	21	14567	0.0492955
GO:0015293	symporter activity	molecular_function	7	ENSSSCG00000003669	1	35	22	14567	0.051583
GO:0048813	dendrite morphogenesis	biological_process	9	ENSSSCG00000000152	1	35	23	14567	0.0538652
GO:0006303	double-strand break repair via nonhomologous end joining	biological_process	10	ENSSSCG00000014136	1	35	23	14567	0.0538652
GO:0006506	GPI anchor biosynthetic process	biological_process	10	ENSSSCG00000008440	1	35	23	14567	0.0538652
GO:0043484	regulation of RNA splicing	biological_process	8	ENSSSCG00000000152	1	35	24	14567	0.0561421
GO:0050767	regulation of neurogenesis	biological_process	8	ENSSSCG00000006231	1	35	24	14567	0.0561421
GO:0007628	adult walking behavior	biological_process	6	ENSSSCG00000006231	1	35	24	14567	0.0561421
GO:0032991	protein-containing complex	cellular_component	3	ENSSSCG00000033323;ENSSSCG00000035715;ENSSSCG00000040332	3	35	369	14567	0.058117
GO:0050714	positive regulation of protein secretion	biological_process	10	ENSSSCG00000010461	1	35	25	14567	0.0584136
GO:0030217	T cell differentiation	biological_process	8	ENSSSCG00000006231	1	35	25	14567	0.0584136
GO:0030414	peptidase inhibitor activity	molecular_function	6	ENSSSCG00000012960	1	35	25	14567	0.0584136
GO:0072593	reactive oxygen species metabolic process	biological_process	5	ENSSSCG00000004192	1	35	26	14567	0.0606799
GO:0040018	positive regulation of multicellular organism growth	biological_process	8	ENSSSCG00000006231	1	35	26	14567	0.0606799
GO:0051020	GTPase binding	molecular_function	6	ENSSSCG00000011243	1	35	26	14567	0.0606799
GO:0010466	negative regulation of peptidase activity	biological_process	10	ENSSSCG00000012960	1	35	26	14567	0.0606799
GO:0045892	negative regulation of transcription, DNA-templated	biological_process	9	ENSSSCG00000000152;ENSSSCG00000040332;ENSSSCG00000001206	3	35	380	14567	0.062373
GO:0060173	limb development	biological_process	6	ENSSSCG00000006231	1	35	28	14567	0.0651964
GO:0008544	epidermis development	biological_process	6	ENSSSCG00000012960	1	35	28	14567	0.0651964
GO:0008217	regulation of blood pressure	biological_process	5	ENSSSCG00000035715	1	35	28	14567	0.0651964
GO:1990841	promoter-specific chromatin binding	molecular_function	5	ENSSSCG00000006231	1	35	30	14567	0.0696919
GO:0050890	cognition	biological_process	6	ENSSSCG00000006231	1	35	32	14567	0.0741664
GO:0061631	ubiquitin conjugating enzyme activity	molecular_function	7	ENSSSCG00000033323	1	35	32	14567	0.0741664
GO:0006936	muscle contraction	biological_process	6	ENSSSCG00000016535	1	35	32	14567	0.0741664
GO:0032391	photoreceptor connecting cilium	cellular_component	6	ENSSSCG00000011941	1	35	32	14567	0.0741664
GO:0008543	fibroblast growth factor receptor signaling pathway	biological_process	8	ENSSSCG00000004192	1	35	32	14567	0.0741664
GO:0001947	heart looping	biological_process	7	ENSSSCG00000011941	1	35	33	14567	0.0763958
GO:0043408	regulation of MAPK cascade	biological_process	10	ENSSSCG00000040332	1	35	33	14567	0.0763958
GO:1903507	negative regulation of nucleic acid-templated transcription	biological_process	10	ENSSSCG00000010461	1	35	33	14567	0.0763958
GO:0050885	neuromuscular process controlling balance	biological_process	7	ENSSSCG00000000152	1	35	34	14567	0.07862
GO:0045599	negative regulation of fat cell differentiation	biological_process	8	ENSSSCG00000039080	1	35	34	14567	0.07862
GO:0050729	positive regulation of inflammatory response	biological_process	9	ENSSSCG00000008159	1	35	34	14567	0.07862
GO:0003007	heart morphogenesis	biological_process	6	ENSSSCG00000006231	1	35	34	14567	0.07862
GO:0071347	cellular response to interleukin-1	biological_process	8	ENSSSCG00000010461	1	35	35	14567	0.0808389
GO:0071260	cellular response to mechanical stimulus	biological_process	6	ENSSSCG00000010461	1	35	35	14567	0.0808389
GO:0007519	skeletal muscle tissue development	biological_process	8	ENSSSCG00000010461	1	35	36	14567	0.0830527
GO:0071560	cellular response to transforming growth factor beta stimulus	biological_process	8	ENSSSCG00000010461	1	35	36	14567	0.0830527
GO:0042552	myelination	biological_process	6	ENSSSCG00000001206	1	35	36	14567	0.0830527
GO:0021766	hippocampus development	biological_process	5	ENSSSCG00000003669	1	35	37	14567	0.0852613
GO:0001503	ossification	biological_process	4	ENSSSCG00000004192	1	35	37	14567	0.0852613
GO:0051496	positive regulation of stress fiber assembly	biological_process	8	ENSSSCG00000004192	1	35	37	14567	0.0852613
GO:0006310	DNA recombination	biological_process	8	ENSSSCG00000014136	1	35	37	14567	0.0852613
GO:0001085	RNA polymerase II transcription factor binding	molecular_function	6	ENSSSCG00000010461	1	35	38	14567	0.0874647
GO:0030855	epithelial cell differentiation	biological_process	6	ENSSSCG00000026568	1	35	38	14567	0.0874647
GO:0005544	calcium-dependent phospholipid binding	molecular_function	6	ENSSSCG00000005979	1	35	38	14567	0.0874647
GO:0060041	retina development in camera-type eye	biological_process	5	ENSSSCG00000006231	1	35	40	14567	0.0918561
GO:0060548	negative regulation of cell death	biological_process	7	ENSSSCG00000004192	1	35	40	14567	0.0918561
GO:0050680	negative regulation of epithelial cell proliferation	biological_process	8	ENSSSCG00000011941	1	35	40	14567	0.0918561
GO:0060021	roof of mouth development	biological_process	5	ENSSSCG00000006231	1	35	40	14567	0.0918561
GO:0042472	inner ear morphogenesis	biological_process	6	ENSSSCG00000006231	1	35	40	14567	0.0918561
GO:1905515	non-motile cilium assembly	biological_process	8	ENSSSCG00000011941	1	35	41	14567	0.0940441
GO:0001786	phosphatidylserine binding	molecular_function	6	ENSSSCG00000005979	1	35	41	14567	0.0940441
GO:0007155	cell adhesion	biological_process	4	ENSSSCG00000004192;ENSSSCG00000014136	2	35	216	14567	0.0947055
GO:0006821	chloride transport	biological_process	9	ENSSSCG00000014881	1	35	44	14567	0.100577
GO:0016798	hydrolase activity, acting on glycosyl bonds	molecular_function	5	ENSSSCG00000026568	1	35	44	14567	0.100577
GO:0001568	blood vessel development	biological_process	5	ENSSSCG00000006231	1	35	44	14567	0.100577
GO:0008152	metabolic process	biological_process	3	ENSSSCG00000026568	1	35	47	14567	0.107065
GO:0043010	camera-type eye development	biological_process	8	ENSSSCG00000006231	1	35	47	14567	0.107065
GO:0070936	protein K48-linked ubiquitination	biological_process	13	ENSSSCG00000033323	1	35	47	14567	0.107065
GO:0000381	regulation of alternative mRNA splicing, via spliceosome	biological_process	10	ENSSSCG00000000152	1	35	47	14567	0.107065
GO:0008134	transcription factor binding	molecular_function	5	ENSSSCG00000039080;ENSSSCG00000000152	2	35	235	14567	0.10907
GO:0006919	activation of cysteine-type endopeptidase activity involved in apoptotic process	biological_process	11	ENSSSCG00000011941	1	35	50	14567	0.113507
GO:0003779	actin binding	molecular_function	6	ENSSSCG00000010461;ENSSSCG00000016535	2	35	241	14567	0.113724
GO:0032436	positive regulation of proteasomal ubiquitin-dependent protein catabolic process	biological_process	12	ENSSSCG00000039080	1	35	51	14567	0.115644
GO:0031398	positive regulation of protein ubiquitination	biological_process	11	ENSSSCG00000033323	1	35	51	14567	0.115644
GO:0002039	p53 binding	molecular_function	5	ENSSSCG00000010461	1	35	52	14567	0.117777
GO:0098869	cellular oxidant detoxification	biological_process	5	ENSSSCG00000021973	1	35	54	14567	0.122026
GO:0006302	double-strand break repair	biological_process	9	ENSSSCG00000014136	1	35	56	14567	0.126256
GO:0072686	mitotic spindle	cellular_component	7	ENSSSCG00000037535	1	35	57	14567	0.128363
GO:0046330	positive regulation of JNK cascade	biological_process	13	ENSSSCG00000004192	1	35	57	14567	0.128363
GO:0007224	smoothened signaling pathway	biological_process	6	ENSSSCG00000011941	1	35	57	14567	0.128363
GO:0008380	RNA splicing	biological_process	10	ENSSSCG00000000152	1	35	57	14567	0.128363
GO:0007626	locomotory behavior	biological_process	4	ENSSSCG00000006231	1	35	58	14567	0.130466
GO:0005930	axoneme	cellular_component	6	ENSSSCG00000011941	1	35	59	14567	0.132564
GO:0005215	transporter activity	molecular_function	3	ENSSSCG00000003669	1	35	60	14567	0.134656
GO:0050790	regulation of catalytic activity	biological_process	5	ENSSSCG00000039080	1	35	60	14567	0.134656
GO:0007229	integrin-mediated signaling pathway	biological_process	6	ENSSSCG00000004192	1	35	61	14567	0.136744
GO:0030324	lung development	biological_process	6	ENSSSCG00000004192	1	35	61	14567	0.136744
GO:0032496	response to lipopolysaccharide	biological_process	7	ENSSSCG00000035715	1	35	62	14567	0.138827
GO:0071356	cellular response to tumor necrosis factor	biological_process	8	ENSSSCG00000010461	1	35	64	14567	0.142978
GO:1903508	positive regulation of nucleic acid-templated transcription	biological_process	10	ENSSSCG00000010461	1	35	65	14567	0.145046
GO:0007160	cell-matrix adhesion	biological_process	6	ENSSSCG00000004192	1	35	65	14567	0.145046
GO:0001843	neural tube closure	biological_process	7	ENSSSCG00000011941	1	35	66	14567	0.14711
GO:1902600	proton transmembrane transport	biological_process	9	ENSSSCG00000005899	1	35	67	14567	0.149168
GO:0005730	nucleolus	cellular_component	6	ENSSSCG00000006231;ENSSSCG00000005227;ENSSSCG00000040013	3	35	561	14567	0.15077
GO:0005178	integrin binding	molecular_function	6	ENSSSCG00000004192	1	35	70	14567	0.155315
GO:0000151	ubiquitin ligase complex	cellular_component	5	ENSSSCG00000033323	1	35	71	14567	0.157354
GO:0005516	calmodulin binding	molecular_function	5	ENSSSCG00000016535	1	35	72	14567	0.159389
GO:0010951	negative regulation of endopeptidase activity	biological_process	11	ENSSSCG00000012960	1	35	73	14567	0.161418
GO:0008201	heparin binding	molecular_function	6	ENSSSCG00000004192	1	35	73	14567	0.161418
GO:0005525	GTP binding	molecular_function	8	ENSSSCG00000035715;ENSSSCG00000031893	2	35	304	14567	0.165297
GO:0006338	chromatin remodeling	biological_process	6	ENSSSCG00000006231	1	35	76	14567	0.167479
GO:0009617	response to bacterium	biological_process	7	ENSSSCG00000006231	1	35	76	14567	0.167479
GO:0006979	response to oxidative stress	biological_process	5	ENSSSCG00000021973	1	35	79	14567	0.173497
GO:0042826	histone deacetylase binding	molecular_function	6	ENSSSCG00000010461	1	35	81	14567	0.177486
GO:0071222	cellular response to lipopolysaccharide	biological_process	8	ENSSSCG00000010461	1	35	81	14567	0.177486
GO:0006397	mRNA processing	biological_process	10	ENSSSCG00000000152	1	35	83	14567	0.181456
GO:0007605	sensory perception of sound	biological_process	8	ENSSSCG00000006231	1	35	84	14567	0.183434
GO:0019221	cytokine-mediated signaling pathway	biological_process	6	ENSSSCG00000008159	1	35	84	14567	0.183434
GO:0007399	nervous system development	biological_process	6	ENSSSCG00000000152	1	35	88	14567	0.1913
GO:0000209	protein polyubiquitination	biological_process	12	ENSSSCG00000033323	1	35	89	14567	0.193254
GO:0036064	ciliary basal body	cellular_component	7	ENSSSCG00000011941	1	35	97	14567	0.208729
GO:0005794	Golgi apparatus	cellular_component	6	ENSSSCG00000031893;ENSSSCG00000011941;ENSSSCG00000011243	3	35	686	14567	0.226748
GO:0005634	nucleus	cellular_component	6	ENSSSCG00000026568;ENSSSCG00000010461;ENSSSCG00000006231;ENSSSCG00000017623;ENSSSCG00000014136;ENSSSCG00000001206;ENSSSCG00000014881;ENSSSCG00000035715;ENSSSCG00000000152;ENSSSCG00000000090;ENSSSCG00000040332	11	35	3593	14567	0.227191
GO:0003676	nucleic acid binding	molecular_function	5	ENSSSCG00000000152;ENSSSCG00000001206;ENSSSCG00000012284;ENSSSCG00000017623	4	35	1021	14567	0.227903
GO:0070374	positive regulation of ERK1 and ERK2 cascade	biological_process	12	ENSSSCG00000004192	1	35	108	14567	0.229536
GO:0001650	fibrillar center	cellular_component	7	ENSSSCG00000010461	1	35	110	14567	0.233262
GO:0008022	protein C-terminus binding	molecular_function	5	ENSSSCG00000004192	1	35	113	14567	0.238818
GO:0042981	regulation of apoptotic process	biological_process	8	ENSSSCG00000011941	1	35	114	14567	0.240661
GO:0003729	mRNA binding	molecular_function	7	ENSSSCG00000000152	1	35	124	14567	0.258856
GO:0051260	protein homooligomerization	biological_process	8	ENSSSCG00000035715	1	35	126	14567	0.262444
GO:0015630	microtubule cytoskeleton	cellular_component	7	ENSSSCG00000040013	1	35	128	14567	0.266015
GO:0055085	transmembrane transport	biological_process	6	ENSSSCG00000003669;ENSSSCG00000005899	2	35	421	14567	0.268512
GO:0003714	transcription corepressor activity	molecular_function	5	ENSSSCG00000000152	1	35	130	14567	0.269569
GO:0005694	chromosome	cellular_component	6	ENSSSCG00000005227	1	35	132	14567	0.273106
GO:0005929	cilium	cellular_component	4	ENSSSCG00000011941	1	35	132	14567	0.273106
GO:0005515	protein binding	molecular_function	4	ENSSSCG00000016717;ENSSSCG00000006231;ENSSSCG00000025208;ENSSSCG00000015937;ENSSSCG00000015474;ENSSSCG00000008159;ENSSSCG00000010461;ENSSSCG00000004192	8	35	2593	14567	0.276329
GO:0016477	cell migration	biological_process	6	ENSSSCG00000004192	1	35	138	14567	0.283619
GO:0016324	apical plasma membrane	cellular_component	5	ENSSSCG00000037535	1	35	140	14567	0.28709
GO:0005829	cytosol	cellular_component	6	ENSSSCG00000014881;ENSSSCG00000001206;ENSSSCG00000000152;ENSSSCG00000011243;ENSSSCG00000010461;ENSSSCG00000000090;ENSSSCG00000035715	7	35	2248	14567	0.289833
GO:0006915	apoptotic process	biological_process	6	ENSSSCG00000011941	1	35	147	14567	0.299112
GO:0015629	actin cytoskeleton	cellular_component	7	ENSSSCG00000016535	1	35	151	14567	0.305892
GO:0010629	negative regulation of gene expression	biological_process	8	ENSSSCG00000004192	1	35	151	14567	0.305892
GO:0003713	transcription coactivator activity	molecular_function	5	ENSSSCG00000010461	1	35	151	14567	0.305892
GO:0031965	nuclear membrane	cellular_component	5	ENSSSCG00000035715	1	35	154	14567	0.310936
GO:0001701	in utero embryonic development	biological_process	8	ENSSSCG00000006231	1	35	159	14567	0.319263
GO:0005509	calcium ion binding	molecular_function	7	ENSSSCG00000005979;ENSSSCG00000014136	2	35	478	14567	0.319611
GO:0030154	cell differentiation	biological_process	5	ENSSSCG00000004192	1	35	160	14567	0.320917
GO:0000790	nuclear chromatin	cellular_component	7	ENSSSCG00000000090	1	35	162	14567	0.324212
GO:0010468	regulation of gene expression	biological_process	7	ENSSSCG00000040332	1	35	163	14567	0.325854
GO:0009897	external side of plasma membrane	cellular_component	5	ENSSSCG00000008159	1	35	170	14567	0.33724
GO:0043065	positive regulation of apoptotic process	biological_process	9	ENSSSCG00000010461	1	35	171	14567	0.338851
GO:0031410	cytoplasmic vesicle	cellular_component	6	ENSSSCG00000035715	1	35	177	14567	0.348439
GO:0043231	intracellular membrane-bounded organelle	cellular_component	5	ENSSSCG00000016535;ENSSSCG00000011243	2	35	512	14567	0.349799
GO:0042803	protein homodimerization activity	molecular_function	6	ENSSSCG00000026568;ENSSSCG00000035715	2	35	525	14567	0.361242
GO:0006355	regulation of transcription, DNA-templated	biological_process	8	ENSSSCG00000001206;ENSSSCG00000012284;ENSSSCG00000040332	3	35	909	14567	0.374578
GO:0000977	RNA polymerase II regulatory region sequence-specific DNA binding	molecular_function	9	ENSSSCG00000017623	1	35	194	14567	0.374876
GO:0045202	synapse	cellular_component	3	ENSSSCG00000015474	1	35	197	14567	0.379432
GO:0004842	ubiquitin-protein transferase activity	molecular_function	6	ENSSSCG00000033323	1	35	201	14567	0.385457
GO:0003723	RNA binding	molecular_function	6	ENSSSCG00000000152;ENSSSCG00000005227	2	35	559	14567	0.390841
GO:0006511	ubiquitin-dependent protein catabolic process	biological_process	10	ENSSSCG00000033323	1	35	207	14567	0.394387
GO:0031625	ubiquitin protein ligase binding	molecular_function	7	ENSSSCG00000039080	1	35	208	14567	0.395863
GO:0003924	GTPase activity	molecular_function	9	ENSSSCG00000035715	1	35	253	14567	0.458788
GO:0001228	DNA-binding transcription activator activity, RNA polymerase II-specific	molecular_function	6	ENSSSCG00000017623	1	35	253	14567	0.458788
GO:0016607	nuclear speck	cellular_component	8	ENSSSCG00000037535	1	35	264	14567	0.473173
GO:0005886	plasma membrane	cellular_component	4	ENSSSCG00000014881;ENSSSCG00000016535;ENSSSCG00000016717;ENSSSCG00000037535;ENSSSCG00000005979	5	35	1890	14567	0.48284
GO:0005789	endoplasmic reticulum membrane	cellular_component	5	ENSSSCG00000008440	1	35	281	14567	0.494677
GO:0005524	ATP binding	molecular_function	5	ENSSSCG00000039080;ENSSSCG00000006231;ENSSSCG00000033323	3	35	1153	14567	0.531293
GO:0048471	perinuclear region of cytoplasm	cellular_component	6	ENSSSCG00000010461	1	35	313	14567	0.532865
GO:0046982	protein heterodimerization activity	molecular_function	6	ENSSSCG00000014881	1	35	321	14567	0.541965
GO:0000978	RNA polymerase II proximal promoter sequence-specific DNA binding	molecular_function	10	ENSSSCG00000006231	1	35	323	14567	0.544213
GO:0006357	regulation of transcription by RNA polymerase II	biological_process	9	ENSSSCG00000010461	1	35	324	14567	0.545333
GO:0016491	oxidoreductase activity	molecular_function	4	ENSSSCG00000021973	1	35	344	14567	0.567179
GO:0045944	positive regulation of transcription by RNA polymerase II	biological_process	10	ENSSSCG00000006231;ENSSSCG00000017623	2	35	784	14567	0.568901
GO:0005737	cytoplasm	cellular_component	5	ENSSSCG00000033323;ENSSSCG00000040332;ENSSSCG00000011243;ENSSSCG00000000152;ENSSSCG00000010461;ENSSSCG00000035715;ENSSSCG00000026568	7	35	3025	14567	0.611079
GO:0005813	centrosome	cellular_component	7	ENSSSCG00000011941	1	35	388	14567	0.61171
GO:0046872	metal ion binding	molecular_function	6	ENSSSCG00000025208;ENSSSCG00000012284;ENSSSCG00000001206	3	35	1347	14567	0.640309
GO:0045893	positive regulation of transcription, DNA-templated	biological_process	9	ENSSSCG00000040332	1	35	432	14567	0.651778
GO:0005576	extracellular region	cellular_component	3	ENSSSCG00000004192	1	35	442	14567	0.660308
GO:0000166	nucleotide binding	molecular_function	5	ENSSSCG00000033323;ENSSSCG00000031893	2	35	942	14567	0.670871
GO:0004672	protein kinase activity	molecular_function	7	ENSSSCG00000039080	1	35	481	14567	0.691676
GO:0003677	DNA binding	molecular_function	6	ENSSSCG00000010461;ENSSSCG00000014136	2	35	988	14567	0.696808
GO:0005622	intracellular	cellular_component	4	ENSSSCG00000012284	1	35	499	14567	0.705186
GO:0005887	integral component of plasma membrane	cellular_component	6	ENSSSCG00000003669	1	35	514	14567	0.716004
GO:0055114	oxidation-reduction process	biological_process	4	ENSSSCG00000021973	1	35	539	14567	0.733182
GO:0006468	protein phosphorylation	biological_process	9	ENSSSCG00000039080	1	35	543	14567	0.735836
GO:0003700	DNA-binding transcription factor activity	molecular_function	4	ENSSSCG00000001206	1	35	543	14567	0.735836
GO:0000122	negative regulation of transcription by RNA polymerase II	biological_process	10	ENSSSCG00000000090	1	35	545	14567	0.737152
GO:0008270	zinc ion binding	molecular_function	8	ENSSSCG00000035715	1	35	577	14567	0.757376
GO:0016787	hydrolase activity	molecular_function	4	ENSSSCG00000026568	1	35	671	14567	0.808428
GO:0016021	integral component of membrane	cellular_component	5	ENSSSCG00000005899;ENSSSCG00000037950;ENSSSCG00000021973;ENSSSCG00000003669;ENSSSCG00000008440;ENSSSCG00000008159;ENSSSCG00000037535	7	35	3660	14567	0.812868
GO:0005783	endoplasmic reticulum	cellular_component	6	ENSSSCG00000005227	1	35	687	14567	0.816009
GO:0042802	identical protein binding	molecular_function	5	ENSSSCG00000026568	1	35	713	14567	0.827709
GO:0016020	membrane	cellular_component	3	ENSSSCG00000008440;ENSSSCG00000037950;ENSSSCG00000003669;ENSSSCG00000008159;ENSSSCG00000005899;ENSSSCG00000016535;ENSSSCG00000021973;ENSSSCG00000037535	8	35	4195	14567	0.832087
GO:0016740	transferase activity	molecular_function	4	ENSSSCG00000033323	1	35	736	14567	0.837454
GO:0007165	signal transduction	biological_process	4	ENSSSCG00000008159	1	35	739	14567	0.838685

## Sheet: hypo-down  KEGG
pathway_id	pathway_name	Genes	S gene number	TS gene number	B gene number	TB gene number	pvalue
3450	Non-homologous end-joining	ENSSSCG00000014136	1	12	12	5717	0.024923
790	Folate biosynthesis	ENSSSCG00000035715	1	12	20	5717	0.0412206
563	Glycosylphosphatidylinositol (GPI)-anchor biosynthesis	ENSSSCG00000008440	1	12	25	5717	0.0512794
590	Arachidonic acid metabolism	ENSSSCG00000021973	1	12	41	5717	0.0828211
480	Glutathione metabolism	ENSSSCG00000021973	1	12	44	5717	0.088627
4918	Thyroid hormone synthesis	ENSSSCG00000021973	1	12	56	5717	0.111515
4928	Parathyroid hormone synthesis, secretion and action	ENSSSCG00000037535	1	12	90	5717	0.173535
4270	Vascular smooth muscle contraction	ENSSSCG00000016535	1	12	99	5717	0.189274
4514	Cell adhesion molecules (CAMs)	ENSSSCG00000014136	1	12	99	5717	0.189274
4371	Apelin signaling pathway	ENSSSCG00000004192	1	12	108	5717	0.204738
4120	Ubiquitin mediated proteolysis	ENSSSCG00000033323	1	12	128	5717	0.238138
4390	Hippo signaling pathway	ENSSSCG00000004192	1	12	129	5717	0.239774
3013	RNA transport	ENSSSCG00000014881	1	12	141	5717	0.259154
4141	Protein processing in endoplasmic reticulum	ENSSSCG00000033323	1	12	150	5717	0.27339
5016	Huntington disease	ENSSSCG00000011941	1	12	173	5717	0.308641
4060	Cytokine-cytokine receptor interaction	ENSSSCG00000008159	1	12	176	5717	0.313121
5168	Herpes simplex virus 1 infection	ENSSSCG00000012284	1	12	272	5717	0.443192
