# Supplementary material for: Comprehensive Analysis of Transcriptome-wide m6A Methylome Upon Clostridium perfringens Beta2 Toxin Exposure in Porcine Intestinal Epithelial Cells by m6A Sequencing
Source: Front Genet. 2021 Oct 19;12:689748. doi: 10.3389/fgene.2021.689748 (PMC8560698; doi:10.3389/fgene.2021.689748)
Supplement: Supplementary file 5 [file Table6.XLSX]

## Sheet: Sheet1
Table S6 m6A difference peaks were counted in different chromosomes
Chromosomes	Upregulated	Downregulated
chr1	36	91
chr2	49	92
chr3	49	78
chr4	26	60
chr5	25	45
chr6	43	120
chr7	20	78
chr8	7	35
chr9	18	49
chr10	12	26
chr11	8	21
chr12	35	65
chr13	29	52
chr14	24	61
chr15	16	35
chr16	2	16
chr17	14	31
chr18	13	23
X	10	32
Y	1	3
MT	0	0
