# Supplementary material for: Comprehensive Analysis of Transcriptome-wide m6A Methylome Upon Clostridium perfringens Beta2 Toxin Exposure in Porcine Intestinal Epithelial Cells by m6A Sequencing
Source: Front Genet. 2021 Oct 19;12:689748. doi: 10.3389/fgene.2021.689748 (PMC8560698; doi:10.3389/fgene.2021.689748)
Supplement: Supplementary file 6 [file Table4.XLSX]

## Sheet: CPB2
Table S4 Distribution of peaks in different chromosomes in the CPB2 group
chromosome	m6A peaks in transcripts	m6A peaks in genes
chr1	1638	820
chr2	1798	894
chr3	1523	720
chr4	1002	498
chr5	956	489
chr6	2153	1021
chr7	1171	563
chr8	679	317
chr9	985	474
chr10	497	229
chr11	381	179
chr12	1305	613
chr13	1251	608
chr14	1261	626
chr15	691	356
chr16	381	184
chr17	605	296
chr18	410	222
X	516	281
Y	18	8
MT	13	11

## Sheet: Control
Table S4 Distribution of peaks in different chromosomes in the Control group
chromosome	m6A peaks in transcripts	m6A peaks in genes
chr1	1779	860
chr2	1874	927
chr3	1634	753
chr4	1093	528
chr5	1000	506
chr6	2287	1058
chr7	1269	589
chr8	725	330
chr9	1063	498
chr10	524	231
chr11	406	184
chr12	1351	627
chr13	1299	633
chr14	1361	645
chr15	722	391
chr16	402	194
chr17	641	302
chr18	436	218
X	586	294
Y	18	9
MT	13	10
