# Supplementary material for: Comprehensive Analysis of Transcriptome-wide m6A Methylome Upon Clostridium perfringens Beta2 Toxin Exposure in Porcine Intestinal Epithelial Cells by m6A Sequencing
Source: Front Genet. 2021 Oct 19;12:689748. doi: 10.3389/fgene.2021.689748 (PMC8560698; doi:10.3389/fgene.2021.689748)
Supplement: Supplementary file 7 [file Table1.XLSX]

## Sheet: Sheet1
Sample_ID	Raw_Reads	Raw_Bases	Valid_Reads	Valid_Bases	Valid%	Q20%	Q30%	GC%
Control1_IP	85492316	12.82G	82300032	11.18G	87.19	96.52	90.94	52.87
Control2_IP	87774992	13.17G	84673108	11.60G	88.09	96.52	90.97	53.28
Control3_IP	86612186	12.99G	83480924	11.40G	87.76	96.33	90.59	53.39
CPB2_1_IP	90242216	13.54G	86944982	11.89G	87.8	96.56	91.01	52.96
CPB2_2_IP	86934932	13.04G	83429868	11.32G	86.82	96.39	90.78	53.41
CPB2_3_IP	89642446	13.45G	86070422	11.67G	86.79	96.41	90.77	53.99
Control1_input	97586308	14.64G	93048292	12.43G	84.9	96.54	91.09	55.12
Control2_input	96994146	14.55G	92000280	12.31G	84.62	96.53	91.09	55.3
Control3_input	93495320	14.02G	88512112	11.81G	84.2	96.3	90.67	55.92
CPB2_1_input	95043768	14.26G	90159134	12.00G	84.15	96.58	91.17	55.18
CPB2_2_input	97478686	14.62G	91769152	12.17G	83.24	96.37	90.85	55.73
CPB2_3_input	92752804	13.91G	88474096	11.79G	84.76	96.46	90.95	55.71
