# Supplementary material for: Comprehensive Analysis of Transcriptome-wide m6A Methylome Upon Clostridium perfringens Beta2 Toxin Exposure in Porcine Intestinal Epithelial Cells by m6A Sequencing
Source: Front Genet. 2021 Oct 19;12:689748. doi: 10.3389/fgene.2021.689748 (PMC8560698; doi:10.3389/fgene.2021.689748)
Supplement: Supplementary file 8 [file Table5.XLSX]

## Sheet: diff peak
seqnames	start	end	width	geneId	transcriptId	transcript_biotype	distanceToTSS	geneName	Description	GO	KEGG	score	blockCount	blockSizes	blockStarts	diff.lg.fdr	diff.p	diff.log2.fc	annotation	geneChr	geneStart	geneEnd	geneLength	geneStrand
chr12	41074651	41075895	1245	ENSSSCG00000031620	ENSSSCT00000063084	protein_coding	22198	ENSSSCG00000031620	wiskott-Aldrich syndrome protein family member 1-like [Source:NCBI gene;Acc:110256054]	GO:0003779(actin binding);GO:0005856(cytoskeleton);GO:0030036(actin cytoskeleton organization)	NA	1.3e-35	2	91,237,	0,1008	-3.65	8.91251e-06	5.95	3' UTR	12	41052453	41075925	23473	1
chr3	10755262	10755381	120	ENSSSCG00000023004	ENSSSCT00000024638	protein_coding	479	FZD9	frizzled class receptor 9 [Source:NCBI gene;Acc:100625784]	GO:0001503(ossification);GO:0004888(transmembrane signaling receptor activity);GO:0005515(protein binding);GO:0005737(cytoplasm);GO:0005886(plasma membrane);GO:0007166(cell surface receptor signaling pathway);GO:0007275(multicellular organism development);GO:0007405(neuroblast proliferation);GO:0007611(learning or memory);GO:0009986(cell surface);GO:0016020(membrane);GO:0016021(integral component…	04150(mTOR signaling pathway);04310(Wnt signaling pathway);04390(Hippo signaling pathway);04550(Signaling pathways regulating pluripotency of stem cells);04916(Melanogenesis);04934(Cushing syndrome);05165(Human papillomavirus infection);05200(Pathways in cancer);05205(Proteoglycans in cancer);05217(Basal cell carcinoma);05224(Breast cancer);05225(Hepatocellular carcinoma);05226(Gastric cancer)	0.00036	1	120,	0	-2.55	0.000204174	5.68	Exon (ENSSSCT00000024638/ENSSSCG00000023004, exon 1 of 1)	3	10754783	10757147	2365	1
chr18	6382439	6383066	628	ENSSSCG00000033909	ENSSSCT00000055608	protein_coding	3922	ENSSSCG00000033909	GTPase, IMAP family member 1 [Source:NCBI gene;Acc:110257620]	GO:0005525(GTP binding);GO:0016020(membrane);GO:0016021(integral component of membrane)	NA	1e-45	1	628,	0	-5.26	1.20226e-07	5.42	Exon (ENSSSCT00000055608/ENSSSCG00000033909, exon 4 of 6)	18	6373056	6386988	13933	2
chr9	121457341	121457431	91	ENSSSCG00000033352	ENSSSCT00000059629	protein_coding	1982	FAM163A	family with sequence similarity 163 member A [Source:NCBI gene;Acc:100524515]	GO:0016020(membrane);GO:0016021(integral component of membrane)	NA	0.001	1	91,	0	-1.01	0.0223872	5.17	3' UTR	9	121455359	121460724	5366	1
chr10	28509561	28509920	360	ENSSSCG00000033321	ENSSSCT00000060778	protein_coding	300	GAS1	growth arrest specific 1 [Source:NCBI gene;Acc:100516459]	GO:0005886(plasma membrane);GO:0007050(cell cycle arrest);GO:0010955(negative regulation of protein processing);GO:0016020(membrane);GO:0016021(integral component of membrane);GO:0035924(cellular response to vascular endothelial growth factor stimulus);GO:0045930(negative regulation of mitotic cell cycle);GO:0060628(regulation of ER to Golgi vesicle-mediated transport)	04340(Hedgehog signaling pathway)	1e-07	1	360,	0	-0.847	0.0389045	4.32	Exon (ENSSSCT00000060778/ENSSSCG00000033321, exon 1 of 1)	10	28509261	28510310	1050	1
chr15	140319882	140320272	391	ENSSSCG00000034101	ENSSSCT00000056028	protein_coding	11199	D2HGDH	galactose-3-O-sulfotransferase 2 [Source:NCBI gene;Acc:396666]	GO:0001733(galactosylceramide sulfotransferase activity);GO:0003824(catalytic activity);GO:0005794(Golgi apparatus);GO:0009247(glycolipid biosynthetic process);GO:0016020(membrane);GO:0016021(integral component of membrane);GO:0016491(oxidoreductase activity);GO:0016740(transferase activity);GO:0032580(Golgi cisterna membrane);GO:0050660(flavin adenine dinucleotide binding);GO:0055114(oxidation-r…	NA	3.6e-08	1	391,	0	-1.78	0.00194984	4.18	Exon (ENSSSCT00000056028/ENSSSCG00000034101, exon 3 of 3)	15	140308683	140324109	15427	1
chr2	70622697	70622965	269	ENSSSCG00000013607	ENSSSCT00000014862	protein_coding	60	ENSSSCG00000013607	NA	GO:0000398(mRNA splicing, via spliceosome);GO:0003676(nucleic acid binding);GO:0003723(RNA binding);GO:0003729(mRNA binding);GO:0003730(mRNA 3'-UTR binding);GO:0005623(cell);GO:0006397(mRNA processing);GO:0006406(mRNA export from nucleus);GO:1990904(ribonucleoprotein complex)	NA	5.2e-06	1	269,	0	-0.969	0.025704	4.07	5' UTR	2	70621742	70623025	1284	2
chr3	113558282	113558342	61	ENSSSCG00000029413	ENSSSCT00000022509	protein_coding	55949	DNMT3A	DNA methyltransferase 3 alpha [Source:NCBI gene;Acc:100037301]	GO:0000122(negative regulation of transcription by RNA polymerase II);GO:0000775(chromosome, centromeric region);GO:0000791(euchromatin);GO:0000792(heterochromatin);GO:0000978(RNA polymerase II proximal promoter sequence-specific DNA binding);GO:0001741(XY body);GO:0003677(DNA binding);GO:0003682(chromatin binding);GO:0003886(DNA (cytosine-5-)-methyltransferase activity);GO:0005634(nucleus);GO:00…	00270(Cysteine and methionine metabolism);05206(MicroRNAs in cancer)	0.0047	1	61,	0	-1.1	0.0165959	3.81	Exon (ENSSSCT00000022509/ENSSSCG00000029413, exon 4 of 23)	3	113502333	113603087	100755	1
chr4	98093837	98093896	60	ENSSSCG00000006634	ENSSSCT00000041541	protein_coding	1439	TNFAIP8L2	TNF alpha induced protein 8 like 2 [Source:NCBI gene;Acc:100155916]	GO:0005737(cytoplasm);GO:0042981(regulation of apoptotic process);GO:0050728(negative regulation of inflammatory response);GO:0050868(negative regulation of T cell activation)	NA	0.00098	1	60,	0	-0.899	0.0331131	3.81	3' UTR	4	98093424	98095335	1912	2
chr8	12807001	12807091	91	ENSSSCG00000008747	ENSSSCT00000009570	protein_coding	42791	NCAPG	non-SMC condensin I complex subunit G [Source:NCBI gene;Acc:100513670]	GO:0000779(condensed chromosome, centromeric region);GO:0000793(condensed chromosome);GO:0000796(condensin complex);GO:0005737(cytoplasm);GO:0007076(mitotic chromosome condensation)	NA	0.0012	1	91,	0	-1.19	0.0120226	3.72	3' UTR	8	12764210	12810050	45841	1
chr15	16120857	16120976	120	ENSSSCG00000030013	ENSSSCT00000023810	protein_coding	26525	ENSSSCG00000030013	lactase-phlorizin hydrolase [Source:NCBI gene;Acc:100625897]	GO:0000016(lactase activity);GO:0004553(hydrolase activity, hydrolyzing O-glycosyl compounds);GO:0005975(carbohydrate metabolic process);GO:0008152(metabolic process);GO:0008422(beta-glucosidase activity);GO:0016020(membrane);GO:0016021(integral component of membrane);GO:0016787(hydrolase activity);GO:0016798(hydrolase activity, acting on glycosyl bonds)	00052(Galactose metabolism);04973(Carbohydrate digestion and absorption)	0.0011	1	120,	0	-0.825	0.042658	3.67	Exon (ENSSSCT00000023810/ENSSSCG00000030013, exon 9 of 18)	15	16094332	16152498	58167	1
chr2	4909740	4909830	91	ENSSSCG00000012893	ENSSSCT00000014095	protein_coding	11724	UNC93B1	unc-93 homolog B1, TLR signaling regulator [Source:NCBI gene;Acc:100522238]	GO:0005764(lysosome);GO:0005768(endosome);GO:0005783(endoplasmic reticulum);GO:0006886(intracellular protein transport);GO:0008565(protein transporter activity);GO:0016020(membrane);GO:0016021(integral component of membrane);GO:0032009(early phagosome);GO:0034138(toll-like receptor 3 signaling pathway);GO:0034154(toll-like receptor 7 signaling pathway);GO:0034162(toll-like receptor 9 signaling pa…	NA	7.1e-05	1	91,	0	-0.839	0.040738	3.58	3' UTR	2	4898016	4911025	13010	1
chr8	12806999	12807089	91	ENSSSCG00000008747	ENSSSCT00000009570	protein_coding	42789	NCAPG	non-SMC condensin I complex subunit G [Source:NCBI gene;Acc:100513670]	GO:0000779(condensed chromosome, centromeric region);GO:0000793(condensed chromosome);GO:0000796(condensin complex);GO:0005737(cytoplasm);GO:0007076(mitotic chromosome condensation)	NA	0.0012	1	91,	0	-1.11	0.0158489	3.57	3' UTR	8	12764210	12810050	45841	1
chr6	53040946	53041004	59	ENSSSCG00000003112	ENSSSCT00000003452	protein_coding	1773	ENSSSCG00000003112	BCL2 binding component 3 [Source:NCBI gene;Acc:100517403]	GO:0001836(release of cytochrome c from mitochondria);GO:0005739(mitochondrion);GO:0006919(activation of cysteine-type endopeptidase activity involved in apoptotic process);GO:0006974(cellular response to DNA damage stimulus);GO:0008340(determination of adult lifespan);GO:0034976(response to endoplasmic reticulum stress);GO:0042771(intrinsic apoptotic signaling pathway in response to DNA damage b…	01524(Platinum drug resistance);04115(p53 signaling pathway);04210(Apoptosis);04215(Apoptosis - multiple species);04390(Hippo signaling pathway);05016(Huntington disease);05162(Measles);05200(Pathways in cancer);05210(Colorectal cancer)	0.006	1	59,	0	-1.07	0.018197	3.49	Exon (ENSSSCT00000003452/ENSSSCG00000003112, exon 2 of 3)	6	53038088	53042777	4690	2
chrY	25247984	25248194	211	ENSSSCG00000034853	ENSSSCT00000059897	protein_coding	240	ENSSSCG00000034853	NA	GO:0003676(nucleic acid binding);GO:0004190(aspartic-type endopeptidase activity);GO:0004523(RNA-DNA hybrid ribonuclease activity);GO:0006508(proteolysis);GO:0015074(DNA integration);GO:0090502(RNA phosphodiester bond hydrolysis, endonucleolytic)	NA	2.5e-06	1	211,	0	-1.55	0.00389045	3.44	5' UTR	20	25247744	25253920	6177	1
chr2	100604767	100605124	358	ENSSSCG00000027608	ENSSSCT00000046017	protein_coding	288544	FAM172A	family with sequence similarity 172 member A [Source:NCBI gene;Acc:100521436]	GO:0000381(regulation of alternative mRNA splicing, via spliceosome);GO:0005634(nucleus);GO:0005737(cytoplasm);GO:0005783(endoplasmic reticulum);GO:0014032(neural crest cell development);GO:0031048(chromatin silencing by small RNA);GO:0035197(siRNA binding)	NA	0.00041	1	358,	0	-1.23	0.0107152	3.38	Exon (ENSSSCT00000037583/ENSSSCG00000036467, exon 2 of 3)	2	100456787	100893668	436882	2
chr6	59173546	59173665	120	ENSSSCG00000003278	ENSSSCT00000003641	protein_coding	5769	ENSSSCG00000003278	leukocyte immunoglobulin-like receptor subfamily B member 3-like [Source:NCBI gene;Acc:100511639]	GO:0016020(membrane);GO:0016021(integral component of membrane)	NA	0.001	1	120,	0	-1.02	0.0218776	3.25	3' UTR	6	59167777	59174470	6694	1
chr4	33029344	33029524	181	ENSSSCG00000031957	ENSSSCT00000043856	protein_coding	0	ENSSSCG00000031957	NA	GO:0006887(exocytosis);GO:0016020(membrane);GO:0017137(Rab GTPase binding);GO:0017157(regulation of exocytosis);GO:0048786(presynaptic active zone);GO:0048791(calcium ion-regulated exocytosis of neurotransmitter)	NA	9.8e-05	1	181,	0	-0.871	0.0363078	3.21	5' UTR	4	32999618	33029524	29907	2
chr3	5904258	5904497	240	ENSSSCG00000007605	ENSSSCT00000008345	protein_coding	30	TMEM130	transmembrane protein 130 [Source:NCBI gene;Acc:100517935]	GO:0005794(Golgi apparatus);GO:0005887(integral component of plasma membrane);GO:0016020(membrane);GO:0016021(integral component of membrane)	NA	1.3e-08	1	240,	0	-1.73	0.00229087	3.17	5' UTR	3	5887033	5904527	17495	2
chr2	70390298	70390507	210	ENSSSCG00000013717	ENSSSCT00000052990	protein_coding	27815	ENSSSCG00000013717	zinc finger protein 709 [Source:NCBI gene;Acc:100624806]	GO:0003676(nucleic acid binding);GO:0005622(intracellular);GO:0006355(regulation of transcription, DNA-templated);GO:0046872(metal ion binding)	05168(Herpes simplex virus 1 infection)	1.8e-05	1	210,	0	-1.04	0.0204174	3.07	3' UTR	2	70362483	70390717	28235	1
chr12	3525550	3527314	1765	ENSSSCG00000036056	ENSSSCT00000042234	protein_coding	40368	DNAH17	dynein axonemal heavy chain 17 [Source:NCBI gene;Acc:102163805]	GO:0003777(microtubule motor activity);GO:0005524(ATP binding);GO:0007018(microtubule-based movement);GO:0030286(dynein complex)	05016(Huntington disease)	7.9e-07	4	265,92,127,57,	0,345,828,1708	-1.71	0.00239883	3.05	Exon (ENSSSCT00000042234/ENSSSCG00000036056, exon 29 of 83)	12	3485182	3590131	104950	1
chr6	64480440	64480828	389	ENSSSCG00000034547	ENSSSCT00000057284	protein_coding	19158	ENSSSCG00000034547	tetratricopeptide repeat domain 34 [Source:NCBI gene;Acc:100626203]	GO:0005515(protein binding)	NA	4.6e-07	1	389,	0	-1.06	0.0190546	3.04	Exon (ENSSSCT00000057284/ENSSSCG00000034547, exon 9 of 9)	6	64478408	64499986	21579	2
chr14	30699750	30713965	14216	ENSSSCG00000009801	ENSSSCT00000010743	protein_coding	0	BCL7A	BCL7A, BAF complex component [Source:NCBI gene;Acc:100736875]	NA	NA	2.4e-05	2	182,57,	0,14159	-1.13	0.0151356	3.03	5' UTR	14	30667469	30700039	32571	2
chr13	40036276	40036456	181	ENSSSCG00000011470	ENSSSCT00000043531	protein_coding	53745	ABHD6	abhydrolase domain containing 6 [Source:NCBI gene;Acc:100515411]	GO:0004620(phospholipase activity);GO:0005739(mitochondrion);GO:0009395(phospholipid catabolic process);GO:0016020(membrane);GO:0016021(integral component of membrane);GO:0030336(negative regulation of cell migration);GO:0032281(AMPA glutamate receptor complex);GO:0046464(acylglycerol catabolic process);GO:0046889(positive regulation of lipid biosynthetic process);GO:0047372(acylglycerol lipase a…	04723(Retrograde endocannabinoid signaling)	0.00046	2	75,69,	0,112	-0.924	0.0301995	3	Exon (ENSSSCT00000024019/ENSSSCG00000025207, exon 3 of 4)	13	39982531	40055483	72953	1
chr5	59732183	59732273	91	ENSSSCG00000037144	ENSSSCT00000065020	protein_coding	4008	CDKN1B	cyclin dependent kinase inhibitor 1B [Source:NCBI gene;Acc:397584]	GO:0000082(G1/S transition of mitotic cell cycle);GO:0001890(placenta development);GO:0004860(protein kinase inhibitor activity);GO:0004861(cyclin-dependent protein serine/threonine kinase inhibitor activity);GO:0005634(nucleus);GO:0005737(cytoplasm);GO:0005829(cytosol);GO:0006813(potassium ion transport);GO:0007050(cell cycle arrest);GO:0007096(regulation of exit from mitosis);GO:0007219(Notch s…	01522(Endocrine resistance);04012(ErbB signaling pathway);04066(HIF-1 signaling pathway);04068(FoxO signaling pathway);04110(Cell cycle);04151(PI3K-Akt signaling pathway);04933(AGE-RAGE signaling pathway in diabetic complications);04934(Cushing syndrome);05162(Measles);05165(Human papillomavirus infection);05169(Epstein-Barr virus infection);05200(Pathways in cancer);05202(Transcriptional misregu…	2e-05	1	91,	0	-0.84	0.0398107	2.91	3' UTR	5	59731208	59736281	5074	2
chr2	66876110	66876170	61	ENSSSCG00000035663	ENSSSCT00000048644	protein_coding	14527	ENSSSCG00000035663	zinc finger protein 709-like [Source:NCBI gene;Acc:102167351]	GO:0003676(nucleic acid binding);GO:0005622(intracellular);GO:0006355(regulation of transcription, DNA-templated);GO:0046872(metal ion binding)	NA	0.0056	1	61,	0	-1.35	0.00724436	2.89	3' UTR	2	66872672	66890697	18026	2
chr3	41411499	41411649	151	ENSSSCG00000007980	ENSSSCT00000051954	protein_coding	12371	ENSSSCG00000007980	family with sequence similarity 234 member A [Source:NCBI gene;Acc:100738032]	GO:0009986(cell surface);GO:0016020(membrane);GO:0016021(integral component of membrane)	NA	0.00078	1	151,	0	-1.76	0.00204174	2.87	3' UTR	3	41407872	41424020	16149	2
chrX	124645172	124645703	532	ENSSSCG00000012790	ENSSSCT00000032871	protein_coding	9566	ARHGAP4	Rho GTPase activating protein 4 [Source:NCBI gene;Acc:100523659]	GO:0005096(GTPase activator activity);GO:0005515(protein binding);GO:0005737(cytoplasm);GO:0007165(signal transduction);GO:0030336(negative regulation of cell migration);GO:0043547(positive regulation of GTPase activity);GO:0048365(Rac GTPase binding)	NA	0.0036	3	58,28,35,	0,286,497	-0.861	0.0371535	2.82	Exon (ENSSSCT00000032871/ENSSSCG00000012790, exon 8 of 20)	19	124641224	124655269	14046	2
chr7	21988768	21988948	181	ENSSSCG00000001201	ENSSSCT00000001299	protein_coding	7618	ZKSCAN8	zinc finger with KRAB and SCAN domains 8 [Source:HGNC Symbol;Acc:HGNC:12983]	GO:0003676(nucleic acid binding);GO:0003700(DNA-binding transcription factor activity);GO:0005622(intracellular);GO:0005634(nucleus);GO:0006355(regulation of transcription, DNA-templated);GO:0046872(metal ion binding)	NA	9.1e-05	1	181,	0	-0.79	0.047863	2.74	5' UTR	7	21981150	22000834	19685	1
chr2	76418423	76418780	358	ENSSSCG00000031899	ENSSSCT00000044629	protein_coding	3682	JSRP1	junctional sarcoplasmic reticulum protein 1 [Source:NCBI gene;Acc:110259372]	GO:0003009(skeletal muscle contraction)	NA	7.6e-10	1	358,	0	-1.25	0.01	2.67	3' UTR	2	76417115	76422462	5348	2
chr12	53540341	53540741	401	ENSSSCG00000021434	ENSSSCT00000026581	protein_coding	6836	ENSSSCG00000021434	NA	NA	NA	7.9e-12	2	310,48,	0,353	-0.782	0.0489779	2.67	Exon (ENSSSCT00000026581/ENSSSCG00000021434, exon 7 of 9)	12	53538013	53547577	9565	2
chr9	6467353	6467652	300	ENSSSCG00000014799	ENSSSCT00000016150	protein_coding	14364	ENSSSCG00000014799	short transient receptor potential channel 2-like [Source:NCBI gene;Acc:100523131]	GO:0000012(single strand break repair);GO:0003684(damaged DNA binding);GO:0005216(ion channel activity);GO:0005262(calcium channel activity);GO:0005634(nucleus);GO:0005887(integral component of plasma membrane);GO:0006811(ion transport);GO:0006828(manganese ion transport);GO:0007338(single fertilization);GO:0015279(store-operated calcium channel activity);GO:0016020(membrane);GO:0016021(integral …	NA	4.1e-08	1	300,	0	-0.935	0.0288403	2.63	Exon (ENSSSCT00000016150/ENSSSCG00000014799, exon 8 of 19)	9	6449767	6482016	32250	2
chr7	22975478	22976510	1033	ENSSSCG00000024161	ENSSSCT00000035823	protein_coding	3305	ENSSSCG00000024161	NA	GO:0016020(membrane);GO:0016021(integral component of membrane)	NA	2.2e-10	3	103,65,68,	0,880,965	-1.79	0.00190546	2.6	Exon (ENSSSCT00000035823/ENSSSCG00000024161, exon 3 of 6)	7	22972173	22976930	4758	1
chr14	30699769	30700009	241	ENSSSCG00000009801	ENSSSCT00000010743	protein_coding	30	BCL7A	BCL7A, BAF complex component [Source:NCBI gene;Acc:100736875]	NA	NA	2.4e-05	1	241,	0	-0.787	0.0489779	2.53	5' UTR	14	30667469	30700039	32571	2
chr3	25125694	25125934	241	ENSSSCG00000031798	ENSSSCT00000060309	protein_coding	209196	DNAH3	dynein axonemal heavy chain 3 [Source:NCBI gene;Acc:100738073]	GO:0003777(microtubule motor activity);GO:0005524(ATP binding);GO:0007018(microtubule-based movement);GO:0030286(dynein complex)	05016(Huntington disease)	2.2e-05	1	241,	0	-1.38	0.00676083	2.52	Exon (ENSSSCT00000060309/ENSSSCG00000031798, exon 65 of 65)	3	24916498	25125934	209437	1
chr13	75706762	75707032	271	ENSSSCG00000011645	ENSSSCT00000024754	protein_coding	101077	CEP63	centrosomal protein 63 [Source:NCBI gene;Acc:100157714]	GO:0005813(centrosome);GO:0005814(centriole);GO:0007099(centriole replication);GO:0098535(de novo centriole assembly involved in multi-ciliated epithelial cell differentiation)	NA	5e-15	1	271,	0	-1.38	0.00660693	2.51	3' UTR	13	75605685	75707102	101418	1
chr9	26956298	26956388	91	ENSSSCG00000014960	ENSSSCT00000016321	protein_coding	144843	AMOTL1	angiomotin like 1 [Source:NCBI gene;Acc:100513610]	GO:0001525(angiogenesis);GO:0003365(establishment of cell polarity involved in ameboidal cell migration);GO:0005923(bicellular tight junction);GO:0008180(COP9 signalosome);GO:0016324(apical plasma membrane);GO:0030027(lamellipodium);GO:0030036(actin cytoskeleton organization);GO:0030334(regulation of cell migration);GO:0031410(cytoplasmic vesicle);GO:0035329(hippo signaling);GO:0042802(identical …	04530(Tight junction)	8.9e-06	1	91,	0	-1.02	0.0218776	2.51	Exon (ENSSSCT00000016321/ENSSSCG00000014960, exon 11 of 16)	9	26811455	26973550	162096	1
chr13	27959795	27959974	180	ENSSSCG00000032344	ENSSSCT00000039182	protein_coding	6619	KIAA1143	KIAA1143 ortholog [Source:NCBI gene;Acc:100512313]	NA	NA	1.2e-08	1	180,	0	-1.06	0.0186209	2.43	3' UTR	13	27955217	27966593	11377	2
chr9	123956484	123957201	718	ENSSSCG00000039986	ENSSSCT00000056574	protein_coding	39586	RGS8	regulator of G protein signaling 8 [Source:NCBI gene;Acc:100623553]	GO:0005096(GTPase activator activity);GO:0007186(G protein-coupled receptor signaling pathway);GO:0043547(positive regulation of GTPase activity)	NA	3e-09	1	718,	0	-1.27	0.00954993	2.38	3' UTR	9	123925273	123996787	71515	2
chr13	71984097	71989537	5441	ENSSSCG00000011618	ENSSSCT00000012715	protein_coding	0	GATA2	GATA binding protein 2 [Source:NCBI gene;Acc:396912]	GO:0000122(negative regulation of transcription by RNA polymerase II);GO:0000978(RNA polymerase II proximal promoter sequence-specific DNA binding);GO:0000980(RNA polymerase II distal enhancer sequence-specific DNA binding);GO:0000981(DNA-binding transcription factor activity, RNA polymerase II-specific);GO:0001158(enhancer sequence-specific DNA binding);GO:0001228(DNA-binding transcription activ…	NA	2.5e-27	2	274,115,	0,5326	-1.32	0.00812831	2.35	5' UTR	13	71989423	71997617	8195	1
chr2	76418422	76418872	451	ENSSSCG00000031899	ENSSSCT00000044629	protein_coding	3590	JSRP1	junctional sarcoplasmic reticulum protein 1 [Source:NCBI gene;Acc:110259372]	GO:0003009(skeletal muscle contraction)	NA	1.7e-09	1	451,	0	-1.29	0.00891251	2.33	3' UTR	2	76417115	76422462	5348	2
chr2	70386984	70387254	271	ENSSSCG00000013717	ENSSSCT00000014989	protein_coding	36336	ENSSSCG00000013717	zinc finger protein 709 [Source:NCBI gene;Acc:100624806]	GO:0003676(nucleic acid binding);GO:0005622(intracellular);GO:0006355(regulation of transcription, DNA-templated);GO:0046872(metal ion binding)	05168(Herpes simplex virus 1 infection)	1.7e-07	1	271,	0	-0.927	0.0295121	2.27	Exon (ENSSSCT00000014989/ENSSSCG00000013717, exon 4 of 4)	2	70350648	70388317	37670	1
chr18	19750470	19750709	240	ENSSSCG00000023540	ENSSSCT00000031619	protein_coding	2347	ATP6V1FNB	ATP6V1F neighbor [Source:NCBI gene;Acc:100518456]	NA	NA	1.5e-07	1	240,	0	-1.04	0.0204174	2.23	3' UTR	18	19750261	19753056	2796	2
chr6	167357662	167357892	231	ENSSSCG00000034778	ENSSSCT00000055352	protein_coding	516	ARTN	artemin [Source:NCBI gene;Acc:100624603]	GO:0005102(signaling receptor binding);GO:0005576(extracellular region);GO:0005615(extracellular space);GO:0007411(axon guidance);GO:0007422(peripheral nervous system development);GO:0008083(growth factor activity);GO:0010469(regulation of signaling receptor activity);GO:0050930(induction of positive chemotaxis);GO:0061146(Peyer's patch morphogenesis);GO:0097021(lymphocyte migration into lymphoid…	NA	1.7e-06	1	231,	0	-0.805	0.0457088	2.22	Exon (ENSSSCT00000055352/ENSSSCG00000034778, exon 3 of 3)	6	167357662	167358408	747	2
chr13	138813458	138813637	180	ENSSSCG00000011882	ENSSSCT00000012998	protein_coding	42077	GOLGB1	golgin B1 [Source:NCBI gene;Acc:100620515]	GO:0005793(endoplasmic reticulum-Golgi intermediate compartment);GO:0005794(Golgi apparatus);GO:0005801(cis-Golgi network);GO:0016020(membrane);GO:0016021(integral component of membrane);GO:1905793(protein localization to pericentriolar material)	NA	3e-06	1	180,	0	-0.823	0.042658	2.2	Exon (ENSSSCT00000012998/ENSSSCG00000011882, exon 13 of 22)	13	138771381	138845995	74615	1
chr10	64998577	64999532	956	ENSSSCG00000022849	ENSSSCT00000037150	protein_coding	50060	IL2RA	interleukin 2 receptor subunit alpha [Source:NCBI gene;Acc:396814]	GO:0002664(regulation of T cell tolerance induction);GO:0004911(interleukin-2 receptor activity);GO:0016020(membrane);GO:0016021(integral component of membrane);GO:0019976(interleukin-2 binding);GO:0038110(interleukin-2-mediated signaling pathway)	04060(Cytokine-cytokine receptor interaction);04144(Endocytosis);04151(PI3K-Akt signaling pathway);04630(Jak-STAT signaling pathway);04640(Hematopoietic cell lineage);04658(Th1 and Th2 cell differentiation);04659(Th17 cell differentiation);05162(Measles);05166(Human T-cell leukemia virus 1 infection);05200(Pathways in cancer)	3.2e-49	1	956,	0	-13.5	1.25893e-16	2.16	3' UTR	10	64948517	65001142	52626	1
chr4	94661758	94661817	60	ENSSSCG00000006529	ENSSSCT00000007151	protein_coding	3678	SLC50A1	solute carrier family 50 member 1 [Source:NCBI gene;Acc:100151868]	GO:0005794(Golgi apparatus);GO:0005886(plasma membrane);GO:0008643(carbohydrate transport);GO:0016020(membrane);GO:0016021(integral component of membrane);GO:0034219(carbohydrate transmembrane transport);GO:0042946(glucoside transport);GO:0042947(glucoside transmembrane transporter activity);GO:0045815(positive regulation of gene expression, epigenetic);GO:0051119(sugar transmembrane transporter …	NA	0.0045	1	60,	0	-0.785	0.0489779	2.14	3' UTR	4	94661639	94665495	3857	2
chr3	41547678	41547767	90	ENSSSCG00000007982	ENSSSCT00000058399	protein_coding	502	MPG	N-methylpurine DNA glycosylase [Source:NCBI gene;Acc:100525334]	GO:0003677(DNA binding);GO:0003824(catalytic activity);GO:0003905(alkylbase DNA N-glycosylase activity);GO:0006284(base-excision repair)	03410(Base excision repair)	9.1e-07	1	90,	0	-8.07	7.94328e-11	2.12	5' UTR	3	41540656	41548269	7614	2
chr7	37337006	37337366	361	ENSSSCG00000001639	ENSSSCT00000045133	protein_coding	217525	TRERF1	transcriptional regulating factor 1 [Source:NCBI gene;Acc:100153071]	GO:0000118(histone deacetylase complex);GO:0003676(nucleic acid binding);GO:0003677(DNA binding);GO:0003700(DNA-binding transcription factor activity);GO:0005634(nucleus);GO:0005654(nucleoplasm);GO:0005667(transcription factor complex);GO:0005730(nucleolus);GO:0005829(cytosol);GO:0006355(regulation of transcription, DNA-templated);GO:0008134(transcription factor binding);GO:0044212(transcription …	NA	1.3e-13	1	361,	0	-1.47	0.00501187	2.03	3' UTR	7	37333381	37554891	221511	2
chr1	238262971	238308626	45656	ENSSSCG00000005350	ENSSSCT00000028359	protein_coding	0	FBXO10	F-box protein 10 [Source:NCBI gene;Acc:100624516]	GO:0005515(protein binding);GO:0005737(cytoplasm);GO:0006511(ubiquitin-dependent protein catabolic process);GO:0042981(regulation of apoptotic process)	NA	1.1e-06	2	160,110,	0,45546	-1.06	0.0190546	2.01	5' UTR	1	238232858	238308626	75769	2
chrX	58010156	58010755	600	ENSSSCG00000012408	ENSSSCT00000049498	protein_coding	70554	NHSL2	NHS like 2 [Source:NCBI gene;Acc:100151779]	GO:0030154(cell differentiation)	NA	1.5e-10	1	600,	0	-2.52	0.000223872	2	3' UTR	19	57939602	58025722	86121	1
chr5	59807179	59807447	269	ENSSSCG00000032097	ENSSSCT00000059443	protein_coding	108	DUSP16	dual specificity phosphatase 16 [Source:NCBI gene;Acc:100620494]	GO:0000188(inactivation of MAPK activity);GO:0004725(protein tyrosine phosphatase activity);GO:0005634(nucleus);GO:0005654(nucleoplasm);GO:0005737(cytoplasm);GO:0006470(protein dephosphorylation);GO:0008138(protein tyrosine/serine/threonine phosphatase activity);GO:0016311(dephosphorylation);GO:0016787(hydrolase activity);GO:0016791(phosphatase activity);GO:0017017(MAP kinase tyrosine/serine/thre…	04010(MAPK signaling pathway)	7.9e-27	1	269,	0	-5.14	1.65959e-07	1.98	3' UTR	5	59807071	59959219	152149	1
chr3	8494071	8494490	420	ENSSSCG00000007664	ENSSSCT00000008404	protein_coding	26126	AGFG2	ArfGAP with FG repeats 2 [Source:NCBI gene;Acc:100514569]	GO:0005096(GTPase activator activity);GO:0043547(positive regulation of GTPase activity);GO:0046872(metal ion binding)	NA	2.5e-18	1	420,	0	-7.38	5.12861e-10	1.94	3' UTR	3	8467945	8494490	26546	1
chr5	70183279	70183554	276	ENSSSCG00000000774	ENSSSCT00000065704	protein_coding	0	USP18	ubiquitin specific peptidase 18 [Source:NCBI gene;Acc:396777]	GO:0004197(cysteine-type endopeptidase activity);GO:0004843(thiol-dependent ubiquitin-specific protease activity);GO:0005829(cytosol);GO:0006511(ubiquitin-dependent protein catabolic process);GO:0009617(response to bacterium);GO:0016579(protein deubiquitination);GO:0019785(ISG15-specific protease activity);GO:0031647(regulation of protein stability);GO:0035634(response to stilbenoid);GO:0036459(t…	NA	2e-12	2	96,173,	0,103	-0.987	0.0239883	1.94	5' UTR	5	70183279	70227984	44706	1
chr17	32024521	32024730	210	ENSSSCG00000007145	ENSSSCT00000007817	protein_coding	1517	ADAM33	ADAM metallopeptidase domain 33 [Source:NCBI gene;Acc:100738366]	GO:0004222(metalloendopeptidase activity);GO:0006508(proteolysis);GO:0008237(metallopeptidase activity);GO:0016020(membrane);GO:0016021(integral component of membrane)	NA	0.0019	1	210,	0	-0.844	0.0398107	1.91	3' UTR	17	32023004	32034965	11962	1
chr5	29596062	29596362	301	ENSSSCG00000000469	ENSSSCT00000000507	protein_coding	179	LEMD3	LEM domain containing 3 [Source:NCBI gene;Acc:100511508]	GO:0001525(angiogenesis);GO:0003676(nucleic acid binding);GO:0005637(nuclear inner membrane);GO:0005639(integral component of nuclear inner membrane);GO:0006997(nucleus organization);GO:0006998(nuclear envelope organization);GO:0016020(membrane);GO:0016021(integral component of membrane);GO:0030512(negative regulation of transforming growth factor beta receptor signaling pathway);GO:0030514(negat…	NA	4e-13	1	301,	0	-0.788	0.0489779	1.88	5' UTR	5	29595883	29670665	74783	1
chr9	52028369	52028577	209	ENSSSCG00000015201	ENSSSCT00000016567	protein_coding	0	MSANTD2	Myb/SANT DNA binding domain containing 2 [Source:NCBI gene;Acc:100523010]	NA	NA	1e-12	1	209,	0	-1.2	0.011749	1.8	Exon (ENSSSCT00000016567/ENSSSCG00000015201, exon 1 of 4)	9	51997814	52028577	30764	2
chr2	41025657	41025837	181	ENSSSCG00000037358	ENSSSCT00000042621	protein_coding	4959	ENSSSCG00000037358	serum amyloid A-3 protein [Source:NCBI gene;Acc:733603]	GO:0005576(extracellular region);GO:0005615(extracellular space);GO:0006953(acute-phase response);GO:0007252(I-kappaB phosphorylation);GO:0009617(response to bacterium);GO:0010629(negative regulation of gene expression);GO:0010739(positive regulation of protein kinase A signaling);GO:0033138(positive regulation of peptidyl-serine phosphorylation);GO:0034364(high-density lipoprotein particle);GO:0…	NA	4e-12	1	181,	0	-0.892	0.0338844	1.8	3' UTR	2	41020698	41027785	7088	1
chr16	3213446	3213566	121	ENSSSCG00000032827	ENSSSCT00000054017	protein_coding	151390	DNAH5	dynein axonemal heavy chain 5 [Source:NCBI gene;Acc:100623921]	GO:0003341(cilium movement);GO:0003777(microtubule motor activity);GO:0005524(ATP binding);GO:0005858(axonemal dynein complex);GO:0005930(axoneme);GO:0007018(microtubule-based movement);GO:0007368(determination of left/right symmetry);GO:0007507(heart development);GO:0021670(lateral ventricle development);GO:0030286(dynein complex);GO:0030317(flagellated sperm motility);GO:0036157(outer dynein ar…	05016(Huntington disease)	0.00036	1	121,	0	-2.17	0.00060256	1.79	Exon (ENSSSCT00000054017/ENSSSCG00000032827, exon 49 of 80)	16	3116189	3364956	248768	2
chr17	52425801	52426249	449	ENSSSCG00000007476	ENSSSCT00000008182	protein_coding	18593	KCNG1	potassium voltage-gated channel modifier subfamily G member 1 [Source:NCBI gene;Acc:100134965]	GO:0005216(ion channel activity);GO:0005244(voltage-gated ion channel activity);GO:0005249(voltage-gated potassium channel activity);GO:0005251(delayed rectifier potassium channel activity);GO:0005267(potassium channel activity);GO:0005515(protein binding);GO:0005886(plasma membrane);GO:0006811(ion transport);GO:0006813(potassium ion transport);GO:0008076(voltage-gated potassium channel complex);…	NA	1e-10	1	449,	0	-1.41	0.0060256	1.78	Exon (ENSSSCT00000008182/ENSSSCG00000007476, exon 3 of 3)	17	52421352	52444842	23491	2
chr2	66878203	66878681	479	ENSSSCG00000035663	ENSSSCT00000048644	protein_coding	12016	ENSSSCG00000035663	zinc finger protein 709-like [Source:NCBI gene;Acc:102167351]	GO:0003676(nucleic acid binding);GO:0005622(intracellular);GO:0006355(regulation of transcription, DNA-templated);GO:0046872(metal ion binding)	NA	2.5e-36	1	479,	0	-4.69	5.37032e-07	1.77	Exon (ENSSSCT00000048644/ENSSSCG00000035663, exon 5 of 5)	2	66872672	66890697	18026	2
chr2	6680185	6680364	180	ENSSSCG00000020737	ENSSSCT00000022381	protein_coding	4474	SSSCA1	Sjogren syndrome/scleroderma autoantigen 1 [Source:NCBI gene;Acc:100737568]	NA	NA	0.0001	1	180,	0	-0.883	0.0346737	1.76	3' UTR	2	6679141	6684838	5698	2
chr9	2978621	2978891	271	ENSSSCG00000033089	ENSSSCT00000055407	protein_coding	47139	ENSSSCG00000033089	interferon-induced very large GTPase 1-like [Source:NCBI gene;Acc:110255360]	GO:0005525(GTP binding)	NA	1.6e-14	1	271,	0	-1.02	0.0218776	1.7	Exon (ENSSSCT00000055407/ENSSSCG00000033089, exon 3 of 3)	9	2931482	2981019	49538	1
chr11	16575437	16575527	91	ENSSSCG00000029598	ENSSSCT00000028001	protein_coding	82574	FAM124A	family with sequence similarity 124 member A [Source:NCBI gene;Acc:100152644]	NA	NA	0.0046	1	91,	0	-0.843	0.0398107	1.7	Exon (ENSSSCT00000028001/ENSSSCG00000029598, exon 4 of 4)	11	16572302	16658101	85800	2
chr17	1610509	1634105	23597	ENSSSCG00000006970	ENSSSCT00000051824	protein_coding	3043	DLC1	DLC1 Rho GTPase activating protein [Source:NCBI gene;Acc:100620787]	GO:0005096(GTPase activator activity);GO:0005515(protein binding);GO:0005634(nucleus);GO:0005737(cytoplasm);GO:0005829(cytosol);GO:0005901(caveola);GO:0005925(focal adhesion);GO:0006915(apoptotic process);GO:0006919(activation of cysteine-type endopeptidase activity involved in apoptotic process);GO:0007165(signal transduction);GO:0008285(negative regulation of cell population proliferation);GO:0…	NA	3.2e-23	2	841,112,	0,23485	-1.86	0.00154882	1.69	5' UTR	17	1167980	1637148	469169	2
chr6	97945488	97945876	389	ENSSSCG00000021899	ENSSSCT00000055219	protein_coding	17773	ENSSSCG00000021899	NA	GO:0005261(cation channel activity);GO:0005886(plasma membrane);GO:0008381(mechanosensitive ion channel activity);GO:0016020(membrane);GO:0016021(integral component of membrane);GO:0034220(ion transmembrane transport);GO:0042391(regulation of membrane potential);GO:0050982(detection of mechanical stimulus);GO:0055085(transmembrane transport);GO:0071260(cellular response to mechanical stimulus);GO…	NA	1.6e-15	1	389,	0	-0.893	0.0331131	1.68	3' UTR	6	97927715	97948747	21033	1
chr7	22794669	22794939	271	ENSSSCG00000001232	ENSSSCT00000001339	protein_coding	60	ENSSSCG00000001232	tripartite motif-containing protein 26 [Source:NCBI gene;Acc:100154127]	GO:0005515(protein binding);GO:0008270(zinc ion binding);GO:0046872(metal ion binding)	NA	3.1e-09	1	271,	0	-1.89	0.00141254	1.67	Exon (ENSSSCT00000001339/ENSSSCG00000001232, exon 1 of 7)	7	22794609	22805461	10853	1
chr12	3797763	3797852	90	ENSSSCG00000031600	ENSSSCT00000042330	protein_coding	1832	SYNGR2	synaptogyrin 2 [Source:NCBI gene;Acc:110255959]	GO:0008021(synaptic vesicle);GO:0016020(membrane);GO:0016021(integral component of membrane)	NA	7.9e-14	1	90,	0	-1.74	0.00218776	1.67	3' UTR	12	3794682	3799684	5003	2
chr5	11922024	11922587	564	ENSSSCG00000000151	ENSSSCT00000000159	protein_coding	7082	ENSSSCG00000000151	apolipoprotein L6 [Source:NCBI gene;Acc:100518305]	GO:0005576(extracellular region);GO:0006869(lipid transport);GO:0008289(lipid binding);GO:0042157(lipoprotein metabolic process)	NA	2.2e-08	1	564,	0	-1.09	0.0169824	1.66	Exon (ENSSSCT00000000159/ENSSSCG00000000151, exon 3 of 5)	5	11920386	11929669	9284	2
chr13	83820441	83821220	780	ENSSSCG00000022031	ENSSSCT00000023649	protein_coding	329	CHST2	carbohydrate sulfotransferase 2 [Source:NCBI gene;Acc:100626514]	GO:0000139(Golgi membrane);GO:0001517(N-acetylglucosamine 6-O-sulfotransferase activity);GO:0005794(Golgi apparatus);GO:0005802(trans-Golgi network);GO:0005975(carbohydrate metabolic process);GO:0006044(N-acetylglucosamine metabolic process);GO:0006790(sulfur compound metabolic process);GO:0008146(sulfotransferase activity);GO:0016740(transferase activity)	00533(Glycosaminoglycan biosynthesis - keratan sulfate)	6.3e-22	1	780,	0	-0.929	0.0295121	1.66	Exon (ENSSSCT00000023649/ENSSSCG00000022031, exon 1 of 1)	13	83820112	83821909	1798	1
chr15	120986117	120986354	238	ENSSSCG00000016203	ENSSSCT00000047044	protein_coding	65937	CFAP65	cilia and flagella associated protein 65 [Source:NCBI gene;Acc:100155984]	NA	NA	1e-14	1	238,	0	-1.02	0.0213796	1.6	Exon (ENSSSCT00000032514/ENSSSCG00000021584, exon 1 of 1)	15	120426097	121052291	626195	2
chr2	6680166	6680374	209	ENSSSCG00000020737	ENSSSCT00000022381	protein_coding	4464	SSSCA1	Sjogren syndrome/scleroderma autoantigen 1 [Source:NCBI gene;Acc:100737568]	NA	NA	0.00031	1	209,	0	-0.857	0.0380189	1.6	3' UTR	2	6679141	6684838	5698	2
chr3	8937009	8937219	211	ENSSSCG00000038901	ENSSSCT00000046123	protein_coding	9736	CLDN15	claudin 15 [Source:NCBI gene;Acc:100302018]	GO:0005198(structural molecule activity);GO:0005886(plasma membrane);GO:0005923(bicellular tight junction);GO:0016020(membrane);GO:0016021(integral component of membrane);GO:0030054(cell junction)	04514(Cell adhesion molecules (CAMs));04530(Tight junction);04670(Leukocyte transendothelial migration);05160(Hepatitis C)	2.7e-06	1	211,	0	-1.72	0.00229087	1.59	5' UTR	3	8931101	8946955	15855	2
chr2	105344	105494	151	ENSSSCG00000025023	ENSSSCT00000037130	protein_coding	5861	PGGHG	protein-glucosylgalactosylhydroxylysine glucosidase [Source:NCBI gene;Acc:100518005]	GO:0003824(catalytic activity);GO:0004555(alpha,alpha-trehalase activity);GO:0005618(cell wall);GO:0005829(cytosol);GO:0005975(carbohydrate metabolic process);GO:0005993(trehalose catabolic process);GO:0047402(protein-glucosylgalactosylhydroxylysine glucosidase activity)	NA	0.0013	1	151,	0	-1.42	0.00588844	1.57	3' UTR	2	99483	108514	9032	1
chr5	51996072	51996251	180	ENSSSCG00000000580	ENSSSCT00000059872	protein_coding	42672	RECQL	RecQ like helicase [Source:NCBI gene;Acc:100621847]	GO:0000166(nucleotide binding);GO:0000724(double-strand break repair via homologous recombination);GO:0000733(DNA strand renaturation);GO:0003676(nucleic acid binding);GO:0003677(DNA binding);GO:0003678(DNA helicase activity);GO:0004386(helicase activity);GO:0005515(protein binding);GO:0005524(ATP binding);GO:0005634(nucleus);GO:0005654(nucleoplasm);GO:0005694(chromosome);GO:0005737(cytoplasm);GO…	NA	4.5e-08	1	180,	0	-0.806	0.0457088	1.57	3' UTR	5	51953400	51997113	43714	1
chr2	51105622	51105862	241	ENSSSCG00000024671	ENSSSCT00000024810	protein_coding	22500	WNT9A	Wnt family member 9A [Source:NCBI gene;Acc:100512949]	GO:0005102(signaling receptor binding);GO:0005109(frizzled binding);GO:0005576(extracellular region);GO:0005615(extracellular space);GO:0007093(mitotic cell cycle checkpoint);GO:0007275(multicellular organism development);GO:0008285(negative regulation of cell population proliferation);GO:0010469(regulation of signaling receptor activity);GO:0016055(Wnt signaling pathway);GO:0030182(neuron differ…	04150(mTOR signaling pathway);04310(Wnt signaling pathway);04390(Hippo signaling pathway);04550(Signaling pathways regulating pluripotency of stem cells);04916(Melanogenesis);04934(Cushing syndrome);05165(Human papillomavirus infection);05200(Pathways in cancer);05205(Proteoglycans in cancer);05217(Basal cell carcinoma);05224(Breast cancer);05225(Hepatocellular carcinoma);05226(Gastric cancer)	1.5e-06	1	241,	0	-1.22	0.0109648	1.56	Exon (ENSSSCT00000024810/ENSSSCG00000024671, exon 4 of 4)	2	51102239	51128362	26124	2
chr11	317737	318066	330	ENSSSCG00000029393	ENSSSCT00000042283	protein_coding	34244	CENPJ	centromere protein J [Source:NCBI gene;Acc:106504774]	GO:0003714(transcription corepressor activity);GO:0005634(nucleus);GO:0005654(nucleoplasm);GO:0005813(centrosome);GO:0005814(centriole);GO:0005886(plasma membrane);GO:0007099(centriole replication);GO:0007224(smoothened signaling pathway);GO:0015631(tubulin binding);GO:0019901(protein kinase binding);GO:0019904(protein domain specific binding);GO:0036064(ciliary basal body);GO:0042802(identical p…	NA	1.6e-12	1	330,	0	-1.06	0.0190546	1.55	Exon (ENSSSCT00000042283/ENSSSCG00000029393, exon 7 of 17)	11	289132	352310	63179	2
chr12	20269969	20270238	270	ENSSSCG00000017398	ENSSSCT00000018938	protein_coding	387	COASY	Coenzyme A synthase [Source:NCBI gene;Acc:396688]	GO:0000166(nucleotide binding);GO:0003824(catalytic activity);GO:0004140(dephospho-CoA kinase activity);GO:0004595(pantetheine-phosphate adenylyltransferase activity);GO:0005524(ATP binding);GO:0005654(nucleoplasm);GO:0005737(cytoplasm);GO:0005739(mitochondrion);GO:0005759(mitochondrial matrix);GO:0005829(cytosol);GO:0008152(metabolic process);GO:0009058(biosynthetic process);GO:0015937(coenzyme …	00770(Pantothenate and CoA biosynthesis)	5e-12	1	270,	0	-1.58	0.00354813	1.54	5' UTR	12	20257627	20270625	12999	2
chr15	120935047	120935225	179	ENSSSCG00000016203	ENSSSCT00000047044	protein_coding	117066	CFAP65	cilia and flagella associated protein 65 [Source:NCBI gene;Acc:100155984]	NA	NA	0.00081	1	179,	0	-0.871	0.0363078	1.54	Exon (ENSSSCT00000032179/ENSSSCG00000026958, exon 4 of 6)	15	120426097	121052291	626195	2
chr11	56515529	56515767	239	ENSSSCG00000009486	ENSSSCT00000010401	protein_coding	0	SLITRK6	SLIT and NTRK like family member 6 [Source:NCBI gene;Acc:100153917]	GO:0001964(startle response);GO:0002088(lens development in camera-type eye);GO:0002093(auditory receptor cell morphogenesis);GO:0005515(protein binding);GO:0005886(plasma membrane);GO:0005887(integral component of plasma membrane);GO:0007409(axonogenesis);GO:0007416(synapse assembly);GO:0007601(visual perception);GO:0008344(adult locomotory behavior);GO:0009986(cell surface);GO:0016020(membrane)…	NA	3.1e-07	1	239,	0	-0.844	0.0398107	1.54	5' UTR	11	56510477	56515618	5142	2
chr3	39761017	39761415	399	ENSSSCG00000008047	ENSSSCT00000008819	protein_coding	11080	E4F1	E4F transcription factor 1 [Source:NCBI gene;Acc:100517704]	GO:0000122(negative regulation of transcription by RNA polymerase II);GO:0000977(RNA polymerase II regulatory region sequence-specific DNA binding);GO:0003676(nucleic acid binding);GO:0003677(DNA binding);GO:0005634(nucleus);GO:0005654(nucleoplasm);GO:0005819(spindle);GO:0006260(DNA replication);GO:0009794(regulation of mitotic cell cycle, embryonic);GO:0010564(regulation of cell cycle process);G…	NA	2.4e-05	2	91,60,	0,339	-6.61	3.54813e-09	1.53	5' UTR	3	39757736	39772495	14760	2
chr3	39761003	39761437	435	ENSSSCG00000008047	ENSSSCT00000008819	protein_coding	11058	E4F1	E4F transcription factor 1 [Source:NCBI gene;Acc:100517704]	GO:0000122(negative regulation of transcription by RNA polymerase II);GO:0000977(RNA polymerase II regulatory region sequence-specific DNA binding);GO:0003676(nucleic acid binding);GO:0003677(DNA binding);GO:0005634(nucleus);GO:0005654(nucleoplasm);GO:0005819(spindle);GO:0006260(DNA replication);GO:0009794(regulation of mitotic cell cycle, embryonic);GO:0010564(regulation of cell cycle process);G…	NA	7.6e-06	2	69,82,	0,353	-6.61	3.54813e-09	1.52	5' UTR	3	39757736	39772495	14760	2
chr3	8936946	8937215	270	ENSSSCG00000038901	ENSSSCT00000046123	protein_coding	9740	CLDN15	claudin 15 [Source:NCBI gene;Acc:100302018]	GO:0005198(structural molecule activity);GO:0005886(plasma membrane);GO:0005923(bicellular tight junction);GO:0016020(membrane);GO:0016021(integral component of membrane);GO:0030054(cell junction)	04514(Cell adhesion molecules (CAMs));04530(Tight junction);04670(Leukocyte transendothelial migration);05160(Hepatitis C)	2.1e-06	1	270,	0	-1.7	0.00245471	1.5	5' UTR	3	8931101	8946955	15855	2
chr6	61568278	61568513	236	ENSSSCG00000033340	ENSSSCT00000056336	protein_coding	9885	ENSSSCG00000033340	zinc finger protein 264-like [Source:NCBI gene;Acc:110261307]	GO:0003676(nucleic acid binding);GO:0005622(intracellular);GO:0006355(regulation of transcription, DNA-templated);GO:0046872(metal ion binding)	NA	6.3e-14	1	236,	0	-1.28	0.00912011	1.5	Exon (ENSSSCT00000063394/ENSSSCG00000033340, exon 3 of 3)	6	61558393	61624312	65920	1
chr6	61568277	61568516	240	ENSSSCG00000033340	ENSSSCT00000056336	protein_coding	9884	ENSSSCG00000033340	zinc finger protein 264-like [Source:NCBI gene;Acc:110261307]	GO:0003676(nucleic acid binding);GO:0005622(intracellular);GO:0006355(regulation of transcription, DNA-templated);GO:0046872(metal ion binding)	NA	4e-14	1	240,	0	-1.24	0.0104713	1.48	Exon (ENSSSCT00000063394/ENSSSCG00000033340, exon 3 of 3)	6	61558393	61624312	65920	1
chr2	130399952	130400311	360	ENSSSCG00000032877	ENSSSCT00000052114	protein_coding	50291	ENSSSCG00000032877	multiple EGF like domains 10 [Source:NCBI gene;Acc:100515713]	GO:0016020(membrane);GO:0016021(integral component of membrane)	NA	1.1e-10	1	360,	0	-1	0.0229087	1.48	3' UTR	2	130349661	130401057	51397	1
chr2	72768029	72768448	420	ENSSSCG00000023969	ENSSSCT00000047259	protein_coding	7284	ACER1	alkaline ceramidase 1 [Source:NCBI gene;Acc:100622165]	GO:0005783(endoplasmic reticulum);GO:0006629(lipid metabolic process);GO:0006665(sphingolipid metabolic process);GO:0006672(ceramide metabolic process);GO:0008544(epidermis development);GO:0010446(response to alkaline pH);GO:0016020(membrane);GO:0016021(integral component of membrane);GO:0016787(hydrolase activity);GO:0016811(hydrolase activity, acting on carbon-nitrogen (but not peptide) bonds, …	00600(Sphingolipid metabolism);04071(Sphingolipid signaling pathway)	1.6e-18	1	420,	0	-0.997	0.0234423	1.47	3' UTR	2	72760745	72772303	11559	1
chr14	105608567	105661190	52624	ENSSSCG00000010483	ENSSSCT00000049212	protein_coding	186065	PLCE1	phospholipase C epsilon 1 [Source:NCBI gene;Acc:100157745]	GO:0000187(activation of MAPK activity);GO:0004435(phosphatidylinositol phospholipase C activity);GO:0004629(phospholipase C activity);GO:0005085(guanyl-nucleotide exchange factor activity);GO:0005515(protein binding);GO:0005623(cell);GO:0005829(cytosol);GO:0005886(plasma membrane);GO:0006629(lipid metabolic process);GO:0007165(signal transduction);GO:0007200(phospholipase C-activating G protein-…	00562(Inositol phosphate metabolism);04014(Ras signaling pathway);04015(Rap1 signaling pathway);04020(Calcium signaling pathway);04024(cAMP signaling pathway);04070(Phosphatidylinositol signaling system);04919(Thyroid hormone signaling pathway);04933(AGE-RAGE signaling pathway in diabetic complications);05205(Proteoglycans in cancer)	3e-06	2	178,33,	0,52591	-0.792	0.047863	1.47	Exon (ENSSSCT00000049212/ENSSSCG00000010483, exon 4 of 26)	14	105422502	105745435	322934	1
chr15	30076382	30108826	32445	ENSSSCG00000015732	ENSSSCT00000033811	protein_coding	4091	TFCP2L1	transcription factor CP2 like 1 [Source:NCBI gene;Acc:100519339]	GO:0000122(negative regulation of transcription by RNA polymerase II);GO:0000902(cell morphogenesis);GO:0000977(RNA polymerase II regulatory region sequence-specific DNA binding);GO:0001650(fibrillar center);GO:0002070(epithelial cell maturation);GO:0003700(DNA-binding transcription factor activity);GO:0005634(nucleus);GO:0005737(cytoplasm);GO:0005739(mitochondrion);GO:0006357(regulation of trans…	NA	2e-11	3	5,77,9,	0,31863,32436	-3.17	3.54813e-05	1.46	Exon (ENSSSCT00000033811/ENSSSCG00000015732, exon 2 of 12)	15	30072291	30126358	54068	1
chr6	80597175	80597473	299	ENSSSCG00000038706	ENSSSCT00000065650	protein_coding	4977	C1QC	complement C1q C chain [Source:NCBI gene;Acc:445460]	GO:0005515(protein binding);GO:0005576(extracellular region);GO:0005581(collagen trimer);GO:0005623(cell);GO:0030853(negative regulation of granulocyte differentiation);GO:0045202(synapse);GO:0045650(negative regulation of macrophage differentiation);GO:0098794(postsynapse);GO:0098883(synapse pruning)	04610(Complement and coagulation cascades);05020(Prion diseases);05133(Pertussis);05142(Chagas disease (American trypanosomiasis));05150(Staphylococcus aureus infection);05322(Systemic lupus erythematosus)	7.9e-30	1	299,	0	-1.75	0.00213796	1.46	3' UTR	6	80592198	80599440	7243	1
chr5	43067145	43067413	269	ENSSSCG00000022611	ENSSSCT00000026003	protein_coding	23935	CAPRIN2	caprin family member 2 [Source:NCBI gene;Acc:100624034]	GO:0005102(signaling receptor binding);GO:0005515(protein binding);GO:0005634(nucleus);GO:0005737(cytoplasm);GO:0005739(mitochondrion);GO:0005813(centrosome);GO:0005829(cytosol);GO:0030308(negative regulation of cell growth);GO:0032092(positive regulation of protein binding);GO:0033138(positive regulation of peptidyl-serine phosphorylation);GO:0043235(receptor complex);GO:0045944(positive regulat…	NA	6.3e-16	1	269,	0	-0.938	0.0288403	1.46	Exon (ENSSSCT00000026003/ENSSSCG00000022611, exon 9 of 18)	5	43043210	43087625	44416	1
chr18	19688382	19688860	479	ENSSSCG00000016573	ENSSSCT00000018043	protein_coding	2250	IRF5	interferon regulatory factor 5 [Source:NCBI gene;Acc:100515633]	GO:0000981(DNA-binding transcription factor activity, RNA polymerase II-specific);GO:0002376(immune system process);GO:0003700(DNA-binding transcription factor activity);GO:0005515(protein binding);GO:0005634(nucleus);GO:0005737(cytoplasm);GO:0006355(regulation of transcription, DNA-templated);GO:0006357(regulation of transcription by RNA polymerase II);GO:0019221(cytokine-mediated signaling path…	04620(Toll-like receptor signaling pathway)	1.6e-14	1	479,	0	-0.804	0.0457088	1.45	5' UTR	18	19678308	19691110	12803	2
chr7	55202005	55202514	510	ENSSSCG00000001840	ENSSSCT00000002062	protein_coding	17750	KIF7	kinesin family member 7 [Source:NCBI gene;Acc:100624604]	GO:0000166(nucleotide binding);GO:0003774(motor activity);GO:0003777(microtubule motor activity);GO:0005524(ATP binding);GO:0005871(kinesin complex);GO:0005874(microtubule);GO:0005929(cilium);GO:0007018(microtubule-based movement);GO:0008017(microtubule binding);GO:0016887(ATPase activity)	04340(Hedgehog signaling pathway);05200(Pathways in cancer);05217(Basal cell carcinoma)	6.3e-18	1	510,	0	-6.03	1.58489e-08	1.44	3' UTR	7	55197152	55220264	23113	2
chr6	967542	967602	61	ENSSSCG00000033920	ENSSSCT00000053981	protein_coding	9406	CTU2	cytosolic thiouridylase subunit 2 [Source:NCBI gene;Acc:110260881]	GO:0000049(tRNA binding);GO:0002098(tRNA wobble uridine modification);GO:0005737(cytoplasm);GO:0008033(tRNA processing);GO:0016779(nucleotidyltransferase activity);GO:0032447(protein urmylation);GO:0034227(tRNA thio-modification)	04122(Sulfur relay system)	4e-16	1	61,	0	-6	1.69824e-08	1.44	Exon (ENSSSCT00000053981/ENSSSCG00000033920, exon 11 of 12)	6	962405	977008	14604	2
chr13	142033309	142033578	270	ENSSSCG00000040350	ENSSSCT00000063191	protein_coding	0	ENSSSCG00000040350	NA	GO:0016020(membrane);GO:0016021(integral component of membrane)	NA	1e-147	1	270,	0	-1.63	0.0030903	1.41	Exon (ENSSSCT00000063191/ENSSSCG00000040350, exon 1 of 3)	13	142031614	142033578	1965	2
chr2	143048119	143048478	360	ENSSSCG00000027371	ENSSSCT00000029817	protein_coding	82111	PCDHGC4	protocadherin gamma subfamily C, 4 [Source:HGNC Symbol;Acc:HGNC:8717]	GO:0005509(calcium ion binding);GO:0005886(plasma membrane);GO:0005887(integral component of plasma membrane);GO:0007155(cell adhesion);GO:0007156(homophilic cell adhesion via plasma membrane adhesion molecules);GO:0016020(membrane);GO:0016021(integral component of membrane);GO:0050808(synapse organization)	NA	5e-13	1	360,	0	-1.36	0.00724436	1.4	Exon (ENSSSCT00000044690/ENSSSCG00000031533, exon 2 of 2)	2	142966008	143156550	190543	1
chrX	106611141	106611351	211	ENSSSCG00000012655	ENSSSCT00000013836	protein_coding	47456	BCORL1	BCL6 corepressor like 1 [Source:NCBI gene;Acc:100525271]	GO:0005515(protein binding);GO:0005654(nucleoplasm);GO:0005886(plasma membrane)	NA	1.6e-11	1	211,	0	-1.41	0.0060256	1.38	Exon (ENSSSCT00000013836/ENSSSCG00000012655, exon 14 of 14)	19	106563685	106611351	47667	1
chr12	3815059	3815179	121	ENSSSCG00000033592	ENSSSCT00000064843	protein_coding	22184	TMC8	transmembrane channel like 8 [Source:NCBI gene;Acc:110255957]	GO:0001558(regulation of cell growth);GO:0005102(signaling receptor binding);GO:0005737(cytoplasm);GO:0005783(endoplasmic reticulum);GO:0005794(Golgi apparatus);GO:0005887(integral component of plasma membrane);GO:0016020(membrane);GO:0016021(integral component of membrane);GO:0031965(nuclear membrane);GO:0032091(negative regulation of protein binding);GO:0032460(negative regulation of protein ol…	NA	0.00015	1	121,	0	-1.18	0.0128825	1.38	3' UTR	12	3809689	3837363	27675	2
chr17	62636297	62636385	89	ENSSSCG00000036595	ENSSSCT00000029862	protein_coding	1279	ENSSSCG00000036595	zinc finger CCCH-type and G-patch domain containing [Source:NCBI gene;Acc:100625315]	GO:0003676(nucleic acid binding);GO:0003700(DNA-binding transcription factor activity);GO:0005634(nucleus);GO:0045892(negative regulation of transcription, DNA-templated);GO:0046872(metal ion binding)	NA	0.00098	1	89,	0	-0.835	0.040738	1.37	Exon (ENSSSCT00000060192/ENSSSCG00000038671, exon 3 of 3)	17	62635018	62652483	17466	1
chr6	48356926	48365232	8307	ENSSSCG00000027515	ENSSSCT00000027766	protein_coding	0	ENSSSCG00000027515	Fc fragment of IgG binding protein [Source:NCBI gene;Acc:100625830]	GO:0005515(protein binding)	NA	2.5e-13	3	24,568,8,	0,5326,8299	-0.82	0.0436516	1.37	5' UTR	6	48331755	48362674	30920	2
chr3	41411110	41411349	240	ENSSSCG00000007980	ENSSSCT00000051954	protein_coding	12671	ENSSSCG00000007980	family with sequence similarity 234 member A [Source:NCBI gene;Acc:100738032]	GO:0009986(cell surface);GO:0016020(membrane);GO:0016021(integral component of membrane)	NA	5e-11	1	240,	0	-1.28	0.00912011	1.36	3' UTR	3	41407872	41424020	16149	2
chr10	7934546	8086544	151999	ENSSSCG00000029778	ENSSSCT00000026746	protein_coding	137263	SPATA17	spermatogenesis associated 17 [Source:NCBI gene;Acc:100415922]	GO:0005515(protein binding)	NA	0.0014	3	20,83,47,	0,37196,151952	-1	0.0229087	1.36	3' UTR	10	7797283	8089772	292490	1
chr2	1599842	1599991	150	ENSSSCG00000033880	ENSSSCT00000058553	protein_coding	11145	ENSSSCG00000033880	tetraspanin 32 [Source:NCBI gene;Acc:110259221]	GO:0016020(membrane);GO:0016021(integral component of membrane)	NA	4.3e-05	1	150,	0	-0.796	0.0467735	1.33	3' UTR	2	1588697	1602896	14200	1
chr3	110102286	110102793	508	ENSSSCG00000008533	ENSSSCT00000033256	protein_coding	179329	ALK	ALK receptor tyrosine kinase [Source:NCBI gene;Acc:100518423]	GO:0000187(activation of MAPK activity);GO:0004672(protein kinase activity);GO:0004713(protein tyrosine kinase activity);GO:0004714(transmembrane receptor protein tyrosine kinase activity);GO:0005524(ATP binding);GO:0005886(plasma membrane);GO:0005887(integral component of plasma membrane);GO:0006468(protein phosphorylation);GO:0007165(signal transduction);GO:0007169(transmembrane receptor protei…	05200(Pathways in cancer);05223(Non-small cell lung cancer)	6.6e-08	1	508,	0	-0.798	0.0467735	1.33	Exon (ENSSSCT00000033256/ENSSSCG00000008533, exon 26 of 26)	3	109922957	110102823	179867	1
chr6	59765911	59766355	445	ENSSSCG00000040721	ENSSSCT00000040073	protein_coding	1396	ZNF581	zinc finger protein 581 [Source:NCBI gene;Acc:100620473]	GO:0003676(nucleic acid binding)	NA	1.6e-62	1	445,	0	-3.06	4.7863e-05	1.32	3' UTR	6	59764515	59767006	2492	1
chr1	266139456	266153972	14517	ENSSSCG00000029169	ENSSSCT00000060966	protein_coding	192214	MAPKAP1	mitogen-activated protein kinase associated protein 1 [Source:NCBI gene;Acc:100622774]	GO:0005546(phosphatidylinositol-4,5-bisphosphate binding);GO:0005547(phosphatidylinositol-3,4,5-trisphosphate binding);GO:0005654(nucleoplasm);GO:0005737(cytoplasm);GO:0005794(Golgi apparatus);GO:0005829(cytosol);GO:0005886(plasma membrane);GO:0017016(Ras GTPase binding);GO:0019901(protein kinase binding);GO:0030950(establishment or maintenance of actin cytoskeleton polarity);GO:0031932(TORC2 com…	04150(mTOR signaling pathway)	0.00038	2	49,41,	0,14476	-0.961	0.0263027	1.32	Exon (ENSSSCT00000060966/ENSSSCG00000029169, exon 9 of 12)	1	266096194	266346186	249993	2
chr12	24805003	24806634	1632	ENSSSCG00000017534	ENSSSCT00000019088	protein_coding	149	HOXB3	homeobox B3 [Source:NCBI gene;Acc:100522160]	GO:0000122(negative regulation of transcription by RNA polymerase II);GO:0000978(RNA polymerase II proximal promoter sequence-specific DNA binding);GO:0001525(angiogenesis);GO:0002244(hematopoietic progenitor cell differentiation);GO:0003677(DNA binding);GO:0003700(DNA-binding transcription factor activity);GO:0005634(nucleus);GO:0006355(regulation of transcription, DNA-templated);GO:0007275(mult…	NA	1.3e-18	3	445,53,305,	0,626,1327	-2.44	0.000281838	1.3	Exon (ENSSSCT00000019088/ENSSSCG00000017534, exon 1 of 3)	12	24804647	24806783	2137	2
chr4	108624523	108624673	151	ENSSSCG00000006783	ENSSSCT00000049104	protein_coding	11640	DDX20	DEAD-box helicase 20 [Source:NCBI gene;Acc:100152786]	GO:0000122(negative regulation of transcription by RNA polymerase II);GO:0000387(spliceosomal snRNP assembly);GO:0003676(nucleic acid binding);GO:0005524(ATP binding);GO:0005829(cytosol);GO:0017053(transcriptional repressor complex);GO:0030674(protein binding, bridging);GO:0032797(SMN complex);GO:0034719(SMN-Sm protein complex);GO:0042826(histone deacetylase binding);GO:0043065(positive regulatio…	03013(RNA transport)	5.4e-05	1	151,	0	-1.16	0.0138038	1.3	3' UTR	4	108623954	108636313	12360	2
chr5	465715	465865	151	ENSSSCG00000000972	ENSSSCT00000001062	protein_coding	19997	TUBGCP6	tubulin gamma complex associated protein 6 [Source:NCBI gene;Acc:100519661]	GO:0000226(microtubule cytoskeleton organization);GO:0000278(mitotic cell cycle);GO:0000922(spindle pole);GO:0000923(equatorial microtubule organizing center);GO:0000930(gamma-tubulin complex);GO:0005813(centrosome);GO:0005815(microtubule organizing center);GO:0007020(microtubule nucleation);GO:0008017(microtubule binding);GO:0008274(gamma-tubulin ring complex);GO:0008275(gamma-tubulin small comp…	NA	2.6e-05	1	151,	0	-4.2	1.94984e-06	1.27	Exon (ENSSSCT00000001062/ENSSSCG00000000972, exon 20 of 26)	5	445718	467415	21698	1
chr8	82908024	82908083	60	ENSSSCG00000009040	ENSSSCT00000050396	protein_coding	79582	SMAD1	SMAD family member 1 [Source:NCBI gene;Acc:397016]	GO:0000165(MAPK cascade);GO:0000978(RNA polymerase II proximal promoter sequence-specific DNA binding);GO:0001228(DNA-binding transcription activator activity, RNA polymerase II-specific);GO:0001657(ureteric bud development);GO:0001710(mesodermal cell fate commitment);GO:0002051(osteoblast fate commitment);GO:0003677(DNA binding);GO:0003700(DNA-binding transcription factor activity);GO:0005515(pr…	04350(TGF-beta signaling pathway);04390(Hippo signaling pathway);04550(Signaling pathways regulating pluripotency of stem cells);05202(Transcriptional misregulation in cancer)	0.0095	1	60,	0	-1.05	0.0194984	1.27	3' UTR	8	82907994	82987665	79672	2
chr3	39088412	39088682	271	ENSSSCG00000029375	ENSSSCT00000058762	protein_coding	11232	ZNF205	zinc finger protein 205 [Source:NCBI gene;Acc:100626782]	GO:0000122(negative regulation of transcription by RNA polymerase II);GO:0000977(RNA polymerase II regulatory region sequence-specific DNA binding);GO:0000981(DNA-binding transcription factor activity, RNA polymerase II-specific);GO:0001227(DNA-binding transcription repressor activity, RNA polymerase II-specific);GO:0003676(nucleic acid binding);GO:0005622(intracellular);GO:0005634(nucleus);GO:00…	05168(Herpes simplex virus 1 infection)	5e-23	1	271,	0	-1.47	0.00501187	1.26	3' UTR	3	39087632	39099914	12283	2
chr15	118857951	118858281	331	ENSSSCG00000025924	ENSSSCT00000032259	protein_coding	20312	IGFBP5	insulin like growth factor binding protein 5 [Source:NCBI gene;Acc:397182]	GO:0001558(regulation of cell growth);GO:0001649(osteoblast differentiation);GO:0001968(fibronectin binding);GO:0005520(insulin-like growth factor binding);GO:0005576(extracellular region);GO:0006006(glucose metabolic process);GO:0007565(female pregnancy);GO:0010906(regulation of glucose metabolic process);GO:0014912(negative regulation of smooth muscle cell migration);GO:0017148(negative regulat…	NA	6.3e-42	1	331,	0	-3.25	2.81838e-05	1.25	3' UTR	15	118857471	118878593	21123	2
chr9	10413461	10413971	511	ENSSSCG00000022347	ENSSSCT00000024218	protein_coding	17434	WNT11	Wnt family member 11 [Source:NCBI gene;Acc:100521912]	GO:0001649(osteoblast differentiation);GO:0001822(kidney development);GO:0001837(epithelial to mesenchymal transition);GO:0003151(outflow tract morphogenesis);GO:0003402(planar cell polarity pathway involved in axis elongation);GO:0005096(GTPase activator activity);GO:0005102(signaling receptor binding);GO:0005109(frizzled binding);GO:0005576(extracellular region);GO:0005615(extracellular space);…	04150(mTOR signaling pathway);04310(Wnt signaling pathway);04390(Hippo signaling pathway);04550(Signaling pathways regulating pluripotency of stem cells);04916(Melanogenesis);04934(Cushing syndrome);05165(Human papillomavirus infection);05200(Pathways in cancer);05205(Proteoglycans in cancer);05217(Basal cell carcinoma);05224(Breast cancer);05225(Hepatocellular carcinoma);05226(Gastric cancer)	2e-27	1	511,	0	-1.35	0.00724436	1.25	3' UTR	9	10411902	10431405	19504	2
chr1	108117347	108117706	360	ENSSSCG00000021588	ENSSSCT00000061524	protein_coding	120062	DAPK2	death associated protein kinase 2 [Source:NCBI gene;Acc:100155578]	GO:0000166(nucleotide binding);GO:0004672(protein kinase activity);GO:0004674(protein serine/threonine kinase activity);GO:0005516(calmodulin binding);GO:0005524(ATP binding);GO:0005634(nucleus);GO:0005737(cytoplasm);GO:0005794(Golgi apparatus);GO:0006468(protein phosphorylation);GO:0035556(intracellular signal transduction);GO:0042802(identical protein binding);GO:0043231(intracellular membrane-…	04140(Autophagy - animal);05200(Pathways in cancer);05219(Bladder cancer)	2.5e-10	1	360,	0	-0.914	0.030903	1.25	Exon (ENSSSCT00000059507/ENSSSCG00000021588, exon 10 of 11)	1	107997285	108132782	135498	1
chr3	8492844	8493024	181	ENSSSCG00000007664	ENSSSCT00000008404	protein_coding	24899	AGFG2	ArfGAP with FG repeats 2 [Source:NCBI gene;Acc:100514569]	GO:0005096(GTPase activator activity);GO:0043547(positive regulation of GTPase activity);GO:0046872(metal ion binding)	NA	2.3e-09	1	181,	0	-3.87	4.89779e-06	1.24	3' UTR	3	8467945	8494490	26546	1
chr5	442256	442704	449	ENSSSCG00000000971	ENSSSCT00000001061	protein_coding	2420	HDAC10	histone deacetylase 10 [Source:NCBI gene;Acc:100518786]	GO:0000118(histone deacetylase complex);GO:0000122(negative regulation of transcription by RNA polymerase II);GO:0004407(histone deacetylase activity);GO:0005634(nucleus);GO:0005654(nucleoplasm);GO:0005737(cytoplasm);GO:0006355(regulation of transcription, DNA-templated);GO:0006476(protein deacetylation);GO:0016236(macroautophagy);GO:0016575(histone deacetylation);GO:0016787(hydrolase activity);G…	05034(Alcoholism);05203(Viral carcinogenesis)	1.3e-27	3	79,107,54,	0,216,395	-11.6	1.58489e-14	1.23	Exon (ENSSSCT00000001061/ENSSSCG00000000971, exon 10 of 19)	5	439836	445511	5676	1
chr1	99809793	99809913	121	ENSSSCG00000004511	ENSSSCT00000004983	protein_coding	45	ENSSSCG00000004511	myosin VB [Source:NCBI gene;Acc:100521829]	GO:0000166(nucleotide binding);GO:0003774(motor activity);GO:0003779(actin binding);GO:0005515(protein binding);GO:0005524(ATP binding);GO:0016459(myosin complex);GO:0051015(actin filament binding)	NA	2.1e-08	1	121,	0	-1.01	0.0218776	1.23	5' UTR	1	99417231	99809958	392728	2
chr1	36940603	36940782	180	ENSSSCG00000004220	ENSSSCT00000045517	protein_coding	61589	TRMT11	tRNA methyltransferase 11 homolog [Source:NCBI gene;Acc:100152782]	GO:0003676(nucleic acid binding);GO:0008168(methyltransferase activity);GO:0032259(methylation)	NA	3.5e-07	1	180,	0	-1.54	0.0040738	1.22	3' UTR	1	36932458	37002371	69914	2
chr15	137835527	137836268	742	ENSSSCG00000016338	ENSSSCT00000017793	protein_coding	0	PER2	period circadian regulator 2 [Source:NCBI gene;Acc:100154609]	GO:0000122(negative regulation of transcription by RNA polymerase II);GO:0000976(transcription regulatory region sequence-specific DNA binding);GO:0001222(transcription corepressor binding);GO:0005515(protein binding);GO:0005634(nucleus);GO:0005737(cytoplasm);GO:0008134(transcription factor binding);GO:0009416(response to light stimulus);GO:0032922(circadian regulation of gene expression);GO:0043…	04710(Circadian rhythm);04713(Circadian entrainment);05202(Transcriptional misregulation in cancer);05221(Acute myeloid leukemia)	9.1e-09	2	154,116,	0,626	-1.03	0.020893	1.21	5' UTR	15	137793421	137836268	42848	2
chr5	63638919	63639398	480	ENSSSCG00000033913	ENSSSCT00000000732	protein_coding	47402	C1RL	complement C1r subcomponent like [Source:NCBI gene;Acc:106507531]	GO:0004252(serine-type endopeptidase activity);GO:0005615(extracellular space);GO:0006508(proteolysis);GO:0031638(zymogen activation)	NA	1e-23	1	480,	0	-0.933	0.0288403	1.21	3' UTR	5	63591517	63639218	47702	1
chr9	46145306	46146326	1021	ENSSSCG00000015098	ENSSSCT00000062368	protein_coding	12338	CXCR5	C-X-C motif chemokine receptor 5 [Source:NCBI gene;Acc:100515679]	GO:0004930(G protein-coupled receptor activity);GO:0006935(chemotaxis);GO:0006955(immune response);GO:0007165(signal transduction);GO:0007186(G protein-coupled receptor signaling pathway);GO:0007204(positive regulation of cytosolic calcium ion concentration);GO:0009897(external side of plasma membrane);GO:0016020(membrane);GO:0016021(integral component of membrane);GO:0016493(C-C chemokine recept…	04060(Cytokine-cytokine receptor interaction);04062(Chemokine signaling pathway)	1e-189	1	1021,	0	-8.61	2.51189e-11	1.2	3' UTR	9	46132968	46147405	14438	1
chr5	94436517	94437632	1116	ENSSSCG00000000926	ENSSSCT00000052762	protein_coding	52571	CEP290	centrosomal protein 290 [Source:NCBI gene;Acc:100155832]	GO:0000930(gamma-tubulin complex);GO:0005634(nucleus);GO:0005737(cytoplasm);GO:0005813(centrosome);GO:0005814(centriole);GO:0005829(cytosol);GO:0016020(membrane);GO:0016021(integral component of membrane);GO:0032991(protein-containing complex);GO:0034451(centriolar satellite);GO:0035869(ciliary transition zone);GO:0042802(identical protein binding);GO:0045893(positive regulation of transcription,…	NA	1.7e-06	2	85,125,	0,991	-1.08	0.0177828	1.2	Exon (ENSSSCT00000052762/ENSSSCG00000000926, exon 31 of 44)	5	94383946	94456902	72957	1
chr6	63688318	63689005	688	ENSSSCG00000034013	ENSSSCT00000040551	protein_coding	1465	TMEM88B	transmembrane protein 88B [Source:NCBI gene;Acc:100526055]	GO:0016020(membrane);GO:0016021(integral component of membrane)	NA	1e-115	1	688,	0	-3.93	4.2658e-06	1.19	3' UTR	6	63686853	63691516	4664	1
chr13	196208989	196209348	360	ENSSSCG00000040827	ENSSSCT00000065785	protein_coding	15457	ENSSSCG00000040827	cilia and flagella associated protein 298 [Source:NCBI gene;Acc:100524957]	GO:0003352(regulation of cilium movement)	NA	7.9e-13	1	360,	0	-1.41	0.00616595	1.19	3' UTR	13	196207407	196224805	17399	2
chr7	36993542	36993809	268	ENSSSCG00000001629	ENSSSCT00000001812	protein_coding	950	USP49	ubiquitin specific peptidase 49 [Source:NCBI gene;Acc:100739105]	GO:0000398(mRNA splicing, via spliceosome);GO:0004197(cysteine-type endopeptidase activity);GO:0004843(thiol-dependent ubiquitin-specific protease activity);GO:0005737(cytoplasm);GO:0006508(proteolysis);GO:0006511(ubiquitin-dependent protein catabolic process);GO:0008233(peptidase activity);GO:0008234(cysteine-type peptidase activity);GO:0008270(zinc ion binding);GO:0016579(protein deubiquitinati…	NA	4e-16	1	268,	0	-1.07	0.018197	1.18	Exon (ENSSSCT00000001812/ENSSSCG00000001629, exon 1 of 5)	7	36984364	36994759	10396	2
chr3	108134927	108135136	210	ENSSSCG00000035987	ENSSSCT00000041399	protein_coding	30	EHD3	EH domain containing 3 [Source:NCBI gene;Acc:100621933]	GO:0001881(receptor recycling);GO:0005509(calcium ion binding);GO:0005515(protein binding);GO:0005525(GTP binding);GO:0005737(cytoplasm);GO:0005829(cytosol);GO:0020018(ciliary pocket membrane);GO:0030139(endocytic vesicle);GO:0032456(endocytic recycling);GO:0048471(perinuclear region of cytoplasm);GO:0051260(protein homooligomerization);GO:0055038(recycling endosome membrane);GO:0055117(regulatio…	04144(Endocytosis)	2.5e-10	1	210,	0	-0.834	0.040738	1.17	5' UTR	3	108100401	108135166	34766	2
chr12	60328866	60329016	151	ENSSSCG00000018049	ENSSSCT00000019643	protein_coding	3120	SLC5A10	solute carrier family 5 member 10 [Source:NCBI gene;Acc:497235]	GO:0000287(magnesium ion binding);GO:0002189(ribose phosphate diphosphokinase complex);GO:0004749(ribose phosphate diphosphokinase activity);GO:0005412(glucose:sodium symporter activity);GO:0005737(cytoplasm);GO:0005886(plasma membrane);GO:0006015(5-phosphoribose 1-diphosphate biosynthetic process);GO:0006164(purine nucleotide biosynthetic process);GO:0009116(nucleoside metabolic process);GO:0009…	NA	7.8e-10	1	151,	0	-1.12	0.0154882	1.16	3' UTR	12	60281801	60332136	50336	2
chr1	236547791	236550583	2793	ENSSSCG00000005324	ENSSSCT00000005863	protein_coding	684	FAM221B	family with sequence similarity 221 member B [Source:NCBI gene;Acc:100517694]	NA	NA	6.8e-08	2	169,160,	0,2633	-0.953	0.0269153	1.15	5' UTR	1	236539348	236551267	11920	2
chr5	11509965	11510654	690	ENSSSCG00000000148	ENSSSCT00000050902	protein_coding	31953	ENSSSCG00000000148	apolipoprotein L3-like [Source:NCBI gene;Acc:106510284]	GO:0005576(extracellular region);GO:0005615(extracellular space);GO:0006869(lipid transport);GO:0008289(lipid binding);GO:0016020(membrane);GO:0016021(integral component of membrane);GO:0042157(lipoprotein metabolic process)	NA	2e-73	1	690,	0	-2.56	0.000199526	1.14	3' UTR	5	11509336	11542607	33272	2
chrX	98191963	98194494	2532	ENSSSCG00000012617	ENSSSCT00000013796	protein_coding	11599	UPF3B	UPF3B, regulator of nonsense mediated mRNA decay [Source:NCBI gene;Acc:414433]	GO:0000184(nuclear-transcribed mRNA catabolic process, nonsense-mediated decay);GO:0003676(nucleic acid binding);GO:0003729(mRNA binding);GO:0005634(nucleus);GO:0005730(nucleolus);GO:0005815(microtubule organizing center);GO:0005829(cytosol);GO:0035145(exon-exon junction complex);GO:0045727(positive regulation of translation)	03013(RNA transport);03015(mRNA surveillance pathway)	1.1e-05	2	17,163,	0,2369	-1.14	0.0141254	1.14	Exon (ENSSSCT00000013796/ENSSSCG00000012617, exon 7 of 10)	19	98185094	98206093	21000	2
chr1	154924296	154932492	8197	ENSSSCG00000035941	ENSSSCT00000052578	protein_coding	4949	DSEL	dermatan sulfate epimerase like [Source:NCBI gene;Acc:110261618]	GO:0008146(sulfotransferase activity);GO:0016020(membrane);GO:0016021(integral component of membrane);GO:0030204(chondroitin sulfate metabolic process);GO:0030205(dermatan sulfate metabolic process);GO:0047757(chondroitin-glucuronate 5-epimerase activity)	NA	8.5e-06	2	732,47,	0,8150	-0.836	0.040738	1.14	3' UTR	1	154919347	154933750	14404	1
chr3	37833493	37834090	598	ENSSSCG00000007941	ENSSSCT00000051242	protein_coding	18136	CDIP1	cell death inducing p53 target 1 [Source:NCBI gene;Acc:100512098]	GO:0005634(nucleus);GO:0006915(apoptotic process);GO:0033209(tumor necrosis factor-mediated signaling pathway);GO:0042771(intrinsic apoptotic signaling pathway in response to DNA damage by p53 class mediator);GO:0098560(cytoplasmic side of late endosome membrane);GO:0098574(cytoplasmic side of lysosomal membrane)	NA	7.9e-66	1	598,	0	-4.82	3.89045e-07	1.13	3' UTR	3	37815357	37839244	23888	1
chr1	264300613	264300822	210	ENSSSCG00000005584	ENSSSCT00000006137	protein_coding	24041	CRB2	crumbs cell polarity complex component 2 [Source:NCBI gene;Acc:100511431]	GO:0001707(mesoderm formation);GO:0001756(somitogenesis);GO:0005509(calcium ion binding);GO:0005886(plasma membrane);GO:0007157(heterophilic cell-cell adhesion via plasma membrane cell adhesion molecules);GO:0010470(regulation of gastrulation);GO:0010718(positive regulation of epithelial to mesenchymal transition);GO:0010951(negative regulation of endopeptidase activity);GO:0014028(notochord form…	04390(Hippo signaling pathway)	4.6e-05	1	210,	0	-0.789	0.047863	1.13	3' UTR	1	264276572	264303686	27115	1
chr4	393723	394237	515	ENSSSCG00000005907	ENSSSCT00000006487	protein_coding	16322	ADCK5	aarF domain containing kinase 5 [Source:NCBI gene;Acc:100156475]	NA	NA	3.2e-30	3	209,117,2,	0,292,513	-24.1	1e-27	1.12	3' UTR	4	393723	410559	16837	2
chr4	111370355	111377665	7311	ENSSSCG00000006846	ENSSSCT00000007498	protein_coding	5389	HENMT1	HEN methyltransferase 1 [Source:NCBI gene;Acc:100153448]	GO:0001510(RNA methylation);GO:0005634(nucleus);GO:0005737(cytoplasm);GO:0008171(O-methyltransferase activity);GO:0008173(RNA methyltransferase activity);GO:0030422(production of siRNA involved in RNA interference);GO:0034587(piRNA metabolic process)	NA	5e-34	3	71,135,180,	0,719,7131	-0.993	0.0239883	1.12	Exon (ENSSSCT00000007498/ENSSSCG00000006846, exon 4 of 8)	4	111364966	111382572	17607	1
chr14	22856979	22857391	413	ENSSSCG00000009735	ENSSSCT00000010673	protein_coding	960	P2RX2	purinergic receptor P2X 2 [Source:NCBI gene;Acc:100736581]	GO:0001614(purinergic nucleotide receptor activity);GO:0001666(response to hypoxia);GO:0003029(detection of hypoxic conditions in blood by carotid body chemoreceptor signaling);GO:0004931(extracellularly ATP-gated cation channel activity);GO:0005216(ion channel activity);GO:0005524(ATP binding);GO:0005639(integral component of nuclear inner membrane);GO:0005886(plasma membrane);GO:0005887(integra…	04020(Calcium signaling pathway);04080(Neuroactive ligand-receptor interaction);04742(Taste transduction)	7.9e-17	3	28,97,53,	0,192,360	-2.81	0.0001	1.11	Exon (ENSSSCT00000010673/ENSSSCG00000009735, exon 4 of 12)	14	22855184	22858351	3168	2
chr2	77784612	77784821	210	ENSSSCG00000036640	ENSSSCT00000055536	protein_coding	19754	ENSSSCG00000036640	NA	GO:0007155(cell adhesion);GO:0007160(cell-matrix adhesion);GO:0007229(integrin-mediated signaling pathway);GO:0016020(membrane);GO:0098640(integrin binding involved in cell-matrix adhesion);GO:2000403(positive regulation of lymphocyte migration)	NA	1.3e-12	1	210,	0	-2.22	0.000512861	1.11	3' UTR	2	77764858	77806762	41905	1
chr13	21872233	21872687	455	ENSSSCG00000024222	ENSSSCT00000045094	protein_coding	5013	MLH1	mutL homolog 1 [Source:NCBI gene;Acc:100337665]	GO:0000289(nuclear-transcribed mRNA poly(A) tail shortening);GO:0000712(resolution of meiotic recombination intermediates);GO:0000793(condensed chromosome);GO:0000794(condensed nuclear chromosome);GO:0000795(synaptonemal complex);GO:0001673(male germ cell nucleus);GO:0002204(somatic recombination of immunoglobulin genes involved in immune response);GO:0003682(chromatin binding);GO:0003697(single-…	01524(Platinum drug resistance);03430(Mismatch repair);03460(Fanconi anemia pathway);05200(Pathways in cancer);05210(Colorectal cancer);05213(Endometrial cancer);05226(Gastric cancer)	7.9e-20	2	9,428,	0,27	-1.45	0.00537032	1.11	Exon (ENSSSCT00000025520/ENSSSCG00000025502, exon 1 of 2)	13	21788796	21877700	88905	2
chr14	50633025	50633295	271	ENSSSCG00000010101	ENSSSCT00000011062	protein_coding	9317	P2RX6	purinergic receptor P2X 6 [Source:NCBI gene;Acc:100515342]	GO:0001614(purinergic nucleotide receptor activity);GO:0004931(extracellularly ATP-gated cation channel activity);GO:0005216(ion channel activity);GO:0005524(ATP binding);GO:0005639(integral component of nuclear inner membrane);GO:0005737(cytoplasm);GO:0005887(integral component of plasma membrane);GO:0006811(ion transport);GO:0006812(cation transport);GO:0016020(membrane);GO:0016021(integral com…	04020(Calcium signaling pathway);04080(Neuroactive ligand-receptor interaction)	1e-21	1	271,	0	-1.45	0.00537032	1.11	3' UTR	14	50623708	50633535	9828	1
chr2	76559109	76559319	211	ENSSSCG00000013444	ENSSSCT00000014688	protein_coding	20670	BTBD2	BTB domain containing 2 [Source:NCBI gene;Acc:100513521]	GO:0000932(P-body);GO:0005515(protein binding);GO:0005829(cytosol);GO:0022008(neurogenesis)	NA	1e-125	1	211,	0	-12.7	7.94328e-16	1.1	3' UTR	2	76538439	76559919	21481	1
chr3	1673625	1677640	4016	ENSSSCG00000039023	ENSSSCT00000058732	protein_coding	6427	ENSSSCG00000039023	kinesin-like protein KIF19 [Source:NCBI gene;Acc:110259833]	GO:0000166(nucleotide binding);GO:0003774(motor activity);GO:0003777(microtubule motor activity);GO:0005524(ATP binding);GO:0005874(microtubule);GO:0007018(microtubule-based movement);GO:0008017(microtubule binding)	NA	4e-18	2	156,84,	0,3932	-1.61	0.00323594	1.1	Exon (ENSSSCT00000058732/ENSSSCG00000039023, exon 7 of 10)	3	1667198	1680984	13787	1
chr11	74239831	74240069	239	ENSSSCG00000009536	ENSSSCT00000010454	protein_coding	27352	ARGLU1	arginine and glutamate rich 1 [Source:NCBI gene;Acc:100152796]	GO:0005654(nucleoplasm);GO:0005739(mitochondrion)	NA	3.2e-06	1	239,	0	-1.49	0.00467735	1.1	3' UTR	11	74239414	74267421	28008	2
chr7	32087701	32088538	838	ENSSSCG00000001561	ENSSSCT00000053128	protein_coding	19403	ETV7	ETS variant 7 [Source:NCBI gene;Acc:100156210]	GO:0000122(negative regulation of transcription by RNA polymerase II);GO:0000977(RNA polymerase II regulatory region sequence-specific DNA binding);GO:0000981(DNA-binding transcription factor activity, RNA polymerase II-specific);GO:0001227(DNA-binding transcription repressor activity, RNA polymerase II-specific);GO:0003677(DNA binding);GO:0003700(DNA-binding transcription factor activity);GO:000…	05202(Transcriptional misregulation in cancer)	1e-117	1	838,	0	-9.35	3.16228e-12	1.09	3' UTR	7	32087432	32107941	20510	2
chr9	6295792	6296000	209	ENSSSCG00000035653	ENSSSCT00000062799	protein_coding	15056	PGAP2	post-GPI attachment to proteins 2 [Source:NCBI gene;Acc:102167025]	GO:0000139(Golgi membrane);GO:0016020(membrane);GO:0016021(integral component of membrane)	NA	2e-06	1	209,	0	-1.13	0.0147911	1.08	3' UTR	9	6291928	6311056	19129	2
chr6	101757065	101758484	1420	ENSSSCG00000033032	ENSSSCT00000065368	protein_coding	0	ZBTB14	zinc finger and BTB domain containing 14 [Source:NCBI gene;Acc:110261173]	GO:0000122(negative regulation of transcription by RNA polymerase II);GO:0000978(RNA polymerase II proximal promoter sequence-specific DNA binding);GO:0001227(DNA-binding transcription repressor activity, RNA polymerase II-specific);GO:0003170(heart valve development);GO:0003279(cardiac septum development);GO:0003676(nucleic acid binding);GO:0003700(DNA-binding transcription factor activity);GO:0…	NA	6.3e-48	2	352,456,	0,964	-4.91	3.0903e-07	1.07	5' UTR	6	101757065	101764521	7457	1
chr12	1604200	1604830	631	ENSSSCG00000017141	ENSSSCT00000018660	protein_coding	30672	AATK	apoptosis associated tyrosine kinase [Source:NCBI gene;Acc:100627757]	GO:0004672(protein kinase activity);GO:0005524(ATP binding);GO:0006468(protein phosphorylation)	NA	2e-34	1	631,	0	-1.51	0.00436516	1.07	3' UTR	12	1573528	1605551	32024	1
chrX	15249058	15250928	1871	ENSSSCG00000030274	ENSSSCT00000031758	protein_coding	114054	PPEF1	protein phosphatase with EF-hand domain 1 [Source:NCBI gene;Acc:100623891]	GO:0004721(phosphoprotein phosphatase activity);GO:0004722(protein serine/threonine phosphatase activity);GO:0005506(iron ion binding);GO:0005509(calcium ion binding);GO:0005515(protein binding);GO:0005634(nucleus);GO:0005829(cytosol);GO:0006470(protein dephosphorylation);GO:0016787(hydrolase activity);GO:0030145(manganese ion binding);GO:0046872(metal ion binding);GO:0050906(detection of stimulu…	NA	2.5e-14	2	39,320,	0,1551	-1	0.0229087	1.07	3' UTR	19	15135004	15251435	116432	1
chr4	293738	294296	559	ENSSSCG00000005899	ENSSSCT00000006478	protein_coding	1493	MFSD3	major facilitator superfamily domain containing 3 [Source:NCBI gene;Acc:100156081]	GO:0015295(solute:proton symporter activity);GO:0016020(membrane);GO:0016021(integral component of membrane);GO:0055085(transmembrane transport);GO:1902600(proton transmembrane transport)	NA	1e-149	2	184,296,	0,263	-25.4	5.01187e-29	1.06	3' UTR	4	293708	295789	2082	2
chr4	293738	294388	651	ENSSSCG00000005899	ENSSSCT00000006478	protein_coding	1401	MFSD3	major facilitator superfamily domain containing 3 [Source:NCBI gene;Acc:100156081]	GO:0015295(solute:proton symporter activity);GO:0016020(membrane);GO:0016021(integral component of membrane);GO:0055085(transmembrane transport);GO:1902600(proton transmembrane transport)	NA	4e-96	4	184,110,125,1,	0,263,438,650	-23	1.25893e-26	1.06	3' UTR	4	293708	295789	2082	2
chr14	113890179	113890655	477	ENSSSCG00000010593	ENSSSCT00000055838	protein_coding	30	CNNM2	cyclin and CBS domain divalent metal cation transport mediator 2 [Source:NCBI gene;Acc:100155831]	GO:0005524(ATP binding);GO:0005886(plasma membrane);GO:0010960(magnesium ion homeostasis);GO:0015095(magnesium ion transmembrane transporter activity);GO:0015693(magnesium ion transport);GO:0016020(membrane);GO:0016021(integral component of membrane);GO:0016323(basolateral plasma membrane);GO:0043231(intracellular membrane-bounded organelle);GO:1903830(magnesium ion transmembrane transport)	NA	1e-26	1	477,	0	-2.19	0.00057544	1.06	Exon (ENSSSCT00000055838/ENSSSCG00000010593, exon 1 of 8)	14	113890149	114052617	162469	1
chrX	84873898	84874167	270	ENSSSCG00000012541	ENSSSCT00000013710	protein_coding	1934	ZCCHC18	zinc finger CCHC-type containing 18 [Source:NCBI gene;Acc:100526028]	NA	NA	5e-05	1	270,	0	-1.02	0.0218776	1.06	Exon (ENSSSCT00000013710/ENSSSCG00000012541, exon 3 of 3)	19	84871964	84875035	3072	1
chr3	81286431	81287656	1226	ENSSSCG00000008392	ENSSSCT00000009189	protein_coding	89338	BCL11A	BCL11A, BAF complex component [Source:NCBI gene;Acc:100523730]	GO:0000122(negative regulation of transcription by RNA polymerase II);GO:0000978(RNA polymerase II proximal promoter sequence-specific DNA binding);GO:0001227(DNA-binding transcription repressor activity, RNA polymerase II-specific);GO:0003676(nucleic acid binding);GO:0003700(DNA-binding transcription factor activity);GO:0005634(nucleus);GO:0005654(nucleoplasm);GO:0006355(regulation of transcript…	NA	1e-103	1	1226,	0	-2.59	0.000186209	1.05	3' UTR	3	81197093	81296164	99072	1
chr6	45384947	45385213	267	ENSSSCG00000002910	ENSSSCT00000042224	protein_coding	4195	ALKBH6	alkB homolog 6 [Source:NCBI gene;Acc:100523906]	GO:0005634(nucleus);GO:0005654(nucleoplasm);GO:0005925(focal adhesion);GO:0016491(oxidoreductase activity);GO:0055114(oxidation-reduction process)	NA	5e-27	1	267,	0	-1.89	0.00141254	1.04	5' UTR	6	45384260	45389408	5149	2
chr3	8016438	8016677	240	ENSSSCG00000034153	ENSSSCT00000055172	protein_coding	5839	TAF6	TATA-box binding protein associated factor 6 [Source:NCBI gene;Acc:110259872]	GO:0000124(SAGA complex);GO:0003677(DNA binding);GO:0003700(DNA-binding transcription factor activity);GO:0005634(nucleus);GO:0005654(nucleoplasm);GO:0005669(transcription factor TFIID complex);GO:0005829(cytosol);GO:0006352(DNA-templated transcription, initiation);GO:0006357(regulation of transcription by RNA polymerase II);GO:0006367(transcription initiation from RNA polymerase II promoter);GO:…	03022(Basal transcription factors)	2.8e-07	1	240,	0	-1.86	0.00154882	1.04	3' UTR	3	8013002	8022516	9515	2
chr6	45384944	45385212	269	ENSSSCG00000002910	ENSSSCT00000042224	protein_coding	4196	ALKBH6	alkB homolog 6 [Source:NCBI gene;Acc:100523906]	GO:0005634(nucleus);GO:0005654(nucleoplasm);GO:0005925(focal adhesion);GO:0016491(oxidoreductase activity);GO:0055114(oxidation-reduction process)	NA	4e-27	1	269,	0	-1.83	0.00169824	1.03	5' UTR	6	45384260	45389408	5149	2
chr3	38595494	38595554	61	ENSSSCG00000007952	ENSSSCT00000063217	protein_coding	58823	TRAP1	TNF receptor associated protein 1 [Source:NCBI gene;Acc:100515536]	GO:0005524(ATP binding);GO:0005654(nucleoplasm);GO:0005739(mitochondrion);GO:0005743(mitochondrial inner membrane);GO:0005759(mitochondrial matrix);GO:0006457(protein folding);GO:0009386(translational attenuation);GO:0019901(protein kinase binding);GO:0051082(unfolded protein binding);GO:1901856(negative regulation of cellular respiration)	NA	0.00047	1	61,	0	-1.02	0.0213796	1.03	3' UTR	3	38536671	38603473	66803	1
chr2	74441359	74441837	479	ENSSSCG00000013507	ENSSSCT00000014754	protein_coding	14083	MPND	MPN domain containing [Source:NCBI gene;Acc:100524132]	GO:0005515(protein binding)	NA	2e-25	1	479,	0	-14.2	2.51189e-17	1.02	3' UTR	2	74441299	74455920	14622	2
chr2	6430153	6432397	2245	ENSSSCG00000012967	ENSSSCT00000044856	protein_coding	0	FOSL1	FOS like 1, AP-1 transcription factor subunit [Source:NCBI gene;Acc:100525205]	GO:0000977(RNA polymerase II regulatory region sequence-specific DNA binding);GO:0000978(RNA polymerase II proximal promoter sequence-specific DNA binding);GO:0001701(in utero embryonic development);GO:0003677(DNA binding);GO:0003700(DNA-binding transcription factor activity);GO:0005634(nucleus);GO:0005654(nucleoplasm);GO:0006355(regulation of transcription, DNA-templated);GO:0006357(regulation o…	04310(Wnt signaling pathway);04380(Osteoclast differentiation);04657(IL-17 signaling pathway);05166(Human T-cell leukemia virus 1 infection)	1e-136	2	344,136,	0,2109	-8.81	1.25893e-11	1.02	5' UTR	2	6430153	6436173	6021	1
chr4	2405821	2406117	297	ENSSSCG00000021284	ENSSSCT00000028369	protein_coding	983	GPR20	G protein-coupled receptor 20 [Source:HGNC Symbol;Acc:HGNC:4475]	GO:0004930(G protein-coupled receptor activity);GO:0005887(integral component of plasma membrane);GO:0007165(signal transduction);GO:0007186(G protein-coupled receptor signaling pathway);GO:0016020(membrane);GO:0016021(integral component of membrane);GO:0035025(positive regulation of Rho protein signal transduction);GO:0043235(receptor complex);GO:0051482(positive regulation of cytosolic calcium …	NA	6.3e-56	1	297,	0	-2.52	0.000223872	1.02	Exon (ENSSSCT00000028369/ENSSSCG00000021284, exon 2 of 2)	4	2404838	2406117	1280	1
chr12	994702	994762	61	ENSSSCG00000038470	ENSSSCT00000036725	protein_coding	2340	ENSSSCG00000038470	NA	GO:0006281(DNA repair);GO:0051382(kinetochore assembly)	NA	0.00018	1	61,	0	-0.913	0.030903	1.02	5' UTR	12	992362	994834	2473	1
chr1	57921920	57922759	840	ENSSSCG00000004332	ENSSSCT00000004788	protein_coding	138866	BACH2	BTB domain and CNC homolog 2 [Source:NCBI gene;Acc:100620522]	GO:0000122(negative regulation of transcription by RNA polymerase II);GO:0000980(RNA polymerase II distal enhancer sequence-specific DNA binding);GO:0001227(DNA-binding transcription repressor activity, RNA polymerase II-specific);GO:0003677(DNA binding);GO:0003700(DNA-binding transcription factor activity);GO:0005515(protein binding);GO:0005634(nucleus);GO:0005829(cytosol);GO:0006355(regulation …	NA	1e-177	1	840,	0	-1.96	0.00112202	1.01	Exon (ENSSSCT00000004788/ENSSSCG00000004332, exon 3 of 5)	1	57899809	58061625	161817	2
chr9	67314513	67315231	719	ENSSSCG00000015650	ENSSSCT00000017047	protein_coding	29	MAPKAPK2	mitogen-activated protein kinase-activated protein kinase 2 [Source:NCBI gene;Acc:100521986]	GO:0000166(nucleotide binding);GO:0002224(toll-like receptor signaling pathway);GO:0004672(protein kinase activity);GO:0004674(protein serine/threonine kinase activity);GO:0004683(calmodulin-dependent protein kinase activity);GO:0005516(calmodulin binding);GO:0005524(ATP binding);GO:0005634(nucleus);GO:0005654(nucleoplasm);GO:0005737(cytoplasm);GO:0005813(centrosome);GO:0006468(protein phosphoryl…	04010(MAPK signaling pathway);04218(Cellular senescence);04370(VEGF signaling pathway);04625(C-type lectin receptor signaling pathway);04722(Neurotrophin signaling pathway);05167(Kaposi sarcoma-associated herpesvirus infection);05203(Viral carcinogenesis)	2e-08	2	26,181,	0,538	-1.29	0.00870964	1.01	Exon (ENSSSCT00000017047/ENSSSCG00000015650, exon 1 of 11)	9	67314484	67363501	49018	1
chr4	463206	463295	90	ENSSSCG00000005917	ENSSSCT00000044691	protein_coding	23179	HSF1	heat shock transcription factor 1 [Source:NCBI gene;Acc:100511321]	GO:0000122(negative regulation of transcription by RNA polymerase II);GO:0000165(MAPK cascade);GO:0000776(kinetochore);GO:0000978(RNA polymerase II proximal promoter sequence-specific DNA binding);GO:0001162(RNA polymerase II intronic transcription regulatory region sequence-specific DNA binding);GO:0001227(DNA-binding transcription repressor activity, RNA polymerase II-specific);GO:0001701(in ut…	05134(Legionellosis)	0.00014	1	90,	0	-1.09	0.017378	1.01	3' UTR	4	461559	486474	24916	2
chr7	32088897	32090425	1529	ENSSSCG00000001561	ENSSSCT00000053128	protein_coding	17516	ETV7	ETS variant 7 [Source:NCBI gene;Acc:100156210]	GO:0000122(negative regulation of transcription by RNA polymerase II);GO:0000977(RNA polymerase II regulatory region sequence-specific DNA binding);GO:0000981(DNA-binding transcription factor activity, RNA polymerase II-specific);GO:0001227(DNA-binding transcription repressor activity, RNA polymerase II-specific);GO:0003677(DNA binding);GO:0003700(DNA-binding transcription factor activity);GO:000…	05202(Transcriptional misregulation in cancer)	1e-266	2	921,37,	0,1492	-16.2	1.58489e-19	0.999	3' UTR	7	32087432	32107941	20510	2
chr4	99493394	99493663	270	ENSSSCG00000037355	ENSSSCT00000053819	protein_coding	0	RNF115	ring finger protein 115 [Source:NCBI gene;Acc:100739432]	GO:0004842(ubiquitin-protein transferase activity);GO:0005829(cytosol);GO:0042059(negative regulation of epidermal growth factor receptor signaling pathway);GO:0043162(ubiquitin-dependent protein catabolic process via the multivesicular body sorting pathway);GO:0051865(protein autoubiquitination);GO:0061630(ubiquitin protein ligase activity);GO:0070534(protein K63-linked ubiquitination);GO:007093…	NA	3.2e-23	1	270,	0	-1.53	0.0042658	0.999	5' UTR	4	99493465	99577921	84457	1
chr8	89333621	89334220	600	ENSSSCG00000032749	ENSSSCT00000052546	protein_coding	12089	PCDH18	protocadherin 18 [Source:NCBI gene;Acc:110262155]	GO:0005509(calcium ion binding);GO:0005886(plasma membrane);GO:0007155(cell adhesion);GO:0007156(homophilic cell adhesion via plasma membrane adhesion molecules);GO:0007399(nervous system development);GO:0007420(brain development);GO:0016020(membrane);GO:0016021(integral component of membrane)	NA	1e-105	1	600,	0	-2.23	0.000501187	0.997	3' UTR	8	89321532	89338060	16529	1
chr3	41136798	41137126	329	ENSSSCG00000037013	ENSSSCT00000046653	protein_coding	1444	WFIKKN1	WAP, follistatin/kazal, immunoglobulin, kunitz and netrin domain containing 1 [Source:NCBI gene;Acc:100623309]	GO:0004867(serine-type endopeptidase inhibitor activity);GO:0005515(protein binding);GO:0005576(extracellular region);GO:0010466(negative regulation of peptidase activity);GO:0010951(negative regulation of endopeptidase activity);GO:0030414(peptidase inhibitor activity);GO:0030512(negative regulation of transforming growth factor beta receptor signaling pathway);GO:0048019(receptor antagonist act…	NA	1e-81	1	329,	0	-3.85	5.24807e-06	0.99	Exon (ENSSSCT00000046653/ENSSSCG00000037013, exon 2 of 2)	3	41134261	41138570	4310	2
chr14	113378072	113378162	91	ENSSSCG00000010579	ENSSSCT00000011572	protein_coding	120046	GBF1	golgi brefeldin A resistant guanine nucleotide exchange factor 1 [Source:NCBI gene;Acc:100154193]	GO:0000139(Golgi membrane);GO:0002263(cell activation involved in immune response);GO:0005086(ARF guanyl-nucleotide exchange factor activity);GO:0005547(phosphatidylinositol-3,4,5-trisphosphate binding);GO:0005793(endoplasmic reticulum-Golgi intermediate compartment);GO:0005794(Golgi apparatus);GO:0005801(cis-Golgi network);GO:0005802(trans-Golgi network);GO:0005829(cytosol);GO:0006890(retrograde…	04144(Endocytosis)	6.3e-21	1	91,	0	-3.37	1.99526e-05	0.99	Exon (ENSSSCT00000011572/ENSSSCG00000010579, exon 40 of 41)	14	113258026	113378912	120887	1
chr6	54336652	54336742	91	ENSSSCG00000022324	ENSSSCT00000032531	protein_coding	22671	PPFIA3	PTPRF interacting protein alpha 3 [Source:NCBI gene;Acc:100511995]	GO:0001669(acrosomal vesicle);GO:0005515(protein binding);GO:0007269(neurotransmitter secretion);GO:0016079(synaptic vesicle exocytosis);GO:0016081(synaptic vesicle docking);GO:0045202(synapse);GO:0048786(presynaptic active zone);GO:0098831(presynaptic active zone cytoplasmic component);GO:0098978(glutamatergic synapse)	NA	1.9e-09	1	91,	0	-1.21	0.0112202	0.988	3' UTR	6	54313981	54337339	23359	1
chr12	6642629	6645677	3049	ENSSSCG00000017237	ENSSSCT00000018766	protein_coding	4947	CD300LB	CD300 molecule like family member b [Source:NCBI gene;Acc:100623358]	GO:0016020(membrane);GO:0016021(integral component of membrane)	NA	7.9e-21	2	211,203,	0,2846	-0.928	0.0295121	0.985	Exon (ENSSSCT00000018766/ENSSSCG00000017237, exon 2 of 3)	12	6637682	6645677	7996	1
chr9	6295789	6295999	211	ENSSSCG00000035653	ENSSSCT00000062799	protein_coding	15057	PGAP2	post-GPI attachment to proteins 2 [Source:NCBI gene;Acc:102167025]	GO:0000139(Golgi membrane);GO:0016020(membrane);GO:0016021(integral component of membrane)	NA	4.2e-06	1	211,	0	-1.01	0.0223872	0.984	3' UTR	9	6291928	6311056	19129	2
chr1	270333124	270333183	60	ENSSSCG00000039311	ENSSSCT00000037027	protein_coding	58408	NCS1	neuronal calcium sensor 1 [Source:NCBI gene;Acc:100523836]	GO:0005509(calcium ion binding);GO:0005737(cytoplasm);GO:0005886(plasma membrane);GO:0030424(axon);GO:0030425(dendrite);GO:0043231(intracellular membrane-bounded organelle)	NA	2.3e-10	1	60,	0	-2.31	0.00040738	0.98	3' UTR	1	270274716	270334883	60168	1
chr1	232504061	232504391	331	ENSSSCG00000005288	ENSSSCT00000040688	protein_coding	148081	TLE4	TLE family member 4, transcriptional corepressor [Source:NCBI gene;Acc:100156044]	GO:0000122(negative regulation of transcription by RNA polymerase II);GO:0000981(DNA-binding transcription factor activity, RNA polymerase II-specific);GO:0003682(chromatin binding);GO:0003714(transcription corepressor activity);GO:0005515(protein binding);GO:0005634(nucleus);GO:0005667(transcription factor complex);GO:0006355(regulation of transcription, DNA-templated);GO:0016055(Wnt signaling p…	NA	3.2e-28	1	331,	0	-1.31	0.00831764	0.974	3' UTR	1	232355980	232504759	148780	1
chr2	59212630	59213110	481	ENSSSCG00000013911	ENSSSCT00000015197	protein_coding	3375	ENSSSCG00000013911	transmembrane protein 59 like [Source:NCBI gene;Acc:100511310]	GO:0016020(membrane);GO:0016021(integral component of membrane)	NA	0.00024	2	5,85,	0,396	-1.15	0.0141254	0.972	Exon (ENSSSCT00000015197/ENSSSCG00000013911, exon 5 of 8)	2	59210792	59216485	5694	2
chr6	31749878	31749998	121	ENSSSCG00000026181	ENSSSCT00000028038	protein_coding	2649	AKTIP	AKT interacting protein [Source:NCBI gene;Acc:100627614]	GO:0001934(positive regulation of protein phosphorylation);GO:0005829(cytosol);GO:0005886(plasma membrane);GO:0007032(endosome organization);GO:0007040(lysosome organization);GO:0008333(endosome to lysosome transport);GO:0030897(HOPS complex);GO:0032092(positive regulation of protein binding);GO:0045022(early endosome to late endosome transport);GO:0070695(FHF complex)	NA	7.2e-05	1	121,	0	-1.08	0.017378	0.968	3' UTR	6	31747229	31757189	9961	1
chr6	2584901	2585170	270	ENSSSCG00000002660	ENSSSCT00000060531	protein_coding	23689	MTHFSD	methenyltetrahydrofolate synthetase domain containing [Source:NCBI gene;Acc:100511815]	GO:0003676(nucleic acid binding);GO:0003723(RNA binding);GO:0005737(cytoplasm)	NA	6.3e-18	1	270,	0	-2.3	0.000416869	0.96	3' UTR	6	2561212	2586607	25396	1
chr4	594302	595046	745	ENSSSCG00000005916	ENSSSCT00000063356	protein_coding	2166	ENSSSCG00000005916	WD repeat domain 97 [Source:NCBI gene;Acc:100515310]	GO:0005515(protein binding)	NA	1e-26	3	23,459,117,	0,100,628	-1.36	0.00707946	0.958	Exon (ENSSSCT00000063356/ENSSSCG00000005916, exon 5 of 22)	4	588631	597212	8582	2
chr6	56599072	56599312	241	ENSSSCG00000031793	ENSSSCT00000058208	protein_coding	4876	ZNF331	zinc finger protein 331 [Source:NCBI gene;Acc:110261294]	GO:0003676(nucleic acid binding);GO:0005622(intracellular);GO:0006355(regulation of transcription, DNA-templated);GO:0046872(metal ion binding)	05168(Herpes simplex virus 1 infection)	7.1e-08	1	241,	0	-1.32	0.00812831	0.956	3' UTR	6	56594917	56604188	9272	2
chrX	121773475	121773564	90	ENSSSCG00000012733	ENSSSCT00000013921	protein_coding	3226	ENSSSCG00000012733	melanoma-associated antigen 10-like [Source:NCBI gene;Acc:106504240]	NA	NA	0.0017	1	90,	0	-1.97	0.00109648	0.948	Exon (ENSSSCT00000058436/ENSSSCG00000037995, exon 4 of 5)	19	121763476	121776790	13315	2
chr1	236410126	236410905	780	ENSSSCG00000005316	ENSSSCT00000005854	protein_coding	0	TPM2	tropomyosin 2 [Source:NCBI gene;Acc:396693]	GO:0003779(actin binding);GO:0005884(actin filament);GO:0007015(actin filament organization);GO:0043462(regulation of ATPase activity);GO:0051015(actin filament binding)	04260(Cardiac muscle contraction);04261(Adrenergic signaling in cardiomyocytes);05410(Hypertrophic cardiomyopathy (HCM));05414(Dilated cardiomyopathy (DCM))	1.3e-12	2	146,124,	0,656	-0.915	0.030903	0.948	5' UTR	1	236402247	236410905	8659	2
chr10	16271672	16311477	39806	ENSSSCG00000035136	ENSSSCT00000011893	protein_coding	79863	SDCCAG8	serologically defined colon cancer antigen 8 [Source:NCBI gene;Acc:100513423]	GO:0001764(neuron migration);GO:0005737(cytoplasm);GO:0005813(centrosome);GO:0005814(centriole);GO:0005911(cell-cell junction);GO:0007098(centrosome cycle);GO:0030010(establishment of cell polarity);GO:0031023(microtubule organizing center organization);GO:0034451(centriolar satellite);GO:0035148(tube formation);GO:1902017(regulation of cilium assembly)	NA	2.7e-06	3	75,117,108,	0,2941,39698	-0.865	0.0371535	0.948	Exon (ENSSSCT00000011893/ENSSSCG00000035136, exon 11 of 16)	10	16191809	16441823	250015	1
chr4	104353402	104353701	300	ENSSSCG00000006740	ENSSSCT00000062564	protein_coding	30587	ATP1A1	ATPase Na+/K+ transporting subunit alpha 1 [Source:NCBI gene;Acc:397481]	GO:0000166(nucleotide binding);GO:0002026(regulation of the force of heart contraction);GO:0005391(sodium:potassium-exchanging ATPase activity);GO:0005524(ATP binding);GO:0005623(cell);GO:0005886(plasma membrane);GO:0005890(sodium:potassium-exchanging ATPase complex);GO:0006811(ion transport);GO:0006813(potassium ion transport);GO:0006883(cellular sodium ion homeostasis);GO:0008217(regulation of …	04022(cGMP-PKG signaling pathway);04024(cAMP signaling pathway);04260(Cardiac muscle contraction);04261(Adrenergic signaling in cardiomyocytes);04911(Insulin secretion);04918(Thyroid hormone synthesis);04919(Thyroid hormone signaling pathway);04925(Aldosterone synthesis and secretion);04960(Aldosterone-regulated sodium reabsorption);04961(Endocrine and other factor-regulated calcium reabsorption)…	1e-35	1	300,	0	-2.51	0.000229087	0.947	3' UTR	4	104349185	104384288	35104	2
chr14	30118273	30118992	720	ENSSSCG00000037735	ENSSSCT00000065403	protein_coding	1199	ENSSSCG00000037735	hydroxycarboxylic acid receptor 2 [Source:NCBI gene;Acc:102164386]	GO:0001614(purinergic nucleotide receptor activity);GO:0004930(G protein-coupled receptor activity);GO:0005525(GTP binding);GO:0007165(signal transduction);GO:0007186(G protein-coupled receptor signaling pathway);GO:0016020(membrane);GO:0016021(integral component of membrane);GO:0035590(purinergic nucleotide receptor signaling pathway)	04024(cAMP signaling pathway)	1e-147	1	720,	0	-9.48	2.51189e-12	0.946	3' UTR	14	30117074	30119292	2219	1
chr13	32734027	32735225	1199	ENSSSCG00000011399	ENSSSCT00000058843	protein_coding	59035	GNAI2	G protein subunit alpha i2 [Source:NCBI gene;Acc:397523]	GO:0000166(nucleotide binding);GO:0001664(G protein-coupled receptor binding);GO:0001973(adenosine receptor signaling pathway);GO:0003924(GTPase activity);GO:0005525(GTP binding);GO:0005654(nucleoplasm);GO:0005737(cytoplasm);GO:0005813(centrosome);GO:0005829(cytosol);GO:0005834(heterotrimeric G-protein complex);GO:0005886(plasma membrane);GO:0007165(signal transduction);GO:0007186(G protein-coupl…	04015(Rap1 signaling pathway);04022(cGMP-PKG signaling pathway);04024(cAMP signaling pathway);04062(Chemokine signaling pathway);04071(Sphingolipid signaling pathway);04261(Adrenergic signaling in cardiomyocytes);04360(Axon guidance);04371(Apelin signaling pathway);04540(Gap junction);04611(Platelet activation);04670(Leukocyte transendothelial migration);04713(Circadian entrainment);04723(Retrogr…	6.3e-40	1	1199,	0	-2.37	0.000338844	0.945	3' UTR	13	32674992	32737112	62121	1
chr1	26474174	26474353	180	ENSSSCG00000004154	ENSSSCT00000004592	protein_coding	11680	TNFAIP3	TNF alpha induced protein 3 [Source:NCBI gene;Acc:100622156]	GO:0001922(B-1 B cell homeostasis);GO:0002020(protease binding);GO:0002237(response to molecule of bacterial origin);GO:0002634(regulation of germinal center formation);GO:0002677(negative regulation of chronic inflammatory response);GO:0003677(DNA binding);GO:0004842(ubiquitin-protein transferase activity);GO:0004843(thiol-dependent ubiquitin-specific protease activity);GO:0005634(nucleus);GO:00…	04064(NF-kappa B signaling pathway);04217(Necroptosis);04621(NOD-like receptor signaling pathway);04657(IL-17 signaling pathway);04668(TNF signaling pathway);05162(Measles);05169(Epstein-Barr virus infection)	1.6e-16	1	180,	0	-1.01	0.0223872	0.944	3' UTR	1	26473935	26486033	12099	2
chr7	26062125	26062544	420	ENSSSCG00000001483	ENSSSCT00000001655	protein_coding	79287	FAM83B	family with sequence similarity 83 member B [Source:NCBI gene;Acc:100155972]	GO:0005154(epidermal growth factor receptor binding);GO:0005737(cytoplasm);GO:0007173(epidermal growth factor receptor signaling pathway);GO:0008283(cell population proliferation);GO:0016020(membrane);GO:0019901(protein kinase binding);GO:0036312(phosphatidylinositol 3-kinase regulatory subunit binding);GO:0036313(phosphatidylinositol 3-kinase catalytic subunit binding)	NA	2.5e-23	1	420,	0	-1.56	0.00380189	0.943	3' UTR	7	26058144	26141831	83688	2
chr1	107000732	107001118	387	ENSSSCG00000004543	ENSSSCT00000005018	protein_coding	30097	MTFMT	mitochondrial methionyl-tRNA formyltransferase [Source:NCBI gene;Acc:100513511]	GO:0003824(catalytic activity);GO:0004479(methionyl-tRNA formyltransferase activity);GO:0006413(translational initiation);GO:0009058(biosynthetic process);GO:0016742(hydroxymethyl-, formyl- and related transferase activity);GO:0071951(conversion of methionyl-tRNA to N-formyl-methionyl-tRNA)	00670(One carbon pool by folate);00970(Aminoacyl-tRNA biosynthesis)	2e-21	1	387,	0	-0.935	0.0288403	0.942	3' UTR	1	106970635	107001118	30484	1
chr6	896164	896782	619	ENSSSCG00000002651	ENSSSCT00000002942	protein_coding	484	CDT1	chromatin licensing and DNA replication factor 1 [Source:NCBI gene;Acc:100525749]	GO:0000076(DNA replication checkpoint);GO:0000278(mitotic cell cycle);GO:0000281(mitotic cytokinesis);GO:0000776(kinetochore);GO:0003677(DNA binding);GO:0003682(chromatin binding);GO:0004435(phosphatidylinositol phospholipase C activity);GO:0005634(nucleus);GO:0006260(DNA replication);GO:0006629(lipid metabolic process);GO:0007059(chromosome segregation);GO:0007165(signal transduction);GO:0016604…	NA	2e-22	2	57,183,	0,436	-4.14	2.34423e-06	0.941	5' UTR	6	893381	897266	3886	2
chr13	2654593	2654862	270	ENSSSCG00000011190	ENSSSCT00000012255	protein_coding	0	METTL6	methyltransferase like 6 [Source:NCBI gene;Acc:100517369]	GO:0002946(tRNA C5-cytosine methylation);GO:0008168(methyltransferase activity);GO:0016428(tRNA (cytosine-5-)-methyltransferase activity);GO:0016740(transferase activity);GO:0032259(methylation)	NA	2e-23	1	270,	0	-2.64	0.000158489	0.935	5' UTR	13	2638389	2654862	16474	2
chr14	72335965	72336174	210	ENSSSCG00000010252	ENSSSCT00000058821	protein_coding	53949	HKDC1	hexokinase domain containing 1 [Source:NCBI gene;Acc:100153520]	GO:0000166(nucleotide binding);GO:0001678(cellular glucose homeostasis);GO:0004340(glucokinase activity);GO:0004396(hexokinase activity);GO:0005524(ATP binding);GO:0005536(glucose binding);GO:0005739(mitochondrion);GO:0005829(cytosol);GO:0005975(carbohydrate metabolic process);GO:0006096(glycolytic process);GO:0008865(fructokinase activity);GO:0016301(kinase activity);GO:0016310(phosphorylation);…	00010(Glycolysis / Gluconeogenesis);00051(Fructose and mannose metabolism);00052(Galactose metabolism);00500(Starch and sucrose metabolism);00520(Amino sugar and nucleotide sugar metabolism);00524(Neomycin, kanamycin and gentamicin biosynthesis);04066(HIF-1 signaling pathway);04910(Insulin signaling pathway);04930(Type II diabetes mellitus);04973(Carbohydrate digestion and absorption);05230(Centr…	1.4e-06	1	210,	0	-1.5	0.00457088	0.935	3' UTR	14	72282016	72336533	54518	1
chr3	40296042	40296191	150	ENSSSCG00000008026	ENSSSCT00000008795	protein_coding	60	CRAMP1	cramped chromatin regulator homolog 1 [Source:NCBI gene;Acc:100522247]	GO:0003682(chromatin binding);GO:0005634(nucleus)	NA	0.001	1	150,	0	-2.43	0.000288403	0.932	Exon (ENSSSCT00000008795/ENSSSCG00000008026, exon 1 of 19)	3	40257190	40296251	39062	2
chr5	42273160	42273579	420	ENSSSCG00000030616	ENSSSCT00000032100	protein_coding	24616	RESF1	retroelement silencing factor 1 [Source:NCBI gene;Acc:100511327]	NA	NA	0.00048	1	420,	0	-0.953	0.0269153	0.93	Exon (ENSSSCT00000032100/ENSSSCG00000030616, exon 3 of 5)	5	42263402	42298195	34794	2
chr1	82988380	82988560	181	ENSSSCG00000004454	ENSSSCT00000047131	protein_coding	193416	ME1	malic enzyme 1 [Source:NCBI gene;Acc:397538]	GO:0004470(malic enzyme activity);GO:0004471(malate dehydrogenase (decarboxylating) (NAD+) activity);GO:0004473(malate dehydrogenase (decarboxylating) (NADP+) activity);GO:0005739(mitochondrion);GO:0006090(pyruvate metabolic process);GO:0006108(malate metabolic process);GO:0016491(oxidoreductase activity);GO:0030145(manganese ion binding);GO:0046872(metal ion binding);GO:0051262(protein tetrameri…	00620(Pyruvate metabolism)	5e-29	1	181,	0	-4.4	1.14815e-06	0.928	3' UTR	1	82794964	82988446	193483	1
chr6	55347803	55348042	240	ENSSSCG00000029960	ENSSSCT00000061379	protein_coding	41560	LRRC4B	leucine rich repeat containing 4B [Source:NCBI gene;Acc:106510573]	GO:0005102(signaling receptor binding);GO:0005515(protein binding);GO:0016020(membrane);GO:0016021(integral component of membrane);GO:0044300(cerebellar mossy fiber);GO:0051965(positive regulation of synapse assembly)	04514(Cell adhesion molecules (CAMs))	8.5e-06	1	240,	0	-1.03	0.0213796	0.928	Exon (ENSSSCT00000061379/ENSSSCG00000029960, exon 3 of 3)	6	55346908	55389602	42695	2
chr12	24850289	24850613	325	ENSSSCG00000017539	ENSSSCT00000019093	protein_coding	1474	HOXB6	homeobox B6 [Source:NCBI gene;Acc:100627849]	GO:0000980(RNA polymerase II distal enhancer sequence-specific DNA binding);GO:0003677(DNA binding);GO:0003700(DNA-binding transcription factor activity);GO:0005634(nucleus);GO:0006355(regulation of transcription, DNA-templated);GO:0007275(multicellular organism development);GO:0009952(anterior/posterior pattern specification);GO:0034101(erythrocyte homeostasis);GO:0043565(sequence-specific DNA b…	NA	1.7e-07	1	325,	0	-0.858	0.0380189	0.927	3' UTR	12	24850260	24852087	1828	2
chr2	140469405	140469794	390	ENSSSCG00000014336	ENSSSCT00000015660	protein_coding	27914	EGR1	early growth response 1 [Source:NCBI gene;Acc:100520726]	GO:0000122(negative regulation of transcription by RNA polymerase II);GO:0000976(transcription regulatory region sequence-specific DNA binding);GO:0000977(RNA polymerase II regulatory region sequence-specific DNA binding);GO:0000981(DNA-binding transcription factor activity, RNA polymerase II-specific);GO:0001228(DNA-binding transcription activator activity, RNA polymerase II-specific);GO:0001666…	04371(Apelin signaling pathway);04912(GnRH signaling pathway);04928(Parathyroid hormone synthesis, secretion and action);04933(AGE-RAGE signaling pathway in diabetic complications);05020(Prion diseases);05166(Human T-cell leukemia virus 1 infection)	1e-26	1	390,	0	-1.91	0.00131826	0.924	3' UTR	2	140441491	140471827	30337	1
chr14	106656968	106657297	330	ENSSSCG00000010489	ENSSSCT00000011477	protein_coding	1923	ENSSSCG00000010489	ATM interactor [Source:NCBI gene;Acc:102166602]	GO:0003676(nucleic acid binding)	NA	2e-78	1	330,	0	-1.04	0.0199526	0.922	Exon (ENSSSCT00000011477/ENSSSCG00000010489, exon 2 of 2)	14	106656759	106659220	2462	2
chr17	61614751	61615020	270	ENSSSCG00000037369	ENSSSCT00000041650	protein_coding	16503	MTG2	mitochondrial ribosome associated GTPase 2 [Source:NCBI gene;Acc:110257479]	GO:0000287(magnesium ion binding);GO:0003924(GTPase activity);GO:0005525(GTP binding);GO:0005743(mitochondrial inner membrane);GO:0005759(mitochondrial matrix);GO:0005761(mitochondrial ribosome);GO:0044065(regulation of respiratory system process);GO:0070129(regulation of mitochondrial translation)	NA	1.6e-21	1	270,	0	-0.871	0.0363078	0.921	3' UTR	17	61598248	61617773	19526	1
chr15	55491343	55491943	601	ENSSSCG00000015850	ENSSSCT00000054221	protein_coding	875	DUSP4	dual specificity phosphatase 4 [Source:NCBI gene;Acc:100514374]	GO:0000188(inactivation of MAPK activity);GO:0004721(phosphoprotein phosphatase activity);GO:0004725(protein tyrosine phosphatase activity);GO:0005634(nucleus);GO:0005654(nucleoplasm);GO:0005737(cytoplasm);GO:0006470(protein dephosphorylation);GO:0008138(protein tyrosine/serine/threonine phosphatase activity);GO:0008330(protein tyrosine/threonine phosphatase activity);GO:0016311(dephosphorylation…	04010(MAPK signaling pathway)	7.9e-45	1	601,	0	-5.61	4.7863e-08	0.919	5' UTR	15	55490468	55504752	14285	1
chr12	1603868	1604837	970	ENSSSCG00000017141	ENSSSCT00000018660	protein_coding	30340	AATK	apoptosis associated tyrosine kinase [Source:NCBI gene;Acc:100627757]	GO:0004672(protein kinase activity);GO:0005524(ATP binding);GO:0006468(protein phosphorylation)	NA	4e-36	2	50,520,	0,450	-0.884	0.0346737	0.919	3' UTR	12	1573528	1605551	32024	1
chr13	21974609	21974909	301	ENSSSCG00000011239	ENSSSCT00000012306	protein_coding	33023	TRANK1	tetratricopeptide repeat and ankyrin repeat containing 1 [Source:NCBI gene;Acc:102163142]	GO:0005515(protein binding)	NA	7.9e-50	1	301,	0	-1.51	0.00446684	0.917	Exon (ENSSSCT00000012306/ENSSSCG00000011239, exon 14 of 25)	13	21941586	22021791	80206	1
chr13	2654580	2654849	270	ENSSSCG00000011190	ENSSSCT00000012255	protein_coding	13	METTL6	methyltransferase like 6 [Source:NCBI gene;Acc:100517369]	GO:0002946(tRNA C5-cytosine methylation);GO:0008168(methyltransferase activity);GO:0016428(tRNA (cytosine-5-)-methyltransferase activity);GO:0016740(transferase activity);GO:0032259(methylation)	NA	1.6e-23	1	270,	0	-2.83	9.33254e-05	0.916	5' UTR	13	2638389	2654862	16474	2
chr4	37892782	37893347	566	ENSSSCG00000006073	ENSSSCT00000006664	protein_coding	4587	OSR2	odd-skipped related transciption factor 2 [Source:NCBI gene;Acc:100155180]	GO:0000122(negative regulation of transcription by RNA polymerase II);GO:0000977(RNA polymerase II regulatory region sequence-specific DNA binding);GO:0001228(DNA-binding transcription activator activity, RNA polymerase II-specific);GO:0001655(urogenital system development);GO:0001656(metanephros development);GO:0001823(mesonephros development);GO:0002062(chondrocyte differentiation);GO:0003676(n…	NA	1.6e-71	1	566,	0	-1.85	0.00158489	0.916	Exon (ENSSSCT00000006664/ENSSSCG00000006073, exon 2 of 4)	4	37890211	37897934	7724	2
chr3	39295693	39295902	210	ENSSSCG00000008061	ENSSSCT00000008834	protein_coding	2033	ELOB	elongin B [Source:NCBI gene;Acc:100519651]	GO:0005515(protein binding);GO:0006368(transcription elongation from RNA polymerase II promoter);GO:0030891(VCB complex);GO:0031462(Cul2-RING ubiquitin ligase complex);GO:0031466(Cul5-RING ubiquitin ligase complex);GO:0031625(ubiquitin protein ligase binding);GO:0070449(elongin complex)	04066(HIF-1 signaling pathway);04120(Ubiquitin mediated proteolysis);05170(Human immunodeficiency virus 1 infection);05200(Pathways in cancer);05211(Renal cell carcinoma)	2.5e-12	1	210,	0	-2.19	0.00057544	0.914	3' UTR	3	39294061	39297935	3875	2
chr4	463221	463310	90	ENSSSCG00000005917	ENSSSCT00000044691	protein_coding	23164	HSF1	heat shock transcription factor 1 [Source:NCBI gene;Acc:100511321]	GO:0000122(negative regulation of transcription by RNA polymerase II);GO:0000165(MAPK cascade);GO:0000776(kinetochore);GO:0000978(RNA polymerase II proximal promoter sequence-specific DNA binding);GO:0001162(RNA polymerase II intronic transcription regulatory region sequence-specific DNA binding);GO:0001227(DNA-binding transcription repressor activity, RNA polymerase II-specific);GO:0001701(in ut…	05134(Legionellosis)	0.00095	1	90,	0	-0.884	0.0346737	0.914	3' UTR	4	461559	486474	24916	2
chr9	127278545	127279567	1023	ENSSSCG00000035595	ENSSSCT00000036953	protein_coding	427968	HMCN1	hemicentin 1 [Source:NCBI gene;Acc:102166693]	GO:0005509(calcium ion binding);GO:0005576(extracellular region);GO:0005604(basement membrane);GO:0005938(cell cortex);GO:0009617(response to bacterium);GO:0030054(cell junction)	NA	3.2e-33	3	153,171,7,	0,710,1016	-2.09	0.000776247	0.904	Exon (ENSSSCT00000036953/ENSSSCG00000035595, exon 87 of 107)	9	126850577	127341646	491070	1
chr2	7094538	7094731	194	ENSSSCG00000013005	ENSSSCT00000014216	protein_coding	0	VPS51	VPS51, GARP complex subunit [Source:NCBI gene;Acc:100518951]	GO:0000938(GARP complex);GO:0005730(nucleolus);GO:0005794(Golgi apparatus);GO:0005802(trans-Golgi network);GO:0005829(cytosol);GO:0006914(autophagy);GO:0007030(Golgi organization);GO:0007041(lysosomal transport);GO:0016020(membrane);GO:0032456(endocytic recycling);GO:0042147(retrograde transport, endosome to Golgi);GO:0043231(intracellular membrane-bounded organelle);GO:0048193(Golgi vesicle tran…	NA	9.3e-05	2	15,165,	0,29	-1.56	0.00380189	0.895	5' UTR	2	7081609	7094552	12944	2
chr15	139957106	139957315	210	ENSSSCG00000016379	ENSSSCT00000049491	protein_coding	67054	HDLBP	high density lipoprotein binding protein [Source:NCBI gene;Acc:100233187]	GO:0003676(nucleic acid binding);GO:0003723(RNA binding);GO:0005829(cytosol)	NA	5e-22	1	210,	0	-1.36	0.00707946	0.893	3' UTR	15	139954951	140024369	69419	2
chr12	19265590	19265739	150	ENSSSCG00000017367	ENSSSCT00000064501	protein_coding	26210	MPP2	membrane palmitoylated protein 2 [Source:NCBI gene;Acc:100515505]	GO:0005515(protein binding);GO:0032590(dendrite membrane);GO:0043197(dendritic spine);GO:0043198(dendritic shaft);GO:0044325(ion channel binding);GO:0060079(excitatory postsynaptic potential);GO:0060291(long-term synaptic potentiation);GO:0098685(Schaffer collateral - CA1 synapse);GO:0098919(structural constituent of postsynaptic density);GO:0098978(glutamatergic synapse);GO:0099031(anchored comp…	NA	7.9e-11	1	150,	0	-1.24	0.0104713	0.891	3' UTR	12	19239380	19269755	30376	1
chr11	12267672	12267941	270	ENSSSCG00000026164	ENSSSCT00000052137	protein_coding	41736	ENSSSCG00000026164	spermatogenesis- and oogenesis-specific basic helix-loop-helix-containing protein 2 [Source:NCBI gene;Acc:100624094]	GO:0001228(DNA-binding transcription activator activity, RNA polymerase II-specific);GO:0005634(nucleus);GO:0006355(regulation of transcription, DNA-templated);GO:0007283(spermatogenesis);GO:0030154(cell differentiation);GO:0045944(positive regulation of transcription by RNA polymerase II);GO:0046983(protein dimerization activity);GO:0048477(oogenesis)	NA	6.9e-07	1	270,	0	-1.16	0.0138038	0.889	5' UTR	11	12203100	12309677	106578	2
chr11	12267673	12267942	270	ENSSSCG00000026164	ENSSSCT00000052137	protein_coding	41735	ENSSSCG00000026164	spermatogenesis- and oogenesis-specific basic helix-loop-helix-containing protein 2 [Source:NCBI gene;Acc:100624094]	GO:0001228(DNA-binding transcription activator activity, RNA polymerase II-specific);GO:0005634(nucleus);GO:0006355(regulation of transcription, DNA-templated);GO:0007283(spermatogenesis);GO:0030154(cell differentiation);GO:0045944(positive regulation of transcription by RNA polymerase II);GO:0046983(protein dimerization activity);GO:0048477(oogenesis)	NA	4.4e-07	1	270,	0	-1.16	0.0134896	0.888	5' UTR	11	12203100	12309677	106578	2
chr2	25590626	25591464	839	ENSSSCG00000028338	ENSSSCT00000063373	protein_coding	76433	PAMR1	peptidase domain containing associated with muscle regeneration 1 [Source:NCBI gene;Acc:100626770]	GO:0004252(serine-type endopeptidase activity);GO:0005509(calcium ion binding);GO:0006508(proteolysis)	NA	1e-17	1	839,	0	-1.01	0.0223872	0.887	3' UTR	2	25514193	25591614	77422	1
chr10	25207886	25208065	180	ENSSSCG00000011171	ENSSSCT00000051213	protein_coding	5554	CTSV	cathepsin V [Source:NCBI gene;Acc:396926]	GO:0004175(endopeptidase activity);GO:0004197(cysteine-type endopeptidase activity);GO:0005615(extracellular space);GO:0005764(lysosome);GO:0006508(proteolysis);GO:0008233(peptidase activity);GO:0008234(cysteine-type peptidase activity);GO:0016787(hydrolase activity);GO:0051603(proteolysis involved in cellular protein catabolic process)	04140(Autophagy - animal);04142(Lysosome);04145(Phagosome);04210(Apoptosis);04612(Antigen processing and presentation);05205(Proteoglycans in cancer);05323(Rheumatoid arthritis);05418(Fluid shear stress and atherosclerosis)	2.5e-16	1	180,	0	-1.33	0.00776247	0.88	3' UTR	10	25202332	25208063	5732	1
chr6	13677442	13682168	4727	ENSSSCG00000040037	ENSSSCT00000038755	protein_coding	0	MTSS1L	MTSS1L, I-BAR domain containing [Source:NCBI gene;Acc:100513016]	GO:0001726(ruffle);GO:0003779(actin binding);GO:0003785(actin monomer binding);GO:0005096(GTPase activator activity);GO:0005546(phosphatidylinositol-4,5-bisphosphate binding);GO:0005886(plasma membrane);GO:0007009(plasma membrane organization);GO:0030027(lamellipodium);GO:0030864(cortical actin cytoskeleton);GO:0032587(ruffle membrane);GO:0036120(cellular response to platelet-derived growth facto…	NA	3.2e-20	2	267,33,	0,4694	-1.23	0.0107152	0.877	Exon (ENSSSCT00000038755/ENSSSCG00000040037, exon 1 of 14)	6	13659346	13677708	18363	2
chr13	207197543	207198022	480	ENSSSCG00000024500	ENSSSCT00000046647	protein_coding	6805	ENSSSCG00000024500	cilia and flagella associated protein 410 [Source:NCBI gene;Acc:100621858]	GO:0005515(protein binding);GO:0005737(cytoplasm);GO:0005929(cilium);GO:0007010(cytoskeleton organization);GO:0007224(smoothened signaling pathway);GO:0031514(motile cilium);GO:0032391(photoreceptor connecting cilium);GO:0036064(ciliary basal body);GO:0044458(motile cilium assembly);GO:0060271(cilium assembly);GO:0060294(cilium movement involved in cell motility)	NA	7.9e-17	1	480,	0	-2.54	0.000213796	0.876	3' UTR	13	207195537	207204827	9291	2
chr13	204600455	204600574	120	ENSSSCG00000012074	ENSSSCT00000013206	protein_coding	150	ENSSSCG00000012074	beta-secretase 2 [Source:NCBI gene;Acc:100517374]	GO:0001540(amyloid-beta binding);GO:0004190(aspartic-type endopeptidase activity);GO:0005768(endosome);GO:0005794(Golgi apparatus);GO:0005802(trans-Golgi network);GO:0006508(proteolysis);GO:0006509(membrane protein ectodomain proteolysis);GO:0008233(peptidase activity);GO:0016020(membrane);GO:0016021(integral component of membrane);GO:0016787(hydrolase activity);GO:0030163(protein catabolic proce…	05010(Alzheimer disease)	1.7e-05	1	120,	0	-0.891	0.0338844	0.872	5' UTR	13	204600305	204696337	96033	1
chr6	63841728	63842027	300	ENSSSCG00000003353	ENSSSCT00000053130	protein_coding	150	SLC35E2B	solute carrier family 35 member E2B [Source:NCBI gene;Acc:100511758]	GO:0001835(blastocyst hatching);GO:0005794(Golgi apparatus);GO:0015165(pyrimidine nucleotide-sugar transmembrane transporter activity);GO:0015297(antiporter activity);GO:0016020(membrane);GO:0016021(integral component of membrane);GO:0022857(transmembrane transporter activity);GO:0055085(transmembrane transport);GO:0090481(pyrimidine nucleotide-sugar transmembrane transport)	NA	2.8e-07	1	300,	0	-0.995	0.0234423	0.869	5' UTR	6	63820071	63842177	22107	2
chr1	268616034	268616213	180	ENSSSCG00000022295	ENSSSCT00000026071	protein_coding	0	ENSSSCG00000022295	chromosome 1 C9orf16 homolog [Source:NCBI gene;Acc:100152322]	NA	NA	2.5e-28	1	180,	0	-1.02	0.0218776	0.864	5' UTR	1	268616034	268619637	3604	1
chr4	983207	983536	330	ENSSSCG00000031825	ENSSSCT00000049946	protein_coding	0	NAPRT	nicotinate phosphoribosyltransferase [Source:NCBI gene;Acc:403161]	GO:0003824(catalytic activity);GO:0004514(nicotinate-nucleotide diphosphorylase (carboxylating) activity);GO:0004516(nicotinate phosphoribosyltransferase activity);GO:0005829(cytosol);GO:0006979(response to oxidative stress);GO:0009435(NAD biosynthetic process);GO:0016740(transferase activity);GO:0016757(transferase activity, transferring glycosyl groups);GO:0016874(ligase activity);GO:0019358(ni…	00760(Nicotinate and nicotinamide metabolism)	7.9e-28	1	330,	0	-2.84	8.91251e-05	0.863	5' UTR	4	983380	988635	5256	1
chr13	192406350	192406470	121	ENSSSCG00000027594	ENSSSCT00000062487	protein_coding	29469	USP16	ubiquitin specific peptidase 16 [Source:NCBI gene;Acc:100623735]	GO:0000278(mitotic cell cycle);GO:0003713(transcription coactivator activity);GO:0004197(cysteine-type endopeptidase activity);GO:0004843(thiol-dependent ubiquitin-specific protease activity);GO:0005634(nucleus);GO:0006325(chromatin organization);GO:0006357(regulation of transcription by RNA polymerase II);GO:0006508(proteolysis);GO:0006511(ubiquitin-dependent protein catabolic process);GO:000697…	NA	2.3e-08	1	121,	0	-0.786	0.0489779	0.86	3' UTR	13	192376881	192406467	29587	1
chr18	50393775	50394491	717	ENSSSCG00000016733	ENSSSCT00000026754	protein_coding	8799	NACAD	NAC alpha domain containing [Source:NCBI gene;Acc:100511728]	GO:0005854(nascent polypeptide-associated complex)	NA	6.3e-15	1	717,	0	-0.917	0.030903	0.857	3' UTR	18	50384976	50399855	14880	1
chr3	56277530	56277710	181	ENSSSCG00000008192	ENSSSCT00000058227	protein_coding	389	TMEM131	transmembrane protein 131 [Source:NCBI gene;Acc:100511075]	GO:0016020(membrane);GO:0016021(integral component of membrane)	NA	9.5e-07	1	181,	0	-2.06	0.000851138	0.856	5' UTR	3	56277141	56470257	193117	1
chr3	38595254	38595434	181	ENSSSCG00000007952	ENSSSCT00000063217	protein_coding	58583	TRAP1	TNF receptor associated protein 1 [Source:NCBI gene;Acc:100515536]	GO:0005524(ATP binding);GO:0005654(nucleoplasm);GO:0005739(mitochondrion);GO:0005743(mitochondrial inner membrane);GO:0005759(mitochondrial matrix);GO:0006457(protein folding);GO:0009386(translational attenuation);GO:0019901(protein kinase binding);GO:0051082(unfolded protein binding);GO:1901856(negative regulation of cellular respiration)	NA	0.0002	1	181,	0	-1.97	0.00109648	0.856	3' UTR	3	38536671	38603473	66803	1
chr3	8491856	8492126	271	ENSSSCG00000007664	ENSSSCT00000008404	protein_coding	23911	AGFG2	ArfGAP with FG repeats 2 [Source:NCBI gene;Acc:100514569]	GO:0005096(GTPase activator activity);GO:0043547(positive regulation of GTPase activity);GO:0046872(metal ion binding)	NA	2e-64	1	271,	0	-3.99	3.54813e-06	0.853	3' UTR	3	8467945	8494490	26546	1
chr18	55760991	55761141	151	ENSSSCG00000034873	ENSSSCT00000044533	protein_coding	13801	ENSSSCG00000034873	KRAB-A domain containing 1 [Source:NCBI gene;Acc:102162331]	NA	NA	4e-20	1	151,	0	-1.82	0.0017378	0.852	3' UTR	18	55747190	55762963	15774	1
chr17	48120509	48120689	181	ENSSSCG00000007433	ENSSSCT00000054570	protein_coding	0	PCIF1	PDX1 C-terminal inhibiting factor 1 [Source:NCBI gene;Acc:100153535]	GO:0005515(protein binding);GO:0005634(nucleus);GO:0005654(nucleoplasm);GO:0010923(negative regulation of phosphatase activity);GO:0015630(microtubule cytoskeleton);GO:0016422(mRNA (2'-O-methyladenosine-N6-)-methyltransferase activity);GO:0045171(intercellular bridge);GO:0045727(positive regulation of translation);GO:0080009(mRNA methylation);GO:0099122(RNA polymerase II C-terminal domain binding…	NA	3.2e-20	1	181,	0	-3.07	4.67735e-05	0.85	5' UTR	17	48120607	48131895	11289	1
chr13	77323679	77325723	2045	ENSSSCG00000011652	ENSSSCT00000012756	protein_coding	537772	STAG1	stromal antigen 1 [Source:NCBI gene;Acc:100525610]	GO:0000785(chromatin);GO:0001228(DNA-binding transcription activator activity, RNA polymerase II-specific);GO:0003682(chromatin binding);GO:0005634(nucleus);GO:0005654(nucleoplasm);GO:0007062(sister chromatid cohesion);GO:0008278(cohesin complex);GO:0016021(integral component of membrane);GO:0016363(nuclear matrix);GO:0016604(nuclear body);GO:0045944(positive regulation of transcription by RNA po…	04110(Cell cycle)	3.2e-59	3	213,81,7,	0,294,2038	-4.07	2.75423e-06	0.845	3' UTR	13	77321880	77863495	541616	2
chr4	112700234	112703495	3262	ENSSSCG00000006853	ENSSSCT00000007506	protein_coding	0	PRMT6	protein arginine methyltransferase 6 [Source:NCBI gene;Acc:100156688]	GO:0000122(negative regulation of transcription by RNA polymerase II);GO:0003682(chromatin binding);GO:0005634(nucleus);GO:0005730(nucleolus);GO:0006479(protein methylation);GO:0008168(methyltransferase activity);GO:0008469(histone-arginine N-methyltransferase activity);GO:0016274(protein-arginine N-methyltransferase activity);GO:0016571(histone methylation);GO:0016740(transferase activity);GO:00…	NA	5e-85	2	2,1156,	0,2106	-6.22	9.77237e-09	0.84	5' UTR	4	112699849	112703495	3647	2
chr12	2089297	2089733	437	ENSSSCG00000030277	ENSSSCT00000018665	protein_coding	0	ENDOV	endonuclease V [Source:HGNC Symbol;Acc:HGNC:26640]	GO:0003677(DNA binding);GO:0003727(single-stranded RNA binding);GO:0004519(endonuclease activity);GO:0005730(nucleolus);GO:0005737(cytoplasm);GO:0006281(DNA repair);GO:0016891(endoribonuclease activity, producing 5'-phosphomonoesters);GO:0090305(nucleic acid phosphodiester bond hydrolysis);GO:0090502(RNA phosphodiester bond hydrolysis, endonucleolytic)	NA	7.9e-15	2	68,82,	0,355	-0.982	0.0245471	0.84	5' UTR	12	2079914	2089733	9820	2
chr7	31281667	31281757	91	ENSSSCG00000001539	ENSSSCT00000058985	protein_coding	59180	PPARD	peroxisome proliferator activated receptor delta [Source:NCBI gene;Acc:397297]	GO:0000122(negative regulation of transcription by RNA polymerase II);GO:0000790(nuclear chromatin);GO:0000976(transcription regulatory region sequence-specific DNA binding);GO:0000977(RNA polymerase II regulatory region sequence-specific DNA binding);GO:0000981(DNA-binding transcription factor activity, RNA polymerase II-specific);GO:0001103(RNA polymerase II repressing transcription factor bind…	03320(PPAR signaling pathway);04310(Wnt signaling pathway);05200(Pathways in cancer);05221(Acute myeloid leukemia)	0.00043	1	91,	0	-2.17	0.00060256	0.838	5' UTR	7	31222487	31297939	75453	1
chr14	51354866	51355285	420	ENSSSCG00000010131	ENSSSCT00000050511	protein_coding	29806	TXNRD2	thioredoxin reductase 2 [Source:NCBI gene;Acc:100156736]	GO:0004791(thioredoxin-disulfide reductase activity);GO:0005623(cell);GO:0005737(cytoplasm);GO:0005739(mitochondrion);GO:0005829(cytosol);GO:0009055(electron transfer activity);GO:0016491(oxidoreductase activity);GO:0016668(oxidoreductase activity, acting on a sulfur group of donors, NAD(P) as acceptor);GO:0022900(electron transport chain);GO:0045454(cell redox homeostasis);GO:0050660(flavin aden…	00450(Selenocompound metabolism);05200(Pathways in cancer);05225(Hepatocellular carcinoma)	1e-159	1	420,	0	-2.34	0.000371535	0.833	3' UTR	14	51354178	51385091	30914	2
chr3	81025157	81025276	120	ENSSSCG00000008389	ENSSSCT00000054449	protein_coding	33	PAPOLG	poly(A) polymerase gamma [Source:NCBI gene;Acc:100523547]	GO:0003723(RNA binding);GO:0004652(polynucleotide adenylyltransferase activity);GO:0005634(nucleus);GO:0005654(nucleoplasm);GO:0005829(cytosol);GO:0006378(mRNA polyadenylation);GO:0016604(nuclear body);GO:0016779(nucleotidyltransferase activity);GO:0031123(RNA 3'-end processing);GO:0043631(RNA polyadenylation);GO:0046872(metal ion binding)	03015(mRNA surveillance pathway)	0.0013	1	120,	0	-1.13	0.0151356	0.833	5' UTR	3	80989887	81025309	35423	2
chr2	101229503	101233371	3869	ENSSSCG00000014161	ENSSSCT00000015470	protein_coding	59111	ENSSSCG00000014161	KIAA0825 ortholog [Source:NCBI gene;Acc:106509502]	NA	NA	0	2	627,120,	0,3749	-6.76	2.45471e-09	0.829	Exon (ENSSSCT00000015470/ENSSSCG00000014161, exon 4 of 20)	2	100937214	101292482	355269	2
chr2	7802382	7802652	271	ENSSSCG00000013029	ENSSSCT00000060334	protein_coding	419	TRMT112	tRNA methyltransferase subunit 11-2 [Source:NCBI gene;Acc:100520885]	GO:0005654(nucleoplasm);GO:0008276(protein methyltransferase activity);GO:0016435(rRNA (guanine) methyltransferase activity);GO:0018364(peptidyl-glutamine methylation);GO:0030488(tRNA methylation);GO:0032991(protein-containing complex);GO:0046982(protein heterodimerization activity);GO:0048471(perinuclear region of cytoplasm);GO:0070476(rRNA (guanine-N7)-methylation);GO:2000234(positive regulatio…	NA	6.3e-28	1	271,	0	-2.02	0.000954993	0.828	5' UTR	2	7801963	7805829	3867	1
chr1	128634786	128635056	271	ENSSSCG00000004718	ENSSSCT00000005210	protein_coding	145104	TTBK2	tau tubulin kinase 2 [Source:NCBI gene;Acc:100511488]	GO:0000226(microtubule cytoskeleton organization);GO:0004672(protein kinase activity);GO:0004674(protein serine/threonine kinase activity);GO:0005524(ATP binding);GO:0005634(nucleus);GO:0005737(cytoplasm);GO:0005814(centriole);GO:0005829(cytosol);GO:0006468(protein phosphorylation);GO:0007026(negative regulation of microtubule depolymerization);GO:0018105(peptidyl-serine phosphorylation);GO:00181…	NA	1.6e-27	1	271,	0	-1.52	0.0042658	0.828	3' UTR	1	128489682	128635504	145823	1
chrX	125025863	125026521	659	ENSSSCG00000025108	ENSSSCT00000051087	protein_coding	14797	G6PD	glucose-6-phosphate dehydrogenase [Source:NCBI gene;Acc:100622986]	GO:0004345(glucose-6-phosphate dehydrogenase activity);GO:0005536(glucose binding);GO:0005737(cytoplasm);GO:0005829(cytosol);GO:0005975(carbohydrate metabolic process);GO:0006006(glucose metabolic process);GO:0006098(pentose-phosphate shunt);GO:0006695(cholesterol biosynthetic process);GO:0006739(NADP metabolic process);GO:0006740(NADPH regeneration);GO:0006749(glutathione metabolic process);GO:0…	00030(Pentose phosphate pathway);00480(Glutathione metabolism);05230(Central carbon metabolism in cancer)	1.6e-39	1	659,	0	-2.02	0.000954993	0.823	3' UTR	19	125025564	125041318	15755	2
chr12	52777513	52778082	570	ENSSSCG00000021258	ENSSSCT00000022875	protein_coding	120	ENSSSCG00000021258	NA	GO:0016020(membrane);GO:0016021(integral component of membrane)	NA	2.5e-78	1	570,	0	-0.897	0.0331131	0.823	Exon (ENSSSCT00000022875/ENSSSCG00000021258, exon 1 of 1)	12	52777393	52778412	1020	1
chr6	2583374	2583733	360	ENSSSCG00000002660	ENSSSCT00000060531	protein_coding	22162	MTHFSD	methenyltetrahydrofolate synthetase domain containing [Source:NCBI gene;Acc:100511815]	GO:0003676(nucleic acid binding);GO:0003723(RNA binding);GO:0005737(cytoplasm)	NA	6.3e-82	1	360,	0	-2.22	0.000524807	0.82	3' UTR	6	2561212	2586607	25396	1
chr4	41763428	41763548	121	ENSSSCG00000034321	ENSSSCT00000048692	protein_coding	15755	TP53INP1	tumor protein p53 inducible nuclear protein 1 [Source:NCBI gene;Acc:100157451]	GO:0005634(nucleus);GO:0005776(autophagosome);GO:0005829(cytosol);GO:0006355(regulation of transcription, DNA-templated);GO:0007050(cell cycle arrest);GO:0008285(negative regulation of cell population proliferation);GO:0009408(response to heat);GO:0010506(regulation of autophagy);GO:0010508(positive regulation of autophagy);GO:0010628(positive regulation of gene expression);GO:0010629(negative re…	NA	3.2e-15	1	121,	0	-2.49	0.000245471	0.819	3' UTR	4	41747673	41766688	19016	1
chr4	123389741	123390010	270	ENSSSCG00000037549	ENSSSCT00000061853	protein_coding	18548	GCLM	glutamate-cysteine ligase modifier subunit [Source:NCBI gene;Acc:100153977]	GO:0004357(glutamate-cysteine ligase activity);GO:0006534(cysteine metabolic process);GO:0006536(glutamate metabolic process);GO:0006749(glutathione metabolic process);GO:0006750(glutathione biosynthetic process);GO:0006979(response to oxidative stress);GO:0008637(apoptotic mitochondrial changes);GO:0017109(glutamate-cysteine ligase complex);GO:0035226(glutamate-cysteine ligase catalytic subunit …	00270(Cysteine and methionine metabolism);00480(Glutathione metabolism);04216(Ferroptosis)	4e-22	1	270,	0	-1.39	0.00645654	0.819	3' UTR	4	123371193	123390129	18937	1
chr2	5005928	5006288	361	ENSSSCG00000032003	ENSSSCT00000062862	protein_coding	3245	ENSSSCG00000032003	glutathione S-transferase P-like [Source:NCBI gene;Acc:100739163]	GO:0004364(glutathione transferase activity);GO:0005515(protein binding);GO:0016740(transferase activity)	00480(Glutathione metabolism);00980(Metabolism of xenobiotics by cytochrome P450);00982(Drug metabolism - cytochrome P450);00983(Drug metabolism - other enzymes);01524(Platinum drug resistance);05200(Pathways in cancer);05204(Chemical carcinogenesis);05225(Hepatocellular carcinoma);05418(Fluid shear stress and atherosclerosis)	1e-85	1	361,	0	-3.09	4.46684e-05	0.818	3' UTR	2	4973917	5009533	35617	2
chr6	81296973	81304463	7491	ENSSSCG00000032674	ENSSSCT00000045980	protein_coding	118	TCEA3	transcription elongation factor A3 [Source:NCBI gene;Acc:100624383]	GO:0003676(nucleic acid binding);GO:0005634(nucleus);GO:0006351(transcription, DNA-templated);GO:0006355(regulation of transcription, DNA-templated);GO:0008270(zinc ion binding);GO:0046872(metal ion binding)	NA	1.6e-26	4	44,106,63,54,	0,511,1744,7437	-6.26	8.91251e-09	0.813	Exon (ENSSSCT00000045980/ENSSSCG00000032674, exon 1 of 11)	6	81268514	81304581	36068	2
chr1	11648756	11649326	571	ENSSSCG00000004065	ENSSSCT00000057926	protein_coding	33826	TIAM2	T cell lymphoma invasion and metastasis 2 [Source:NCBI gene;Acc:100155014]	GO:0005085(guanyl-nucleotide exchange factor activity);GO:0005089(Rho guanyl-nucleotide exchange factor activity);GO:0005096(GTPase activator activity);GO:0005515(protein binding);GO:0005737(cytoplasm);GO:0007165(signal transduction);GO:0016020(membrane);GO:0035023(regulation of Rho protein signal transduction);GO:0035556(intracellular signal transduction);GO:0043547(positive regulation of GTPase…	NA	1e-155	1	571,	0	-1.75	0.0020893	0.813	3' UTR	1	11648507	11683152	34646	2
chr18	9126496	9126676	181	ENSSSCG00000016494	ENSSSCT00000055445	protein_coding	168246	BRAF	B-Raf proto-oncogene, serine/threonine kinase [Source:NCBI gene;Acc:100514612]	GO:0000165(MAPK cascade);GO:0000166(nucleotide binding);GO:0002318(myeloid progenitor cell differentiation);GO:0004672(protein kinase activity);GO:0004674(protein serine/threonine kinase activity);GO:0005524(ATP binding);GO:0005737(cytoplasm);GO:0005739(mitochondrion);GO:0005829(cytosol);GO:0005886(plasma membrane);GO:0006468(protein phosphorylation);GO:0007165(signal transduction);GO:0008542(vis…	01521(EGFR tyrosine kinase inhibitor resistance);01522(Endocrine resistance);04010(MAPK signaling pathway);04012(ErbB signaling pathway);04015(Rap1 signaling pathway);04024(cAMP signaling pathway);04062(Chemokine signaling pathway);04068(FoxO signaling pathway);04150(mTOR signaling pathway);04270(Vascular smooth muscle contraction);04510(Focal adhesion);04650(Natural killer cell mediated cytotoxi…	4.7e-07	1	181,	0	-1.4	0.00630957	0.813	3' UTR	18	8958250	9132553	174304	1
chr13	22651076	22651345	270	ENSSSCG00000011245	ENSSSCT00000012312	protein_coding	352578	ITGA9	integrin subunit alpha 9 [Source:NCBI gene;Acc:100626707]	GO:0007155(cell adhesion);GO:0007229(integrin-mediated signaling pathway);GO:0008305(integrin complex);GO:0009925(basal plasma membrane);GO:0016020(membrane);GO:0016021(integral component of membrane);GO:0030593(neutrophil chemotaxis)	04151(PI3K-Akt signaling pathway);04510(Focal adhesion);04512(ECM-receptor interaction);04514(Cell adhesion molecules (CAMs));04810(Regulation of actin cytoskeleton);05165(Human papillomavirus infection);05410(Hypertrophic cardiomyopathy (HCM));05412(Arrhythmogenic right ventricular cardiomyopathy (ARVC));05414(Dilated cardiomyopathy (DCM))	5e-12	1	270,	0	-0.837	0.040738	0.813	3' UTR	13	22298498	22651675	353178	1
chr13	31738634	31738724	91	ENSSSCG00000011375	ENSSSCT00000051474	protein_coding	46	USP19	ubiquitin specific peptidase 19 [Source:NCBI gene;Acc:100187735]	GO:0004843(thiol-dependent ubiquitin-specific protease activity);GO:0005789(endoplasmic reticulum membrane);GO:0005829(cytosol);GO:0006511(ubiquitin-dependent protein catabolic process);GO:0016020(membrane);GO:0016021(integral component of membrane);GO:0016579(protein deubiquitination);GO:0030433(ubiquitin-dependent ERAD pathway);GO:0031625(ubiquitin protein ligase binding);GO:0034976(response to…	NA	6.3e-17	1	91,	0	-1.56	0.00380189	0.806	5' UTR	13	31727050	31738770	11721	2
chr6	63596014	63596910	897	ENSSSCG00000003338	ENSSSCT00000003707	protein_coding	2055	PUSL1	pseudouridine synthase like 1 [Source:NCBI gene;Acc:100524091]	GO:0001522(pseudouridine synthesis);GO:0003723(RNA binding);GO:0008033(tRNA processing);GO:0009451(RNA modification);GO:0009982(pseudouridine synthase activity);GO:0016853(isomerase activity);GO:0031119(tRNA pseudouridine synthesis);GO:0043231(intracellular membrane-bounded organelle);GO:0106029(tRNA pseudouridine synthase activity)	NA	1e-132	3	4,163,338,	0,79,559	-11.2	3.98107e-14	0.805	3' UTR	6	63593959	63596910	2952	1
chr3	19652683	19652982	300	ENSSSCG00000036275	ENSSSCT00000055261	protein_coding	43939	NSMCE1	NSE1 homolog, SMC5-SMC6 complex component [Source:NCBI gene;Acc:100626278]	GO:0004842(ubiquitin-protein transferase activity);GO:0005654(nucleoplasm);GO:0006281(DNA repair);GO:0016567(protein ubiquitination);GO:0030915(Smc5-Smc6 complex);GO:0035556(intracellular signal transduction);GO:0043231(intracellular membrane-bounded organelle);GO:0046983(protein dimerization activity);GO:2001022(positive regulation of response to DNA damage stimulus)	NA	3.2e-49	1	300,	0	-2.61	0.000169824	0.803	3' UTR	3	19608744	19653281	44538	1
chr15	4172845	4172965	121	ENSSSCG00000015668	ENSSSCT00000046525	protein_coding	76306	ORC4	origin recognition complex subunit 4 [Source:NCBI gene;Acc:100519056]	GO:0000166(nucleotide binding);GO:0000784(nuclear chromosome, telomeric region);GO:0000808(origin recognition complex);GO:0003677(DNA binding);GO:0003688(DNA replication origin binding);GO:0005524(ATP binding);GO:0005634(nucleus);GO:0005664(nuclear origin of replication recognition complex);GO:0005730(nucleolus);GO:0005829(cytosol);GO:0006260(DNA replication);GO:0006270(DNA replication initiation)	04110(Cell cycle)	2.4e-05	1	121,	0	-0.822	0.042658	0.8	3' UTR	15	4096539	4176080	79542	1
chr6	55992987	55993226	240	ENSSSCG00000003263	ENSSSCT00000057147	protein_coding	15069	PRPF31	pre-mRNA processing factor 31 [Source:NCBI gene;Acc:100520791]	GO:0000244(spliceosomal tri-snRNP complex assembly);GO:0000398(mRNA splicing, via spliceosome);GO:0005634(nucleus);GO:0005687(U4 snRNP);GO:0005690(U4atac snRNP);GO:0015030(Cajal body);GO:0016607(nuclear speck);GO:0030621(U4 snRNA binding);GO:0030622(U4atac snRNA binding);GO:0043021(ribonucleoprotein complex binding);GO:0046540(U4/U6 x U5 tri-snRNP complex);GO:0070990(snRNP binding);GO:0071005(U2-…	03040(Spliceosome)	1.7e-07	1	240,	0	-0.852	0.0389045	0.798	3' UTR	6	55991015	56008295	17281	2
chr5	9613214	9613483	270	ENSSSCG00000000107	ENSSSCT00000049037	protein_coding	31217	ENSSSCG00000000107	casein kinase I [Source:NCBI gene;Acc:100523244]	GO:0000166(nucleotide binding);GO:0004672(protein kinase activity);GO:0004674(protein serine/threonine kinase activity);GO:0005524(ATP binding);GO:0005634(nucleus);GO:0005737(cytoplasm);GO:0006468(protein phosphorylation);GO:0006897(endocytosis);GO:0016020(membrane);GO:0016021(integral component of membrane);GO:0018105(peptidyl-serine phosphorylation);GO:0018107(peptidyl-threonine phosphorylation…	04068(FoxO signaling pathway);04310(Wnt signaling pathway);04340(Hedgehog signaling pathway);04390(Hippo signaling pathway);04392(Hippo signaling pathway - multiple species);04710(Circadian rhythm)	0	1	270,	0	-30.2	7.94328e-34	0.797	Exon (ENSSSCT00000049037/ENSSSCG00000000107, exon 8 of 13)	5	9581997	9623906	41910	1
chr2	1643006	1643393	388	ENSSSCG00000036015	ENSSSCT00000066358	protein_coding	0	TSSC4	tumor suppressing subtransferable candidate 4 [Source:HGNC Symbol;Acc:HGNC:12386]	NA	NA	6.3e-17	1	388,	0	-5.66	4.16869e-08	0.79	5' UTR	2	1643006	1645858	2853	1
chr7	51816402	51816551	150	ENSSSCG00000001800	ENSSSCT00000053739	protein_coding	28612	TM6SF1	transmembrane 6 superfamily member 1 [Source:NCBI gene;Acc:100155238]	GO:0005515(protein binding);GO:0005765(lysosomal membrane);GO:0016020(membrane);GO:0016021(integral component of membrane)	NA	4e-19	1	150,	0	-3.33	2.23872e-05	0.786	3' UTR	7	51815536	51845163	29628	2
chr15	120338938	120339505	568	ENSSSCG00000016189	ENSSSCT00000063058	protein_coding	5700	AAMP	angio associated migratory cell protein [Source:NCBI gene;Acc:100621415]	GO:0005515(protein binding);GO:0005829(cytosol);GO:0015630(microtubule cytoskeleton);GO:0042273(ribosomal large subunit biogenesis);GO:0045171(intercellular bridge);GO:0051082(unfolded protein binding)	NA	1e-126	1	568,	0	-2.06	0.000851138	0.786	3' UTR	15	120336443	120345205	8763	2
chr1	11648776	11649315	540	ENSSSCG00000004065	ENSSSCT00000057926	protein_coding	33837	TIAM2	T cell lymphoma invasion and metastasis 2 [Source:NCBI gene;Acc:100155014]	GO:0005085(guanyl-nucleotide exchange factor activity);GO:0005089(Rho guanyl-nucleotide exchange factor activity);GO:0005096(GTPase activator activity);GO:0005515(protein binding);GO:0005737(cytoplasm);GO:0007165(signal transduction);GO:0016020(membrane);GO:0035023(regulation of Rho protein signal transduction);GO:0035556(intracellular signal transduction);GO:0043547(positive regulation of GTPase…	NA	1e-153	1	540,	0	-1.63	0.00301995	0.785	3' UTR	1	11648507	11683152	34646	2
chr1	205604974	205689862	84889	ENSSSCG00000005178	ENSSSCT00000057876	protein_coding	7925	CNTLN	centlein [Source:NCBI gene;Acc:100154767]	GO:0005654(nucleoplasm);GO:0005737(cytoplasm);GO:0005813(centrosome);GO:0005814(centriole);GO:0005829(cytosol);GO:0010457(centriole-centriole cohesion);GO:0019901(protein kinase binding);GO:0019904(protein domain specific binding);GO:0030674(protein binding, bridging);GO:0033365(protein localization to organelle)	NA	4.3e-08	4	53,135,85,27,	0,659,19768,84862	-1.09	0.0169824	0.781	Exon (ENSSSCT00000057876/ENSSSCG00000005178, exon 2 of 26)	1	205371726	205697787	326062	2
chr1	4736052	4736232	181	ENSSSCG00000004029	ENSSSCT00000057600	protein_coding	145706	QKI	QKI, KH domain containing RNA binding [Source:NCBI gene;Acc:492277]	GO:0001570(vasculogenesis);GO:0003676(nucleic acid binding);GO:0003723(RNA binding);GO:0005634(nucleus);GO:0005737(cytoplasm);GO:0007286(spermatid development);GO:0008366(axon ensheathment);GO:0010628(positive regulation of gene expression);GO:0042552(myelination);GO:0042692(muscle cell differentiation);GO:0042759(long-chain fatty acid biosynthetic process);GO:0045202(synapse)	NA	1e-58	1	181,	0	-3.02	5.37032e-05	0.78	3' UTR	1	4732578	4881938	149361	2
chr4	109140582	109140731	150	ENSSSCG00000025704	ENSSSCT00000045732	protein_coding	18711	DENND2D	DENN domain containing 2D [Source:NCBI gene;Acc:100157652]	GO:0005654(nucleoplasm);GO:0005829(cytosol);GO:0017112(Rab guanyl-nucleotide exchange factor activity)	NA	6.3e-17	1	150,	0	-1.13	0.0151356	0.778	3' UTR	4	109121871	109142699	20829	1
chr5	83632539	83652091	19553	ENSSSCG00000000875	ENSSSCT00000050577	protein_coding	135	NR1H4	nuclear receptor subfamily 1 group H member 4 [Source:NCBI gene;Acc:100153960]	GO:0000122(negative regulation of transcription by RNA polymerase II);GO:0000976(transcription regulatory region sequence-specific DNA binding);GO:0000977(RNA polymerase II regulatory region sequence-specific DNA binding);GO:0000980(RNA polymerase II distal enhancer sequence-specific DNA binding);GO:0000981(DNA-binding transcription factor activity, RNA polymerase II-specific);GO:0001228(DNA-bind…	04976(Bile secretion)	1e-181	3	52,366,2,	0,13331,19551	-2.15	0.000645654	0.776	Exon (ENSSSCT00000050577/ENSSSCG00000000875, exon 1 of 9)	5	83607225	83652226	45002	2
chr6	15853525	15853915	391	ENSSSCG00000002752	ENSSSCT00000003049	protein_coding	169254	ZFHX3	zinc finger homeobox 3 [Source:NCBI gene;Acc:100519194]	GO:0000122(negative regulation of transcription by RNA polymerase II);GO:0000978(RNA polymerase II proximal promoter sequence-specific DNA binding);GO:0003676(nucleic acid binding);GO:0003677(DNA binding);GO:0005634(nucleus);GO:0005667(transcription factor complex);GO:0005737(cytoplasm);GO:0006355(regulation of transcription, DNA-templated);GO:0007420(brain development);GO:0008270(zinc ion bindin…	04550(Signaling pathways regulating pluripotency of stem cells)	1.6e-42	1	391,	0	-1.92	0.00128825	0.771	Exon (ENSSSCT00000003049/ENSSSCG00000002752, exon 4 of 11)	6	15698298	16023169	324872	2
chr13	145630795	145631035	241	ENSSSCG00000026113	ENSSSCT00000050472	protein_coding	266027	ZBTB20	zinc finger and BTB domain containing 20 [Source:NCBI gene;Acc:100624908]	GO:0000122(negative regulation of transcription by RNA polymerase II);GO:0001227(DNA-binding transcription repressor activity, RNA polymerase II-specific);GO:0003676(nucleic acid binding);GO:0003677(DNA binding);GO:0005515(protein binding);GO:0005634(nucleus);GO:0005654(nucleoplasm);GO:0005737(cytoplasm);GO:0010629(negative regulation of gene expression);GO:0016604(nuclear body);GO:0032728(positi…	NA	1e-11	1	241,	0	-1.23	0.0107152	0.771	Exon (ENSSSCT00000050472/ENSSSCG00000026113, exon 5 of 6)	13	145364768	145644295	279528	1
chr14	38680405	38683782	3378	ENSSSCG00000009877	ENSSSCT00000010826	protein_coding	14502	IQCD	IQ motif containing D [Source:NCBI gene;Acc:100525308]	GO:0005515(protein binding)	NA	7.9e-22	2	154,707,	0,2671	-0.792	0.047863	0.771	5' UTR	14	38676308	38698284	21977	2
chr5	70397543	70397843	301	ENSSSCG00000000778	ENSSSCT00000028240	protein_coding	261976	CPNE8	copine 8 [Source:NCBI gene;Acc:100519777]	GO:0005544(calcium-dependent phospholipid binding);GO:0005886(plasma membrane);GO:0071277(cellular response to calcium ion)	NA	1e-231	1	301,	0	-4.34	1.31826e-06	0.77	3' UTR	5	70394576	70659819	265244	2
chr6	47977167	47978014	848	ENSSSCG00000032407	ENSSSCT00000047500	protein_coding	416	LRFN1	leucine rich repeat and fibronectin type III domain containing 1 [Source:NCBI gene;Acc:100515802]	GO:0005515(protein binding);GO:0009986(cell surface);GO:0016020(membrane);GO:0016021(integral component of membrane)	NA	1e-110	3	568,50,187,	0,591,661	-3.21	3.16228e-05	0.768	Exon (ENSSSCT00000047500/ENSSSCG00000032407, exon 1 of 5)	6	47972099	47978430	6332	2
chr15	120338929	120339528	600	ENSSSCG00000016189	ENSSSCT00000063058	protein_coding	5677	AAMP	angio associated migratory cell protein [Source:NCBI gene;Acc:100621415]	GO:0005515(protein binding);GO:0005829(cytosol);GO:0015630(microtubule cytoskeleton);GO:0042273(ribosomal large subunit biogenesis);GO:0045171(intercellular bridge);GO:0051082(unfolded protein binding)	NA	1e-124	1	600,	0	-2.03	0.000933254	0.767	3' UTR	15	120336443	120345205	8763	2
chr2	69651935	69652144	210	ENSSSCG00000013635	ENSSSCT00000014890	protein_coding	2389	TIMM29	translocase of inner mitochondrial membrane 29 [Source:NCBI gene;Acc:100522007]	GO:0005743(mitochondrial inner membrane);GO:0005758(mitochondrial intermembrane space);GO:0042721(TIM22 mitochondrial import inner membrane insertion complex);GO:0045039(protein insertion into mitochondrial inner membrane)	NA	3.2e-35	1	210,	0	-11.9	7.94328e-15	0.766	3' UTR	2	69649546	69652354	2809	1
chr14	105052124	105052514	391	ENSSSCG00000010480	ENSSSCT00000011468	protein_coding	0	PDE6C	phosphodiesterase 6C [Source:NCBI gene;Acc:100135678]	GO:0004114(3',5'-cyclic-nucleotide phosphodiesterase activity);GO:0005515(protein binding);GO:0007165(signal transduction);GO:0007601(visual perception);GO:0007603(phototransduction, visible light);GO:0008081(phosphoric diester hydrolase activity);GO:0016787(hydrolase activity);GO:0046549(retinal cone cell development);GO:0046872(metal ion binding);GO:0050953(sensory perception of light stimulus)	NA	1e-13	1	391,	0	-1.75	0.00213796	0.765	Exon (ENSSSCT00000011468/ENSSSCG00000010480, exon 1 of 22)	14	105052124	105122147	70024	1
chr17	54974293	54999102	24810	ENSSSCG00000007485	ENSSSCT00000045913	protein_coding	3	BCAS1	breast carcinoma amplified sequence 1 [Source:NCBI gene;Acc:100126238]	GO:0042552(myelination)	NA	1.3e-37	2	48,492,	0,24318	-0.901	0.0323594	0.761	Exon (ENSSSCT00000045913/ENSSSCG00000007485, exon 1 of 10)	17	54917240	54999105	81866	2
chr3	26751440	26753738	2299	ENSSSCG00000032531	ENSSSCT00000054147	protein_coding	97661	SMG1	SMG1, nonsense mediated mRNA decay associated PI3K related kinase [Source:NCBI gene;Acc:100625964]	GO:0000166(nucleotide binding);GO:0000184(nuclear-transcribed mRNA catabolic process, nonsense-mediated decay);GO:0004674(protein serine/threonine kinase activity);GO:0005515(protein binding);GO:0005524(ATP binding);GO:0005634(nucleus);GO:0005654(nucleoplasm);GO:0005737(cytoplasm);GO:0006468(protein phosphorylation);GO:0016301(kinase activity);GO:0016310(phosphorylation);GO:0016740(transferase ac…	03015(mRNA surveillance pathway)	1.3e-50	2	73,78,	0,2221	-2.9	7.58578e-05	0.76	Exon (ENSSSCT00000054147/ENSSSCG00000032531, exon 62 of 63)	3	26653779	26753738	99960	1
chr13	66080235	66080474	240	ENSSSCG00000011551	ENSSSCT00000012641	protein_coding	5	TADA3	transcriptional adaptor 3 [Source:NCBI gene;Acc:100157464]	GO:0000124(SAGA complex);GO:0000278(mitotic cell cycle);GO:0001932(regulation of protein phosphorylation);GO:0003713(transcription coactivator activity);GO:0004402(histone acetyltransferase activity);GO:0005634(nucleus);GO:0005654(nucleoplasm);GO:0005671(Ada2/Gcn5/Ada3 transcription activator complex);GO:0006357(regulation of transcription by RNA polymerase II);GO:0010628(positive regulation of g…	05165(Human papillomavirus infection)	2.5e-55	1	240,	0	-1.92	0.00128825	0.76	5' UTR	13	66068002	66080479	12478	2
chr18	45410248	45410813	566	ENSSSCG00000034997	ENSSSCT00000043283	protein_coding	0	ENSSSCG00000034997	NA	NA	NA	2e-20	1	566,	0	-1.18	0.0125893	0.76	3' UTR	18	45383110	45410647	27538	2
chr17	44050008	44055720	5713	ENSSSCG00000007360	ENSSSCT00000045480	protein_coding	209954	CHD6	chromodomain helicase DNA binding protein 6 [Source:NCBI gene;Acc:100519806]	GO:0001221(transcription cofactor binding);GO:0005515(protein binding);GO:0005524(ATP binding);GO:0005634(nucleus);GO:0005654(nucleoplasm);GO:0008094(DNA-dependent ATPase activity);GO:0016817(hydrolase activity, acting on acid anhydrides);GO:0036091(positive regulation of transcription from RNA polymerase II promoter in response to oxidative stress)	NA	1e-143	2	928,62,	0,5651	-2.16	0.000630957	0.758	3' UTR	17	44050008	44265674	215667	2
chr3	5405593	5406041	449	ENSSSCG00000007599	ENSSSCT00000008339	protein_coding	83347	LMTK2	lemur tyrosine kinase 2 [Source:NCBI gene;Acc:100521078]	GO:0001881(receptor recycling);GO:0004672(protein kinase activity);GO:0004674(protein serine/threonine kinase activity);GO:0004864(protein phosphatase inhibitor activity);GO:0005524(ATP binding);GO:0005769(early endosome);GO:0005794(Golgi apparatus);GO:0005829(cytosol);GO:0006468(protein phosphorylation);GO:0016021(integral component of membrane);GO:0018105(peptidyl-serine phosphorylation);GO:001…	NA	0	1	449,	0	-3.08	4.46684e-05	0.757	3' UTR	3	5322246	5409211	86966	1
chr7	11579582	11580061	480	ENSSSCG00000001061	ENSSSCT00000062160	protein_coding	275723	JARID2	jumonji and AT-rich interaction domain containing 2 [Source:NCBI gene;Acc:100524569]	GO:0000122(negative regulation of transcription by RNA polymerase II);GO:0000977(RNA polymerase II regulatory region sequence-specific DNA binding);GO:0001227(DNA-binding transcription repressor activity, RNA polymerase II-specific);GO:0001889(liver development);GO:0003677(DNA binding);GO:0003682(chromatin binding);GO:0005634(nucleus);GO:0005739(mitochondrion);GO:0006338(chromatin remodeling);GO:…	04550(Signaling pathways regulating pluripotency of stem cells)	5e-50	1	480,	0	-1.23	0.0104713	0.757	Exon (ENSSSCT00000062160/ENSSSCG00000001061, exon 9 of 20)	7	11303859	11600306	296448	1
chr3	8490869	8491019	151	ENSSSCG00000007664	ENSSSCT00000008404	protein_coding	22924	AGFG2	ArfGAP with FG repeats 2 [Source:NCBI gene;Acc:100514569]	GO:0005096(GTPase activator activity);GO:0043547(positive regulation of GTPase activity);GO:0046872(metal ion binding)	NA	7.9e-15	1	151,	0	-1.17	0.0131826	0.757	3' UTR	3	8467945	8494490	26546	1
chr7	51816406	51816556	151	ENSSSCG00000001800	ENSSSCT00000053739	protein_coding	28607	TM6SF1	transmembrane 6 superfamily member 1 [Source:NCBI gene;Acc:100155238]	GO:0005515(protein binding);GO:0005765(lysosomal membrane);GO:0016020(membrane);GO:0016021(integral component of membrane)	NA	6.3e-19	1	151,	0	-3.06	4.7863e-05	0.754	3' UTR	7	51815536	51845163	29628	2
chr13	73843895	73857357	13463	ENSSSCG00000011631	ENSSSCT00000060800	protein_coding	20981	UBA5	ubiquitin like modifier activating enzyme 5 [Source:NCBI gene;Acc:100521223]	GO:0005737(cytoplasm);GO:0005829(cytosol);GO:0008641(ubiquitin-like modifier activating enzyme activity);GO:0032446(protein modification by small protein conjugation);GO:0033146(regulation of intracellular estrogen receptor signaling pathway);GO:0034976(response to endoplasmic reticulum stress);GO:0043231(intracellular membrane-bounded organelle);GO:0050905(neuromuscular process);GO:0071566(UFM1 …	NA	2.5e-12	4	31,37,13,100,	0,9846,11004,13363	-0.796	0.0467735	0.754	3' UTR	13	73822914	73856538	33625	1
chr14	124761331	124761391	61	ENSSSCG00000010651	ENSSSCT00000038618	protein_coding	135155	ABLIM1	actin binding LIM protein 1 [Source:NCBI gene;Acc:100154343]	GO:0001725(stress fiber);GO:0003779(actin binding);GO:0007010(cytoskeleton organization);GO:0015629(actin cytoskeleton);GO:0030027(lamellipodium);GO:0030032(lamellipodium assembly);GO:0046872(metal ion binding);GO:0051015(actin filament binding);GO:0060271(cilium assembly)	04360(Axon guidance)	0.0023	1	61,	0	-1.04	0.0199526	0.751	3' UTR	14	124760404	124896546	136143	2
chr5	9756340	9758906	2567	ENSSSCG00000000110	ENSSSCT00000044457	protein_coding	42575	PLA2G6	phospholipase A2 group VI [Source:NCBI gene;Acc:100514711]	GO:0005515(protein binding);GO:0005615(extracellular space);GO:0005815(microtubule organizing center);GO:0005829(cytosol);GO:0006629(lipid metabolic process);GO:0016042(lipid catabolic process);GO:0016787(hydrolase activity);GO:0017171(serine hydrolase activity);GO:0019731(antibacterial humoral response);GO:0032049(cardiolipin biosynthetic process)	00564(Glycerophospholipid metabolism);00565(Ether lipid metabolism);00590(Arachidonic acid metabolism);00591(Linoleic acid metabolism);00592(alpha-Linolenic acid metabolism);04014(Ras signaling pathway);04270(Vascular smooth muscle contraction);04750(Inflammatory mediator regulation of TRP channels)	4.2e-07	2	42,138,	0,2429	-1.14	0.0144544	0.749	Exon (ENSSSCT00000044457/ENSSSCG00000000110, exon 10 of 17)	5	9713765	9778191	64427	1
chr8	52327169	52327552	384	ENSSSCG00000026079	ENSSSCT00000026422	protein_coding	860	TKTL2	transketolase like 2 [Source:HGNC Symbol;Acc:HGNC:25313]	GO:0003824(catalytic activity);GO:0005737(cytoplasm)	NA	2.5e-16	2	77,251,	0,133	-0.843	0.0398107	0.749	Exon (ENSSSCT00000026422/ENSSSCG00000026079, exon 2 of 3)	8	52326545	52328412	1868	2
chr6	47869692	47869781	90	ENSSSCG00000021333	ENSSSCT00000027105	protein_coding	0	PAK4	p21 (RAC1) activated kinase 4 [Source:NCBI gene;Acc:100627936]	GO:0000166(nucleotide binding);GO:0004672(protein kinase activity);GO:0004674(protein serine/threonine kinase activity);GO:0005524(ATP binding);GO:0006468(protein phosphorylation);GO:0016301(kinase activity);GO:0016310(phosphorylation);GO:0016740(transferase activity);GO:0045766(positive regulation of angiogenesis);GO:0060996(dendritic spine development);GO:0071407(cellular response to organic cy…	04012(ErbB signaling pathway);04014(Ras signaling pathway);04360(Axon guidance);04510(Focal adhesion);04660(T cell receptor signaling pathway);04810(Regulation of actin cytoskeleton);05170(Human immunodeficiency virus 1 infection);05206(MicroRNAs in cancer);05211(Renal cell carcinoma)	3.3e-08	1	90,	0	-0.96	0.0263027	0.744	5' UTR	6	47869692	47914182	44491	1
chr5	10151278	10152476	1199	ENSSSCG00000033854	ENSSSCT00000053122	protein_coding	0	LGALS1	galectin 1 [Source:NCBI gene;Acc:414915]	GO:0002317(plasma cell differentiation);GO:0005615(extracellular space);GO:0030246(carbohydrate binding);GO:0031295(T cell costimulation);GO:0045445(myoblast differentiation);GO:0046598(positive regulation of viral entry into host cell)	NA	2e-13	2	86,34,	0,1165	-0.869	0.0363078	0.744	5' UTR	5	10147115	10151363	4249	2
chr1	163398476	163399164	689	ENSSSCG00000004931	ENSSSCT00000052504	protein_coding	36899	IGDCC4	immunoglobulin superfamily DCC subclass member 4 [Source:NCBI gene;Acc:100513900]	GO:0005515(protein binding);GO:0016020(membrane);GO:0016021(integral component of membrane)	NA	7.9e-77	1	689,	0	-1.56	0.00380189	0.743	3' UTR	1	163396234	163436063	39830	2
chr13	162355741	162355951	211	ENSSSCG00000022895	ENSSSCT00000031571	protein_coding	122769	CRYBG3	crystallin beta-gamma domain containing 3 [Source:NCBI gene;Acc:100624348]	GO:0032991(protein-containing complex);GO:0051018(protein kinase A binding)	NA	4.9e-08	1	211,	0	-1.38	0.00660693	0.743	3' UTR	13	162355472	162478720	123249	2
chr8	77825555	77826064	510	ENSSSCG00000009018	ENSSSCT00000051017	protein_coding	136002	SH3D19	SH3 domain containing 19 [Source:NCBI gene;Acc:100518918]	GO:0005515(protein binding);GO:0005654(nucleoplasm);GO:0005829(cytosol);GO:0005886(plasma membrane);GO:0007010(cytoskeleton organization);GO:0022604(regulation of cell morphogenesis);GO:0051044(positive regulation of membrane protein ectodomain proteolysis)	NA	5e-79	1	510,	0	-1.31	0.00831764	0.742	5' UTR	8	77689553	77876646	187094	1
chr12	59434596	59435015	420	ENSSSCG00000035051	ENSSSCT00000040616	protein_coding	14677	ADORA2B	adenosine A2b receptor [Source:NCBI gene;Acc:606745]	GO:0001609(G protein-coupled adenosine receptor activity);GO:0001973(adenosine receptor signaling pathway);GO:0002882(positive regulation of chronic inflammatory response to non-antigenic stimulus);GO:0004930(G protein-coupled receptor activity);GO:0005886(plasma membrane);GO:0007165(signal transduction);GO:0007186(G protein-coupled receptor signaling pathway);GO:0007189(adenylate cyclase-activat…	04015(Rap1 signaling pathway);04020(Calcium signaling pathway);04080(Neuroactive ligand-receptor interaction);04270(Vascular smooth muscle contraction);05034(Alcoholism)	7.9e-23	1	420,	0	-1.98	0.00107152	0.741	3' UTR	12	59424457	59449692	25236	2
chr7	68855204	68855443	240	ENSSSCG00000001974	ENSSSCT00000037099	protein_coding	61587	G2E3	G2/M-phase specific E3 ubiquitin protein ligase [Source:NCBI gene;Acc:100153402]	GO:0004842(ubiquitin-protein transferase activity);GO:0005829(cytosol);GO:0016567(protein ubiquitination);GO:0016740(transferase activity);GO:0043231(intracellular membrane-bounded organelle);GO:0046872(metal ion binding)	NA	7.9e-16	1	240,	0	-1.07	0.018197	0.741	3' UTR	7	68852777	68917030	64254	2
chr2	4868080	4868440	361	ENSSSCG00000028501	ENSSSCT00000042813	protein_coding	14415	ENSSSCG00000028501	aldehyde dehydrogenase 3 family member B1 [Source:NCBI gene;Acc:100739347]	GO:0004028(3-chloroallyl aldehyde dehydrogenase activity);GO:0006081(cellular aldehyde metabolic process);GO:0016491(oxidoreductase activity);GO:0016620(oxidoreductase activity, acting on the aldehyde or oxo group of donors, NAD or NADP as acceptor);GO:0055114(oxidation-reduction process)	00010(Glycolysis / Gluconeogenesis);00340(Histidine metabolism);00350(Tyrosine metabolism);00360(Phenylalanine metabolism);00410(beta-Alanine metabolism);00980(Metabolism of xenobiotics by cytochrome P450);00982(Drug metabolism - cytochrome P450);05204(Chemical carcinogenesis)	9.1e-10	1	361,	0	-0.961	0.0263027	0.741	3' UTR	2	4867510	4882855	15346	2
chr9	80801483	80802081	599	ENSSSCG00000026722	ENSSSCT00000031171	protein_coding	123923	PHF14	PHD finger protein 14 [Source:NCBI gene;Acc:100512066]	GO:0000122(negative regulation of transcription by RNA polymerase II);GO:0005634(nucleus);GO:0008285(negative regulation of cell population proliferation);GO:0046872(metal ion binding);GO:0048286(lung alveolus development);GO:0072201(negative regulation of mesenchymal cell proliferation);GO:2000584(negative regulation of platelet-derived growth factor receptor-alpha signaling pathway);GO:2000791(…	NA	1.3e-40	1	599,	0	-1.75	0.00213796	0.74	3' UTR	9	80677560	80866026	188467	1
chr12	685861	686911	1051	ENSSSCG00000032116	ENSSSCT00000052300	protein_coding	8720	OGFOD3	2-oxoglutarate and iron dependent oxygenase domain containing 3 [Source:NCBI gene;Acc:100622920]	GO:0005506(iron ion binding);GO:0016020(membrane);GO:0016021(integral component of membrane);GO:0016491(oxidoreductase activity);GO:0016705(oxidoreductase activity, acting on paired donors, with incorporation or reduction of molecular oxygen);GO:0031418(L-ascorbic acid binding);GO:0046872(metal ion binding);GO:0055114(oxidation-reduction process)	NA	2e-61	1	1051,	0	-2.78	0.000104713	0.739	3' UTR	12	677141	690021	12881	1
chr6	50547649	50548127	479	ENSSSCG00000003068	ENSSSCT00000003405	protein_coding	21677	SMG9	SMG9, nonsense mediated mRNA decay factor [Source:NCBI gene;Acc:100523741]	GO:0000184(nuclear-transcribed mRNA catabolic process, nonsense-mediated decay);GO:0001654(eye development);GO:0007420(brain development);GO:0007507(heart development);GO:0042802(identical protein binding)	NA	2e-27	1	479,	0	-0.94	0.0281838	0.739	3' UTR	6	50539350	50569804	30455	2
chr9	17321858	17323722	1865	ENSSSCG00000014901	ENSSSCT00000016256	protein_coding	23991	PCF11	PCF11, cleavage and polyadenylation factor subunit [Source:NCBI gene;Acc:100515845]	GO:0000993(RNA polymerase II complex binding);GO:0003729(mRNA binding);GO:0005654(nucleoplasm);GO:0005737(cytoplasm);GO:0005739(mitochondrion);GO:0006369(termination of RNA polymerase II transcription);GO:0006378(mRNA polyadenylation)	03015(mRNA surveillance pathway)	7.9e-13	3	85,36,120,	0,615,1745	-1.42	0.0060256	0.738	Exon (ENSSSCT00000016256/ENSSSCG00000014901, exon 14 of 16)	9	17297867	17324709	26843	1
chr7	52994778	52995467	690	ENSSSCG00000001814	ENSSSCT00000053813	protein_coding	9336	IQGAP1	IQ motif containing GTPase activating protein 1 [Source:NCBI gene;Acc:100157656]	GO:0001726(ruffle);GO:0001817(regulation of cytokine production);GO:0003676(nucleic acid binding);GO:0005515(protein binding);GO:0005516(calmodulin binding);GO:0005547(phosphatidylinositol-3,4,5-trisphosphate binding);GO:0005634(nucleus);GO:0005737(cytoplasm);GO:0005874(microtubule);GO:0005886(plasma membrane);GO:0005911(cell-cell junction);GO:0007165(signal transduction);GO:0007173(epidermal gro…	04520(Adherens junction);04810(Regulation of actin cytoskeleton);05205(Proteoglycans in cancer)	6.3e-34	1	690,	0	-1.87	0.00147911	0.737	3' UTR	7	52985442	53128462	143021	1
chr5	22797319	22797378	60	ENSSSCG00000000431	ENSSSCT00000000465	protein_coding	3955	MBD6	methyl-CpG binding domain protein 6 [Source:NCBI gene;Acc:100518908]	GO:0001650(fibrillar center);GO:0003677(DNA binding);GO:0003682(chromatin binding);GO:0005634(nucleus);GO:0005654(nucleoplasm);GO:0010369(chromocenter)	NA	4.8e-06	1	60,	0	-0.82	0.0436516	0.737	Exon (ENSSSCT00000000465/ENSSSCG00000000431, exon 9 of 12)	5	22793364	22798234	4871	1
chr10	64802202	64858780	56579	ENSSSCG00000011133	ENSSSCT00000065194	protein_coding	0	PFKFB3	6-phosphofructo-2-kinase/fructose-2,6-biphosphatase 3 [Source:NCBI gene;Acc:100516289]	GO:0003824(catalytic activity);GO:0003873(6-phosphofructo-2-kinase activity);GO:0004331(fructose-2,6-bisphosphate 2-phosphatase activity);GO:0005524(ATP binding);GO:0005829(cytosol);GO:0006000(fructose metabolic process);GO:0006003(fructose 2,6-bisphosphate metabolic process);GO:0016311(dephosphorylation);GO:0046835(carbohydrate phosphorylation)	00051(Fructose and mannose metabolism);04066(HIF-1 signaling pathway);04152(AMPK signaling pathway)	1.3e-17	2	91,59,	0,56520	-3.26	2.69153e-05	0.736	5' UTR	10	64776318	64802285	25968	2
chr12	1287748	1288108	361	ENSSSCG00000024235	ENSSSCT00000046511	protein_coding	36465	NPLOC4	NPL4 homolog, ubiquitin recognition factor [Source:NCBI gene;Acc:100625565]	GO:0005634(nucleus);GO:0006511(ubiquitin-dependent protein catabolic process);GO:0030970(retrograde protein transport, ER to cytosol);GO:0031625(ubiquitin protein ligase binding);GO:0032480(negative regulation of type I interferon production);GO:0034098(VCP-NPL4-UFD1 AAA ATPase complex);GO:0036501(UFD1-NPL4 complex);GO:0039536(negative regulation of RIG-I signaling pathway);GO:0043130(ubiquitin b…	04141(Protein processing in endoplasmic reticulum)	2e-14	1	361,	0	-2.09	0.000776247	0.735	3' UTR	12	1251283	1288258	36976	1
chr3	72521821	72523066	1246	ENSSSCG00000008334	ENSSSCT00000009126	protein_coding	22181	MXD1	MAX dimerization protein 1 [Source:NCBI gene;Acc:100625349]	GO:0000122(negative regulation of transcription by RNA polymerase II);GO:0000790(nuclear chromatin);GO:0000978(RNA polymerase II proximal promoter sequence-specific DNA binding);GO:0001227(DNA-binding transcription repressor activity, RNA polymerase II-specific);GO:0005654(nucleoplasm);GO:0005739(mitochondrion);GO:0005829(cytosol);GO:0046983(protein dimerization activity)	NA	1e-75	2	997,113,	0,1133	-3.42	1.7378e-05	0.733	3' UTR	3	72517837	72545247	27411	2
chr14	101202980	101203070	91	ENSSSCG00000010450	ENSSSCT00000059522	protein_coding	51607	LIPA	lipase A, lysosomal acid type [Source:NCBI gene;Acc:100142668]	GO:0000902(cell morphogenesis);GO:0001650(fibrillar center);GO:0001816(cytokine production);GO:0004771(sterol esterase activity);GO:0006954(inflammatory response);GO:0008283(cell population proliferation);GO:0016042(lipid catabolic process);GO:0016125(sterol metabolic process);GO:0016298(lipase activity);GO:0016787(hydrolase activity);GO:0016788(hydrolase activity, acting on ester bonds);GO:00303…	00100(Steroid biosynthesis);04142(Lysosome);04979(Cholesterol metabolism)	1.3e-12	1	91,	0	-0.783	0.0489779	0.731	3' UTR	14	101131380	101254677	123298	2
chr6	55975459	55975667	209	ENSSSCG00000003264	ENSSSCT00000041346	protein_coding	11564	CNOT3	CCR4-NOT transcription complex subunit 3 [Source:NCBI gene;Acc:100520963]	GO:0000932(P-body);GO:0001829(trophectodermal cell differentiation);GO:0005634(nucleus);GO:0006355(regulation of transcription, DNA-templated);GO:0017148(negative regulation of translation);GO:0030014(CCR4-NOT complex);GO:0030015(CCR4-NOT core complex);GO:0120162(positive regulation of cold-induced thermogenesis);GO:2000036(regulation of stem cell population maintenance)	03018(RNA degradation)	1e-31	1	209,	0	-1.5	0.00467735	0.729	3' UTR	6	55973869	55987231	13363	2
chr12	993795	994834	1040	ENSSSCG00000038470	ENSSSCT00000036725	protein_coding	1433	ENSSSCG00000038470	NA	GO:0006281(DNA repair);GO:0051382(kinetochore assembly)	NA	1.3e-20	3	7,85,88,	0,269,952	-3.91	4.36516e-06	0.728	5' UTR	12	992362	994834	2473	1
chr17	48126896	48127136	241	ENSSSCG00000007432	ENSSSCT00000058331	protein_coding	25711	ZNF335	zinc finger protein 335 [Source:NCBI gene;Acc:100516768]	GO:0000978(RNA polymerase II proximal promoter sequence-specific DNA binding);GO:0000979(RNA polymerase II core promoter sequence-specific DNA binding);GO:0001701(in utero embryonic development);GO:0002052(positive regulation of neuroblast proliferation);GO:0003676(nucleic acid binding);GO:0005634(nucleus);GO:0005654(nucleoplasm);GO:0007420(brain development);GO:0010468(regulation of gene express…	NA	1.3e-08	1	241,	0	-1.43	0.0057544	0.727	3' UTR	17	48126896	48152847	25952	2
chr3	40193570	40193989	420	ENSSSCG00000021467	ENSSSCT00000028167	protein_coding	0	EME2	essential meiotic structure-specific endonuclease subunit 2 [Source:NCBI gene;Acc:100521548]	GO:0000712(resolution of meiotic recombination intermediates);GO:0000790(nuclear chromatin);GO:0003677(DNA binding);GO:0004518(nuclease activity);GO:0005634(nucleus);GO:0006281(DNA repair);GO:0006302(double-strand break repair);GO:0008821(crossover junction endodeoxyribonuclease activity);GO:0031297(replication fork processing);GO:0031573(intra-S DNA damage checkpoint);GO:0048476(Holliday junctio…	03460(Fanconi anemia pathway)	5e-30	1	420,	0	-1.11	0.0158489	0.727	5' UTR	3	40191048	40193957	2910	2
chr1	243254288	243254438	151	ENSSSCG00000005399	ENSSSCT00000005942	protein_coding	28569	RNF20	ring finger protein 20 [Source:NCBI gene;Acc:100154259]	GO:0000151(ubiquitin ligase complex);GO:0000209(protein polyubiquitination);GO:0002039(p53 binding);GO:0003682(chromatin binding);GO:0003713(transcription coactivator activity);GO:0003730(mRNA 3'-UTR binding);GO:0004842(ubiquitin-protein transferase activity);GO:0005634(nucleus);GO:0005654(nucleoplasm);GO:0005730(nucleolus);GO:0006325(chromatin organization);GO:0006355(regulation of transcription…	NA	3.2e-14	1	151,	0	-0.883	0.0346737	0.727	3' UTR	1	243225719	243254557	28839	1
chr1	230607222	230607639	418	ENSSSCG00000033763	ENSSSCT00000057300	protein_coding	300035	GNAQ	G protein subunit alpha q [Source:NCBI gene;Acc:654405]	GO:0000166(nucleotide binding);GO:0001508(action potential);GO:0001664(G protein-coupled receptor binding);GO:0001750(photoreceptor outer segment);GO:0003924(GTPase activity);GO:0005096(GTPase activator activity);GO:0005525(GTP binding);GO:0005634(nucleus);GO:0005834(heterotrimeric G-protein complex);GO:0006469(negative regulation of protein kinase activity);GO:0007165(signal transduction);GO:000…	04015(Rap1 signaling pathway);04020(Calcium signaling pathway);04022(cGMP-PKG signaling pathway);04071(Sphingolipid signaling pathway);04261(Adrenergic signaling in cardiomyocytes);04270(Vascular smooth muscle contraction);04371(Apelin signaling pathway);04540(Gap junction);04611(Platelet activation);04713(Circadian entrainment);04720(Long-term potentiation);04723(Retrograde endocannabinoid signa…	2e-45	1	418,	0	-1.67	0.00275423	0.721	3' UTR	1	230605256	230907674	302419	2
chr1	143973325	143974519	1195	ENSSSCG00000004847	ENSSSCT00000005348	protein_coding	28459	MPHOSPH10	M-phase phosphoprotein 10 [Source:NCBI gene;Acc:100153310]	GO:0005634(nucleus);GO:0005730(nucleolus);GO:0005732(small nucleolar ribonucleoprotein complex);GO:0006364(rRNA processing);GO:0010923(negative regulation of phosphatase activity);GO:0032040(small-subunit processome);GO:0034457(Mpp10 complex);GO:0042254(ribosome biogenesis)	03008(Ribosome biogenesis in eukaryotes)	4.5e-08	2	152,28,	0,1167	-1.02	0.0218776	0.72	Exon (ENSSSCT00000005348/ENSSSCG00000004847, exon 10 of 12)	1	143972593	144002978	30386	2
chr1	161938544	161939113	570	ENSSSCG00000034704	ENSSSCT00000041916	protein_coding	45240	ZNF532	zinc finger protein 532 [Source:HGNC Symbol;Acc:HGNC:30940]	GO:0003676(nucleic acid binding)	NA	2e-20	1	570,	0	-0.998	0.0234423	0.72	Exon (ENSSSCT00000041916/ENSSSCG00000034704, exon 4 of 11)	1	161877574	161984353	106780	2
chr6	45519725	45520721	997	ENSSSCG00000037792	ENSSSCT00000043036	protein_coding	0	COX7A1	cytochrome c oxidase polypeptide VIIa-muscle/heart [Source:NCBI gene;Acc:399685]	GO:0002082(regulation of oxidative phosphorylation);GO:0004129(cytochrome-c oxidase activity);GO:0005739(mitochondrion);GO:0005743(mitochondrial inner membrane);GO:0005746(mitochondrial respirasome);GO:0009055(electron transfer activity);GO:0016020(membrane);GO:0016021(integral component of membrane);GO:0022900(electron transport chain);GO:0097250(mitochondrial respirasome assembly);GO:1902600(pr…	00190(Oxidative phosphorylation);04260(Cardiac muscle contraction);04714(Thermogenesis);04932(Non-alcoholic fatty liver disease (NAFLD));05010(Alzheimer disease);05012(Parkinson disease);05016(Huntington disease)	4e-17	3	32,87,61,	0,169,936	-1.66	0.00275423	0.717	5' UTR	6	45517229	45520721	3493	2
chr1	16473243	16473543	301	ENSSSCG00000004109	ENSSSCT00000056550	protein_coding	9535	ZC3H12D	zinc finger CCCH-type containing 12D [Source:NCBI gene;Acc:100156984]	GO:0000932(P-body);GO:0005654(nucleoplasm);GO:0036464(cytoplasmic ribonucleoprotein granule);GO:0046872(metal ion binding)	NA	2.5e-30	1	301,	0	-1.64	0.00295121	0.716	5' UTR	1	16463708	16501366	37659	1
chr15	139537356	139537686	331	ENSSSCG00000028180	ENSSSCT00000024935	protein_coding	0	DUSP28	dual specificity phosphatase 28 [Source:NCBI gene;Acc:100627104]	GO:0006470(protein dephosphorylation);GO:0008138(protein tyrosine/serine/threonine phosphatase activity);GO:0016311(dephosphorylation);GO:0016791(phosphatase activity)	NA	3.2e-19	1	331,	0	-0.973	0.0251189	0.715	5' UTR	15	139537452	139542059	4608	1
chr2	9156051	9156230	180	ENSSSCG00000013063	ENSSSCT00000014279	protein_coding	7542	ENSSSCG00000013063	terminal uridylyl transferase 1, U6 snRNA-specific [Source:NCBI gene;Acc:100516127]	GO:0003730(mRNA 3'-UTR binding);GO:0005634(nucleus);GO:0006378(mRNA polyadenylation);GO:0050265(RNA uridylyltransferase activity)	NA	5e-33	1	180,	0	-2.5	0.000234423	0.714	5' UTR	2	9148509	9162276	13768	1
chr3	11356433	11356611	179	ENSSSCG00000027487	ENSSSCT00000028458	protein_coding	2705	LAT2	linker for activation of T cells family member 2 [Source:NCBI gene;Acc:100627864]	GO:0002764(immune response-regulating signaling pathway);GO:0016020(membrane);GO:0016021(integral component of membrane);GO:0019722(calcium-mediated signaling);GO:0035556(intracellular signal transduction);GO:0042113(B cell activation);GO:0042169(SH2 domain binding);GO:0045121(membrane raft);GO:0050853(B cell receptor signaling pathway)	NA	2.1e-08	1	179,	0	-0.863	0.0371535	0.714	5' UTR	3	11353728	11372098	18371	1
chr12	60923568	60923897	330	ENSSSCG00000034044	ENSSSCT00000048542	protein_coding	1146	RASD1	ras related dexamethasone induced 1 [Source:NCBI gene;Acc:100512496]	GO:0000166(nucleotide binding);GO:0003924(GTPase activity);GO:0005525(GTP binding);GO:0007165(signal transduction);GO:0016020(membrane);GO:0016529(sarcoplasmic reticulum)	04713(Circadian entrainment);04934(Cushing syndrome)	7.9e-29	1	330,	0	-1.51	0.00436516	0.71	3' UTR	12	60922422	60926283	3862	1
chr3	40193553	40194001	449	ENSSSCG00000021467	ENSSSCT00000028167	protein_coding	0	EME2	essential meiotic structure-specific endonuclease subunit 2 [Source:NCBI gene;Acc:100521548]	GO:0000712(resolution of meiotic recombination intermediates);GO:0000790(nuclear chromatin);GO:0003677(DNA binding);GO:0004518(nuclease activity);GO:0005634(nucleus);GO:0006281(DNA repair);GO:0006302(double-strand break repair);GO:0008821(crossover junction endodeoxyribonuclease activity);GO:0031297(replication fork processing);GO:0031573(intra-S DNA damage checkpoint);GO:0048476(Holliday junctio…	03460(Fanconi anemia pathway)	7.9e-30	1	449,	0	-1.14	0.0144544	0.71	5' UTR	3	40191048	40193957	2910	2
chr3	41000169	41000469	301	ENSSSCG00000008011	ENSSSCT00000008779	protein_coding	0	GNG13	G protein subunit gamma 13 [Source:NCBI gene;Acc:100511870]	GO:0003924(GTPase activity);GO:0005834(heterotrimeric G-protein complex);GO:0007165(signal transduction);GO:0007186(G protein-coupled receptor signaling pathway);GO:0007200(phospholipase C-activating G protein-coupled receptor signaling pathway);GO:0030425(dendrite);GO:0031681(G-protein beta-subunit binding);GO:0050909(sensory perception of taste)	04014(Ras signaling pathway);04062(Chemokine signaling pathway);04151(PI3K-Akt signaling pathway);04371(Apelin signaling pathway);04713(Circadian entrainment);04723(Retrograde endocannabinoid signaling);04724(Glutamatergic synapse);04725(Cholinergic synapse);04726(Serotonergic synapse);04727(GABAergic synapse);04728(Dopaminergic synapse);04740(Olfactory transduction);04742(Taste transduction);049…	2.5e-17	1	301,	0	-1.57	0.00371535	0.709	3' UTR	3	41000297	41000645	349	1
chr2	17182147	17186728	4582	ENSSSCG00000013276	ENSSSCT00000041819	protein_coding	215	PRDM11	PR/SET domain 11 [Source:NCBI gene;Acc:100520417]	GO:0000977(RNA polymerase II regulatory region sequence-specific DNA binding);GO:0003700(DNA-binding transcription factor activity);GO:0005515(protein binding);GO:0005634(nucleus);GO:0006355(regulation of transcription, DNA-templated);GO:0031490(chromatin DNA binding);GO:0043565(sequence-specific DNA binding)	NA	6.3e-29	2	618,11,	0,4571	-1.13	0.0151356	0.709	Exon (ENSSSCT00000041819/ENSSSCG00000013276, exon 1 of 3)	2	17177135	17186943	9809	2
chr2	2067870	2068110	241	ENSSSCG00000012856	ENSSSCT00000014052	protein_coding	49413	NAP1L4	nucleosome assembly protein 1 like 4 [Source:NCBI gene;Acc:100737250]	GO:0005634(nucleus);GO:0005737(cytoplasm);GO:0006334(nucleosome assembly);GO:0031491(nucleosome binding)	NA	3.3e-09	1	241,	0	-0.815	0.0436516	0.709	3' UTR	2	2067870	2117523	49654	2
chr9	6594098	6595638	1541	ENSSSCG00000014800	ENSSSCT00000016151	protein_coding	105617	RNF121	ring finger protein 121 [Source:NCBI gene;Acc:100525596]	GO:0000139(Golgi membrane);GO:0005789(endoplasmic reticulum membrane);GO:0016020(membrane);GO:0016021(integral component of membrane);GO:0016567(protein ubiquitination);GO:0030433(ubiquitin-dependent ERAD pathway);GO:0030968(endoplasmic reticulum unfolded protein response);GO:0046872(metal ion binding);GO:0061630(ubiquitin protein ligase activity)	NA	2.5e-77	3	3,229,69,	0,501,1472	-19.2	1.25893e-22	0.705	3' UTR	9	6488481	6596423	107943	1
chr12	59200038	59200244	207	ENSSSCG00000018034	ENSSSCT00000019629	protein_coding	59	ENSSSCG00000018034	centromere protein V [Source:NCBI gene;Acc:100524763]	GO:0016846(carbon-sulfur lyase activity)	NA	6.3e-22	1	207,	0	-0.894	0.0331131	0.705	5' UTR	12	59199979	59209664	9686	1
chr1	44239664	44239874	211	ENSSSCG00000004253	ENSSSCT00000059612	protein_coding	300	ENSSSCG00000004253	golgi associated PDZ and coiled-coil motif containing [Source:NCBI gene;Acc:100520524]	GO:0005109(frizzled binding);GO:0005515(protein binding);GO:0005794(Golgi apparatus);GO:0005886(plasma membrane);GO:0007289(spermatid nucleus differentiation);GO:0008022(protein C-terminus binding);GO:0030695(GTPase regulator activity);GO:0042803(protein homodimerization activity);GO:0043004(cytoplasmic sequestering of CFTR protein);GO:0045202(synapse);GO:0050790(regulation of catalytic activity)	NA	2e-06	1	211,	0	-2.62	0.000169824	0.704	Exon (ENSSSCT00000059612/ENSSSCG00000004253, exon 1 of 9)	1	44239364	44287001	47638	1
chr2	65205950	65206099	150	ENSSSCG00000013763	ENSSSCT00000015037	protein_coding	7723	DCAF15	DDB1 and CUL4 associated factor 15 [Source:NCBI gene;Acc:100511246]	GO:0016567(protein ubiquitination);GO:0032991(protein-containing complex);GO:0080008(Cul4-RING E3 ubiquitin ligase complex)	NA	6.3e-16	1	150,	0	-2.01	0.001	0.704	3' UTR	2	65204820	65213822	9003	2
chr12	60324997	60325326	330	ENSSSCG00000018047	ENSSSCT00000019642	protein_coding	28247	FAM83G	family with sequence similarity 83 member G [Source:NCBI gene;Acc:102165932]	GO:0005634(nucleus);GO:0005829(cytosol);GO:0030509(BMP signaling pathway)	NA	5e-22	1	330,	0	-1.06	0.0186209	0.704	3' UTR	12	60296750	60326434	29685	1
chrX	6238684	6238954	271	ENSSSCG00000012102	ENSSSCT00000060986	protein_coding	244885	ENSSSCG00000012102	transducin beta like 1 X-linked [Source:NCBI gene;Acc:102166569]	GO:0005515(protein binding)	04310(Wnt signaling pathway)	1.6e-16	1	271,	0	-0.873	0.0354813	0.703	3' UTR	19	5993799	6240206	246408	1
chr17	52959522	52962305	2784	ENSSSCG00000007478	ENSSSCT00000008185	protein_coding	110074	ATP9A	ATPase phospholipid transporting 9A (putative) [Source:NCBI gene;Acc:100136901]	GO:0000166(nucleotide binding);GO:0000287(magnesium ion binding);GO:0004012(phospholipid-translocating ATPase activity);GO:0005524(ATP binding);GO:0005768(endosome);GO:0005769(early endosome);GO:0005802(trans-Golgi network);GO:0005886(plasma membrane);GO:0006890(retrograde vesicle-mediated transport, Golgi to endoplasmic reticulum);GO:0006897(endocytosis);GO:0015914(phospholipid transport);GO:001…	NA	2.1e-05	3	1,84,36,	0,1723,2748	-1.08	0.0177828	0.701	Exon (ENSSSCT00000008185/ENSSSCG00000007478, exon 16 of 28)	17	52936169	53072379	136211	2
chr15	104667645	104667825	181	ENSSSCG00000036339	ENSSSCT00000048280	protein_coding	79742	FAM126B	family with sequence similarity 126 member B [Source:HGNC Symbol;Acc:HGNC:28593]	NA	NA	3.1e-10	1	181,	0	-2.23	0.000501187	0.7	3' UTR	15	104665729	104747567	81839	2
chr7	23207998	23208088	91	ENSSSCG00000001376	ENSSSCT00000001498	protein_coding	419	DHX16	DEAH-box helicase 16 [Source:NCBI gene;Acc:100144456]	GO:0000166(nucleotide binding);GO:0000398(mRNA splicing, via spliceosome);GO:0003676(nucleic acid binding);GO:0003723(RNA binding);GO:0004386(helicase activity);GO:0005524(ATP binding);GO:0005634(nucleus);GO:0005654(nucleoplasm);GO:0005681(spliceosomal complex);GO:0006397(mRNA processing);GO:0008380(RNA splicing);GO:0016787(hydrolase activity);GO:0034459(ATP-dependent 3'-5' RNA helicase activity)	03040(Spliceosome)	6.3e-09	1	91,	0	-0.871	0.0363078	0.7	5' UTR	7	23186470	23208507	22038	2
chr13	30409309	30409608	300	ENSSSCG00000011340	ENSSSCT00000046724	protein_coding	166840	SMARCC1	SWI/SNF related, matrix associated, actin dependent regulator of chromatin subfamily c member 1 [Source:NCBI gene;Acc:100519869]	GO:0001741(XY body);GO:0003677(DNA binding);GO:0003682(chromatin binding);GO:0005515(protein binding);GO:0005634(nucleus);GO:0005654(nucleoplasm);GO:0005737(cytoplasm);GO:0006337(nucleosome disassembly);GO:0006338(chromatin remodeling);GO:0008286(insulin receptor signaling pathway);GO:0009887(animal organ morphogenesis);GO:0016020(membrane);GO:0016021(integral component of membrane);GO:0016514(SW…	04714(Thermogenesis);05225(Hepatocellular carcinoma)	1e-40	1	300,	0	-0.914	0.030903	0.698	5' UTR	13	30407858	30576448	168591	2
chr3	344305	344605	301	ENSSSCG00000007542	ENSSSCT00000049765	protein_coding	72878	PRKAR1B	protein kinase cAMP-dependent type I regulatory subunit beta [Source:NCBI gene;Acc:100522128]	GO:0000166(nucleotide binding);GO:0001932(regulation of protein phosphorylation);GO:0004862(cAMP-dependent protein kinase inhibitor activity);GO:0005829(cytosol);GO:0005952(cAMP-dependent protein kinase complex);GO:0007611(learning or memory);GO:0008603(cAMP-dependent protein kinase regulator activity);GO:0019934(cGMP-mediated signaling);GO:0030552(cAMP binding);GO:0034236(protein kinase A cataly…	04910(Insulin signaling pathway)	7.9e-31	1	301,	0	-1.46	0.00524807	0.697	3' UTR	3	340886	417483	76598	2
chr10	17259076	17259255	180	ENSSSCG00000010874	ENSSSCT00000011896	protein_coding	0	ADSS	adenylosuccinate synthase [Source:NCBI gene;Acc:100048942]	GO:0000166(nucleotide binding);GO:0000287(magnesium ion binding);GO:0004019(adenylosuccinate synthase activity);GO:0005525(GTP binding);GO:0005737(cytoplasm);GO:0005829(cytosol);GO:0005886(plasma membrane);GO:0006164(purine nucleotide biosynthetic process);GO:0006167(AMP biosynthetic process);GO:0016874(ligase activity);GO:0044208('de novo' AMP biosynthetic process);GO:0046040(IMP metabolic proce…	00230(Purine metabolism);00250(Alanine, aspartate and glutamate metabolism)	1.4e-10	1	180,	0	-1.14	0.0141254	0.695	5' UTR	10	17219840	17259255	39416	2
chr2	8985258	8985408	151	ENSSSCG00000020665	ENSSSCT00000022269	protein_coding	15288	TAF6L	TATA-box binding protein associated factor 6 like [Source:NCBI gene;Acc:100620136]	GO:0000124(SAGA complex);GO:0003713(transcription coactivator activity);GO:0004402(histone acetyltransferase activity);GO:0005634(nucleus);GO:0005654(nucleoplasm);GO:0005669(transcription factor TFIID complex);GO:0006325(chromatin organization);GO:0006352(DNA-templated transcription, initiation);GO:0006357(regulation of transcription by RNA polymerase II);GO:0006366(transcription by RNA polymeras…	03022(Basal transcription factors)	2.6e-06	1	151,	0	-1.08	0.0177828	0.695	5' UTR	2	8983824	9000696	16873	2
chr14	101237522	101248499	10978	ENSSSCG00000010450	ENSSSCT00000059522	protein_coding	6178	LIPA	lipase A, lysosomal acid type [Source:NCBI gene;Acc:100142668]	GO:0000902(cell morphogenesis);GO:0001650(fibrillar center);GO:0001816(cytokine production);GO:0004771(sterol esterase activity);GO:0006954(inflammatory response);GO:0008283(cell population proliferation);GO:0016042(lipid catabolic process);GO:0016125(sterol metabolic process);GO:0016298(lipase activity);GO:0016787(hydrolase activity);GO:0016788(hydrolase activity, acting on ester bonds);GO:00303…	00100(Steroid biosynthesis);04142(Lysosome);04979(Cholesterol metabolism)	0	2	99,892,	0,10086	-7.09	1.04713e-09	0.694	5' UTR	14	101131380	101254677	123298	2
chr17	11188741	11189010	270	ENSSSCG00000007033	ENSSSCT00000007702	protein_coding	21623	AP3M2	adaptor related protein complex 3 subunit mu 2 [Source:NCBI gene;Acc:100525135]	GO:0006886(intracellular protein transport);GO:0008089(anterograde axonal transport);GO:0015031(protein transport);GO:0016020(membrane);GO:0016192(vesicle-mediated transport);GO:0030131(clathrin adaptor complex);GO:0048490(anterograde synaptic vesicle transport);GO:1904115(axon cytoplasm)	04142(Lysosome)	1e-27	1	270,	0	-1.13	0.0151356	0.694	3' UTR	17	11167118	11193018	25901	1
chr2	57266436	57267154	719	ENSSSCG00000035650	ENSSSCT00000038884	protein_coding	21043	ENSSSCG00000035650	tripartite motif containing 52 [Source:NCBI gene;Acc:100626428]	GO:0001913(T cell mediated cytotoxicity);GO:0005615(extracellular space);GO:0005886(plasma membrane);GO:0006955(immune response);GO:0009897(external side of plasma membrane);GO:0016020(membrane);GO:0016021(integral component of membrane);GO:0030101(natural killer cell activation);GO:0042267(natural killer cell mediated cytotoxicity);GO:0042271(susceptibility to natural killer cell mediated cytoto…	04144(Endocytosis);04145(Phagosome);04218(Cellular senescence);04514(Cell adhesion molecules (CAMs));04612(Antigen processing and presentation);04650(Natural killer cell mediated cytotoxicity);04940(Type I diabetes mellitus);05163(Human cytomegalovirus infection);05165(Human papillomavirus infection);05166(Human T-cell leukemia virus 1 infection);05167(Kaposi sarcoma-associated herpesvirus infect…	3.2e-58	1	719,	0	-2.34	0.000363078	0.691	3' UTR	2	57245393	57271405	26013	1
chr3	39404525	39404644	120	ENSSSCG00000008058	ENSSSCT00000008831	protein_coding	24944	KCTD5	potassium channel tetramerization domain containing 5 [Source:NCBI gene;Acc:100525690]	GO:0005515(protein binding);GO:0005829(cytosol);GO:0042802(identical protein binding);GO:0044877(protein-containing complex binding);GO:0051260(protein homooligomerization)	NA	1.3e-12	1	120,	0	-0.791	0.047863	0.689	3' UTR	3	39403987	39429588	25602	2
chr15	139539361	139539511	151	ENSSSCG00000028180	ENSSSCT00000038954	protein_coding	2035	DUSP28	dual specificity phosphatase 28 [Source:NCBI gene;Acc:100627104]	GO:0006470(protein dephosphorylation);GO:0008138(protein tyrosine/serine/threonine phosphatase activity);GO:0016311(dephosphorylation);GO:0016791(phosphatase activity)	NA	3.5e-08	1	151,	0	-1.99	0.00102329	0.688	3' UTR	15	139537326	139539438	2113	1
chr12	20585433	20585583	151	ENSSSCG00000017407	ENSSSCT00000018949	protein_coding	4451	GHDC	GH3 domain containing [Source:NCBI gene;Acc:100523395]	GO:0005783(endoplasmic reticulum);GO:0016020(membrane);GO:0016021(integral component of membrane)	NA	0.0003	1	151,	0	-1.39	0.00645654	0.688	3' UTR	12	20580982	20585876	4895	1
chr3	5408704	5408943	240	ENSSSCG00000007599	ENSSSCT00000008339	protein_coding	86458	LMTK2	lemur tyrosine kinase 2 [Source:NCBI gene;Acc:100521078]	GO:0001881(receptor recycling);GO:0004672(protein kinase activity);GO:0004674(protein serine/threonine kinase activity);GO:0004864(protein phosphatase inhibitor activity);GO:0005524(ATP binding);GO:0005769(early endosome);GO:0005794(Golgi apparatus);GO:0005829(cytosol);GO:0006468(protein phosphorylation);GO:0016021(integral component of membrane);GO:0018105(peptidyl-serine phosphorylation);GO:001…	NA	6.3e-13	1	240,	0	-4.16	2.18776e-06	0.687	3' UTR	3	5322246	5409211	86966	1
chr13	31738650	31738770	121	ENSSSCG00000011375	ENSSSCT00000051474	protein_coding	0	USP19	ubiquitin specific peptidase 19 [Source:NCBI gene;Acc:100187735]	GO:0004843(thiol-dependent ubiquitin-specific protease activity);GO:0005789(endoplasmic reticulum membrane);GO:0005829(cytosol);GO:0006511(ubiquitin-dependent protein catabolic process);GO:0016020(membrane);GO:0016021(integral component of membrane);GO:0016579(protein deubiquitination);GO:0030433(ubiquitin-dependent ERAD pathway);GO:0031625(ubiquitin protein ligase binding);GO:0034976(response to…	NA	6.3e-17	1	121,	0	-1.12	0.0154882	0.687	5' UTR	13	31727050	31738770	11721	2
chr18	10381234	10384854	3621	ENSSSCG00000016510	ENSSSCT00000052833	protein_coding	67124	UBN2	ubinuclein 2 [Source:NCBI gene;Acc:100519065]	GO:0005634(nucleus);GO:0005654(nucleoplasm)	NA	6.3e-75	2	223,18,	0,3603	-0.876	0.0354813	0.687	3' UTR	18	10381234	10451978	70745	2
chr13	77148468	77148677	210	ENSSSCG00000011650	ENSSSCT00000012752	protein_coding	32092	MSL2	MSL complex subunit 2 [Source:NCBI gene;Acc:100155763]	GO:0016567(protein ubiquitination);GO:0043984(histone H4-K16 acetylation);GO:0061630(ubiquitin protein ligase activity);GO:0072487(MSL complex)	NA	1e-41	1	210,	0	-3.25	2.81838e-05	0.686	3' UTR	13	77146315	77180769	34455	2
chr1	106411107	106411406	300	ENSSSCG00000004538	ENSSSCT00000061734	protein_coding	375083	WDR7	WD repeat domain 7 [Source:NCBI gene;Acc:100512572]	GO:0002244(hematopoietic progenitor cell differentiation);GO:0005515(protein binding)	NA	7.9e-70	1	300,	0	-2.76	0.000112202	0.686	3' UTR	1	106036024	106411687	375664	1
chr10	48884767	48884887	121	ENSSSCG00000011064	ENSSSCT00000038370	protein_coding	36356	ENSSSCG00000011064	acyl-CoA binding domain containing 5 [Source:NCBI gene;Acc:100514676]	GO:0000062(fatty-acyl-CoA binding);GO:0008289(lipid binding);GO:0016020(membrane);GO:0016021(integral component of membrane);GO:0030242(autophagy of peroxisome)	NA	6.3e-25	1	121,	0	-1.56	0.00380189	0.686	3' UTR	10	48883211	48921243	38033	2
chr2	133742887	133750838	7952	ENSSSCG00000014267	ENSSSCT00000064186	protein_coding	200568	ENSSSCG00000014267	Rap guanine nucleotide exchange factor 6 [Source:NCBI gene;Acc:100521255]	GO:0005085(guanyl-nucleotide exchange factor activity);GO:0005515(protein binding);GO:0005622(intracellular);GO:0007165(signal transduction);GO:0007264(small GTPase mediated signal transduction)	04015(Rap1 signaling pathway);04530(Tight junction)	1.3e-18	2	5,266,	0,7686	-1.19	0.0123027	0.686	Exon (ENSSSCT00000064186/ENSSSCG00000014267, exon 19 of 28)	2	133708265	133951406	243142	2
chr3	53059808	53059868	61	ENSSSCG00000008168	ENSSSCT00000008945	protein_coding	27174	RNF149	ring finger protein 149 [Source:NCBI gene;Acc:100519085]	GO:0006511(ubiquitin-dependent protein catabolic process);GO:0016020(membrane);GO:0016021(integral component of membrane);GO:0016567(protein ubiquitination);GO:0031647(regulation of protein stability);GO:0035690(cellular response to drug);GO:0043409(negative regulation of MAPK cascade);GO:0061630(ubiquitin protein ligase activity)	NA	0.00011	1	61,	0	-1.03	0.020893	0.686	3' UTR	3	53032634	53067352	34719	1
chr12	59348739	59348798	60	ENSSSCG00000018039	ENSSSCT00000019634	protein_coding	75570	NCOR1	nuclear receptor corepressor 1 [Source:NCBI gene;Acc:100628075]	GO:0000118(histone deacetylase complex);GO:0000122(negative regulation of transcription by RNA polymerase II);GO:0000790(nuclear chromatin);GO:0001012(RNA polymerase II regulatory region DNA binding);GO:0001102(RNA polymerase II activating transcription factor binding);GO:0003677(DNA binding);GO:0003682(chromatin binding);GO:0003714(transcription corepressor activity);GO:0005634(nucleus);GO:00056…	01522(Endocrine resistance);04919(Thyroid hormone signaling pathway);05202(Transcriptional misregulation in cancer)	0.00074	1	60,	0	-0.877	0.0354813	0.685	Exon (ENSSSCT00000019634/ENSSSCG00000018039, exon 20 of 47)	12	59273169	59391810	118642	1
chr5	14173208	14174347	1140	ENSSSCG00000032861	ENSSSCT00000060131	protein_coding	71197	NUAK1	NUAK family kinase 1 [Source:NCBI gene;Acc:100523669]	GO:0001650(fibrillar center);GO:0002039(p53 binding);GO:0004672(protein kinase activity);GO:0004674(protein serine/threonine kinase activity);GO:0005524(ATP binding);GO:0005634(nucleus);GO:0005737(cytoplasm);GO:0006468(protein phosphorylation);GO:0015630(microtubule cytoskeleton);GO:0030155(regulation of cell adhesion);GO:0035507(regulation of myosin-light-chain-phosphatase activity);GO:2000772(r…	NA	7.9e-85	1	1140,	0	-1.2	0.011749	0.683	3' UTR	5	14102011	14177584	75574	1
chr12	27030478	27030598	121	ENSSSCG00000017555	ENSSSCT00000019110	protein_coding	25565	ENSSSCG00000017555	LUC7 like 3 pre-mRNA splicing factor [Source:NCBI gene;Acc:100625081]	GO:0003729(mRNA binding);GO:0005685(U1 snRNP);GO:0006376(mRNA splice site selection);GO:0071004(U2-type prespliceosome)	NA	2.5e-07	1	121,	0	-1.29	0.00870964	0.681	3' UTR	12	27004913	27032088	27176	1
chr16	44008384	44011065	2682	ENSSSCG00000016943	ENSSSCT00000018451	protein_coding	0	ADAMTS6	ADAM metallopeptidase with thrombospondin type 1 motif 6 [Source:NCBI gene;Acc:100513765]	GO:0003279(cardiac septum development);GO:0004222(metalloendopeptidase activity);GO:0006508(proteolysis);GO:0007507(heart development);GO:0008233(peptidase activity);GO:0008237(metallopeptidase activity);GO:0035904(aorta development);GO:0060976(coronary vasculature development)	NA	1.3e-27	2	345,374,	0,2308	-0.956	0.0269153	0.679	5' UTR	16	43705588	44011065	305478	2
chr3	71496354	71496683	330	ENSSSCG00000038394	ENSSSCT00000038795	protein_coding	43575	PAIP2B	poly(A) binding protein interacting protein 2B [Source:NCBI gene;Acc:100739314]	GO:0000900(translation repressor activity, mRNA regulatory element binding);GO:0045947(negative regulation of translational initiation)	NA	2e-12	1	330,	0	-2.2	0.000562341	0.678	3' UTR	3	71452779	71498078	45300	1
chr18	50366902	50367217	316	ENSSSCG00000016732	ENSSSCT00000018213	protein_coding	0	TBRG4	transforming growth factor beta regulator 4 [Source:NCBI gene;Acc:397641]	GO:0004672(protein kinase activity);GO:0005739(mitochondrion);GO:0005759(mitochondrial matrix);GO:0006468(protein phosphorylation);GO:0016071(mRNA metabolic process);GO:0044528(regulation of mitochondrial mRNA stability);GO:0090615(mitochondrial mRNA processing)	NA	1e-14	2	96,85,	0,231	-1.51	0.00446684	0.676	5' UTR	18	50366902	50378083	11182	1
chr5	46493703	46494252	550	ENSSSCG00000022288	ENSSSCT00000063281	protein_coding	27053	STK38L	serine/threonine kinase 38 like [Source:NCBI gene;Acc:100516734]	GO:0000166(nucleotide binding);GO:0000287(magnesium ion binding);GO:0004672(protein kinase activity);GO:0004674(protein serine/threonine kinase activity);GO:0005524(ATP binding);GO:0005737(cytoplasm);GO:0005829(cytosol);GO:0006468(protein phosphorylation);GO:0015629(actin cytoskeleton);GO:0016301(kinase activity);GO:0016310(phosphorylation);GO:0016740(transferase activity);GO:0018105(peptidyl-ser…	NA	4e-86	2	374,75,	0,475	-0.871	0.0363078	0.673	3' UTR	5	46490416	46521305	30890	2
chr2	143047130	143047400	271	ENSSSCG00000027371	ENSSSCT00000029817	protein_coding	81122	PCDHGC4	protocadherin gamma subfamily C, 4 [Source:HGNC Symbol;Acc:HGNC:8717]	GO:0005509(calcium ion binding);GO:0005886(plasma membrane);GO:0005887(integral component of plasma membrane);GO:0007155(cell adhesion);GO:0007156(homophilic cell adhesion via plasma membrane adhesion molecules);GO:0016020(membrane);GO:0016021(integral component of membrane);GO:0050808(synapse organization)	NA	1e-26	1	271,	0	-1.33	0.00776247	0.672	Exon (ENSSSCT00000044690/ENSSSCG00000031533, exon 2 of 2)	2	142966008	143156550	190543	1
chr3	118268968	118269267	300	ENSSSCG00000008604	ENSSSCT00000009415	protein_coding	60105	WDR35	WD repeat domain 35 [Source:NCBI gene;Acc:100519954]	GO:0005515(protein binding);GO:0005737(cytoplasm);GO:0005813(centrosome);GO:0005815(microtubule organizing center);GO:0005856(cytoskeleton);GO:0005929(cilium);GO:0005930(axoneme);GO:0030030(cell projection organization);GO:0030991(intraciliary transport particle A);GO:0035091(phosphatidylinositol binding);GO:0035721(intraciliary retrograde transport);GO:0036064(ciliary basal body);GO:0042995(cell…	NA	1.6e-35	1	300,	0	-1.12	0.0154882	0.671	3' UTR	3	118208863	118277853	68991	1
chr7	26058443	26058623	181	ENSSSCG00000001483	ENSSSCT00000001655	protein_coding	83208	FAM83B	family with sequence similarity 83 member B [Source:NCBI gene;Acc:100155972]	GO:0005154(epidermal growth factor receptor binding);GO:0005737(cytoplasm);GO:0007173(epidermal growth factor receptor signaling pathway);GO:0008283(cell population proliferation);GO:0016020(membrane);GO:0019901(protein kinase binding);GO:0036312(phosphatidylinositol 3-kinase regulatory subunit binding);GO:0036313(phosphatidylinositol 3-kinase catalytic subunit binding)	NA	0.001	1	181,	0	-0.974	0.0251189	0.671	3' UTR	7	26058144	26141831	83688	2
chr12	60296989	60297409	421	ENSSSCG00000018047	ENSSSCT00000019642	protein_coding	239	FAM83G	family with sequence similarity 83 member G [Source:NCBI gene;Acc:102165932]	GO:0005634(nucleus);GO:0005829(cytosol);GO:0030509(BMP signaling pathway)	NA	1e-124	1	421,	0	-5.56	5.37032e-08	0.668	Exon (ENSSSCT00000019642/ENSSSCG00000018047, exon 1 of 5)	12	60296750	60326434	29685	1
chr6	58521236	58521682	447	ENSSSCG00000003228	ENSSSCT00000003587	protein_coding	2312	VSIG10L	V-set and immunoglobulin domain containing 10 like [Source:NCBI gene;Acc:100624916]	GO:0005634(nucleus);GO:0005654(nucleoplasm);GO:0016020(membrane);GO:0016021(integral component of membrane)	NA	1.6e-34	1	447,	0	-0.968	0.025704	0.668	Exon (ENSSSCT00000003587/ENSSSCG00000003228, exon 2 of 10)	6	58518924	58532304	13381	1
chr2	3031821	3031970	150	ENSSSCG00000031191	ENSSSCT00000060253	protein_coding	239588	ENSSSCG00000031191	NA	GO:0003677(DNA binding);GO:0004879(nuclear receptor activity);GO:0005634(nucleus);GO:0006355(regulation of transcription, DNA-templated);GO:0030522(intracellular receptor signaling pathway)	NA	2.5e-48	1	150,	0	-4.06	2.88403e-06	0.667	3' UTR	2	2792233	3840396	1048164	1
chr13	66080209	66080479	271	ENSSSCG00000011551	ENSSSCT00000012641	protein_coding	0	TADA3	transcriptional adaptor 3 [Source:NCBI gene;Acc:100157464]	GO:0000124(SAGA complex);GO:0000278(mitotic cell cycle);GO:0001932(regulation of protein phosphorylation);GO:0003713(transcription coactivator activity);GO:0004402(histone acetyltransferase activity);GO:0005634(nucleus);GO:0005654(nucleoplasm);GO:0005671(Ada2/Gcn5/Ada3 transcription activator complex);GO:0006357(regulation of transcription by RNA polymerase II);GO:0010628(positive regulation of g…	05165(Human papillomavirus infection)	5e-54	1	271,	0	-1.3	0.00870964	0.665	5' UTR	13	66068002	66080479	12478	2
chr5	80509409	80509647	239	ENSSSCG00000032910	ENSSSCT00000039508	protein_coding	5128	C12orf73	chromosome 5 C12orf73 homolog [Source:NCBI gene;Acc:110260781]	NA	NA	1e-128	1	239,	0	-1.86	0.00154882	0.663	3' UTR	5	80504281	80510867	6587	1
chr17	52088291	52089570	1280	ENSSSCG00000007470	ENSSSCT00000008175	protein_coding	72984	RIPOR3	RIPOR family member 3 [Source:NCBI gene;Acc:100153156]	NA	NA	1.6e-75	2	862,33,	0,1247	-1.58	0.00354813	0.663	3' UTR	17	52088053	52162554	74502	2
chr2	142870908	142871383	476	ENSSSCG00000024873	ENSSSCT00000015712	protein_coding	861	PCDHB6	protocadherin beta 6 [Source:NCBI gene;Acc:102166091]	GO:0005509(calcium ion binding);GO:0005886(plasma membrane);GO:0005887(integral component of plasma membrane);GO:0007155(cell adhesion);GO:0007156(homophilic cell adhesion via plasma membrane adhesion molecules);GO:0016020(membrane);GO:0016021(integral component of membrane)	NA	3.2e-63	1	476,	0	-1.58	0.00363078	0.663	Exon (ENSSSCT00000015712/ENSSSCG00000024873, exon 1 of 1)	2	142870047	142872452	2406	1
chr12	15454272	15454872	601	ENSSSCG00000017298	ENSSSCT00000018832	protein_coding	254738	TANC2	tetratricopeptide repeat, ankyrin repeat and coiled-coil containing 2 [Source:NCBI gene;Acc:100515233]	GO:0001701(in utero embryonic development);GO:0005515(protein binding)	NA	7.9e-29	1	601,	0	-1.06	0.0190546	0.658	Exon (ENSSSCT00000018832/ENSSSCG00000017298, exon 27 of 27)	12	15454242	15709610	255369	2
chr10	14110066	14110543	478	ENSSSCG00000021310	ENSSSCT00000045927	protein_coding	73374	ENSSSCG00000021310	lin-9 DREAM MuvB core complex component [Source:NCBI gene;Acc:100738197]	GO:0000003(reproduction);GO:0003677(DNA binding);GO:0005654(nucleoplasm);GO:0006351(transcription, DNA-templated);GO:0017053(transcriptional repressor complex);GO:0051726(regulation of cell cycle)	04218(Cellular senescence)	1.6e-79	1	478,	0	-0.952	0.0275423	0.658	3' UTR	10	14109768	14183917	74150	2
chr12	52611936	52612206	271	ENSSSCG00000017934	ENSSSCT00000028238	protein_coding	2633	ENSSSCG00000017934	claudin 7 [Source:NCBI gene;Acc:100127486]	GO:0005198(structural molecule activity);GO:0005886(plasma membrane);GO:0005923(bicellular tight junction);GO:0016020(membrane);GO:0016021(integral component of membrane);GO:0016323(basolateral plasma membrane);GO:0016327(apicolateral plasma membrane);GO:0016328(lateral plasma membrane);GO:0030054(cell junction)	04514(Cell adhesion molecules (CAMs));04530(Tight junction);04670(Leukocyte transendothelial migration);05160(Hepatitis C)	1e-106	1	271,	0	-2.31	0.00040738	0.657	3' UTR	12	52611168	52614839	3672	2
chr2	73322718	73334023	11306	ENSSSCG00000013522	ENSSSCT00000014769	protein_coding	927	SAFB	scaffold attachment factor B [Source:NCBI gene;Acc:100620815]	GO:0000978(RNA polymerase II proximal promoter sequence-specific DNA binding);GO:0003676(nucleic acid binding);GO:0003682(chromatin binding);GO:0003723(RNA binding);GO:0005634(nucleus);GO:0005654(nucleoplasm);GO:0006355(regulation of transcription, DNA-templated);GO:0006357(regulation of transcription by RNA polymerase II);GO:0030520(intracellular estrogen receptor signaling pathway);GO:0040008(r…	NA	2e-30	4	118,65,85,2,	0,204,8042,11304	-2.08	0.000794328	-0.586	Exon (ENSSSCT00000014769/ENSSSCG00000013522, exon 1 of 22)	2	73300638	73334950	34313	2
chr5	38813726	38813876	151	ENSSSCG00000000519	ENSSSCT00000050428	protein_coding	55110	GLIPR1	GLI pathogenesis related 1 [Source:NCBI gene;Acc:100523551]	GO:0005576(extracellular region);GO:0005615(extracellular space);GO:0016020(membrane);GO:0016021(integral component of membrane)	NA	3.3e-05	1	151,	0	-0.924	0.0301995	-0.586	3' UTR	5	38758616	38815555	56940	1
chr4	107821767	107822486	720	ENSSSCG00000006775	ENSSSCT00000007421	protein_coding	0	CAPZA1	capping actin protein of muscle Z-line subunit alpha 1 [Source:NCBI gene;Acc:100037957]	GO:0003779(actin binding);GO:0008290(F-actin capping protein complex);GO:0034329(cell junction assembly);GO:0051016(barbed-end actin filament capping);GO:0051693(actin filament capping);GO:0071203(WASH complex)	04144(Endocytosis)	1e-182	1	720,	0	-6.43	5.62341e-09	-0.587	5' UTR	4	107768079	107822396	54318	2
chr15	101419629	101419808	180	ENSSSCG00000016079	ENSSSCT00000017507	protein_coding	28795	MOBKL3	MOB family member 4, phocein [Source:NCBI gene;Acc:613127]	NA	NA	2.4e-09	1	180,	0	-1.4	0.00630957	-0.587	3' UTR	15	101390834	101420885	30052	1
chr5	4071238	4071624	387	ENSSSCG00000000014	ENSSSCT00000000015	protein_coding	29667	FAM118A	family with sequence similarity 118 member A [Source:NCBI gene;Acc:100739727]	GO:0042802(identical protein binding)	NA	1e-167	1	387,	0	-1.37	0.00691831	-0.587	3' UTR	5	4070703	4101291	30589	2
chr18	45388574	45389203	630	ENSSSCG00000016698	ENSSSCT00000018179	protein_coding	0	HOXA11	homeobox A11 [Source:NCBI gene;Acc:100521236]	GO:0001501(skeletal system development);GO:0001656(metanephros development);GO:0001658(branching involved in ureteric bud morphogenesis);GO:0001759(organ induction);GO:0003677(DNA binding);GO:0005634(nucleus);GO:0005654(nucleoplasm);GO:0005667(transcription factor complex);GO:0006355(regulation of transcription, DNA-templated);GO:0007275(multicellular organism development);GO:0007283(spermatogene…	05202(Transcriptional misregulation in cancer)	6.3e-14	1	630,	0	-1.16	0.0138038	-0.587	Exon (ENSSSCT00000018179/ENSSSCG00000016698, exon 1 of 2)	18	45388574	45392573	4000	1
chr5	6975403	6975904	502	ENSSSCG00000000061	ENSSSCT00000000067	protein_coding	10404	PMM1	phosphomannomutase 1 [Source:NCBI gene;Acc:100151790]	GO:0004615(phosphomannomutase activity);GO:0005737(cytoplasm);GO:0005829(cytosol);GO:0006013(mannose metabolic process);GO:0006487(protein N-linked glycosylation);GO:0009298(GDP-mannose biosynthetic process);GO:0016853(isomerase activity);GO:0043025(neuronal cell body);GO:0045047(protein targeting to ER);GO:1990830(cellular response to leukemia inhibitory factor)	00051(Fructose and mannose metabolism);00520(Amino sugar and nucleotide sugar metabolism)	6.3e-37	1	502,	0	-3.62	9.77237e-06	-0.588	3' UTR	5	6964999	6975904	10906	1
chr2	5835189	5835848	660	ENSSSCG00000012933	ENSSSCT00000014138	protein_coding	1736	CCDC87	coiled-coil domain containing 87 [Source:NCBI gene;Acc:100737994]	GO:1905516(positive regulation of fertilization);GO:2000344(positive regulation of acrosome reaction)	NA	1.3e-90	1	660,	0	-2.12	0.000707946	0.657	Exon (ENSSSCT00000014138/ENSSSCG00000012933, exon 1 of 1)	2	5833453	5836686	3234	1
chr3	9821272	9821691	420	ENSSSCG00000027890	ENSSSCT00000058050	protein_coding	19485	ENSSSCG00000027890	RAS p21 protein activator 4B [Source:NCBI gene;Acc:100624152]	GO:0005096(GTPase activator activity);GO:0005543(phospholipid binding);GO:0007165(signal transduction);GO:0035556(intracellular signal transduction);GO:0043087(regulation of GTPase activity);GO:0043547(positive regulation of GTPase activity);GO:0046580(negative regulation of Ras protein signal transduction);GO:0071277(cellular response to calcium ion)	04014(Ras signaling pathway)	1.6e-51	1	420,	0	-2.48	0.000251189	0.656	3' UTR	3	9821272	9841176	19905	2
chr8	104515249	104515848	600	ENSSSCG00000023174	ENSSSCT00000024667	protein_coding	44792	USP53	ubiquitin specific peptidase 53 [Source:NCBI gene;Acc:100626376]	GO:0001508(action potential);GO:0005911(cell-cell junction);GO:0006915(apoptotic process);GO:0007605(sensory perception of sound);GO:0010996(response to auditory stimulus);GO:0016579(protein deubiquitination);GO:0036459(thiol-dependent ubiquitinyl hydrolase activity);GO:0051402(neuron apoptotic process)	NA	3.2e-16	1	600,	0	-1.82	0.0017378	-0.588	Exon (ENSSSCT00000024667/ENSSSCG00000023174, exon 13 of 16)	8	104498713	104560640	61928	2
chr13	32331704	32332182	479	ENSSSCG00000011391	ENSSSCT00000051457	protein_coding	9035	CDHR4	cadherin related family member 4 [Source:NCBI gene;Acc:100513757]	GO:0005509(calcium ion binding);GO:0005886(plasma membrane);GO:0005887(integral component of plasma membrane);GO:0007155(cell adhesion);GO:0007156(homophilic cell adhesion via plasma membrane adhesion molecules);GO:0016020(membrane);GO:0016021(integral component of membrane)	NA	1.3e-46	1	479,	0	-1.3	0.00851138	-0.588	3' UTR	13	32322038	32341217	19180	2
chr12	47845691	47846439	749	ENSSSCG00000024071	ENSSSCT00000030089	protein_coding	14004	SCARF1	Rab interacting lysosomal protein [Source:NCBI gene;Acc:100525077]	GO:0005044(scavenger receptor activity);GO:0006898(receptor-mediated endocytosis);GO:0010976(positive regulation of neuron projection development);GO:0016021(integral component of membrane);GO:0016322(neuron remodeling);GO:0016358(dendrite development);GO:0030169(low-density lipoprotein particle binding);GO:0048680(positive regulation of axon regeneration)	04145(Phagosome);05132(Salmonella infection)	1.6e-56	1	749,	0	-1.62	0.00316228	-0.589	3' UTR	12	47844404	47860443	16040	2
chr3	11054897	11055849	953	ENSSSCG00000007717	ENSSSCT00000045891	protein_coding	1944	METTL27	methyltransferase like 27 [Source:NCBI gene;Acc:100526161]	NA	NA	7.9e-42	2	312,45,	0,908	-1.57	0.00363078	-0.589	3' UTR	3	11053204	11057793	4590	2
chr11	18254695	18255054	360	ENSSSCG00000009395	ENSSSCT00000048316	protein_coding	35440	SETDB2	SET domain bifurcated histone lysine methyltransferase 2 [Source:NCBI gene;Acc:100157885]	GO:0000278(mitotic cell cycle);GO:0003677(DNA binding);GO:0005515(protein binding);GO:0005634(nucleus);GO:0005654(nucleoplasm);GO:0005694(chromosome);GO:0005829(cytosol);GO:0007059(chromosome segregation);GO:0008270(zinc ion binding);GO:0018024(histone-lysine N-methyltransferase activity);GO:0034968(histone lysine methylation);GO:0046974(histone methyltransferase activity (H3-K9 specific));GO:005…	00310(Lysine degradation)	1.3e-38	1	360,	0	-1.44	0.00549541	-0.589	3' UTR	11	18251218	18290494	39277	2
chr4	104997180	104997389	210	ENSSSCG00000006746	ENSSSCT00000057741	protein_coding	51448	VANGL1	VANGL planar cell polarity protein 1 [Source:NCBI gene;Acc:100157791]	GO:0005886(plasma membrane);GO:0007275(multicellular organism development);GO:0016020(membrane);GO:0016021(integral component of membrane);GO:0016328(lateral plasma membrane);GO:0043473(pigmentation)	04310(Wnt signaling pathway)	1e-20	1	210,	0	-2.26	0.000457088	0.655	3' UTR	4	104996073	105048837	52765	2
chr1	45263901	45269173	5273	ENSSSCG00000035259	ENSSSCT00000052268	protein_coding	44512	PHF3	PHD finger protein 3 [Source:NCBI gene;Acc:110260283]	GO:0006351(transcription, DNA-templated);GO:0046872(metal ion binding)	NA	0	2	4,536,	0,4737	-2.98	6.0256e-05	-0.59	Exon (ENSSSCT00000052268/ENSSSCG00000035259, exon 2 of 15)	1	45219389	45295072	75684	1
chr13	200033080	200033796	717	ENSSSCG00000012055	ENSSSCT00000013187	protein_coding	35826	MORC3	MORC family CW-type zinc finger 3 [Source:NCBI gene;Acc:100513379]	GO:0005634(nucleus);GO:0005654(nucleoplasm);GO:0006468(protein phosphorylation);GO:0007569(cell aging);GO:0008270(zinc ion binding);GO:0009791(post-embryonic development);GO:0016605(PML body);GO:0018105(peptidyl-serine phosphorylation);GO:0046872(metal ion binding);GO:0048147(negative regulation of fibroblast proliferation);GO:0050821(protein stabilization);GO:0051457(maintenance of protein locat…	NA	7.9e-80	1	717,	0	-1.93	0.00125893	-0.59	Exon (ENSSSCT00000013187/ENSSSCG00000012055, exon 13 of 15)	13	199997254	200039459	42206	1
chr5	63885894	63886344	451	ENSSSCG00000000680	ENSSSCT00000047977	protein_coding	7996	GPR162	G protein-coupled receptor 162 [Source:NCBI gene;Acc:100736664]	GO:0004930(G protein-coupled receptor activity);GO:0007186(G protein-coupled receptor signaling pathway);GO:0016020(membrane);GO:0016021(integral component of membrane)	NA	1e-12	1	451,	0	-0.81	0.0446684	0.655	3' UTR	5	63885714	63894340	8627	2
chr14	39902606	39902666	61	ENSSSCG00000009889	ENSSSCT00000055390	protein_coding	30483	ALDH2	aldehyde dehydrogenase 2 family member [Source:NCBI gene;Acc:733685]	GO:0004029(aldehyde dehydrogenase (NAD) activity);GO:0005739(mitochondrion);GO:0005759(mitochondrial matrix);GO:0006068(ethanol catabolic process);GO:0016491(oxidoreductase activity);GO:0016620(oxidoreductase activity, acting on the aldehyde or oxo group of donors, NAD or NADP as acceptor);GO:0043878(glyceraldehyde-3-phosphate dehydrogenase (NAD+) (non-phosphorylating) activity);GO:0055114(oxidat…	00010(Glycolysis / Gluconeogenesis);00053(Ascorbate and aldarate metabolism);00071(Fatty acid degradation);00280(Valine, leucine and isoleucine degradation);00310(Lysine degradation);00330(Arginine and proline metabolism);00340(Histidine metabolism);00380(Tryptophan metabolism);00410(beta-Alanine metabolism);00561(Glycerolipid metabolism);00620(Pyruvate metabolism)	1e-05	1	61,	0	-1.4	0.00630957	0.648	3' UTR	14	39901078	39933149	32072	2
chr1	29901730	29905109	3380	ENSSSCG00000004172	ENSSSCT00000050000	protein_coding	65636	SLC2A12	solute carrier family 2 member 12 [Source:NCBI gene;Acc:100517381]	GO:0005215(transporter activity);GO:0005351(carbohydrate:proton symporter activity);GO:0005887(integral component of plasma membrane);GO:0016020(membrane);GO:0016021(integral component of membrane);GO:0022857(transmembrane transporter activity);GO:0034219(carbohydrate transmembrane transport);GO:0055085(transmembrane transport);GO:1902600(proton transmembrane transport);GO:1904659(glucose transme…	NA	1e-105	2	436,12,	0,3368	-1.9	0.00134896	-0.59	3' UTR	1	29836094	29901991	65898	1
chr8	86530091	86530420	330	ENSSSCG00000009055	ENSSSCT00000064745	protein_coding	16228	ELMOD2	ELMO domain containing 2 [Source:NCBI gene;Acc:100738980]	GO:0005096(GTPase activator activity);GO:0043547(positive regulation of GTPase activity);GO:0050688(regulation of defense response to virus)	NA	3.2e-21	1	330,	0	-1.09	0.017378	-0.59	3' UTR	8	86527552	86546648	19097	2
chr2	70060158	70060308	151	ENSSSCG00000013622	ENSSSCT00000052569	protein_coding	201	TMEM205	transmembrane protein 205 [Source:NCBI gene;Acc:100515771]	GO:0016020(membrane);GO:0016021(integral component of membrane)	NA	2.5e-10	1	151,	0	-0.834	0.040738	-0.59	5' UTR	2	70036039	70060509	24471	2
chr14	99994458	99994608	151	ENSSSCG00000010440	ENSSSCT00000011425	protein_coding	65010	ENSSSCG00000010440	phosphatase and tensin homolog [Source:NCBI gene;Acc:100156264]	GO:0004725(protein tyrosine phosphatase activity);GO:0006470(protein dephosphorylation);GO:0008138(protein tyrosine/serine/threonine phosphatase activity);GO:0016311(dephosphorylation);GO:0035335(peptidyl-tyrosine dephosphorylation)	00562(Inositol phosphate metabolism);01521(EGFR tyrosine kinase inhibitor resistance);04068(FoxO signaling pathway);04070(Phosphatidylinositol signaling system);04071(Sphingolipid signaling pathway);04115(p53 signaling pathway);04140(Autophagy - animal);04150(mTOR signaling pathway);04151(PI3K-Akt signaling pathway);04218(Cellular senescence);04510(Focal adhesion);04931(Insulin resistance);05165(…	5e-12	1	151,	0	-0.839	0.040738	-0.59	Exon (ENSSSCT00000011425/ENSSSCG00000010440, exon 5 of 9)	14	99929448	100023251	93804	1
chr14	105948665	105961262	12598	ENSSSCG00000010486	ENSSSCT00000011474	protein_coding	5715	HELLS	helicase, lymphoid-specific [Source:NCBI gene;Acc:100154547]	GO:0000775(chromosome, centromeric region);GO:0001655(urogenital system development);GO:0003682(chromatin binding);GO:0005524(ATP binding);GO:0005634(nucleus);GO:0005721(pericentric heterochromatin);GO:0006306(DNA methylation);GO:0006342(chromatin silencing);GO:0006346(methylation-dependent chromatin silencing);GO:0007275(multicellular organism development);GO:0010216(maintenance of DNA methylati…	NA	6.3e-24	6	90,42,65,37,57,10,	0,3097,6327,6729,9424,12588	-3	5.7544e-05	-0.591	Exon (ENSSSCT00000011474/ENSSSCG00000010486, exon 3 of 22)	14	105922992	105966977	43986	2
chr17	39795499	39795619	121	ENSSSCG00000036402	ENSSSCT00000038183	protein_coding	7328	MYL9	myosin light chain 9 [Source:NCBI gene;Acc:100157760]	GO:0001725(stress fiber);GO:0005509(calcium ion binding);GO:0016459(myosin complex);GO:0016460(myosin II complex);GO:0030018(Z disc);GO:0032036(myosin heavy chain binding);GO:0046872(metal ion binding)	04022(cGMP-PKG signaling pathway);04024(cAMP signaling pathway);04270(Vascular smooth muscle contraction);04360(Axon guidance);04510(Focal adhesion);04530(Tight junction);04670(Leukocyte transendothelial migration);04810(Regulation of actin cytoskeleton);04921(Oxytocin signaling pathway)	2.4e-05	1	121,	0	-1.17	0.0131826	-0.592	3' UTR	17	39788171	39799143	10973	1
chr15	71353809	71357829	4021	ENSSSCG00000025598	ENSSSCT00000048243	protein_coding	58818	COBLL1	cordon-bleu WH2 repeat protein like 1 [Source:NCBI gene;Acc:100737004]	GO:0003785(actin monomer binding)	NA	2e-32	2	1433,33,	0,3988	-1.93	0.00125893	-0.593	Exon (ENSSSCT00000048243/ENSSSCG00000025598, exon 12 of 15)	15	71342165	71416647	74483	2
chr9	53021112	53028325	7214	ENSSSCG00000015222	ENSSSCT00000016588	protein_coding	231	PUS3	pseudouridine synthase 3 [Source:NCBI gene;Acc:100512802]	GO:0001522(pseudouridine synthesis);GO:0003723(RNA binding);GO:0005634(nucleus);GO:0005737(cytoplasm);GO:0008033(tRNA processing);GO:0009451(RNA modification);GO:0009982(pseudouridine synthase activity);GO:0016853(isomerase activity);GO:0031119(tRNA pseudouridine synthesis);GO:0106029(tRNA pseudouridine synthase activity);GO:1990481(mRNA pseudouridine synthesis)	NA	2e-93	2	199,69,	0,7145	-1.89	0.00141254	-0.593	5' UTR	9	53018446	53028556	10111	2
chr12	49781581	49782359	779	ENSSSCG00000017868	ENSSSCT00000062924	protein_coding	13759	ENSSSCG00000017868	purinergic receptor P2X 5 [Source:NCBI gene;Acc:100519563]	GO:0001614(purinergic nucleotide receptor activity);GO:0004931(extracellularly ATP-gated cation channel activity);GO:0005216(ion channel activity);GO:0005524(ATP binding);GO:0005639(integral component of nuclear inner membrane);GO:0005887(integral component of plasma membrane);GO:0006811(ion transport);GO:0006812(cation transport);GO:0016020(membrane);GO:0016021(integral component of membrane);GO…	04020(Calcium signaling pathway);04080(Neuroactive ligand-receptor interaction)	1e-195	1	779,	0	-3.89	4.67735e-06	-0.594	3' UTR	12	49778800	49796118	17319	2
chr4	295041	295580	540	ENSSSCG00000005899	ENSSSCT00000006478	protein_coding	209	MFSD3	major facilitator superfamily domain containing 3 [Source:NCBI gene;Acc:100156081]	GO:0015295(solute:proton symporter activity);GO:0016020(membrane);GO:0016021(integral component of membrane);GO:0055085(transmembrane transport);GO:1902600(proton transmembrane transport)	NA	0	1	540,	0	-3.53	1.25893e-05	-0.594	5' UTR	4	293708	295789	2082	2
chr4	295040	295578	539	ENSSSCG00000005899	ENSSSCT00000006478	protein_coding	211	MFSD3	major facilitator superfamily domain containing 3 [Source:NCBI gene;Acc:100156081]	GO:0015295(solute:proton symporter activity);GO:0016020(membrane);GO:0016021(integral component of membrane);GO:0055085(transmembrane transport);GO:1902600(proton transmembrane transport)	NA	9e-306	1	539,	0	-3.51	1.31826e-05	-0.594	5' UTR	4	293708	295789	2082	2
chr16	26512397	26512607	211	ENSSSCG00000016863	ENSSSCT00000044789	protein_coding	147235	OXCT1	3-oxoacid CoA-transferase 1 [Source:NCBI gene;Acc:396978]	GO:0005654(nucleoplasm);GO:0005739(mitochondrion);GO:0008260(3-oxoacid CoA-transferase activity);GO:0008410(CoA-transferase activity);GO:0016740(transferase activity);GO:0042182(ketone catabolic process);GO:0042803(protein homodimerization activity);GO:0046950(cellular ketone body metabolic process);GO:0046952(ketone body catabolic process)	00072(Synthesis and degradation of ketone bodies);00280(Valine, leucine and isoleucine degradation);00650(Butanoate metabolism)	4e-11	1	211,	0	-3.5	1.34896e-05	-0.594	3' UTR	16	26512397	26659842	147446	2
chr15	91509060	91513130	4071	ENSSSCG00000016026	ENSSSCT00000017451	protein_coding	15425	ZC3H15	zinc finger CCCH-type containing 15 [Source:NCBI gene;Acc:100158058]	GO:0002181(cytoplasmic translation);GO:0005730(nucleolus);GO:0005829(cytosol);GO:0019221(cytokine-mediated signaling pathway);GO:0043547(positive regulation of GTPase activity);GO:0046872(metal ion binding)	NA	5e-21	4	69,183,147,18,	0,1838,3741,4053	-3.02	5.37032e-05	-0.594	Exon (ENSSSCT00000017451/ENSSSCG00000016026, exon 5 of 10)	15	91493635	91518041	24407	1
chr3	78896600	78897377	778	ENSSSCG00000008372	ENSSSCT00000061355	protein_coding	360379	EHBP1	EH domain binding protein 1 [Source:NCBI gene;Acc:100520668]	GO:0005515(protein binding);GO:0005829(cytosol);GO:0005886(plasma membrane)	NA	5e-16	1	778,	0	-0.811	0.0446684	-0.594	3' UTR	3	78896498	79257756	361259	2
chr2	57294353	57295402	1050	ENSSSCG00000032836	ENSSSCT00000041378	protein_coding	369	TRIM41	tripartite motif containing 41 [Source:NCBI gene;Acc:100626621]	GO:0005515(protein binding);GO:0005730(nucleolus);GO:0008270(zinc ion binding);GO:0016604(nuclear body);GO:0042802(identical protein binding);GO:0046872(metal ion binding);GO:0071222(cellular response to lipopolysaccharide);GO:0071225(cellular response to muramyl dipeptide)	NA	0	1	1050,	0	-9.35	3.16228e-12	-0.595	5' UTR	2	57285406	57295771	10366	2
chrX	46029446	46032711	3266	ENSSSCG00000012324	ENSSSCT00000013477	protein_coding	62106	IQSEC2	IQ motif and Sec7 domain 2 [Source:NCBI gene;Acc:100520058]	GO:0005086(ARF guanyl-nucleotide exchange factor activity);GO:0005515(protein binding);GO:0032012(regulation of ARF protein signal transduction);GO:0050804(modulation of chemical synaptic transmission);GO:0098685(Schaffer collateral - CA1 synapse);GO:0098696(regulation of neurotransmitter receptor localization to postsynaptic specialization membrane)	04144(Endocytosis)	4e-31	2	831,35,	0,3231	-3.73	7.24436e-06	-0.595	Exon (ENSSSCT00000013477/ENSSSCG00000012324, exon 4 of 15)	19	46011388	46094817	83430	2
chr13	25915363	25919818	4456	ENSSSCG00000011278	ENSSSCT00000046284	protein_coding	141356	TRAK1	trafficking kinesin protein 1 [Source:NCBI gene;Acc:100522277]	GO:0005102(signaling receptor binding);GO:0005737(cytoplasm);GO:0005739(mitochondrion);GO:0005769(early endosome);GO:0006605(protein targeting);GO:0008089(anterograde axonal transport);GO:0008104(protein localization);GO:0008333(endosome to lysosome transport);GO:0017022(myosin binding);GO:0022008(neurogenesis);GO:0030425(dendrite);GO:0031410(cytoplasmic vesicle);GO:0032839(dendrite cytoplasm);GO…	NA	1e-289	2	42,408,	0,4048	-3.68	8.51138e-06	-0.595	3' UTR	13	25774007	25934762	160756	1
chr12	48417228	48417947	720	ENSSSCG00000017829	ENSSSCT00000028397	protein_coding	450	SGSM2	small G protein signaling modulator 2 [Source:NCBI gene;Acc:100512309]	GO:0005096(GTPase activator activity);GO:0005623(cell);GO:0005737(cytoplasm);GO:0006886(intracellular protein transport);GO:0017137(Rab GTPase binding);GO:0034499(late endosome to Golgi transport);GO:0042470(melanosome);GO:0043547(positive regulation of GTPase activity);GO:0090630(activation of GTPase activity)	NA	2e-48	1	720,	0	-2.9	7.58578e-05	-0.595	5' UTR	12	48416778	48462844	46067	1
chr6	88160349	88170286	9938	ENSSSCG00000034810	ENSSSCT00000048546	protein_coding	448	PEF1	penta-EF-hand domain containing 1 [Source:NCBI gene;Acc:100520792]	GO:0000139(Golgi membrane);GO:0005509(calcium ion binding);GO:0005737(cytoplasm);GO:0006888(endoplasmic reticulum to Golgi vesicle-mediated transport);GO:0014029(neural crest formation);GO:0014032(neural crest cell development);GO:0030127(COPII vesicle coat);GO:0031463(Cul3-RING ubiquitin ligase complex);GO:0046982(protein heterodimerization activity);GO:0046983(protein dimerization activity);GO:…	NA	5e-16	2	117,64,	0,9874	-2.31	0.000398107	-0.595	5' UTR	6	88148616	88170734	22119	2
chr8	37528867	37529406	540	ENSSSCG00000008812	ENSSSCT00000052245	protein_coding	149010	ATP10D	ATPase phospholipid transporting 10D (putative) [Source:NCBI gene;Acc:100520087]	GO:0000166(nucleotide binding);GO:0000287(magnesium ion binding);GO:0004012(phospholipid-translocating ATPase activity);GO:0005524(ATP binding);GO:0005654(nucleoplasm);GO:0005783(endoplasmic reticulum);GO:0005886(plasma membrane);GO:0015914(phospholipid transport);GO:0016020(membrane);GO:0016021(integral component of membrane);GO:0045332(phospholipid translocation)	NA	0	1	540,	0	-2.21	0.000524807	-0.595	3' UTR	8	37379857	37529138	149282	1
chr1	57131822	57132002	181	ENSSSCG00000039953	ENSSSCT00000058910	protein_coding	3458	PNRC1	proline rich nuclear receptor coactivator 1 [Source:NCBI gene;Acc:106508885]	GO:0005634(nucleus)	NA	1e-05	1	181,	0	-1.04	0.0204174	0.644	3' UTR	1	57128364	57134034	5671	1
chr2	69288994	69289353	360	ENSSSCG00000023667	ENSSSCT00000064933	protein_coding	125	KEAP1	kelch like ECH associated protein 1 [Source:NCBI gene;Acc:100136900]	GO:0001701(in utero embryonic development);GO:0005515(protein binding);GO:0005634(nucleus);GO:0005654(nucleoplasm);GO:0005737(cytoplasm);GO:0005783(endoplasmic reticulum);GO:0005815(microtubule organizing center);GO:0005829(cytosol);GO:0005884(actin filament);GO:0006355(regulation of transcription, DNA-templated);GO:0008134(transcription factor binding);GO:0010499(proteasomal ubiquitin-independen…	04120(Ubiquitin mediated proteolysis);05200(Pathways in cancer);05225(Hepatocellular carcinoma);05418(Fluid shear stress and atherosclerosis)	5e-35	1	360,	0	-1.26	0.00977237	-0.595	5' UTR	2	69277996	69289478	11483	2
chr4	295045	295584	540	ENSSSCG00000005899	ENSSSCT00000006478	protein_coding	205	MFSD3	major facilitator superfamily domain containing 3 [Source:NCBI gene;Acc:100156081]	GO:0015295(solute:proton symporter activity);GO:0016020(membrane);GO:0016021(integral component of membrane);GO:0055085(transmembrane transport);GO:1902600(proton transmembrane transport)	NA	9e-304	1	540,	0	-3.54	1.23027e-05	-0.596	5' UTR	4	293708	295789	2082	2
chr1	98454570	98454779	210	ENSSSCG00000004506	ENSSSCT00000064712	protein_coding	321258	CTIF	cap binding complex dependent translation initiation factor [Source:NCBI gene;Acc:100152137]	GO:0000184(nuclear-transcribed mRNA catabolic process, nonsense-mediated decay);GO:0003723(RNA binding);GO:0005515(protein binding);GO:0005829(cytosol);GO:0006446(regulation of translational initiation);GO:0008494(translation activator activity);GO:0045727(positive regulation of translation);GO:0048471(perinuclear region of cytoplasm)	NA	6.3e-51	1	210,	0	-1.71	0.00239883	-0.596	3' UTR	1	98133312	98455570	322259	1
chr7	36951019	36951349	331	ENSSSCG00000001625	ENSSSCT00000001807	protein_coding	0	PGC	progastricsin [Source:NCBI gene;Acc:100521201]	GO:0002803(positive regulation of antibacterial peptide production);GO:0004190(aspartic-type endopeptidase activity);GO:0005615(extracellular space);GO:0006508(proteolysis);GO:0008233(peptidase activity);GO:0016787(hydrolase activity);GO:0030163(protein catabolic process)	NA	3.2e-18	1	331,	0	-1.11	0.0162181	-0.596	5' UTR	7	36922271	36951349	29079	2
chr13	146912831	146913250	420	ENSSSCG00000011923	ENSSSCT00000062362	protein_coding	10820	NEPRO	nucleolus and neural progenitor protein [Source:NCBI gene;Acc:100515449]	GO:0005634(nucleus);GO:0005730(nucleolus);GO:0045665(negative regulation of neuron differentiation);GO:0045747(positive regulation of Notch signaling pathway)	NA	5e-22	1	420,	0	-0.948	0.0275423	-0.596	3' UTR	13	146902011	146915162	13152	1
chr16	65602764	65604382	1619	ENSSSCG00000036047	ENSSSCT00000053669	protein_coding	7058	THG1L	tRNA-histidine guanylyltransferase 1 like [Source:NCBI gene;Acc:100521164]	GO:0000166(nucleotide binding);GO:0000287(magnesium ion binding);GO:0005524(ATP binding);GO:0005525(GTP binding);GO:0005739(mitochondrion);GO:0006400(tRNA modification);GO:0008033(tRNA processing);GO:0008193(tRNA guanylyltransferase activity);GO:0016740(transferase activity);GO:0016779(nucleotidyltransferase activity);GO:0042802(identical protein binding);GO:0046872(metal ion binding);GO:0051289(…	NA	1e-266	1	1619,	0	-7.23	7.4131e-10	-0.597	3' UTR	16	65600786	65611440	10655	2
chr6	31572858	31573127	270	ENSSSCG00000031652	ENSSSCT00000041010	protein_coding	7872	RPGRIP1L	RPGRIP1 like [Source:NCBI gene;Acc:100624004]	GO:0001701(in utero embryonic development);GO:0001736(establishment of planar polarity);GO:0001822(kidney development);GO:0001889(liver development);GO:0005654(nucleoplasm);GO:0005737(cytoplasm);GO:0005813(centrosome);GO:0005829(cytosol);GO:0005886(plasma membrane);GO:0005911(cell-cell junction);GO:0005929(cilium);GO:0005930(axoneme);GO:0007163(establishment or maintenance of cell polarity);GO:00…	NA	5e-20	1	270,	0	-1.4	0.00630957	-0.597	Exon (ENSSSCT00000041010/ENSSSCG00000031652, exon 4 of 25)	6	31564986	31661190	96205	1
chr14	72030753	72030993	241	ENSSSCG00000010246	ENSSSCT00000011216	protein_coding	41220	DDX50	DExD-box helicase 50 [Source:NCBI gene;Acc:100519874]	GO:0003676(nucleic acid binding);GO:0003723(RNA binding);GO:0004386(helicase activity);GO:0005524(ATP binding);GO:0005634(nucleus);GO:0005730(nucleolus);GO:0005886(plasma membrane)	NA	3.2e-22	1	241,	0	-1.38	0.00660693	-0.597	3' UTR	14	71989533	72030993	41461	1
chr14	43439797	43440066	270	ENSSSCG00000009956	ENSSSCT00000047654	protein_coding	134527	GRK3	G protein-coupled receptor kinase 3 [Source:NCBI gene;Acc:100156449]	GO:0000166(nucleotide binding);GO:0004672(protein kinase activity);GO:0004674(protein serine/threonine kinase activity);GO:0004703(G protein-coupled receptor kinase activity);GO:0005524(ATP binding);GO:0006468(protein phosphorylation);GO:0007165(signal transduction);GO:0016301(kinase activity);GO:0016310(phosphorylation);GO:0016740(transferase activity);GO:0031623(receptor internalization)	04062(Chemokine signaling pathway);04144(Endocytosis);04340(Hedgehog signaling pathway);04724(Glutamatergic synapse);04740(Olfactory transduction);05032(Morphine addiction)	3.2e-13	1	270,	0	-1.04	0.0199526	0.642	3' UTR	14	43305270	43442964	137695	1
chr9	122605063	122606650	1588	ENSSSCG00000015540	ENSSSCT00000016929	protein_coding	12588	MR1	major histocompatibility complex class I-related gene protein [Source:NCBI gene;Acc:100511275]	GO:0002367(cytokine production involved in immune response);GO:0005615(extracellular space);GO:0005783(endoplasmic reticulum);GO:0005886(plasma membrane);GO:0006955(immune response);GO:0009897(external side of plasma membrane);GO:0016020(membrane);GO:0016021(integral component of membrane);GO:0032611(interleukin-1 beta production);GO:0032620(interleukin-17 production);GO:0050829(defense response …	NA	2e-33	2	23,367,	0,1221	-2.42	0.000295121	0.641	3' UTR	9	122592475	122610152	17678	1
chr3	72275319	72275469	151	ENSSSCG00000023409	ENSSSCT00000051669	protein_coding	34644	TIA1	TIA1 cytotoxic granule associated RNA binding protein [Source:NCBI gene;Acc:100736894]	GO:0003676(nucleic acid binding);GO:0003723(RNA binding);GO:0005634(nucleus);GO:0005654(nucleoplasm);GO:0005737(cytoplasm);GO:0005829(cytosol);GO:0010494(cytoplasmic stress granule);GO:0017091(AU-rich element binding);GO:0017148(negative regulation of translation);GO:0042036(negative regulation of cytokine biosynthetic process);GO:0048024(regulation of mRNA splicing, via spliceosome);GO:0097165(n…	NA	7.8e-09	1	151,	0	-1.35	0.00724436	-0.597	3' UTR	3	72240675	72277296	36622	1
chr11	479341	479671	331	ENSSSCG00000009570	ENSSSCT00000061826	protein_coding	32322	MPHOSPH8	M-phase phosphoprotein 8 [Source:NCBI gene;Acc:100519866]	GO:0000788(nuclear nucleosome);GO:0000792(heterochromatin);GO:0003682(chromatin binding);GO:0005515(protein binding);GO:0005634(nucleus);GO:0005720(nuclear heterochromatin);GO:0005730(nucleolus);GO:0005737(cytoplasm);GO:0005829(cytosol);GO:0005886(plasma membrane);GO:0035064(methylated histone binding);GO:0044030(regulation of DNA methylation);GO:0045814(negative regulation of gene expression, ep…	NA	1e-242	1	331,	0	-3.48	1.44544e-05	-0.598	3' UTR	11	447019	480121	33103	1
chr9	56340055	56340859	805	ENSSSCG00000036157	ENSSSCT00000064704	protein_coding	78198	BARX2	BARX homeobox 2 [Source:NCBI gene;Acc:100516284]	GO:0000122(negative regulation of transcription by RNA polymerase II);GO:0000977(RNA polymerase II regulatory region sequence-specific DNA binding);GO:0001228(DNA-binding transcription activator activity, RNA polymerase II-specific);GO:0001502(cartilage condensation);GO:0003677(DNA binding);GO:0003682(chromatin binding);GO:0003700(DNA-binding transcription factor activity);GO:0005634(nucleus);GO:…	NA	7.9e-81	1	805,	0	-2.73	0.000123027	-0.598	3' UTR	9	56261857	56343241	81385	1
chr15	59870828	59875846	5019	ENSSSCG00000035410	ENSSSCT00000062577	protein_coding	48049	IWS1	IWS1, SUPT6H interacting protein [Source:NCBI gene;Acc:110257193]	GO:0005634(nucleus);GO:0005654(nucleoplasm);GO:0010793(regulation of mRNA export from nucleus);GO:0050684(regulation of mRNA processing);GO:0090239(regulation of histone H4 acetylation);GO:2001253(regulation of histone H3-K36 trimethylation)	NA	1e-195	2	38,350,	0,4669	-2.32	0.000389045	-0.599	3' UTR	15	59822779	59875906	53128	1
chr17	48082524	48082672	149	ENSSSCG00000007431	ENSSSCT00000008134	protein_coding	0	CTSA	cathepsin A [Source:NCBI gene;Acc:100156798]	GO:0004180(carboxypeptidase activity);GO:0004185(serine-type carboxypeptidase activity);GO:0005654(nucleoplasm);GO:0006508(proteolysis);GO:0008233(peptidase activity);GO:0016787(hydrolase activity);GO:0043231(intracellular membrane-bounded organelle);GO:0051603(proteolysis involved in cellular protein catabolic process)	04142(Lysosome);04614(Renin-angiotensin system)	9.8e-05	1	149,	0	-1.18	0.0128825	-0.599	5' UTR	17	48082529	48089967	7439	1
chr6	70871056	70871534	479	ENSSSCG00000003405	ENSSSCT00000003778	protein_coding	133151	PEX14	peroxisomal biogenesis factor 14 [Source:NCBI gene;Acc:100522811]	GO:0001650(fibrillar center);GO:0003714(transcription corepressor activity);GO:0005102(signaling receptor binding);GO:0005515(protein binding);GO:0005777(peroxisome);GO:0005778(peroxisomal membrane);GO:0008017(microtubule binding);GO:0016558(protein import into peroxisome matrix);GO:0016560(protein import into peroxisome matrix, docking);GO:0016561(protein import into peroxisome matrix, transloca…	04146(Peroxisome)	0	1	479,	0	-3.37	1.99526e-05	-0.6	3' UTR	6	70737905	70872072	134168	1
chr1	271102739	271102799	61	ENSSSCG00000034178	ENSSSCT00000049035	protein_coding	27422	AIF1L	allograft inflammatory factor 1 like [Source:NCBI gene;Acc:100624075]	GO:0005509(calcium ion binding);GO:0005884(actin filament);GO:0005925(focal adhesion);GO:0015629(actin cytoskeleton);GO:0016020(membrane);GO:0016021(integral component of membrane);GO:0051015(actin filament binding)	NA	1.4e-09	1	61,	0	-1.06	0.0186209	-0.6	3' UTR	1	271075317	271102799	27483	1
chr1	95774036	95774245	210	ENSSSCG00000004498	ENSSSCT00000054092	protein_coding	17816	HAUS1	HAUS augmin like complex subunit 1 [Source:NCBI gene;Acc:100152640]	GO:0005813(centrosome);GO:0005829(cytosol);GO:0007098(centrosome cycle);GO:0051225(spindle assembly);GO:0070652(HAUS complex)	NA	4e-19	1	210,	0	-1.07	0.0186209	-0.601	3' UTR	1	95756220	95774054	17835	1
chr13	1437473	1444381	6909	ENSSSCG00000011182	ENSSSCT00000057686	protein_coding	1764	ASTE1	asteroid homolog 1 [Source:NCBI gene;Acc:100156751]	GO:0004518(nuclease activity);GO:0006281(DNA repair);GO:0090305(nucleic acid phosphodiester bond hydrolysis)	NA	1e-152	2	1013,37,	0,6872	-5.71	3.63078e-08	-0.602	Exon (ENSSSCT00000057686/ENSSSCG00000011182, exon 2 of 5)	13	1435709	1455181	19473	1
chr3	92208190	92210065	1876	ENSSSCG00000008423	ENSSSCT00000056264	protein_coding	18073	PPP1R21	protein phosphatase 1 regulatory subunit 21 [Source:NCBI gene;Acc:100520130]	NA	NA	2.5e-07	2	92,59,	0,1817	-1.11	0.0162181	-0.602	Exon (ENSSSCT00000056264/ENSSSCG00000008423, exon 4 of 22)	3	92100282	92228138	127857	2
chr14	115066814	115067143	330	ENSSSCG00000010608	ENSSSCT00000027857	protein_coding	1865	SFR1	SWI5 dependent homologous recombination repair protein 1 [Source:NCBI gene;Acc:100157025]	GO:0000724(double-strand break repair via homologous recombination);GO:0005634(nucleus);GO:0030374(nuclear receptor transcription coactivator activity);GO:0032798(Swi5-Sfr1 complex);GO:0045893(positive regulation of transcription, DNA-templated);GO:0071391(cellular response to estrogen stimulus)	NA	1e-179	1	330,	0	-1.06	0.0186209	-0.602	Exon (ENSSSCT00000027857/ENSSSCG00000010608, exon 2 of 3)	14	115064949	115068381	3433	1
chr12	23336775	23339976	3202	ENSSSCG00000033291	ENSSSCT00000058547	protein_coding	19657	PIP4K2B	phosphatidylinositol-5-phosphate 4-kinase type 2 beta [Source:NCBI gene;Acc:100623031]	GO:0000166(nucleotide binding);GO:0005524(ATP binding);GO:0005654(nucleoplasm);GO:0005776(autophagosome);GO:0010506(regulation of autophagy);GO:0016301(kinase activity);GO:0016307(phosphatidylinositol phosphate kinase activity);GO:0016308(1-phosphatidylinositol-4-phosphate 5-kinase activity);GO:0016310(phosphorylation);GO:0016740(transferase activity);GO:0042803(protein homodimerization activity)…	00562(Inositol phosphate metabolism);04070(Phosphatidylinositol signaling system);04810(Regulation of actin cytoskeleton)	3.2e-30	2	62,119,	0,3083	-3.02	5.37032e-05	-0.603	Exon (ENSSSCT00000058547/ENSSSCG00000033291, exon 7 of 10)	12	23317118	23345658	28541	1
chr1	240570565	240575834	5270	ENSSSCG00000005378	ENSSSCT00000005918	protein_coding	9084	ANKS6	ankyrin repeat and sterile alpha motif domain containing 6 [Source:NCBI gene;Acc:100152629]	GO:0005515(protein binding)	NA	2e-70	2	7,411,	0,4859	-2.74	0.00011749	-0.603	Exon (ENSSSCT00000005918/ENSSSCG00000005378, exon 2 of 15)	1	240527611	240584918	57308	2
chr2	85901416	85918096	16681	ENSSSCG00000014094	ENSSSCT00000015395	protein_coding	10601	ENSSSCG00000014094	angiogenic factor with G-patch and FHA domains 1 [Source:NCBI gene;Acc:100520064]	GO:0003676(nucleic acid binding);GO:0005515(protein binding);GO:0045766(positive regulation of angiogenesis)	NA	1e-162	3	15,331,14,	0,15488,16667	-1.44	0.00549541	-0.603	Exon (ENSSSCT00000015395/ENSSSCG00000014094, exon 5 of 14)	2	85890815	85937992	47178	1
chr1	90874114	90874305	192	ENSSSCG00000034949	ENSSSCT00000041079	protein_coding	0	ENSSSCG00000034949	NA	NA	NA	9.1e-05	1	192,	0	-0.833	0.0416869	-0.603	Exon (ENSSSCT00000041079/ENSSSCG00000034949, exon 1 of 1)	1	90874114	90874305	192	1
chr7	88200364	88207382	7019	ENSSSCG00000002259	ENSSSCT00000002516	protein_coding	94680	ENSSSCG00000002259	A-kinase anchoring protein 13 [Source:NCBI gene;Acc:397631]	GO:0004691(cAMP-dependent protein kinase activity);GO:0005089(Rho guanyl-nucleotide exchange factor activity);GO:0006468(protein phosphorylation);GO:0035023(regulation of Rho protein signal transduction);GO:0035556(intracellular signal transduction);GO:0046872(metal ion binding)	04928(Parathyroid hormone synthesis, secretion and action);05163(Human cytomegalovirus infection)	1e-41	5	150,77,182,83,17,	0,3225,3899,4201,7002	-2.34	0.000371535	-0.604	Exon (ENSSSCT00000002516/ENSSSCG00000002259, exon 18 of 29)	7	88105684	88219075	113392	1
chr6	88611467	88637767	26301	ENSSSCG00000034017	ENSSSCT00000055919	protein_coding	0	KPNA6	karyopherin subunit alpha 6 [Source:NCBI gene;Acc:100621713]	GO:0005515(protein binding);GO:0005634(nucleus);GO:0005737(cytoplasm);GO:0006606(protein import into nucleus);GO:0008565(protein transporter activity);GO:0015031(protein transport);GO:0030683(evasion or tolerance by virus of host immune response);GO:0043657(host cell);GO:0045944(positive regulation of transcription by RNA polymerase II);GO:0060135(maternal process involved in female pregnancy);GO…	NA	3.2e-32	3	58,134,18,	0,25019,26283	-2.11	0.000724436	-0.604	5' UTR	6	88611467	88656277	44811	1
chr2	70060180	70060329	150	ENSSSCG00000013622	ENSSSCT00000052569	protein_coding	180	TMEM205	transmembrane protein 205 [Source:NCBI gene;Acc:100515771]	GO:0016020(membrane);GO:0016021(integral component of membrane)	NA	1.7e-10	1	150,	0	-1.03	0.0213796	-0.604	5' UTR	2	70036039	70060509	24471	2
chr7	99374453	99375202	750	ENSSSCG00000002387	ENSSSCT00000041128	protein_coding	48895	GPATCH2L	G-patch domain containing 2 like [Source:NCBI gene;Acc:100153141]	NA	NA	1e-191	1	750,	0	-4.8	4.0738e-07	-0.605	3' UTR	7	99325558	99375430	49873	1
chr4	111233790	111234360	571	ENSSSCG00000006845	ENSSSCT00000042059	protein_coding	104929	STXBP3	syntaxin binding protein 3 [Source:NCBI gene;Acc:100519481]	GO:0001678(cellular glucose homeostasis);GO:0005829(cytosol);GO:0005886(plasma membrane);GO:0006887(exocytosis);GO:0006904(vesicle docking involved in exocytosis);GO:0007420(brain development);GO:0016192(vesicle-mediated transport);GO:0016324(apical plasma membrane);GO:0019905(syntaxin binding);GO:0022615(protein to membrane docking);GO:0030073(insulin secretion);GO:0031091(platelet alpha granule…	03040(Spliceosome)	2.5e-49	1	571,	0	-3.92	4.2658e-06	-0.605	3' UTR	4	111233280	111339289	106010	2
chr7	38265069	38265609	541	ENSSSCG00000026568	ENSSSCT00000001854	protein_coding	1079	DNPH1	2'-deoxynucleoside 5'-phosphate N-hydrolase 1 [Source:NCBI gene;Acc:100157902]	GO:0005634(nucleus);GO:0005737(cytoplasm);GO:0008152(metabolic process);GO:0009116(nucleoside metabolic process);GO:0009117(nucleotide metabolic process);GO:0009159(deoxyribonucleoside monophosphate catabolic process);GO:0016787(hydrolase activity);GO:0016798(hydrolase activity, acting on glycosyl bonds);GO:0016799(hydrolase activity, hydrolyzing N-glycosyl compounds);GO:0030855(epithelial cell d…	NA	1.6e-38	1	541,	0	-2.23	0.000501187	-0.605	3' UTR	7	38263500	38266688	3189	2
chr3	124171071	124171521	451	ENSSSCG00000039080	ENSSSCT00000037169	protein_coding	24722	TRIB2	tribbles pseudokinase 2 [Source:NCBI gene;Acc:100525217]	GO:0004672(protein kinase activity);GO:0005524(ATP binding);GO:0006468(protein phosphorylation);GO:0008134(transcription factor binding);GO:0031625(ubiquitin protein ligase binding);GO:0032436(positive regulation of proteasomal ubiquitin-dependent protein catabolic process);GO:0045081(negative regulation of interleukin-10 biosynthetic process);GO:0045599(negative regulation of fat cell differenti…	NA	3.2e-24	1	451,	0	-1.73	0.00229087	-0.605	3' UTR	3	124170681	124196243	25563	2
chr1	163655892	163656491	600	ENSSSCG00000004937	ENSSSCT00000005448	protein_coding	25526	SLC24A1	solute carrier family 24 member 1 [Source:NCBI gene;Acc:102160209]	GO:0005262(calcium channel activity);GO:0005887(integral component of plasma membrane);GO:0006816(calcium ion transport);GO:0006874(cellular calcium ion homeostasis);GO:0007601(visual perception);GO:0008273(calcium, potassium:sodium antiporter activity);GO:0016020(membrane);GO:0016021(integral component of membrane);GO:0035725(sodium ion transmembrane transport);GO:0055085(transmembrane transport…	04744(Phototransduction)	4e-58	1	600,	0	-1.24	0.0104713	-0.605	3' UTR	1	163630366	163656140	25775	1
chr9	77851867	77852136	270	ENSSSCG00000015343	ENSSSCT00000037144	protein_coding	0	MIOS	meiosis regulator for oocyte development [Source:NCBI gene;Acc:100337662]	GO:0005515(protein binding);GO:0005634(nucleus);GO:0005654(nucleoplasm);GO:0005765(lysosomal membrane);GO:0005829(cytosol);GO:0030054(cell junction);GO:0032008(positive regulation of TOR signaling);GO:0034198(cellular response to amino acid starvation);GO:0034629(cellular protein-containing complex localization);GO:0061700(GATOR2 complex)	04150(mTOR signaling pathway)	6.3e-77	1	270,	0	-1.31	0.00831764	-0.606	5' UTR	9	77851970	77893213	41244	1
chr3	38714021	38714858	838	ENSSSCG00000007955	ENSSSCT00000029019	protein_coding	38955	CLUAP1	clusterin associated protein 1 [Source:NCBI gene;Acc:100514829]	GO:0005654(nucleoplasm);GO:0005813(centrosome);GO:0005929(cilium);GO:0030992(intraciliary transport particle B);GO:0043231(intracellular membrane-bounded organelle)	NA	5e-40	1	838,	0	-3.02	5.37032e-05	-0.607	3' UTR	3	38713739	38753813	40075	2
chr10	48904340	48911458	7119	ENSSSCG00000011064	ENSSSCT00000038370	protein_coding	9785	ENSSSCG00000011064	acyl-CoA binding domain containing 5 [Source:NCBI gene;Acc:100514676]	GO:0000062(fatty-acyl-CoA binding);GO:0008289(lipid binding);GO:0016020(membrane);GO:0016021(integral component of membrane);GO:0030242(autophagy of peroxisome)	NA	1e-18	4	61,135,33,11,	0,2669,6975,7108	-2.26	0.000467735	-0.608	Exon (ENSSSCT00000038370/ENSSSCG00000011064, exon 5 of 12)	10	48883211	48921243	38033	2
chr16	51003809	51004465	657	ENSSSCG00000016983	ENSSSCT00000018493	protein_coding	14113	STC2	stanniocalcin 2 [Source:NCBI gene;Acc:100126236]	GO:0005179(hormone activity);GO:0005576(extracellular region);GO:0005783(endoplasmic reticulum);GO:0005794(Golgi apparatus);GO:0006874(cellular calcium ion homeostasis);GO:0006979(response to oxidative stress);GO:0010469(regulation of signaling receptor activity);GO:0010629(negative regulation of gene expression);GO:0019899(enzyme binding);GO:0020037(heme binding);GO:0030968(endoplasmic reticulum…	NA	2.5e-44	1	657,	0	-1.73	0.00223872	-0.608	3' UTR	16	50989696	51005628	15933	1
chr6	1030417	1030715	299	ENSSSCG00000035967	ENSSSCT00000046191	protein_coding	50831	ZC3H18	zinc finger CCCH-type containing 18 [Source:NCBI gene;Acc:110260884]	GO:0016607(nuclear speck);GO:0046872(metal ion binding)	NA	2.5e-56	1	299,	0	-1.55	0.00389045	-0.608	3' UTR	6	1030417	1081546	51130	2
chr7	110347761	110348120	360	ENSSSCG00000002424	ENSSSCT00000002693	protein_coding	38299	SPATA7	spermatogenesis associated 7 [Source:NCBI gene;Acc:100153278]	GO:0005654(nucleoplasm);GO:0005739(mitochondrion);GO:0005829(cytosol);GO:0005930(axoneme);GO:0015630(microtubule cytoskeleton);GO:0032391(photoreceptor connecting cilium);GO:0036064(ciliary basal body);GO:0045494(photoreceptor cell maintenance);GO:1903546(protein localization to photoreceptor outer segment);GO:1903621(protein localization to photoreceptor connecting cilium)	NA	1e-19	1	360,	0	-1.55	0.00389045	-0.608	Exon (ENSSSCT00000002693/ENSSSCG00000002424, exon 6 of 12)	7	110309462	110364033	54572	1
chr8	96845574	96855325	9752	ENSSSCG00000034280	ENSSSCT00000048188	protein_coding	0	ENSSSCG00000034280	La ribonucleoprotein domain family member 1B [Source:NCBI gene;Acc:100621145]	GO:0003723(RNA binding)	NA	7.4e-09	2	16,195,	0,9557	-0.938	0.0281838	-0.608	5' UTR	8	96754073	96845589	91517	2
chr18	11665678	11665977	300	ENSSSCG00000016520	ENSSSCT00000063779	protein_coding	132495	CREB3L2	cAMP responsive element binding protein 3 like 2 [Source:NCBI gene;Acc:100520468]	GO:0000978(RNA polymerase II proximal promoter sequence-specific DNA binding);GO:0001228(DNA-binding transcription activator activity, RNA polymerase II-specific);GO:0002062(chondrocyte differentiation);GO:0003700(DNA-binding transcription factor activity);GO:0005634(nucleus);GO:0005654(nucleoplasm);GO:0005783(endoplasmic reticulum);GO:0006355(regulation of transcription, DNA-templated);GO:000688…	04022(cGMP-PKG signaling pathway);04024(cAMP signaling pathway);04151(PI3K-Akt signaling pathway);04152(AMPK signaling pathway);04211(Longevity regulating pathway);04261(Adrenergic signaling in cardiomyocytes);04668(TNF signaling pathway);04714(Thermogenesis);04725(Cholinergic synapse);04728(Dopaminergic synapse);04911(Insulin secretion);04915(Estrogen signaling pathway);04916(Melanogenesis);0491…	5e-26	1	300,	0	-0.911	0.0316228	-0.608	3' UTR	18	11533183	11666031	132849	1
chr5	68362436	68426816	64381	ENSSSCG00000000755	ENSSSCT00000039249	protein_coding	139142	ERC1	ELKS/RAB6-interacting/CAST family member 1 [Source:NCBI gene;Acc:100513988]	GO:0005813(centrosome);GO:0007252(I-kappaB phosphorylation);GO:0008385(IkappaB kinase complex);GO:0036064(ciliary basal body)	04064(NF-kappa B signaling pathway)	1.3e-69	6	145,12,136,132,54,121,	0,11891,18129,34576,37176,64260	-3.27	2.69153e-05	-0.609	Exon (ENSSSCT00000039249/ENSSSCG00000000755, exon 12 of 21)	5	68223294	68603929	380636	1
chr12	36494309	36494591	283	ENSSSCG00000017673	ENSSSCT00000019237	protein_coding	58497	INTS2	integrator complex subunit 2 [Source:NCBI gene;Acc:100525182]	GO:0005634(nucleus);GO:0005737(cytoplasm);GO:0016180(snRNA processing);GO:0032039(integrator complex);GO:0034472(snRNA 3'-end processing)	NA	1e-137	2	10,170,	0,113	-1.65	0.00288403	-0.609	Exon (ENSSSCT00000019237/ENSSSCG00000017673, exon 23 of 24)	12	36435812	36494591	58780	1
chr18	45430139	45430558	420	ENSSSCG00000016703	ENSSSCT00000018184	protein_coding	8481	HOXA5	homeobox A5 [Source:NCBI gene;Acc:100499568]	GO:0000978(RNA polymerase II proximal promoter sequence-specific DNA binding);GO:0000980(RNA polymerase II distal enhancer sequence-specific DNA binding);GO:0001228(DNA-binding transcription activator activity, RNA polymerase II-specific);GO:0001501(skeletal system development);GO:0002009(morphogenesis of an epithelium);GO:0003016(respiratory system process);GO:0003677(DNA binding);GO:0003700(DNA…	NA	1.6e-71	1	420,	0	-1.39	0.00645654	-0.609	5' UTR	18	45421658	45432918	11261	1
chr7	54905335	54905604	270	ENSSSCG00000001838	ENSSSCT00000052858	protein_coding	1244	POLG	DNA polymerase gamma, catalytic subunit [Source:NCBI gene;Acc:100157469]	GO:0002020(protease binding);GO:0003677(DNA binding);GO:0003682(chromatin binding);GO:0003887(DNA-directed DNA polymerase activity);GO:0005739(mitochondrion);GO:0005760(gamma DNA polymerase complex);GO:0006260(DNA replication);GO:0006264(mitochondrial DNA replication);GO:0006287(base-excision repair, gap-filling);GO:0008408(3'-5' exonuclease activity);GO:0032991(protein-containing complex);GO:004…	NA	4e-41	1	270,	0	-2.66	0.000147911	0.64	Exon (ENSSSCT00000052858/ENSSSCG00000001838, exon 2 of 22)	7	54889156	54906848	17693	2
chr6	54563394	54563806	413	ENSSSCG00000003167	ENSSSCT00000003517	protein_coding	10770	FLT3LG	ribosomal protein L13a [Source:NCBI gene;Acc:780432]	GO:0001934(positive regulation of protein phosphorylation);GO:0003729(mRNA binding);GO:0003735(structural constituent of ribosome);GO:0005125(cytokine activity);GO:0005615(extracellular space);GO:0005840(ribosome);GO:0008284(positive regulation of cell population proliferation);GO:0009986(cell surface);GO:0010469(regulation of signaling receptor activity);GO:0016020(membrane);GO:0016021(integral …	03010(Ribosome)	3.2e-33	1	413,	0	-1.89	0.00141254	-0.61	3' UTR	6	54552624	54563806	11183	1
chr15	16683439	16683768	330	ENSSSCG00000015694	ENSSSCT00000056525	protein_coding	269185	ZRANB3	zinc finger RANBP2-type containing 3 [Source:NCBI gene;Acc:100157618]	GO:0000733(DNA strand renaturation);GO:0003676(nucleic acid binding);GO:0004519(endonuclease activity);GO:0004520(endodeoxyribonuclease activity);GO:0005524(ATP binding);GO:0005634(nucleus);GO:0006281(DNA repair);GO:0006974(cellular response to DNA damage stimulus);GO:0009411(response to UV);GO:0031297(replication fork processing);GO:0036292(DNA rewinding);GO:0036310(annealing helicase activity);…	NA	1.3e-20	1	330,	0	-0.902	0.0323594	-0.61	Exon (ENSSSCT00000056525/ENSSSCG00000015694, exon 14 of 22)	15	16414254	16726682	312429	1
chr15	81894777	81896081	1305	ENSSSCG00000015979	ENSSSCT00000017400	protein_coding	656	HOXD13	homeobox D13 [Source:NCBI gene;Acc:100152793]	GO:0000978(RNA polymerase II proximal promoter sequence-specific DNA binding);GO:0001158(enhancer sequence-specific DNA binding);GO:0001228(DNA-binding transcription activator activity, RNA polymerase II-specific);GO:0001501(skeletal system development);GO:0003677(DNA binding);GO:0003682(chromatin binding);GO:0003700(DNA-binding transcription factor activity);GO:0005634(nucleus);GO:0006355(regula…	NA	1e-134	2	119,389,	0,916	-3.03	5.24807e-05	-0.611	3' UTR	15	81894121	81898944	4824	1
chr6	95638003	95638333	331	ENSSSCG00000003667	ENSSSCT00000045812	protein_coding	45474	ENSSSCG00000003667	tRNA isopentenyltransferase 1 [Source:NCBI gene;Acc:100517163]	GO:0005739(mitochondrion);GO:0006400(tRNA modification);GO:0008033(tRNA processing);GO:0046872(metal ion binding);GO:0052381(tRNA dimethylallyltransferase activity)	NA	1e-59	1	331,	0	-2.38	0.000323594	-0.611	3' UTR	6	95629628	95683807	54180	2
chr16	17727561	17731560	4000	ENSSSCG00000016809	ENSSSCT00000048093	protein_coding	112530	DROSHA	drosha ribonuclease III [Source:NCBI gene;Acc:100524961]	GO:0001530(lipopolysaccharide binding);GO:0003723(RNA binding);GO:0003725(double-stranded RNA binding);GO:0004521(endoribonuclease activity);GO:0004525(ribonuclease III activity);GO:0005634(nucleus);GO:0006396(RNA processing);GO:0010468(regulation of gene expression);GO:0010586(miRNA metabolic process);GO:0010628(positive regulation of gene expression);GO:0014069(postsynaptic density);GO:0016075(…	03008(Ribosome biogenesis in eukaryotes);05205(Proteoglycans in cancer)	1e-111	3	397,47,5,	0,3137,3995	-1.98	0.00107152	-0.611	3' UTR	16	17684934	17844090	159157	2
chr14	66676130	66676429	300	ENSSSCG00000010226	ENSSSCT00000053707	protein_coding	52919	JMJD1C	jumonji domain containing 1C [Source:NCBI gene;Acc:100157328]	GO:0000785(chromatin);GO:0000976(transcription regulatory region sequence-specific DNA binding);GO:0005634(nucleus);GO:0031490(chromatin DNA binding);GO:0032454(histone demethylase activity (H3-K9 specific));GO:0033169(histone H3-K9 demethylation)	05202(Transcriptional misregulation in cancer)	2e-53	1	300,	0	-1.34	0.00758578	-0.612	Exon (ENSSSCT00000053707/ENSSSCG00000010226, exon 10 of 26)	14	66640849	66729348	88500	2
chr18	43210616	43210945	330	ENSSSCG00000016687	ENSSSCT00000047996	protein_coding	298652	ENSSSCG00000016687	chimerin 2 [Source:NCBI gene;Acc:100514933]	GO:0005096(GTPase activator activity);GO:0007165(signal transduction);GO:0035556(intracellular signal transduction);GO:0043547(positive regulation of GTPase activity);GO:0046872(metal ion binding);GO:0051056(regulation of small GTPase mediated signal transduction)	NA	1e-118	1	330,	0	-1.33	0.00758578	-0.612	3' UTR	18	43209179	43509597	300419	2
chr9	4180472	4181674	1203	ENSSSCG00000014672	ENSSSCT00000032023	protein_coding	6739	ENSSSCG00000014672	tripartite motif-containing protein 34 [Source:NCBI gene;Acc:100738479]	GO:0005515(protein binding);GO:0008270(zinc ion binding)	NA	1e-57	2	173,96,	0,1107	-2.77	0.000109648	-0.613	Exon (ENSSSCT00000032023/ENSSSCG00000014672, exon 3 of 9)	9	4174294	4188413	14120	2
chr6	103786657	103786896	240	ENSSSCG00000003694	ENSSSCT00000004093	protein_coding	0	EMILIN2	elastin microfibril interfacer 2 [Source:NCBI gene;Acc:100522875]	GO:0005515(protein binding);GO:0005576(extracellular region);GO:0010811(positive regulation of cell-substrate adhesion);GO:0031012(extracellular matrix)	NA	2.5e-23	1	240,	0	-2.32	0.000389045	-0.615	5' UTR	6	103730621	103786896	56276	2
chr1	116492960	116493596	637	ENSSSCG00000004610	ENSSSCT00000064058	protein_coding	43862	CCPG1	cell cycle progression 1 [Source:NCBI gene;Acc:100156919]	GO:0008284(positive regulation of cell population proliferation);GO:0016020(membrane);GO:0016021(integral component of membrane);GO:0045787(positive regulation of cell cycle);GO:0045944(positive regulation of transcription by RNA polymerase II);GO:2001106(regulation of Rho guanyl-nucleotide exchange factor activity)	NA	1e-157	2	322,8,	0,629	-1.24	0.0102329	-0.615	3' UTR	1	116449098	116493613	44516	1
chr18	15109324	15109653	330	ENSSSCG00000016543	ENSSSCT00000018013	protein_coding	797061	EXOC4	exocyst complex component 4 [Source:NCBI gene;Acc:106504059]	GO:0000145(exocyst);GO:0005737(cytoplasm);GO:0005902(microvillus);GO:0006612(protein targeting to membrane);GO:0006887(exocytosis);GO:0006893(Golgi to plasma membrane transport);GO:0006904(vesicle docking involved in exocytosis);GO:0007268(chemical synaptic transmission);GO:0017160(Ral GTPase binding);GO:0030165(PDZ domain binding);GO:0032584(growth cone membrane);GO:0035748(myelin sheath abaxona…	NA	2.5e-53	1	330,	0	-2.54	0.000213796	-0.617	3' UTR	18	15109324	15906714	797391	2
chr14	48170560	48170740	181	ENSSSCG00000010030	ENSSSCT00000010987	protein_coding	33598	EIF4ENIF1	eukaryotic translation initiation factor 4E nuclear import factor 1 [Source:NCBI gene;Acc:100152730]	GO:0000932(P-body);GO:0003729(mRNA binding);GO:0005634(nucleus);GO:0005737(cytoplasm);GO:0005829(cytosol);GO:0017148(negative regulation of translation);GO:0019827(stem cell population maintenance);GO:0043231(intracellular membrane-bounded organelle);GO:0045665(negative regulation of neuron differentiation)	NA	7.9e-15	1	181,	0	-2.4	0.000316228	-0.618	Exon (ENSSSCT00000010987/ENSSSCG00000010030, exon 10 of 19)	14	48156841	48204338	47498	2
chr7	75752418	75789297	36880	ENSSSCG00000002023	ENSSSCT00000053778	protein_coding	0	PABPN1	poly(A) binding protein nuclear 1 [Source:NCBI gene;Acc:100155260]	GO:0003676(nucleic acid binding);GO:0003723(RNA binding);GO:0006915(apoptotic process);GO:0016020(membrane);GO:0016021(integral component of membrane);GO:0042802(identical protein binding);GO:0042981(regulation of apoptotic process);GO:0043066(negative regulation of apoptotic process);GO:0046982(protein heterodimerization activity);GO:0097136(Bcl-2 family protein complex);GO:0097718(disordered do…	03015(mRNA surveillance pathway);05164(Influenza A);05206(MicroRNAs in cancer)	0	3	136,46,118,	0,31807,36762	-2.05	0.000891251	-0.618	5' UTR	7	75750330	75770328	19999	2
chr6	28543294	28543683	390	ENSSSCG00000031781	ENSSSCT00000058909	protein_coding	3914	PSMB10	proteasome subunit beta 10 [Source:NCBI gene;Acc:733626]	GO:0000502(proteasome complex);GO:0000902(cell morphogenesis);GO:0002376(immune system process);GO:0004175(endopeptidase activity);GO:0004298(threonine-type endopeptidase activity);GO:0005634(nucleus);GO:0005737(cytoplasm);GO:0005839(proteasome core complex);GO:0006508(proteolysis);GO:0008233(peptidase activity);GO:0016787(hydrolase activity);GO:0042098(T cell proliferation);GO:0051603(proteolysi…	03050(Proteasome)	4e-07	1	390,	0	-1	0.0229087	-0.618	3' UTR	6	28540808	28547597	6790	2
chr2	334336	335024	689	ENSSSCG00000012854	ENSSSCT00000064340	protein_coding	4542	RASSF7	Ras association domain family member 7 [Source:NCBI gene;Acc:100512884]	GO:0005815(microtubule organizing center);GO:0007165(signal transduction);GO:0070507(regulation of microtubule cytoskeleton organization)	NA	1.6e-66	1	689,	0	-0.982	0.0245471	-0.618	3' UTR	2	329794	335622	5829	1
chr17	10656904	10657906	1003	ENSSSCG00000037513	ENSSSCT00000058766	protein_coding	90	GINS4	GINS complex subunit 4 [Source:NCBI gene;Acc:100738105]	GO:0001833(inner cell mass cell proliferation);GO:0005634(nucleus);GO:0005737(cytoplasm);GO:0006260(DNA replication);GO:0006261(DNA-dependent DNA replication)	NA	2.6e-06	2	143,37,	0,966	-0.979	0.0245471	-0.618	5' UTR	17	10656814	10670536	13723	1
chr3	114507961	114508290	330	ENSSSCG00000008582	ENSSSCT00000066035	protein_coding	28613	ENSSSCG00000008582	family with sequence similarity 228 member A [Source:NCBI gene;Acc:100738869]	NA	NA	2e-11	1	330,	0	-1.25	0.01	-0.619	3' UTR	3	114500406	114536903	36498	2
chr9	3129349	3130493	1145	ENSSSCG00000029189	ENSSSCT00000025039	protein_coding	15898	DCHS1	dachsous cadherin-related 1 [Source:NCBI gene;Acc:100623166]	GO:0001658(branching involved in ureteric bud morphogenesis);GO:0001822(kidney development);GO:0003007(heart morphogenesis);GO:0003183(mitral valve morphogenesis);GO:0003192(mitral valve formation);GO:0003273(cell migration involved in endocardial cushion formation);GO:0005509(calcium ion binding);GO:0005886(plasma membrane);GO:0007155(cell adhesion);GO:0007156(homophilic cell adhesion via plasma…	04392(Hippo signaling pathway - multiple species)	7.9e-24	5	160,114,212,155,19,	0,282,569,869,1126	-0.89	0.0338844	-0.619	Exon (ENSSSCT00000025039/ENSSSCG00000029189, exon 15 of 22)	9	3113451	3134365	20915	1
chrX	43952328	43952687	360	ENSSSCG00000012307	ENSSSCT00000048950	protein_coding	61083	CCNB3	cyclin B3 [Source:NCBI gene;Acc:100515638]	GO:0000079(regulation of cyclin-dependent protein serine/threonine kinase activity);GO:0000278(mitotic cell cycle);GO:0000307(cyclin-dependent protein kinase holoenzyme complex);GO:0004672(protein kinase activity);GO:0005634(nucleus);GO:0005737(cytoplasm);GO:0005813(centrosome);GO:0006468(protein phosphorylation);GO:0007088(regulation of mitotic nuclear division);GO:0008284(positive regulation of…	04068(FoxO signaling pathway);04110(Cell cycle);04218(Cellular senescence);04914(Progesterone-mediated oocyte maturation);05170(Human immunodeficiency virus 1 infection)	1e-253	1	360,	0	-2.33	0.000371535	-0.62	Exon (ENSSSCT00000048950/ENSSSCG00000012307, exon 5 of 6)	19	43891245	43956603	65359	1
chr5	63572622	63572862	241	ENSSSCG00000000672	ENSSSCT00000047102	protein_coding	26365	CLSTN3	calsyntenin 3 [Source:NCBI gene;Acc:100511695]	GO:0001558(regulation of cell growth);GO:0005509(calcium ion binding);GO:0007156(homophilic cell adhesion via plasma membrane adhesion molecules);GO:0007416(synapse assembly);GO:0009986(cell surface);GO:0014069(postsynaptic density);GO:0016020(membrane);GO:0016021(integral component of membrane);GO:0032991(protein-containing complex);GO:0035249(synaptic transmission, glutamatergic);GO:0045211(pos…	NA	3.2e-53	1	241,	0	-2.16	0.000630957	-0.62	3' UTR	5	63569866	63599227	29362	2
chr7	24155994	24158967	2974	ENSSSCG00000023611	ENSSSCT00000050115	protein_coding	0	ENSSSCG00000023611	tenascin XB [Source:NCBI gene;Acc:445520]	GO:0005515(protein binding);GO:0005518(collagen binding);GO:0005576(extracellular region);GO:0005615(extracellular space);GO:0006629(lipid metabolic process);GO:0006631(fatty acid metabolic process);GO:0006641(triglyceride metabolic process);GO:0007157(heterophilic cell-cell adhesion via plasma membrane cell adhesion molecules);GO:0007160(cell-matrix adhesion);GO:0008201(heparin binding);GO:00301…	04151(PI3K-Akt signaling pathway);04510(Focal adhesion);04512(ECM-receptor interaction);05165(Human papillomavirus infection);05206(MicroRNAs in cancer)	3.2e-90	2	566,64,	0,2910	-1.77	0.00199526	-0.62	5' UTR	7	24133180	24156559	23380	2
chr14	108842964	108843083	120	ENSSSCG00000010519	ENSSSCT00000049902	protein_coding	0	ENSSSCG00000010519	zinc finger DHHC-type containing 16 [Source:NCBI gene;Acc:100152371]	GO:0005794(Golgi apparatus);GO:0016020(membrane);GO:0016021(integral component of membrane);GO:0016409(palmitoyltransferase activity);GO:0016740(transferase activity);GO:0016746(transferase activity, transferring acyl groups);GO:0018345(protein palmitoylation);GO:0019706(protein-cysteine S-palmitoyltransferase activity)	NA	1.1e-07	1	120,	0	-0.838	0.040738	-0.62	5' UTR	14	108842973	108852784	9812	1
chr16	18238954	18249735	10782	ENSSSCG00000016810	ENSSSCT00000023589	protein_coding	1621	PDZD2	PDZ domain containing 2 [Source:NCBI gene;Acc:100525132]	GO:0005515(protein binding);GO:0005737(cytoplasm)	NA	7.9e-52	2	451,89,	0,10693	-2.07	0.000812831	-0.621	Exon (ENSSSCT00000023589/ENSSSCG00000016810, exon 2 of 29)	16	18237333	18352854	115522	1
chr3	111566544	111567381	838	ENSSSCG00000039695	ENSSSCT00000048740	protein_coding	1613	ENSSSCG00000039695	coiled-coil domain containing 121 [Source:NCBI gene;Acc:100520301]	NA	NA	1e-91	1	838,	0	-1.67	0.00275423	-0.621	Exon (ENSSSCT00000048740/ENSSSCG00000039695, exon 2 of 2)	3	111564931	111570490	5560	1
chr18	51903899	51904049	151	ENSSSCG00000025060	ENSSSCT00000029923	protein_coding	5280	ENSSSCG00000025060	mitochondrial ribosomal protein L32 [Source:NCBI gene;Acc:396626]	GO:0003735(structural constituent of ribosome);GO:0005743(mitochondrial inner membrane);GO:0005762(mitochondrial large ribosomal subunit);GO:0006412(translation);GO:0015934(large ribosomal subunit)	03010(Ribosome)	7.4e-05	1	151,	0	-1.41	0.0060256	0.64	3' UTR	18	51900219	51909329	9111	2
chr4	169566	179025	9460	ENSSSCG00000005890	ENSSSCT00000054171	protein_coding	10376	ZNF7	zinc finger protein 7 [Source:NCBI gene;Acc:100156915]	GO:0003676(nucleic acid binding);GO:0005622(intracellular);GO:0006355(regulation of transcription, DNA-templated);GO:0046872(metal ion binding)	05168(Herpes simplex virus 1 infection)	1e-115	2	5,265,	0,9195	-1.06	0.0186209	0.64	3' UTR	4	159190	179025	19836	1
chr7	31941363	31941543	181	ENSSSCG00000020803	ENSSSCT00000047983	protein_coding	15817	BRPF3	bromodomain and PHD finger containing 3 [Source:NCBI gene;Acc:100155440]	GO:0005515(protein binding);GO:0043966(histone H3 acetylation);GO:0046872(metal ion binding);GO:0070776(MOZ/MORF histone acetyltransferase complex)	NA	3.2e-11	1	181,	0	-1.13	0.0147911	-0.621	Exon (ENSSSCT00000047983/ENSSSCG00000020803, exon 6 of 8)	7	31925546	31944858	19313	1
chr4	15131409	15133577	2169	ENSSSCG00000030603	ENSSSCT00000053540	protein_coding	18372	TATDN1	TatD DNase domain containing 1 [Source:NCBI gene;Acc:100625102]	GO:0005654(nucleoplasm);GO:0006259(DNA metabolic process);GO:0008296(3'-5'-exodeoxyribonuclease activity);GO:0016788(hydrolase activity, acting on ester bonds);GO:0016888(endodeoxyribonuclease activity, producing 5'-phosphomonoesters);GO:0090305(nucleic acid phosphodiester bond hydrolysis)	NA	0.00014	2	24,96,	0,2073	-1.06	0.0190546	-0.621	Exon (ENSSSCT00000053540/ENSSSCG00000030603, exon 5 of 13)	4	15113037	15159406	46370	1
chr2	80548737	80549123	387	ENSSSCG00000037535	ENSSSCT00000039861	protein_coding	14198	SLC34A1	solute carrier family 34 member 1 [Source:NCBI gene;Acc:733703]	GO:0005886(plasma membrane);GO:0006817(phosphate ion transport);GO:0010288(response to lead ion);GO:0015321(sodium-dependent phosphate transmembrane transporter activity);GO:0016020(membrane);GO:0016021(integral component of membrane);GO:0016324(apical plasma membrane);GO:0016607(nuclear speck);GO:0044341(sodium-dependent phosphate transport);GO:0046686(response to cadmium ion);GO:0046689(respons…	04928(Parathyroid hormone synthesis, secretion and action)	4e-61	1	387,	0	-0.9	0.0323594	-0.621	Exon (ENSSSCT00000039861/ENSSSCG00000037535, exon 13 of 13)	2	80548232	80563321	15090	2
chr3	100597054	100597353	300	ENSSSCG00000008470	ENSSSCT00000009272	protein_coding	40221	THUMPD2	THUMP domain containing 2 [Source:NCBI gene;Acc:100517336]	GO:0003723(RNA binding);GO:0016423(tRNA (guanine) methyltransferase activity);GO:0030488(tRNA methylation)	NA	6.3e-75	1	300,	0	-1.62	0.00316228	-0.622	3' UTR	3	100556833	100600909	44077	1
chr13	35025871	35027788	1918	ENSSSCG00000011454	ENSSSCT00000012535	protein_coding	152859	SFMBT1	Scm like with four mbt domains 1 [Source:NCBI gene;Acc:100152413]	GO:0003714(transcription corepressor activity);GO:0005515(protein binding);GO:0005634(nucleus);GO:0005654(nucleoplasm);GO:0006355(regulation of transcription, DNA-templated);GO:0042393(histone binding);GO:0045892(negative regulation of transcription, DNA-templated);GO:0048635(negative regulation of muscle organ development)	NA	0	2	683,8,	0,1910	-2.96	6.30957e-05	-0.624	3' UTR	13	35024792	35180647	155856	2
chr17	59166372	59166731	360	ENSSSCG00000007523	ENSSSCT00000008250	protein_coding	4952	TUBB1	tubulin beta 1 class VI [Source:NCBI gene;Acc:100134983]	GO:0000166(nucleotide binding);GO:0000226(microtubule cytoskeleton organization);GO:0000278(mitotic cell cycle);GO:0003924(GTPase activity);GO:0005200(structural constituent of cytoskeleton);GO:0005525(GTP binding);GO:0005737(cytoplasm);GO:0005856(cytoskeleton);GO:0005874(microtubule);GO:0007017(microtubule-based process);GO:0051225(spindle assembly)	04145(Phagosome);04540(Gap junction)	1.3e-39	1	360,	0	-1.76	0.00204174	-0.624	3' UTR	17	59161420	59168737	7318	1
chr17	48082507	48082686	180	ENSSSCG00000007431	ENSSSCT00000008134	protein_coding	0	CTSA	cathepsin A [Source:NCBI gene;Acc:100156798]	GO:0004180(carboxypeptidase activity);GO:0004185(serine-type carboxypeptidase activity);GO:0005654(nucleoplasm);GO:0006508(proteolysis);GO:0008233(peptidase activity);GO:0016787(hydrolase activity);GO:0043231(intracellular membrane-bounded organelle);GO:0051603(proteolysis involved in cellular protein catabolic process)	04142(Lysosome);04614(Renin-angiotensin system)	8.7e-09	1	180,	0	-1.49	0.00467735	-0.624	5' UTR	17	48082529	48089967	7439	1
chr15	48304540	48304630	91	ENSSSCG00000034468	ENSSSCT00000037183	protein_coding	43895	BAG4	BCL2 associated athanogene 4 [Source:NCBI gene;Acc:100738485]	GO:0005634(nucleus);GO:0005829(cytosol);GO:0005886(plasma membrane);GO:0010763(positive regulation of fibroblast migration);GO:0030838(positive regulation of actin filament polymerization);GO:0031625(ubiquitin protein ligase binding);GO:0033138(positive regulation of peptidyl-serine phosphorylation);GO:0045785(positive regulation of cell adhesion);GO:0051087(chaperone binding);GO:0051496(positive…	04668(TNF signaling pathway)	0.0037	1	91,	0	-1.4	0.00630957	-0.624	3' UTR	15	48300132	48348525	48394	2
chr14	20282064	20298943	16880	ENSSSCG00000009714	ENSSSCT00000053967	protein_coding	137463	NEK1	NIMA related kinase 1 [Source:NCBI gene;Acc:100520589]	GO:0000242(pericentriolar material);GO:0004672(protein kinase activity);GO:0004674(protein serine/threonine kinase activity);GO:0005524(ATP binding);GO:0005634(nucleus);GO:0005737(cytoplasm);GO:0005813(centrosome);GO:0006468(protein phosphorylation);GO:0006974(cellular response to DNA damage stimulus);GO:0016301(kinase activity);GO:0023014(signal transduction by protein phosphorylation);GO:003109…	NA	6.3e-07	3	2,156,81,	0,12272,16799	-1.05	0.0194984	-0.625	Exon (ENSSSCT00000053967/ENSSSCG00000009714, exon 26 of 35)	14	20144601	20332245	187645	1
chr9	28408960	28409767	808	ENSSSCG00000034924	ENSSSCT00000038595	protein_coding	1526	JRKL	JRK like [Source:HGNC Symbol;Acc:HGNC:6200]	GO:0003676(nucleic acid binding);GO:0003677(DNA binding);GO:0005634(nucleus)	NA	1e-255	1	808,	0	-3.23	3.01995e-05	-0.626	3' UTR	9	28407434	28412041	4608	1
chr9	19646409	19647069	661	ENSSSCG00000014909	ENSSSCT00000054982	protein_coding	85893	ENSSSCG00000014909	synaptotagmin like 2 [Source:NCBI gene;Acc:100627498]	GO:0005623(cell);GO:0006886(intracellular protein transport);GO:0006887(exocytosis);GO:0017137(Rab GTPase binding);GO:0070382(exocytic vesicle)	NA	4e-28	1	661,	0	-2.38	0.000323594	-0.626	Exon (ENSSSCT00000058162/ENSSSCG00000014909, exon 7 of 9)	9	19615317	19732962	117646	2
chr9	51869087	51870120	1034	ENSSSCG00000025661	ENSSSCT00000028534	protein_coding	3754	TBRG1	transforming growth factor beta regulator 1 [Source:NCBI gene;Acc:100521637]	GO:0005634(nucleus);GO:0006260(DNA replication);GO:0007050(cell cycle arrest);GO:0008285(negative regulation of cell population proliferation);GO:0050821(protein stabilization);GO:1990173(protein localization to nucleoplasm)	NA	2.5e-24	2	209,91,	0,943	-1.63	0.00301995	-0.627	5' UTR	9	51865333	51878432	13100	1
chr13	30409294	30409594	301	ENSSSCG00000011340	ENSSSCT00000046724	protein_coding	166854	SMARCC1	SWI/SNF related, matrix associated, actin dependent regulator of chromatin subfamily c member 1 [Source:NCBI gene;Acc:100519869]	GO:0001741(XY body);GO:0003677(DNA binding);GO:0003682(chromatin binding);GO:0005515(protein binding);GO:0005634(nucleus);GO:0005654(nucleoplasm);GO:0005737(cytoplasm);GO:0006337(nucleosome disassembly);GO:0006338(chromatin remodeling);GO:0008286(insulin receptor signaling pathway);GO:0009887(animal organ morphogenesis);GO:0016020(membrane);GO:0016021(integral component of membrane);GO:0016514(SW…	04714(Thermogenesis);05225(Hepatocellular carcinoma)	1.6e-40	1	301,	0	-0.795	0.047863	0.64	5' UTR	13	30407858	30576448	168591	2
chr9	67108526	67111020	2495	ENSSSCG00000015645	ENSSSCT00000017041	protein_coding	270722	ENSSSCG00000015645	SLIT-ROBO Rho GTPase activating protein 2 [Source:NCBI gene;Acc:100518625]	GO:0005096(GTPase activator activity);GO:0005515(protein binding);GO:0005737(cytoplasm);GO:0005829(cytosol);GO:0005886(plasma membrane);GO:0007165(signal transduction);GO:0014069(postsynaptic density);GO:0021816(extension of a leading process involved in cell motility in cerebral cortex radial glia guided migration);GO:0030336(negative regulation of cell migration);GO:0042803(protein homodimeriza…	04360(Axon guidance)	1.3e-32	2	208,3,	0,2492	-1.5	0.00467735	-0.627	3' UTR	9	66837804	67114343	276540	1
chr7	39236267	39236777	511	ENSSSCG00000001700	ENSSSCT00000058430	protein_coding	12290	SLC29A1	solute carrier family 29 member 1 (Augustine blood group) [Source:NCBI gene;Acc:396631]	GO:0005337(nucleoside transmembrane transporter activity);GO:0005886(plasma membrane);GO:0005887(integral component of plasma membrane);GO:0015858(nucleoside transport);GO:0015862(uridine transport);GO:0016020(membrane);GO:0016021(integral component of membrane);GO:1901642(nucleoside transmembrane transport)	NA	5.4e-06	1	511,	0	-1.21	0.0112202	-0.627	3' UTR	7	39223977	39237286	13310	1
chr8	56059332	56059392	61	ENSSSCG00000023357	ENSSSCT00000057786	protein_coding	24130	REST	RE1-silencing transcription factor-like [Source:NCBI gene;Acc:100621006]	GO:0000122(negative regulation of transcription by RNA polymerase II);GO:0000381(regulation of alternative mRNA splicing, via spliceosome);GO:0000978(RNA polymerase II proximal promoter sequence-specific DNA binding);GO:0000979(RNA polymerase II core promoter sequence-specific DNA binding);GO:0000981(DNA-binding transcription factor activity, RNA polymerase II-specific);GO:0001227(DNA-binding tra…	04550(Signaling pathways regulating pluripotency of stem cells);05016(Huntington disease)	1.6e-08	1	61,	0	-0.826	0.042658	-0.627	3' UTR	8	56035202	56215004	179803	1
chr7	29067750	29068440	691	ENSSSCG00000001499	ENSSSCT00000041384	protein_coding	255776	DST	dystonin [Source:NCBI gene;Acc:100152205]	GO:0003779(actin binding);GO:0005198(structural molecule activity);GO:0005509(calcium ion binding);GO:0005515(protein binding);GO:0005737(cytoplasm);GO:0005856(cytoskeleton);GO:0005882(intermediate filament);GO:0005925(focal adhesion);GO:0007010(cytoskeleton organization);GO:0008017(microtubule binding);GO:0008092(cytoskeletal protein binding);GO:0016020(membrane);GO:0030056(hemidesmosome);GO:003…	NA	1e-173	1	691,	0	-5.76	3.16228e-08	-0.628	Exon (ENSSSCT00000061305/ENSSSCG00000001499, exon 1 of 96)	7	28811974	29299171	487198	1
chrX	51758984	51759193	210	ENSSSCG00000012366	ENSSSCT00000013523	protein_coding	14411	LAS1L	LAS1 like, ribosome biogenesis factor [Source:NCBI gene;Acc:100156298]	GO:0000460(maturation of 5.8S rRNA);GO:0000470(maturation of LSU-rRNA);GO:0030687(preribosome, large subunit precursor);GO:0071339(MLL1 complex)	NA	4e-46	1	210,	0	-3.05	5.01187e-05	-0.628	Exon (ENSSSCT00000013523/ENSSSCG00000012366, exon 11 of 13)	19	51751528	51773604	22077	2
chr3	109080273	109080926	654	ENSSSCG00000040332	ENSSSCT00000047732	protein_coding	24600	LBH	limb bud and heart development [Source:NCBI gene;Acc:102160087]	GO:0005634(nucleus);GO:0005737(cytoplasm);GO:0006355(regulation of transcription, DNA-templated);GO:0010468(regulation of gene expression);GO:0030879(mammary gland development);GO:0032991(protein-containing complex);GO:0033147(negative regulation of intracellular estrogen receptor signaling pathway);GO:0043408(regulation of MAPK cascade);GO:0045892(negative regulation of transcription, DNA-templa…	NA	1.3e-74	1	654,	0	-2.65	0.000154882	-0.628	3' UTR	3	109078282	109105526	27245	2
chr2	141878545	141879486	942	ENSSSCG00000014361	ENSSSCT00000062121	protein_coding	0	ENSSSCG00000014361	cysteine rich transmembrane module containing 1 [Source:NCBI gene;Acc:100521956]	NA	NA	1e-29	2	18,366,	0,576	-1.62	0.00316228	-0.628	5' UTR	2	141879121	142010238	131118	1
chr12	60308391	60314638	6248	ENSSSCG00000018047	ENSSSCT00000019642	protein_coding	11641	FAM83G	family with sequence similarity 83 member G [Source:NCBI gene;Acc:102165932]	GO:0005634(nucleus);GO:0005829(cytosol);GO:0030509(BMP signaling pathway)	NA	6.3e-21	2	104,47,	0,6201	-3	5.62341e-05	0.639	Exon (ENSSSCT00000019642/ENSSSCG00000018047, exon 2 of 5)	12	60296750	60326434	29685	1
chr2	9118245	9118394	150	ENSSSCG00000030653	ENSSSCT00000023479	protein_coding	17528	GANAB	glucosidase II alpha subunit [Source:NCBI gene;Acc:396938]	GO:0003824(catalytic activity);GO:0004553(hydrolase activity, hydrolyzing O-glycosyl compounds);GO:0005975(carbohydrate metabolic process);GO:0006491(N-glycan processing);GO:0008152(metabolic process);GO:0016787(hydrolase activity);GO:0016798(hydrolase activity, acting on glycosyl bonds);GO:0017177(glucosidase II complex);GO:0030246(carbohydrate binding);GO:0033919(glucan 1,3-alpha-glucosidase ac…	00510(N-Glycan biosynthesis);04141(Protein processing in endoplasmic reticulum)	1e-109	1	150,	0	-3.31	2.39883e-05	-0.629	3' UTR	2	9100717	9118394	17678	1
chr15	86561698	86561907	210	ENSSSCG00000033987	ENSSSCT00000063222	protein_coding	90548	ENSSSCG00000033987	ubiquitin conjugating enzyme E2 E3 [Source:NCBI gene;Acc:100520938]	GO:0000166(nucleotide binding);GO:0005524(ATP binding);GO:0016740(transferase activity)	04120(Ubiquitin mediated proteolysis)	1e-203	1	210,	0	-1.92	0.00128825	-0.629	3' UTR	15	86471150	86577695	106546	1
chr1	260869454	260869692	239	ENSSSCG00000039972	ENSSSCT00000062574	protein_coding	567	ENSSSCG00000039972	protein CutA homolog [Source:NCBI gene;Acc:102164650]	GO:0003677(DNA binding);GO:0010038(response to metal ion)	NA	4e-17	1	239,	0	-1.12	0.0154882	-0.63	5' UTR	1	260868887	260896360	27474	1
chr17	31801566	31801746	181	ENSSSCG00000007142	ENSSSCT00000007814	protein_coding	27415	PANK2	pantothenate kinase 2 [Source:NCBI gene;Acc:100520054]	GO:0004594(pantothenate kinase activity);GO:0005524(ATP binding);GO:0005634(nucleus);GO:0005739(mitochondrion);GO:0005758(mitochondrial intermembrane space);GO:0005829(cytosol);GO:0007286(spermatid development);GO:0009060(aerobic respiration);GO:0015937(coenzyme A biosynthetic process);GO:0016310(phosphorylation);GO:0019217(regulation of fatty acid metabolic process);GO:0051881(regulation of mito…	00770(Pantothenate and CoA biosynthesis)	4e-41	1	181,	0	-1.04	0.0204174	-0.63	3' UTR	17	31798780	31829161	30382	2
chr12	5311651	5311890	240	ENSSSCG00000017187	ENSSSCT00000018712	protein_coding	4520	FOXJ1	forkhead box J1 [Source:NCBI gene;Acc:100623071]	GO:0000122(negative regulation of transcription by RNA polymerase II);GO:0000976(transcription regulatory region sequence-specific DNA binding);GO:0000978(RNA polymerase II proximal promoter sequence-specific DNA binding);GO:0001228(DNA-binding transcription activator activity, RNA polymerase II-specific);GO:0002508(central tolerance induction);GO:0002635(negative regulation of germinal center fo…	NA	1e-108	1	240,	0	-3.65	8.91251e-06	-0.631	3' UTR	12	5307131	5312250	5120	1
chr4	123677152	123677212	61	ENSSSCG00000006894	ENSSSCT00000054664	protein_coding	102403	FNBP1L	formin binding protein 1 like [Source:NCBI gene;Acc:100157977]	GO:0005515(protein binding);GO:0005737(cytoplasm);GO:0005829(cytosol);GO:0006897(endocytosis);GO:0006900(vesicle budding from membrane);GO:0010324(membrane invagination);GO:0016050(vesicle organization);GO:0030050(vesicle transport along actin filament);GO:0031410(cytoplasmic vesicle);GO:0051020(GTPase binding);GO:0051491(positive regulation of filopodium assembly);GO:0060271(cilium assembly);GO:…	NA	0.00098	1	61,	0	-0.961	0.0263027	-0.632	3' UTR	4	123674697	123779615	104919	2
chr8	71987276	71987515	240	ENSSSCG00000008981	ENSSSCT00000009839	protein_coding	4264	ENSSSCG00000008981	starch binding domain 1 [Source:NCBI gene;Acc:100522745]	GO:0030246(carbohydrate binding);GO:2001069(glycogen binding);GO:2001070(starch binding)	NA	3.2e-07	1	240,	0	-2.07	0.000812831	-0.633	3' UTR	8	71983012	71988112	5101	1
chr6	167973446	167973803	358	ENSSSCG00000024697	ENSSSCT00000057480	protein_coding	1466	TMEM125	transmembrane protein 125 [Source:NCBI gene;Acc:100519781]	GO:0016020(membrane);GO:0016021(integral component of membrane)	NA	6.3e-72	1	358,	0	-0.958	0.0269153	-0.633	5' UTR	6	167973089	167975269	2181	2
chr13	29788059	29788388	330	ENSSSCG00000011329	ENSSSCT00000044231	protein_coding	58250	ENSSSCG00000011329	coiled-coil domain containing 12 [Source:NCBI gene;Acc:100515924]	NA	03040(Spliceosome)	1.9e-07	1	330,	0	-0.92	0.0301995	-0.633	3' UTR	13	29787430	29846638	59209	2
chr8	71987300	71987539	240	ENSSSCG00000008981	ENSSSCT00000009839	protein_coding	4288	ENSSSCG00000008981	starch binding domain 1 [Source:NCBI gene;Acc:100522745]	GO:0030246(carbohydrate binding);GO:2001069(glycogen binding);GO:2001070(starch binding)	NA	3.2e-07	1	240,	0	-1.9	0.00138038	-0.634	3' UTR	8	71983012	71988112	5101	1
chr9	47472527	47472795	269	ENSSSCG00000037406	ENSSSCT00000060596	protein_coding	7493	TMEM136	transmembrane protein 136 [Source:NCBI gene;Acc:102162685]	GO:0016020(membrane);GO:0016021(integral component of membrane)	NA	1.6e-23	1	269,	0	-1.01	0.0229087	-0.634	3' UTR	9	47465034	47472795	7762	1
chr12	18559800	18559859	60	ENSSSCG00000021306	ENSSSCT00000051568	protein_coding	32693	GJC1	gap junction protein gamma 1 [Source:NCBI gene;Acc:100048959]	GO:0001570(vasculogenesis);GO:0005216(ion channel activity);GO:0005886(plasma membrane);GO:0005921(gap junction);GO:0005922(connexin complex);GO:0007154(cell communication);GO:0007267(cell-cell signaling);GO:0007268(chemical synaptic transmission);GO:0007507(heart development);GO:0007601(visual perception);GO:0016020(membrane);GO:0016021(integral component of membrane);GO:0016264(gap junction ass…	NA	1.1e-07	1	60,	0	-1.2	0.011749	0.637	3' UTR	12	18527107	18560218	33112	1
chr1	114530644	114530734	91	ENSSSCG00000035038	ENSSSCT00000055276	protein_coding	68089	CGNL1	cingulin like 1 [Source:NCBI gene;Acc:100621470]	GO:0003774(motor activity);GO:0007015(actin filament organization);GO:0016459(myosin complex);GO:0051058(negative regulation of small GTPase mediated signal transduction)	04530(Tight junction)	0.00012	1	91,	0	-0.913	0.030903	-0.634	Exon (ENSSSCT00000055276/ENSSSCG00000035038, exon 4 of 19)	1	114424151	114598823	174673	2
chr7	97940954	97943553	2600	ENSSSCG00000039202	ENSSSCT00000038693	protein_coding	0	FCF1	FCF1, rRNA-processing protein [Source:NCBI gene;Acc:100524688]	GO:0032040(small-subunit processome)	03008(Ribosome biogenesis in eukaryotes)	1.6e-34	5	49,9,68,72,13,	0,213,334,1929,2587	-2.46	0.000263027	-0.635	5' UTR	7	97940954	97958622	17669	1
chr1	250418826	250419066	241	ENSSSCG00000005449	ENSSSCT00000065354	protein_coding	121425	PTPN3	protein tyrosine phosphatase, non-receptor type 3 [Source:NCBI gene;Acc:100622329]	GO:0001784(phosphotyrosine residue binding);GO:0004721(phosphoprotein phosphatase activity);GO:0004725(protein tyrosine phosphatase activity);GO:0005515(protein binding);GO:0005737(cytoplasm);GO:0005856(cytoskeleton);GO:0006470(protein dephosphorylation);GO:0008092(cytoskeletal protein binding);GO:0009898(cytoplasmic side of plasma membrane);GO:0016311(dephosphorylation);GO:0016787(hydrolase acti…	NA	2e-08	1	241,	0	-0.966	0.025704	-0.635	3' UTR	1	250418139	250540491	122353	2
chr7	65090253	65090746	494	ENSSSCG00000001959	ENSSSCT00000002192	protein_coding	0	CFL2	cofilin 2 [Source:NCBI gene;Acc:497233]	GO:0003779(actin binding);GO:0005622(intracellular);GO:0005634(nucleus);GO:0005737(cytoplasm);GO:0005856(cytoskeleton);GO:0007015(actin filament organization);GO:0007519(skeletal muscle tissue development);GO:0015629(actin cytoskeleton);GO:0016363(nuclear matrix);GO:0030018(Z disc);GO:0030042(actin filament depolymerization);GO:0030043(actin filament fragmentation);GO:0030836(positive regulation …	04360(Axon guidance);04666(Fc gamma R-mediated phagocytosis);04810(Regulation of actin cytoskeleton);05133(Pertussis);05170(Human immunodeficiency virus 1 infection)	7.6e-10	2	86,124,	0,370	-0.858	0.0380189	-0.635	5' UTR	7	65090623	65094515	3893	1
chr6	63398035	63398215	181	ENSSSCG00000022204	ENSSSCT00000026215	protein_coding	32047	AGRN	agrin [Source:NCBI gene;Acc:100621139]	GO:0005509(calcium ion binding);GO:0005515(protein binding);GO:0005604(basement membrane);GO:0005829(cytosol);GO:0005886(plasma membrane);GO:0007213(G protein-coupled acetylcholine receptor signaling pathway);GO:0008582(regulation of synaptic growth at neuromuscular junction);GO:0043113(receptor clustering);GO:0043236(laminin binding);GO:0062023(collagen-containing extracellular matrix)	04512(ECM-receptor interaction)	2e-38	1	181,	0	-13.2	2.51189e-16	-0.636	3' UTR	6	63365988	63398724	32737	1
chr1	148907275	148907904	630	ENSSSCG00000004861	ENSSSCT00000005367	protein_coding	77919	TSHZ1	teashirt zinc finger homeobox 1 [Source:NCBI gene;Acc:100152487]	GO:0003676(nucleic acid binding);GO:0003677(DNA binding);GO:0003682(chromatin binding);GO:0005634(nucleus);GO:0006357(regulation of transcription by RNA polymerase II);GO:0009952(anterior/posterior pattern specification);GO:0010468(regulation of gene expression);GO:0042474(middle ear morphogenesis);GO:0060023(soft palate development)	NA	3.2e-41	1	630,	0	-1.68	0.00263027	-0.636	Exon (ENSSSCT00000005367/ENSSSCG00000004861, exon 3 of 3)	1	148905626	148985823	80198	2
chr15	120338360	120338689	330	ENSSSCG00000016189	ENSSSCT00000063058	protein_coding	6516	AAMP	angio associated migratory cell protein [Source:NCBI gene;Acc:100621415]	GO:0005515(protein binding);GO:0005829(cytosol);GO:0015630(microtubule cytoskeleton);GO:0042273(ribosomal large subunit biogenesis);GO:0045171(intercellular bridge);GO:0051082(unfolded protein binding)	NA	2.5e-64	1	330,	0	-1.61	0.00331131	-0.636	5' UTR	15	120336443	120345205	8763	2
chr16	22362744	22363013	270	ENSSSCG00000016842	ENSSSCT00000060078	protein_coding	210275	NIPBL	NIPBL, cohesin loading factor [Source:NCBI gene;Acc:100624231]	GO:0000122(negative regulation of transcription by RNA polymerase II);GO:0000228(nuclear chromosome);GO:0000785(chromatin);GO:0000790(nuclear chromatin);GO:0003007(heart morphogenesis);GO:0003151(outflow tract morphogenesis);GO:0003682(chromatin binding);GO:0005634(nucleus);GO:0006302(double-strand break repair);GO:0006357(regulation of transcription by RNA polymerase II);GO:0006974(cellular resp…	NA	3.2e-29	1	270,	0	-1.28	0.00912011	-0.636	3' UTR	16	22152469	22363821	211353	1
chr6	48320094	48320390	297	ENSSSCG00000030510	ENSSSCT00000065676	protein_coding	503	FBL	fibrillarin [Source:NCBI gene;Acc:100626002]	GO:0000494(box C/D snoRNA 3'-end processing);GO:0001094(TFIID-class transcription factor complex binding);GO:0001650(fibrillar center);GO:0001652(granular component);GO:0003723(RNA binding);GO:0005634(nucleus);GO:0005730(nucleolus);GO:0006364(rRNA processing);GO:0008168(methyltransferase activity);GO:0008649(rRNA methyltransferase activity);GO:0015030(Cajal body);GO:0016074(snoRNA metabolic proce…	03008(Ribosome biogenesis in eukaryotes)	4e-47	2	36,172,	0,125	-1.14	0.0144544	-0.636	Exon (ENSSSCT00000065676/ENSSSCG00000030510, exon 1 of 8)	6	48314783	48320893	6111	2
chr6	167973448	167973806	359	ENSSSCG00000024697	ENSSSCT00000057480	protein_coding	1463	TMEM125	transmembrane protein 125 [Source:NCBI gene;Acc:100519781]	GO:0016020(membrane);GO:0016021(integral component of membrane)	NA	4e-71	1	359,	0	-0.966	0.025704	-0.636	5' UTR	6	167973089	167975269	2181	2
chr14	47223915	47224275	361	ENSSSCG00000040961	ENSSSCT00000054307	protein_coding	3610	LIF	LIF, interleukin 6 family cytokine [Source:NCBI gene;Acc:399503]	GO:0001974(blood vessel remodeling);GO:0005102(signaling receptor binding);GO:0005125(cytokine activity);GO:0005146(leukemia inhibitory factor receptor binding);GO:0005576(extracellular region);GO:0005615(extracellular space);GO:0005829(cytosol);GO:0006955(immune response);GO:0007260(tyrosine phosphorylation of STAT protein);GO:0007566(embryo implantation);GO:0008083(growth factor activity);GO:00…	04060(Cytokine-cytokine receptor interaction);04550(Signaling pathways regulating pluripotency of stem cells);04630(Jak-STAT signaling pathway);04668(TNF signaling pathway)	1e-177	1	361,	0	-3.94	4.0738e-06	-0.637	3' UTR	14	47221486	47227885	6400	2
chr1	128029853	128030151	299	ENSSSCG00000004708	ENSSSCT00000052259	protein_coding	53892	TUBGCP4	tubulin gamma complex associated protein 4 [Source:NCBI gene;Acc:100155361]	GO:0000226(microtubule cytoskeleton organization);GO:0000278(mitotic cell cycle);GO:0000922(spindle pole);GO:0000923(equatorial microtubule organizing center);GO:0000930(gamma-tubulin complex);GO:0005737(cytoplasm);GO:0005813(centrosome);GO:0005815(microtubule organizing center);GO:0005856(cytoskeleton);GO:0005874(microtubule);GO:0007020(microtubule nucleation);GO:0031122(cytoplasmic microtubule …	NA	1e-162	1	299,	0	-3.66	8.91251e-06	-0.637	3' UTR	1	128029406	128084043	54638	2
chr8	73362467	73366173	3707	ENSSSCG00000008990	ENSSSCT00000038257	protein_coding	57028	ENSSSCG00000008990	mitochondrial ribosomal protein L1 [Source:NCBI gene;Acc:100513028]	GO:0000470(maturation of LSU-rRNA);GO:0003723(RNA binding);GO:0003735(structural constituent of ribosome);GO:0005739(mitochondrion);GO:0006412(translation);GO:0015934(large ribosomal subunit);GO:0022625(cytosolic large ribosomal subunit)	03010(Ribosome)	1e-68	2	244,26,	0,3681	-3.18	3.38844e-05	-0.637	Exon (ENSSSCT00000038257/ENSSSCG00000008990, exon 4 of 10)	8	73305439	73414440	109002	1
chr9	46174593	46174742	150	ENSSSCG00000015099	ENSSSCT00000058148	protein_coding	0	BCL9L	BCL9 like [Source:NCBI gene;Acc:100515846]	GO:0003713(transcription coactivator activity);GO:0005634(nucleus);GO:0005654(nucleoplasm);GO:0005730(nucleolus);GO:0008013(beta-catenin binding);GO:0010718(positive regulation of epithelial to mesenchymal transition);GO:0022604(regulation of cell morphogenesis);GO:0030512(negative regulation of transforming growth factor beta receptor signaling pathway);GO:0035019(somatic stem cell population ma…	NA	7.9e-57	1	150,	0	-1.55	0.00389045	-0.637	5' UTR	9	46146533	46174742	28210	2
chr12	59428236	59428595	360	ENSSSCG00000035051	ENSSSCT00000040616	protein_coding	21097	ADORA2B	adenosine A2b receptor [Source:NCBI gene;Acc:606745]	GO:0001609(G protein-coupled adenosine receptor activity);GO:0001973(adenosine receptor signaling pathway);GO:0002882(positive regulation of chronic inflammatory response to non-antigenic stimulus);GO:0004930(G protein-coupled receptor activity);GO:0005886(plasma membrane);GO:0007165(signal transduction);GO:0007186(G protein-coupled receptor signaling pathway);GO:0007189(adenylate cyclase-activat…	04015(Rap1 signaling pathway);04020(Calcium signaling pathway);04080(Neuroactive ligand-receptor interaction);04270(Vascular smooth muscle contraction);05034(Alcoholism)	4e-35	1	360,	0	-1.54	0.00398107	-0.637	3' UTR	12	59424457	59449692	25236	2
chr2	77515145	77516027	883	ENSSSCG00000029130	ENSSSCT00000027015	protein_coding	0	ELANE	elastase, neutrophil expressed [Source:NCBI gene;Acc:100522182]	GO:0000122(negative regulation of transcription by RNA polymerase II);GO:0001878(response to yeast);GO:0002020(protease binding);GO:0002438(acute inflammatory response to antigenic stimulus);GO:0002812(biosynthetic process of antibacterial peptides active against Gram-negative bacteria);GO:0003714(transcription corepressor activity);GO:0004175(endopeptidase activity);GO:0004252(serine-type endope…	05202(Transcriptional misregulation in cancer);05322(Systemic lupus erythematosus)	1e-125	3	104,157,93,	0,242,790	-1.82	0.00169824	-0.638	5' UTR	2	77509344	77516001	6658	2
chr2	51742656	51742805	150	ENSSSCG00000035985	ENSSSCT00000062432	protein_coding	9610	TRIM11	tripartite motif containing 11 [Source:NCBI gene;Acc:106508774]	GO:0004842(ubiquitin-protein transferase activity);GO:0005515(protein binding);GO:0005634(nucleus);GO:0005737(cytoplasm);GO:0005829(cytosol);GO:0008134(transcription factor binding);GO:0008270(zinc ion binding);GO:0016567(protein ubiquitination);GO:0016874(ligase activity);GO:0019904(protein domain specific binding);GO:0032897(negative regulation of viral transcription);GO:0045087(innate immune r…	NA	6.3e-14	1	150,	0	-1.32	0.00794328	-0.638	3' UTR	2	51733046	51743253	10208	1
chr1	269154998	269155506	509	ENSSSCG00000005661	ENSSSCT00000006224	protein_coding	908	ENDOG	endonuclease G [Source:NCBI gene;Acc:100514888]	GO:0000014(single-stranded DNA endodeoxyribonuclease activity);GO:0000737(DNA catabolic process, endonucleolytic);GO:0001701(in utero embryonic development);GO:0003676(nucleic acid binding);GO:0004519(endonuclease activity);GO:0004521(endoribonuclease activity);GO:0004529(exodeoxyribonuclease activity);GO:0005634(nucleus);GO:0005739(mitochondrion);GO:0005743(mitochondrial inner membrane);GO:00063…	04210(Apoptosis)	3.2e-15	1	509,	0	-1.32	0.00812831	-0.639	3' UTR	1	269154090	269157788	3699	1
chr2	6139711	6139771	61	ENSSSCG00000012956	ENSSSCT00000043982	protein_coding	34861	PACS1	phosphofurin acidic cluster sorting protein 1 [Source:NCBI gene;Acc:100521836]	GO:0030137(COPI-coated vesicle);GO:0034067(protein localization to Golgi apparatus);GO:0044325(ion channel binding);GO:0072659(protein localization to plasma membrane)	NA	1.3e-12	1	61,	0	-1.17	0.0131826	-0.639	Exon (ENSSSCT00000043982/ENSSSCG00000012956, exon 25 of 25)	2	6139711	6174632	34922	2
chr3	47750811	47751558	748	ENSSSCG00000008138	ENSSSCT00000008915	protein_coding	7484	GCC2	GRIP and coiled-coil domain containing 2 [Source:NCBI gene;Acc:100512405]	GO:0005654(nucleoplasm);GO:0005737(cytoplasm);GO:0005794(Golgi apparatus);GO:0005802(trans-Golgi network);GO:0005829(cytosol);GO:0006622(protein targeting to lysosome);GO:0031023(microtubule organizing center organization);GO:0034067(protein localization to Golgi apparatus);GO:0034453(microtubule anchoring);GO:0034499(late endosome to Golgi transport);GO:0042147(retrograde transport, endosome to …	NA	1.6e-14	1	748,	0	-0.956	0.0269153	-0.639	Exon (ENSSSCT00000008915/ENSSSCG00000008138, exon 6 of 23)	3	47717799	47759042	41244	2
chr9	130570194	130570702	509	ENSSSCG00000015590	ENSSSCT00000016983	protein_coding	0	FLVCR1	feline leukemia virus subgroup C cellular receptor 1 [Source:NCBI gene;Acc:100217398]	GO:0001568(blood vessel development);GO:0001701(in utero embryonic development);GO:0005739(mitochondrion);GO:0006839(mitochondrial transport);GO:0015232(heme transporter activity);GO:0015886(heme transport);GO:0016020(membrane);GO:0016021(integral component of membrane);GO:0020037(heme binding);GO:0030218(erythrocyte differentiation);GO:0035108(limb morphogenesis);GO:0035264(multicellular organis…	NA	0	1	509,	0	-7.74	1.99526e-10	-0.641	5' UTR	9	130541635	130570702	29068	2
chr6	50916907	50918069	1163	ENSSSCG00000003077	ENSSSCT00000041388	protein_coding	61	ENSSSCG00000003077	NA	GO:0003676(nucleic acid binding);GO:0005622(intracellular);GO:0006355(regulation of transcription, DNA-templated);GO:0046872(metal ion binding)	NA	6.3e-42	2	109,1028,	0,135	-1.88	0.00144544	-0.642	Exon (ENSSSCT00000041388/ENSSSCG00000003077, exon 1 of 4)	6	50915621	50918130	2510	2
chr6	106200314	106217289	16976	ENSSSCG00000021893	ENSSSCT00000046687	protein_coding	40727	ROCK1	Rho associated coiled-coil containing protein kinase 1 [Source:NCBI gene;Acc:397447]	GO:0000166(nucleotide binding);GO:0001726(ruffle);GO:0003180(aortic valve morphogenesis);GO:0003383(apical constriction);GO:0004672(protein kinase activity);GO:0004674(protein serine/threonine kinase activity);GO:0005524(ATP binding);GO:0005856(cytoskeleton);GO:0005886(plasma membrane);GO:0006468(protein phosphorylation);GO:0007159(leukocyte cell-cell adhesion);GO:0007249(I-kappaB kinase/NF-kappa…	04022(cGMP-PKG signaling pathway);04024(cAMP signaling pathway);04062(Chemokine signaling pathway);04071(Sphingolipid signaling pathway);04270(Vascular smooth muscle contraction);04350(TGF-beta signaling pathway);04360(Axon guidance);04510(Focal adhesion);04530(Tight junction);04611(Platelet activation);04670(Leukocyte transendothelial migration);04810(Regulation of actin cytoskeleton);04921(Oxyt…	9.5e-08	5	24,161,151,107,67,	0,1636,4654,6239,16909	-1.36	0.00707946	-0.642	Exon (ENSSSCT00000046687/ENSSSCG00000021893, exon 13 of 28)	6	106163698	106258016	94319	2
chrX	42445932	42447067	1136	ENSSSCG00000012284	ENSSSCT00000050580	protein_coding	5873	ZNF182	zinc finger protein 182 [Source:NCBI gene;Acc:100627428]	GO:0003676(nucleic acid binding);GO:0005622(intracellular);GO:0006355(regulation of transcription, DNA-templated);GO:0046872(metal ion binding)	05168(Herpes simplex virus 1 infection)	7.9e-44	1	1136,	0	-1.15	0.0141254	-0.642	Exon (ENSSSCT00000050580/ENSSSCG00000012284, exon 3 of 3)	19	42443395	42452940	9546	2
chr1	99900061	99900330	270	ENSSSCG00000004516	ENSSSCT00000052786	protein_coding	16996	MBD1	methyl-CpG binding domain protein 1 [Source:NCBI gene;Acc:100156150]	GO:0000122(negative regulation of transcription by RNA polymerase II);GO:0003341(cilium movement);GO:0003677(DNA binding);GO:0005634(nucleus);GO:0006346(methylation-dependent chromatin silencing);GO:0008270(zinc ion binding);GO:0008327(methyl-CpG binding);GO:0010385(double-stranded methylated DNA binding);GO:0060271(cilium assembly)	NA	5e-31	1	270,	0	-1.1	0.0165959	-0.643	3' UTR	1	99850564	99917326	66763	2
chr3	126850309	126850787	479	ENSSSCG00000008640	ENSSSCT00000039242	protein_coding	14944	IAH1	isoamyl acetate hydrolyzing esterase 1 (putative) [Source:NCBI gene;Acc:100622648]	GO:0016788(hydrolase activity, acting on ester bonds)	NA	1.3e-95	1	479,	0	-1.66	0.00281838	0.636	3' UTR	3	126849443	126865731	16289	2
chr3	41196837	41197047	211	ENSSSCG00000007993	ENSSSCT00000008758	protein_coding	11605	CAPN15	calpain 15 [Source:NCBI gene;Acc:100523542]	GO:0004198(calcium-dependent cysteine-type endopeptidase activity);GO:0005622(intracellular);GO:0005737(cytoplasm);GO:0006508(proteolysis);GO:0008233(peptidase activity);GO:0008234(cysteine-type peptidase activity);GO:0016787(hydrolase activity);GO:0046872(metal ion binding)	NA	2.5e-63	1	211,	0	-2.47	0.00025704	-0.644	Exon (ENSSSCT00000008758/ENSSSCG00000007993, exon 3 of 13)	3	41190825	41208652	17828	2
chr12	33232411	33232649	239	ENSSSCG00000017613	ENSSSCT00000041196	protein_coding	21694	COIL	coilin [Source:NCBI gene;Acc:100525713]	GO:0001650(fibrillar center);GO:0005634(nucleus);GO:0005654(nucleoplasm);GO:0005730(nucleolus);GO:0008022(protein C-terminus binding);GO:0015030(Cajal body);GO:0016604(nuclear body);GO:0042802(identical protein binding)	NA	2.5e-33	1	239,	0	-2.24	0.000489779	-0.644	3' UTR	12	33231845	33254343	22499	2
chr6	168686204	168686413	210	ENSSSCG00000023920	ENSSSCT00000025559	protein_coding	17834	P3H1	prolyl 3-hydroxylase 1 [Source:NCBI gene;Acc:100620503]	GO:0005215(transporter activity);GO:0005355(glucose transmembrane transporter activity);GO:0005506(iron ion binding);GO:0005515(protein binding);GO:0005783(endoplasmic reticulum);GO:0006457(protein folding);GO:0016020(membrane);GO:0016021(integral component of membrane);GO:0016491(oxidoreductase activity);GO:0016705(oxidoreductase activity, acting on paired donors, with incorporation or reduction…	04066(HIF-1 signaling pathway);04911(Insulin secretion);04919(Thyroid hormone signaling pathway);04920(Adipocytokine signaling pathway);04922(Glucagon signaling pathway);04931(Insulin resistance);04976(Bile secretion);05166(Human T-cell leukemia virus 1 infection);05200(Pathways in cancer);05211(Renal cell carcinoma);05230(Central carbon metabolism in cancer)	7.9e-11	1	210,	0	-1.38	0.00676083	-0.644	3' UTR	6	168668370	168690034	21665	1
chr2	26786177	26786447	271	ENSSSCG00000013304	ENSSSCT00000053965	protein_coding	40390	NAT10	N-acetyltransferase 10 [Source:NCBI gene;Acc:100511365]	GO:0000154(rRNA modification);GO:0000166(nucleotide binding);GO:0005524(ATP binding);GO:0005634(nucleus);GO:0005697(telomerase holoenzyme complex);GO:0005730(nucleolus);GO:0006364(rRNA processing);GO:0008033(tRNA processing);GO:0008080(N-acetyltransferase activity);GO:0016072(rRNA metabolic process);GO:0016740(transferase activity);GO:0016746(transferase activity, transferring acyl groups);GO:003…	03008(Ribosome biogenesis in eukaryotes)	3.2e-16	1	271,	0	-2.71	0.000128825	-0.645	3' UTR	2	26786177	26826837	40661	2
chr18	48589337	48589607	271	ENSSSCG00000023801	ENSSSCT00000045186	protein_coding	38589	LANCL2	LanC like 2 [Source:NCBI gene;Acc:100620078]	GO:0003824(catalytic activity);GO:0005634(nucleus);GO:0005829(cytosol);GO:0005886(plasma membrane);GO:0009789(positive regulation of abscisic acid-activated signaling pathway);GO:0010314(phosphatidylinositol-5-phosphate binding);GO:0030864(cortical actin cytoskeleton);GO:0032266(phosphatidylinositol-3-phosphate binding);GO:0045892(negative regulation of transcription, DNA-templated);GO:0070273(ph…	NA	1.2e-07	1	271,	0	-2.6	0.000177828	-0.645	3' UTR	18	48550748	48593200	42453	1
chr4	81217262	81218368	1107	ENSSSCG00000006285	ENSSSCT00000066394	protein_coding	1047	METTL18	methyltransferase like 18 [Source:NCBI gene;Acc:100153964]	GO:0031072(heat shock protein binding);GO:0032991(protein-containing complex)	NA	4e-78	1	1107,	0	-2.48	0.000251189	-0.645	5' UTR	4	81216215	81221717	5503	1
chr6	56008085	56010664	2580	ENSSSCG00000003263	ENSSSCT00000057147	protein_coding	0	PRPF31	pre-mRNA processing factor 31 [Source:NCBI gene;Acc:100520791]	GO:0000244(spliceosomal tri-snRNP complex assembly);GO:0000398(mRNA splicing, via spliceosome);GO:0005634(nucleus);GO:0005687(U4 snRNP);GO:0005690(U4atac snRNP);GO:0015030(Cajal body);GO:0016607(nuclear speck);GO:0030621(U4 snRNA binding);GO:0030622(U4atac snRNA binding);GO:0043021(ribonucleoprotein complex binding);GO:0046540(U4/U6 x U5 tri-snRNP complex);GO:0070990(snRNP binding);GO:0071005(U2-…	03040(Spliceosome)	1e-170	2	211,29,	0,2551	-3.9	4.57088e-06	-0.647	5' UTR	6	55991015	56008295	17281	2
chr1	19621530	19625919	4390	ENSSSCG00000004120	ENSSSCT00000004555	protein_coding	8707	SHPRH	SNF2 histone linker PHD RING helicase [Source:NCBI gene;Acc:100154314]	GO:0000209(protein polyubiquitination);GO:0000786(nucleosome);GO:0003677(DNA binding);GO:0004842(ubiquitin-protein transferase activity);GO:0005524(ATP binding);GO:0005634(nucleus);GO:0006334(nucleosome assembly);GO:0006974(cellular response to DNA damage stimulus);GO:0031625(ubiquitin protein ligase binding);GO:0046872(metal ion binding)	NA	1e-120	3	633,130,17,	0,2068,4373	-2.55	0.000204174	-0.648	Exon (ENSSSCT00000004555/ENSSSCG00000004120, exon 2 of 29)	1	19612823	19693402	80580	1
chr8	75503430	75503880	451	ENSSSCG00000009007	ENSSSCT00000040785	protein_coding	141150	TMEM131L	transmembrane 131 like [Source:NCBI gene;Acc:100516920]	GO:0005737(cytoplasm);GO:0005886(plasma membrane);GO:0033088(negative regulation of immature T cell proliferation in thymus);GO:0090090(negative regulation of canonical Wnt signaling pathway)	NA	1e-39	1	451,	0	-1.27	0.00933254	-0.648	Exon (ENSSSCT00000040785/ENSSSCG00000009007, exon 25 of 35)	8	75463374	75645030	181657	2
chr2	119445535	119453488	7954	ENSSSCG00000029866	ENSSSCT00000023333	protein_coding	6054	CCDC112	coiled-coil domain containing 112 [Source:NCBI gene;Acc:100520234]	NA	NA	7.9e-50	3	50,413,371,	0,1417,7583	-1.7	0.00251189	-0.649	Exon (ENSSSCT00000023333/ENSSSCG00000029866, exon 4 of 8)	2	119444287	119459542	15256	2
chr6	165060672	165060731	60	ENSSSCG00000003901	ENSSSCT00000056635	protein_coding	19036	FAAH	fatty acid amide hydrolase [Source:NCBI gene;Acc:396949]	GO:0004040(amidase activity);GO:0009062(fatty acid catabolic process);GO:0016020(membrane);GO:0016021(integral component of membrane);GO:0017064(fatty acid amide hydrolase activity);GO:0047372(acylglycerol lipase activity)	04723(Retrograde endocannabinoid signaling)	1.3e-05	1	60,	0	-1.37	0.00691831	-0.649	3' UTR	6	165060283	165079767	19485	2
chr10	13722988	13726758	3771	ENSSSCG00000031664	ENSSSCT00000052758	protein_coding	50633	ENSSSCG00000031664	signal recognition particle 9 [Source:NCBI gene;Acc:100524270]	GO:0003723(RNA binding);GO:0005737(cytoplasm);GO:0005786(signal recognition particle, endoplasmic reticulum targeting);GO:0006614(SRP-dependent cotranslational protein targeting to membrane);GO:0008312(7S RNA binding);GO:0045900(negative regulation of translational elongation);GO:0048500(signal recognition particle)	03060(Protein export)	7.6e-05	2	32,117,	0,3654	-0.877	0.0354813	-0.649	3' UTR	10	13672355	13727708	55354	1
chr1	187440010	187440936	927	ENSSSCG00000005073	ENSSSCT00000005590	protein_coding	54615	ARID4A	AT-rich interaction domain 4A [Source:NCBI gene;Acc:100153197]	GO:0003677(DNA binding);GO:0005634(nucleus);GO:0005654(nucleoplasm);GO:0005829(cytosol);GO:0005886(plasma membrane);GO:0006349(regulation of gene expression by genetic imprinting);GO:0006357(regulation of transcription by RNA polymerase II);GO:0007283(spermatogenesis);GO:0017053(transcriptional repressor complex);GO:0034773(histone H4-K20 trimethylation);GO:0036124(histone H3-K9 trimethylation);G…	NA	2.5e-47	1	927,	0	-2.17	0.000616595	-0.652	Exon (ENSSSCT00000005590/ENSSSCG00000005073, exon 20 of 24)	1	187385395	187452537	67143	1
chr13	160388426	160389250	825	ENSSSCG00000011980	ENSSSCT00000058033	protein_coding	0	CLDND1	claudin domain containing 1 [Source:NCBI gene;Acc:100154619]	GO:0016020(membrane);GO:0016021(integral component of membrane);GO:0016324(apical plasma membrane)	NA	7.9e-27	1	825,	0	-1.1	0.0165959	-0.652	5' UTR	13	160389064	160404092	15029	1
chr9	33768129	33769393	1265	ENSSSCG00000033937	ENSSSCT00000055891	protein_coding	47069	ENSSSCG00000033937	NA	GO:0003777(microtubule motor activity);GO:0007018(microtubule-based movement)	NA	6.3e-41	2	153,147,	0,1118	-3.4	1.8197e-05	-0.653	Exon (ENSSSCT00000055891/ENSSSCG00000033937, exon 22 of 25)	9	33721060	33770390	49331	1
chr12	52439939	52440741	803	ENSSSCG00000017925	ENSSSCT00000019508	protein_coding	1694	SLC16A11	solute carrier family 16 member 11 [Source:NCBI gene;Acc:100516827]	GO:0005789(endoplasmic reticulum membrane);GO:0005886(plasma membrane);GO:0005887(integral component of plasma membrane);GO:0006629(lipid metabolic process);GO:0008028(monocarboxylic acid transmembrane transporter activity);GO:0015718(monocarboxylic acid transport);GO:0016020(membrane);GO:0016021(integral component of membrane);GO:0050833(pyruvate transmembrane transporter activity);GO:0055085(tr…	NA	2e-25	2	457,258,	0,545	-1.61	0.00323594	-0.653	3' UTR	12	52439672	52442435	2764	2
chr6	168870924	168871731	808	ENSSSCG00000003966	ENSSSCT00000004387	protein_coding	5095	PPCS	phosphopantothenoylcysteine synthetase [Source:NCBI gene;Acc:100523850]	GO:0004632(phosphopantothenate--cysteine ligase activity);GO:0015937(coenzyme A biosynthetic process)	00770(Pantothenate and CoA biosynthesis)	2.5e-17	1	808,	0	-1.38	0.00660693	-0.653	3' UTR	6	168869698	168876826	7129	2
chr6	81638381	81638708	328	ENSSSCG00000027659	ENSSSCT00000022250	protein_coding	17388	FUCA1	alpha-L-fucosidase 1 [Source:NCBI gene;Acc:100621112]	GO:0004560(alpha-L-fucosidase activity);GO:0005764(lysosome);GO:0005975(carbohydrate metabolic process);GO:0006004(fucose metabolic process);GO:0008152(metabolic process);GO:0016139(glycoside catabolic process);GO:0016787(hydrolase activity);GO:0016798(hydrolase activity, acting on glycosyl bonds)	00511(Other glycan degradation)	1.3e-15	1	328,	0	-1.1	0.0165959	-0.653	3' UTR	6	81637698	81656096	18399	2
chr9	133187919	133188219	301	ENSSSCG00000015613	ENSSSCT00000017007	protein_coding	23	C1orf74	chromosome 9 C1orf74 homolog [Source:NCBI gene;Acc:100739703]	NA	NA	6.3e-69	1	301,	0	-3.26	2.69153e-05	-0.655	5' UTR	9	133187896	133193411	5516	1
chr5	41729732	41730150	419	ENSSSCG00000000530	ENSSSCT00000036458	protein_coding	31237	FGD4	FYVE, RhoGEF and PH domain containing 4 [Source:NCBI gene;Acc:100623278]	GO:0005085(guanyl-nucleotide exchange factor activity);GO:0005089(Rho guanyl-nucleotide exchange factor activity);GO:0030027(lamellipodium);GO:0030032(lamellipodium assembly);GO:0030035(microspike assembly);GO:0030175(filopodium);GO:0035023(regulation of Rho protein signal transduction);GO:0046872(metal ion binding)	NA	5e-25	1	419,	0	-0.819	0.0436516	-0.655	5' UTR	5	41681453	41761387	79935	2
chr1	236156475	236158034	1560	ENSSSCG00000005305	ENSSSCT00000005843	protein_coding	238007	UNC13B	unc-13 homolog B [Source:NCBI gene;Acc:100621404]	GO:0005509(calcium ion binding);GO:0005516(calmodulin binding);GO:0005543(phospholipid binding);GO:0005794(Golgi apparatus);GO:0005829(cytosol);GO:0005886(plasma membrane);GO:0007268(chemical synaptic transmission);GO:0007528(neuromuscular junction development);GO:0016020(membrane);GO:0016079(synaptic vesicle exocytosis);GO:0016081(synaptic vesicle docking);GO:0016082(synaptic vesicle priming);GO…	04721(Synaptic vesicle cycle)	1e-85	1	1560,	0	-3.61	1e-05	-0.657	3' UTR	1	235918468	236158244	239777	1
chr17	48132493	48132642	150	ENSSSCG00000007432	ENSSSCT00000058331	protein_coding	20205	ZNF335	zinc finger protein 335 [Source:NCBI gene;Acc:100516768]	GO:0000978(RNA polymerase II proximal promoter sequence-specific DNA binding);GO:0000979(RNA polymerase II core promoter sequence-specific DNA binding);GO:0001701(in utero embryonic development);GO:0002052(positive regulation of neuroblast proliferation);GO:0003676(nucleic acid binding);GO:0005634(nucleus);GO:0005654(nucleoplasm);GO:0007420(brain development);GO:0010468(regulation of gene express…	NA	5e-68	1	150,	0	-2.06	0.000851138	-0.657	3' UTR	17	48126896	48152847	25952	2
chr3	25246175	25246764	590	ENSSSCG00000034074	ENSSSCT00000063344	protein_coding	0	ENSSSCG00000034074	NA	GO:0008270(zinc ion binding)	NA	1e-181	1	590,	0	-2.78	0.000107152	-0.658	3' UTR	3	25246175	25247353	1179	1
chr6	28543302	28543662	361	ENSSSCG00000031781	ENSSSCT00000058909	protein_coding	3935	PSMB10	proteasome subunit beta 10 [Source:NCBI gene;Acc:733626]	GO:0000502(proteasome complex);GO:0000902(cell morphogenesis);GO:0002376(immune system process);GO:0004175(endopeptidase activity);GO:0004298(threonine-type endopeptidase activity);GO:0005634(nucleus);GO:0005737(cytoplasm);GO:0005839(proteasome core complex);GO:0006508(proteolysis);GO:0008233(peptidase activity);GO:0016787(hydrolase activity);GO:0042098(T cell proliferation);GO:0051603(proteolysi…	03050(Proteasome)	1.1e-07	1	361,	0	-1.04	0.0199526	-0.658	3' UTR	6	28540808	28547597	6790	2
chr6	182398	183355	958	ENSSSCG00000036102	ENSSSCT00000050204	protein_coding	25548	TCF25	transcription factor 25 [Source:NCBI gene;Acc:100620736]	GO:0000122(negative regulation of transcription by RNA polymerase II);GO:0003700(DNA-binding transcription factor activity);GO:0005634(nucleus)	NA	7.9e-21	1	958,	0	-0.865	0.0371535	-0.658	3' UTR	6	182398	208903	26506	2
chr4	584663	584990	328	ENSSSCG00000026590	ENSSSCT00000042828	protein_coding	60	HGH1	HGH1 homolog [Source:NCBI gene;Acc:100511128]	NA	NA	6.3e-21	1	328,	0	-2.03	0.000933254	-0.659	5' UTR	4	580756	585050	4295	2
chr18	20068633	20069049	417	ENSSSCG00000031847	ENSSSCT00000038456	protein_coding	34317	RBM28	RNA binding motif protein 28 [Source:NCBI gene;Acc:100628057]	GO:0003676(nucleic acid binding);GO:0003723(RNA binding);GO:0005730(nucleolus)	03008(Ribosome biogenesis in eukaryotes)	1.6e-52	1	417,	0	-1.75	0.00213796	-0.66	3' UTR	18	20034316	20069198	34883	1
chr7	25255354	25255564	211	ENSSSCG00000001477	ENSSSCT00000036018	protein_coding	3853	RING1	ring finger protein 1 [Source:NCBI gene;Acc:100153162]	GO:0000151(ubiquitin ligase complex);GO:0001739(sex chromatin);GO:0003682(chromatin binding);GO:0005634(nucleus);GO:0005654(nucleoplasm);GO:0005829(cytosol);GO:0009952(anterior/posterior pattern specification);GO:0016574(histone ubiquitination);GO:0016604(nuclear body);GO:0031519(PcG protein complex);GO:0035102(PRC1 complex);GO:0035518(histone H2A monoubiquitination);GO:0045892(negative regulatio…	NA	1.6e-18	1	211,	0	-3.3	2.45471e-05	-0.662	3' UTR	7	25251501	25255522	4022	1
chr17	49664044	49664702	659	ENSSSCG00000007456	ENSSSCT00000055233	protein_coding	140260	SULF2	sulfatase 2 [Source:NCBI gene;Acc:100152351]	GO:0001822(kidney development);GO:0002063(chondrocyte development);GO:0003094(glomerular filtration);GO:0003824(catalytic activity);GO:0004065(arylsulfatase activity);GO:0005509(calcium ion binding);GO:0005539(glycosaminoglycan binding);GO:0005615(extracellular space);GO:0005783(endoplasmic reticulum);GO:0005794(Golgi apparatus);GO:0005795(Golgi stack);GO:0005886(plasma membrane);GO:0008449(N-ace…	NA	1e-86	1	659,	0	-1.61	0.00331131	-0.662	3' UTR	17	49663387	49804962	141576	2
chr6	107994974	107995123	150	ENSSSCG00000024419	ENSSSCT00000030878	protein_coding	70972	ENSSSCG00000024419	RB binding protein 8, endonuclease [Source:NCBI gene;Acc:100621518]	GO:0000014(single-stranded DNA endodeoxyribonuclease activity);GO:0000403(Y-form DNA binding);GO:0000406(double-strand/single-strand DNA junction binding);GO:0000724(double-strand break repair via homologous recombination);GO:0003684(damaged DNA binding);GO:0003690(double-stranded DNA binding);GO:0003697(single-stranded DNA binding);GO:0004519(endonuclease activity);GO:0005634(nucleus);GO:0006281…	03440(Homologous recombination)	1.3e-10	1	150,	0	-0.963	0.0263027	-0.662	Exon (ENSSSCT00000030878/ENSSSCG00000024419, exon 11 of 19)	6	107924002	108020081	96080	1
chr9	71945921	71946610	690	ENSSSCG00000015310	ENSSSCT00000016683	protein_coding	50358	AKAP9	A-kinase anchoring protein 9 [Source:NCBI gene;Acc:396908]	GO:0003677(DNA binding);GO:0005794(Golgi apparatus);GO:0005795(Golgi stack);GO:0005801(cis-Golgi network);GO:0005813(centrosome);GO:0007020(microtubule nucleation);GO:0007165(signal transduction);GO:0008076(voltage-gated potassium channel complex);GO:0015459(potassium channel regulator activity);GO:0031116(positive regulation of microtubule polymerization);GO:0032947(protein-containing complex sc…	NA	1.3e-15	1	690,	0	-1.64	0.00295121	-0.663	Exon (ENSSSCT00000016683/ENSSSCG00000015310, exon 8 of 51)	9	71895563	72054386	158824	1
chr12	44918359	44918737	379	ENSSSCG00000017773	ENSSSCT00000054782	protein_coding	11512	SUPT6H	SPT6 homolog, histone chaperone [Source:NCBI gene;Acc:100517854]	GO:0001825(blastocyst formation);GO:0003676(nucleic acid binding);GO:0003677(DNA binding);GO:0005634(nucleus);GO:0006139(nucleobase-containing compound metabolic process);GO:0006368(transcription elongation from RNA polymerase II promoter);GO:0008023(transcription elongation factor complex);GO:0010793(regulation of mRNA export from nucleus);GO:0031491(nucleosome binding);GO:0032968(positive regul…	NA	1.3e-07	2	118,33,	0,346	-1.33	0.00776247	-0.664	Exon (ENSSSCT00000054782/ENSSSCG00000017773, exon 5 of 37)	12	44906847	44940742	33896	1
chr17	5648765	5657819	9055	ENSSSCG00000006994	ENSSSCT00000055887	protein_coding	52380	PCM1	pericentriolar material 1 [Source:NCBI gene;Acc:100514927]	GO:0000242(pericentriolar material);GO:0001764(neuron migration);GO:0005737(cytoplasm);GO:0005813(centrosome);GO:0005814(centriole);GO:0005829(cytosol);GO:0007098(centrosome cycle);GO:0022027(interkinetic nuclear migration);GO:0031122(cytoplasmic microtubule organization);GO:0031965(nuclear membrane);GO:0032991(protein-containing complex);GO:0033365(protein localization to organelle);GO:0034451(c…	NA	4e-60	2	264,67,	0,8988	-5.67	3.98107e-08	-0.665	Exon (ENSSSCT00000055887/ENSSSCG00000006994, exon 25 of 42)	17	5596385	5687930	91546	1
chr7	67280679	67295296	14618	ENSSSCG00000024517	ENSSSCT00000044052	protein_coding	79973	AKAP6	A-kinase anchoring protein 6 [Source:NCBI gene;Acc:100155181]	GO:0005635(nuclear envelope);GO:0016529(sarcoplasmic reticulum);GO:0031965(nuclear membrane);GO:0034704(calcium channel complex);GO:0044325(ion channel binding);GO:0048471(perinuclear region of cytoplasm);GO:0051018(protein kinase A binding);GO:0060306(regulation of membrane repolarization);GO:0071320(cellular response to cAMP);GO:1901381(positive regulation of potassium ion transmembrane transpo…	NA	2.5e-18	2	277,24,	0,14594	-1.12	0.0154882	-0.666	5' UTR	7	66913167	67375269	462103	2
chr18	48589877	48590146	270	ENSSSCG00000023801	ENSSSCT00000045186	protein_coding	39129	LANCL2	LanC like 2 [Source:NCBI gene;Acc:100620078]	GO:0003824(catalytic activity);GO:0005634(nucleus);GO:0005829(cytosol);GO:0005886(plasma membrane);GO:0009789(positive regulation of abscisic acid-activated signaling pathway);GO:0010314(phosphatidylinositol-5-phosphate binding);GO:0030864(cortical actin cytoskeleton);GO:0032266(phosphatidylinositol-3-phosphate binding);GO:0045892(negative regulation of transcription, DNA-templated);GO:0070273(ph…	NA	5e-45	1	270,	0	-1.38	0.00676083	-0.668	3' UTR	18	48550748	48593200	42453	1
chr6	68961776	68962165	390	ENSSSCG00000033497	ENSSSCT00000065793	protein_coding	249004	RERE	arginine-glutamic acid dipeptide repeats [Source:NCBI gene;Acc:100738753]	GO:0000118(histone deacetylase complex);GO:0003677(DNA binding);GO:0003682(chromatin binding);GO:0003713(transcription coactivator activity);GO:0003714(transcription corepressor activity);GO:0005634(nucleus);GO:0006338(chromatin remodeling);GO:0006355(regulation of transcription, DNA-templated);GO:0008270(zinc ion binding);GO:0021549(cerebellum development);GO:0021691(cerebellar Purkinje cell lay…	NA	1.3e-72	1	390,	0	-2.95	6.60693e-05	-0.669	Exon (ENSSSCT00000065793/ENSSSCG00000033497, exon 17 of 23)	6	68957283	69211169	253887	2
chr2	6357598	6366692	9095	ENSSSCG00000012963	ENSSSCT00000014169	protein_coding	6633	SART1	spliceosome associated factor 1, recruiter of U4/U6.U5 tri-snRNP [Source:NCBI gene;Acc:100524846]	GO:0000398(mRNA splicing, via spliceosome);GO:0000481(maturation of 5S rRNA);GO:0005634(nucleus);GO:0005654(nucleoplasm);GO:0005794(Golgi apparatus);GO:0015030(Cajal body);GO:0016607(nuclear speck);GO:0045292(mRNA cis splicing, via spliceosome);GO:0045585(positive regulation of cytotoxic T cell differentiation);GO:0046540(U4/U6 x U5 tri-snRNP complex);GO:0071005(U2-type precatalytic spliceosome);…	03040(Spliceosome)	7.9e-14	3	44,174,22,	0,159,9073	-2.29	0.00042658	-0.669	Exon (ENSSSCT00000014169/ENSSSCG00000012963, exon 12 of 20)	2	6354908	6373325	18418	2
chr4	16231605	16242454	10850	ENSSSCG00000005987	ENSSSCT00000061971	protein_coding	30335	TBC1D31	TBC1 domain family member 31 [Source:NCBI gene;Acc:100737543]	GO:0005515(protein binding);GO:0005813(centrosome)	NA	4e-17	5	50,93,136,153,108,	0,3690,8832,10321,10742	-2.17	0.00060256	-0.669	Exon (ENSSSCT00000061971/ENSSSCG00000005987, exon 10 of 18)	4	16212553	16272789	60237	2
chr6	59463929	59464167	239	ENSSSCG00000003288	ENSSSCT00000003652	protein_coding	538	HSPBP1	HSPA (Hsp70) binding protein 1 [Source:NCBI gene;Acc:100518376]	GO:0000774(adenyl-nucleotide exchange factor activity);GO:0005515(protein binding);GO:0005737(cytoplasm);GO:0005783(endoplasmic reticulum);GO:0031398(positive regulation of protein ubiquitination);GO:0031625(ubiquitin protein ligase binding);GO:0032436(positive regulation of proteasomal ubiquitin-dependent protein catabolic process);GO:0050790(regulation of catalytic activity)	04141(Protein processing in endoplasmic reticulum)	2e-32	1	239,	0	-0.924	0.0301995	-0.669	5' UTR	6	59452686	59464705	12020	2
chr15	67408965	67409592	628	ENSSSCG00000015888	ENSSSCT00000047553	protein_coding	0	RBMS1	RNA binding motif single stranded interacting protein 1 [Source:NCBI gene;Acc:100525434]	GO:0003676(nucleic acid binding);GO:0003723(RNA binding);GO:0003730(mRNA 3'-UTR binding);GO:0005634(nucleus);GO:0005737(cytoplasm);GO:0005829(cytosol);GO:0008143(poly(A) binding);GO:0008266(poly(U) RNA binding);GO:1990904(ribonucleoprotein complex)	NA	7.9e-36	1	628,	0	-3.4	1.86209e-05	-0.67	5' UTR	15	67195010	67409413	214404	2
chr1	103875407	103877073	1667	ENSSSCG00000004531	ENSSSCT00000005005	protein_coding	13858	C18orf54	chromosome 1 C18orf54 homolog [Source:NCBI gene;Acc:100154353]	GO:0008285(negative regulation of cell population proliferation)	NA	1.6e-15	2	21,159,	0,1508	-2.24	0.000501187	-0.67	3' UTR	1	103861549	103883206	21658	1
chr10	38395644	38397928	2285	ENSSSCG00000011010	ENSSSCT00000051717	protein_coding	6428	C9orf72	chromosome 10 C9orf72 homolog [Source:NCBI gene;Acc:100515791]	GO:0000932(P-body);GO:0001933(negative regulation of protein phosphorylation);GO:0005085(guanyl-nucleotide exchange factor activity);GO:0005615(extracellular space);GO:0005634(nucleus);GO:0005737(cytoplasm);GO:0005764(lysosome);GO:0005768(endosome);GO:0005776(autophagosome);GO:0006897(endocytosis);GO:0006914(autophagy);GO:0010494(cytoplasmic stress granule);GO:0010506(regulation of autophagy);GO:…	NA	5.2e-07	2	444,33,	0,2252	-1.75	0.0020893	-0.67	Exon (ENSSSCT00000051717/ENSSSCG00000011010, exon 2 of 11)	10	38389216	38414252	25037	1
chr6	105643101	105643160	60	ENSSSCG00000027169	ENSSSCT00000026139	protein_coding	29843	ENOSF1	enolase superfamily member 1 [Source:NCBI gene;Acc:100626946]	GO:0000287(magnesium ion binding);GO:0009063(cellular amino acid catabolic process);GO:0016052(carbohydrate catabolic process);GO:0044275(cellular carbohydrate catabolic process);GO:0050023(L-fuconate dehydratase activity)	00051(Fructose and mannose metabolism)	1.1e-07	1	60,	0	-1.06	0.0190546	-0.67	3' UTR	6	105613258	105645113	31856	1
chr13	196884032	196884481	450	ENSSSCG00000036556	ENSSSCT00000053076	protein_coding	30565	IL10RB	interferon alpha and beta receptor subunit 2 [Source:NCBI gene;Acc:100533555]	GO:0005515(protein binding);GO:0016020(membrane);GO:0016021(integral component of membrane)	04060(Cytokine-cytokine receptor interaction);04151(PI3K-Akt signaling pathway);04217(Necroptosis);04380(Osteoclast differentiation);04620(Toll-like receptor signaling pathway);04621(NOD-like receptor signaling pathway);04630(Jak-STAT signaling pathway);04650(Natural killer cell mediated cytotoxicity);05145(Toxoplasmosis);05152(Tuberculosis);05160(Hepatitis C);05162(Measles);05163(Human cytomegal…	1e-133	1	450,	0	-1.99	0.00104713	-0.671	3' UTR	13	196853467	196884929	31463	1
chr2	91391207	91455515	64309	ENSSSCG00000014136	ENSSSCT00000043338	protein_coding	103276	VCAN	X-ray repair cross complementing 4 [Source:NCBI gene;Acc:100514895]	GO:0001501(skeletal system development);GO:0003677(DNA binding);GO:0005509(calcium ion binding);GO:0005540(hyaluronic acid binding);GO:0005634(nucleus);GO:0006302(double-strand break repair);GO:0006303(double-strand break repair via nonhomologous end joining);GO:0006310(DNA recombination);GO:0007155(cell adhesion);GO:0007417(central nervous system development);GO:0031012(extracellular matrix)	03450(Non-homologous end-joining);04514(Cell adhesion molecules (CAMs))	1.6e-61	2	154,116,	0,64193	-1.57	0.00363078	-0.671	Exon (ENSSSCT00000043338/ENSSSCG00000014136, exon 3 of 8)	2	91287931	91606344	318414	1
chr8	199485	231118	31634	ENSSSCG00000037527	ENSSSCT00000041025	protein_coding	918	CPLX1	complexin 1 [Source:NCBI gene;Acc:100624856]	GO:0005326(neurotransmitter transporter activity);GO:0006836(neurotransmitter transport);GO:0016079(synaptic vesicle exocytosis);GO:0019905(syntaxin binding);GO:0030073(insulin secretion);GO:0031201(SNARE complex);GO:0031630(regulation of synaptic vesicle fusion to presynaptic active zone membrane);GO:0044305(calyx of Held);GO:0098685(Schaffer collateral - CA1 synapse);GO:0098793(presynapse);GO:0…	04721(Synaptic vesicle cycle)	1e-13	4	253,176,106,2,	0,5087,30227,31632	-1.42	0.00588844	-0.671	5' UTR	8	197877	232036	34160	2
chr17	35527012	35527312	301	ENSSSCG00000033613	ENSSSCT00000062709	protein_coding	10194	FOXS1	forkhead box S1 [Source:NCBI gene;Acc:102167710]	GO:0000122(negative regulation of transcription by RNA polymerase II);GO:0000978(RNA polymerase II proximal promoter sequence-specific DNA binding);GO:0001227(DNA-binding transcription repressor activity, RNA polymerase II-specific);GO:0001568(blood vessel development);GO:0003677(DNA binding);GO:0003700(DNA-binding transcription factor activity);GO:0005634(nucleus);GO:0006355(regulation of transc…	NA	4.1e-06	1	301,	0	-0.904	0.0323594	-0.672	5' UTR	17	35523413	35537506	14094	2
chr1	261180834	261189481	8648	ENSSSCG00000005514	ENSSSCT00000050463	protein_coding	67352	RAB14	RAB14, member RAS oncogene family [Source:NCBI gene;Acc:595112]	GO:0003924(GTPase activity);GO:0005525(GTP binding);GO:0005802(trans-Golgi network);GO:0005829(cytosol);GO:0006895(Golgi to endosome transport);GO:0008543(fibroblast growth factor receptor signaling pathway);GO:0019003(GDP binding);GO:0031489(myosin V binding);GO:0032456(endocytic recycling);GO:0032880(regulation of protein localization);GO:0042742(defense response to bacterium);GO:0043231(intrac…	04152(AMPK signaling pathway)	7.1e-08	3	58,135,48,	0,4973,8600	-0.787	0.0489779	-0.672	3' UTR	1	261185707	261256833	71127	2
chr14	34490735	34511230	20496	ENSSSCG00000009850	ENSSSCT00000060632	protein_coding	168708	TAOK3	TAO kinase 3 [Source:NCBI gene;Acc:100154763]	GO:0000165(MAPK cascade);GO:0000186(activation of MAPKK activity);GO:0004672(protein kinase activity);GO:0004674(protein serine/threonine kinase activity);GO:0004709(MAP kinase kinase kinase activity);GO:0005524(ATP binding);GO:0005634(nucleus);GO:0005737(cytoplasm);GO:0006468(protein phosphorylation);GO:0006974(cellular response to DNA damage stimulus);GO:0007095(mitotic G2 DNA damage checkpoint…	04010(MAPK signaling pathway)	1e-10	4	157,240,213,108,	0,10720,12902,20388	-0.904	0.0323594	-0.673	Exon (ENSSSCT00000060632/ENSSSCG00000009850, exon 17 of 21)	14	34322027	34514362	192336	1
chr8	782798	784422	1625	ENSSSCG00000032633	ENSSSCT00000045577	protein_coding	11967	FAM53A	family with sequence similarity 53 member A [Source:NCBI gene;Acc:110262041]	NA	NA	2.5e-29	2	588,42,	0,1583	-1.6	0.00338844	0.636	Exon (ENSSSCT00000045577/ENSSSCG00000032633, exon 4 of 6)	8	773556	796389	22834	2
chr6	52100302	52100869	568	ENSSSCG00000038969	ENSSSCT00000045206	protein_coding	9051	DMPK	DM1 protein kinase [Source:NCBI gene;Acc:100627008]	GO:0000166(nucleotide binding);GO:0002028(regulation of sodium ion transport);GO:0004672(protein kinase activity);GO:0004674(protein serine/threonine kinase activity);GO:0005524(ATP binding);GO:0005886(plasma membrane);GO:0006468(protein phosphorylation);GO:0006874(cellular calcium ion homeostasis);GO:0006998(nuclear envelope organization);GO:0008016(regulation of heart contraction);GO:0010657(mu…	NA	5e-26	1	568,	0	-1.92	0.00128825	-0.674	3' UTR	6	52098570	52109920	11351	2
chr14	48076515	48076694	180	ENSSSCG00000010027	ENSSSCT00000010984	protein_coding	17442	PATZ1	POZ/BTB and AT hook containing zinc finger 1 [Source:NCBI gene;Acc:100739740]	GO:0000978(RNA polymerase II proximal promoter sequence-specific DNA binding);GO:0001228(DNA-binding transcription activator activity, RNA polymerase II-specific);GO:0003676(nucleic acid binding);GO:0003677(DNA binding);GO:0003682(chromatin binding);GO:0005515(protein binding);GO:0005634(nucleus);GO:0005654(nucleoplasm);GO:0006355(regulation of transcription, DNA-templated);GO:0007283(spermatogen…	NA	2.5e-14	1	180,	0	-1.86	0.00154882	-0.677	Exon (ENSSSCT00000010984/ENSSSCG00000010027, exon 4 of 4)	14	48075348	48094136	18789	2
chr8	114022616	114025182	2567	ENSSSCG00000009151	ENSSSCT00000010021	protein_coding	10209	CYP2U1	cytochrome P450 2U1 [Source:NCBI gene;Acc:100518620]	GO:0004497(monooxygenase activity);GO:0005506(iron ion binding);GO:0005737(cytoplasm);GO:0006082(organic acid metabolic process);GO:0006805(xenobiotic metabolic process);GO:0008395(steroid hydroxylase activity);GO:0016491(oxidoreductase activity);GO:0016705(oxidoreductase activity, acting on paired donors, with incorporation or reduction of molecular oxygen);GO:0016712(oxidoreductase activity, ac…	00590(Arachidonic acid metabolism)	1e-171	2	1,449,	0,2118	-1.97	0.00112202	-0.678	Exon (ENSSSCT00000010021/ENSSSCG00000009151, exon 2 of 5)	8	114016916	114035391	18476	2
chr2	73367656	73367776	121	ENSSSCG00000013523	ENSSSCT00000014770	protein_coding	33095	SAFB2	scaffold attachment factor B2 [Source:NCBI gene;Acc:100515877]	GO:0003676(nucleic acid binding);GO:0003723(RNA binding);GO:0005634(nucleus);GO:0005654(nucleoplasm);GO:0006355(regulation of transcription, DNA-templated);GO:0006357(regulation of transcription by RNA polymerase II);GO:0016604(nuclear body);GO:0042802(identical protein binding);GO:0043231(intracellular membrane-bounded organelle);GO:0043565(sequence-specific DNA binding);GO:0050684(regulation of…	NA	1.3e-11	1	121,	0	-1.69	0.0025704	-0.678	3' UTR	2	73334561	73369359	34799	1
chr7	13929788	13934509	4722	ENSSSCG00000001075	ENSSSCT00000001170	protein_coding	365	ENSSSCG00000001075	DEK proto-oncogene [Source:NCBI gene;Acc:100156871]	GO:0005634(nucleus);GO:0042393(histone binding);GO:2000779(regulation of double-strand break repair)	NA	2e-07	2	87,4,	0,4718	-1.12	0.0154882	-0.678	Exon (ENSSSCT00000001170/ENSSSCG00000001075, exon 2 of 11)	7	13901581	13934874	33294	2
chr1	272975128	272975278	151	ENSSSCG00000038459	ENSSSCT00000044498	protein_coding	4596	SURF2	surfeit 2 [Source:NCBI gene;Acc:110256514]	GO:0005634(nucleus);GO:0005730(nucleolus);GO:0005886(plasma membrane);GO:0016607(nuclear speck)	NA	1.5e-09	1	151,	0	-1.92	0.00125893	-0.679	3' UTR	1	272970532	272977585	7054	1
chr2	120686523	120687002	480	ENSSSCG00000014224	ENSSSCT00000015542	protein_coding	329	SEMA6A	semaphorin 6A [Source:NCBI gene;Acc:100522008]	GO:0001755(neural crest cell migration);GO:0001764(neuron migration);GO:0004888(transmembrane signaling receptor activity);GO:0005515(protein binding);GO:0005615(extracellular space);GO:0005887(integral component of plasma membrane);GO:0007166(cell surface receptor signaling pathway);GO:0007411(axon guidance);GO:0016020(membrane);GO:0016021(integral component of membrane);GO:0030215(semaphorin re…	04360(Axon guidance)	5e-51	1	480,	0	-1.71	0.00239883	-0.68	5' UTR	2	120559078	120687331	128254	2
chr5	79419030	79419120	91	ENSSSCG00000000840	ENSSSCT00000000914	protein_coding	55492	WASHC4	WASH complex subunit 4 [Source:NCBI gene;Acc:100520136]	GO:0005654(nucleoplasm);GO:0005768(endosome);GO:0007032(endosome organization);GO:0016197(endosomal transport);GO:0071203(WASH complex)	04144(Endocytosis)	1.3e-06	1	91,	0	-1.19	0.0123027	-0.68	3' UTR	5	79417712	79474612	56901	2
chr2	74577244	74577424	181	ENSSSCG00000013496	ENSSSCT00000014748	protein_coding	8696	SIRT6	sirtuin 6 [Source:NCBI gene;Acc:100126274]	GO:0003682(chromatin binding);GO:0003714(transcription corepressor activity);GO:0003956(NAD(P)+-protein-arginine ADP-ribosyltransferase activity);GO:0005634(nucleus);GO:0005654(nucleoplasm);GO:0005724(nuclear telomeric heterochromatin);GO:0006284(base-excision repair);GO:0006471(protein ADP-ribosylation);GO:0008285(negative regulation of cell population proliferation);GO:0010569(regulation of dou…	04714(Thermogenesis);05230(Central carbon metabolism in cancer)	2.2e-05	1	181,	0	-0.964	0.0263027	-0.68	3' UTR	2	74568548	74577420	8873	1
chr5	78526368	78526488	121	ENSSSCG00000021024	ENSSSCT00000024909	protein_coding	8327	ASB8	ankyrin repeat and SOCS box containing 8 [Source:NCBI gene;Acc:100621000]	GO:0005515(protein binding);GO:0016567(protein ubiquitination);GO:0035556(intracellular signal transduction)	NA	2.6e-10	1	121,	0	-0.958	0.0269153	-0.681	3' UTR	5	78526107	78534815	8709	2
chr9	93428652	93432889	4238	ENSSSCG00000015393	ENSSSCT00000051661	protein_coding	30153	DMTF1	cyclin D binding myb like transcription factor 1 [Source:NCBI gene;Acc:100521327]	GO:0000978(RNA polymerase II proximal promoter sequence-specific DNA binding);GO:0003677(DNA binding);GO:0005634(nucleus);GO:0005654(nucleoplasm);GO:0005829(cytosol)	NA	4.2e-10	4	37,110,33,1,	0,2063,3065,4237	-1.32	0.00812831	-0.682	Exon (ENSSSCT00000051661/ENSSSCG00000015393, exon 10 of 20)	9	93416453	93463042	46590	2
chr4	104665857	104666360	504	ENSSSCG00000006743	ENSSSCT00000007388	protein_coding	89324	SLC22A15	solute carrier family 22 member 15 [Source:NCBI gene;Acc:110255201]	GO:0016020(membrane);GO:0016021(integral component of membrane);GO:0022857(transmembrane transporter activity);GO:0055085(transmembrane transport)	NA	3.2e-18	2	90,90,	0,414	-1.29	0.00870964	-0.682	Exon (ENSSSCT00000007388/ENSSSCG00000006743, exon 11 of 12)	4	104665857	104755684	89828	2
chr3	37786098	37787593	1496	ENSSSCG00000007940	ENSSSCT00000008702	protein_coding	12600	ENSSSCG00000007940	chromosome 3 C16orf96 homolog [Source:NCBI gene;Acc:100738369]	NA	NA	4e-29	2	764,15,	0,1481	-1.06	0.0186209	-0.682	3' UTR	3	37764960	37800193	35234	2
chr13	206906140	206906379	240	ENSSSCG00000037005	ENSSSCT00000037654	protein_coding	5557	ENSSSCG00000037005	NA	NA	NA	2.5e-17	1	240,	0	-8.69	1.99526e-11	-0.683	3' UTR	13	206884042	206911936	27895	2
chr10	32416737	32417219	483	ENSSSCG00000035455	ENSSSCT00000043440	protein_coding	61000	FAM219A	family with sequence similarity 219 member A [Source:NCBI gene;Acc:100739375]	NA	NA	1.6e-69	2	122,58,	0,425	-2.94	6.76083e-05	-0.683	3' UTR	10	32355737	32419429	63693	1
chr1	116492943	116493302	360	ENSSSCG00000004610	ENSSSCT00000064058	protein_coding	43845	CCPG1	cell cycle progression 1 [Source:NCBI gene;Acc:100156919]	GO:0008284(positive regulation of cell population proliferation);GO:0016020(membrane);GO:0016021(integral component of membrane);GO:0045787(positive regulation of cell cycle);GO:0045944(positive regulation of transcription by RNA polymerase II);GO:2001106(regulation of Rho guanyl-nucleotide exchange factor activity)	NA	1e-156	1	360,	0	-1.51	0.00446684	-0.683	3' UTR	1	116449098	116493613	44516	1
chr1	116520002	116532934	12933	ENSSSCG00000032619	ENSSSCT00000036884	protein_coding	0	PIGB	phosphatidylinositol glycan anchor biosynthesis class B [Source:NCBI gene;Acc:100515767]	GO:0000030(mannosyltransferase activity);GO:0005783(endoplasmic reticulum);GO:0005789(endoplasmic reticulum membrane);GO:0006506(GPI anchor biosynthetic process);GO:0016020(membrane);GO:0016021(integral component of membrane);GO:0016757(transferase activity, transferring glycosyl groups);GO:0097502(mannosylation)	00563(Glycosylphosphatidylinositol (GPI)-anchor biosynthesis)	1e-13	2	43,137,	0,12796	-1.25	0.01	-0.683	5' UTR	1	116491886	116532934	41049	2
chr6	48649320	48649680	361	ENSSSCG00000025109	ENSSSCT00000053689	protein_coding	3896	PLD3	phospholipase D family member 3 [Source:NCBI gene;Acc:100625322]	GO:0003824(catalytic activity);GO:0016020(membrane);GO:0016021(integral component of membrane)	00564(Glycerophospholipid metabolism);00565(Ether lipid metabolism)	1.3e-66	1	361,	0	-1.23	0.0107152	-0.683	5' UTR	6	48645424	48667390	21967	1
chr2	60377960	60378281	322	ENSSSCG00000037721	ENSSSCT00000063393	protein_coding	9025	ENSSSCG00000037721	NA	NA	NA	7.9e-17	1	322,	0	-1.18	0.0125893	-0.683	3' UTR	2	60368935	60388645	19711	1
chr17	58053254	58053344	91	ENSSSCG00000034259	ENSSSCT00000048672	protein_coding	330	PMEPA1	prostate transmembrane protein, androgen induced 1 [Source:NCBI gene;Acc:100144523]	GO:0000139(Golgi membrane);GO:0010008(endosome membrane);GO:0010991(negative regulation of SMAD protein complex assembly);GO:0016020(membrane);GO:0016021(integral component of membrane);GO:0030512(negative regulation of transforming growth factor beta receptor signaling pathway);GO:0031901(early endosome membrane);GO:0043231(intracellular membrane-bounded organelle);GO:0050699(WW domain binding);…	NA	2.7e-05	1	91,	0	-0.839	0.040738	-0.684	5' UTR	17	57999287	58053674	54388	2
chr6	55247848	55258191	10344	ENSSSCG00000003216	ENSSSCT00000003572	protein_coding	0	POLD1	DNA polymerase delta 1, catalytic subunit [Source:NCBI gene;Acc:100525752]	GO:0000166(nucleotide binding);GO:0003676(nucleic acid binding);GO:0003677(DNA binding);GO:0003887(DNA-directed DNA polymerase activity);GO:0005634(nucleus);GO:0005654(nucleoplasm);GO:0005829(cytosol);GO:0006260(DNA replication);GO:0006261(DNA-dependent DNA replication);GO:0006287(base-excision repair, gap-filling);GO:0006297(nucleotide-excision repair, DNA gap filling);GO:0008296(3'-5'-exodeoxyr…	03030(DNA replication);03410(Base excision repair);03420(Nucleotide excision repair);03430(Mismatch repair);03440(Homologous recombination)	4e-30	3	60,307,52,	0,9741,10292	-13.5	1.25893e-16	-0.685	5' UTR	6	55247856	55272083	24228	1
chr10	53314844	53315292	449	ENSSSCG00000011085	ENSSSCT00000062642	protein_coding	0	MLLT10	myeloid/lymphoid or mixed-lineage leukemia; translocated to, 10 [Source:NCBI gene;Acc:100521678]	GO:0003682(chromatin binding);GO:0005634(nucleus);GO:0005654(nucleoplasm);GO:0005829(cytosol);GO:0031491(nucleosome binding);GO:0032991(protein-containing complex);GO:0042393(histone binding);GO:0045944(positive regulation of transcription by RNA polymerase II);GO:0046872(metal ion binding)	NA	1e-28	1	449,	0	-1.28	0.00933254	-0.685	5' UTR	10	53072060	53315257	243198	2
chr16	72228788	72231085	2298	ENSSSCG00000036387	ENSSSCT00000064245	protein_coding	5289	ATPSCKMT	ATP synthase c subunit lysine N-methyltransferase [Source:NCBI gene;Acc:110257273]	GO:0005739(mitochondrion);GO:0016020(membrane);GO:0016021(integral component of membrane);GO:0016279(protein-lysine N-methyltransferase activity);GO:0018022(peptidyl-lysine methylation);GO:0018023(peptidyl-lysine trimethylation);GO:0030061(mitochondrial crista);GO:1904058(positive regulation of sensory perception of pain);GO:1905273(positive regulation of proton-transporting ATP synthase activity…	NA	5e-46	2	223,16,	0,2282	-2.44	0.000275423	-0.686	5' UTR	16	72223499	72240668	17170	1
chr9	65951427	65951667	241	ENSSSCG00000015287	ENSSSCT00000016658	protein_coding	41264	TMCC2	transmembrane and coiled-coil domain family 2 [Source:NCBI gene;Acc:100627220]	GO:0005783(endoplasmic reticulum);GO:0016020(membrane);GO:0016021(integral component of membrane);GO:0042982(amyloid precursor protein metabolic process)	NA	1e-11	1	241,	0	-1.34	0.0074131	-0.686	3' UTR	9	65910163	65954063	43901	1
chr6	50405318	50405467	150	ENSSSCG00000003055	ENSSSCT00000003392	protein_coding	13830	XRCC1	X-ray repair cross complementing 1 [Source:NCBI gene;Acc:100519604]	GO:0000012(single strand break repair);GO:0000784(nuclear chromosome, telomeric region);GO:0000790(nuclear chromatin);GO:0003684(damaged DNA binding);GO:0005634(nucleus);GO:0005730(nucleolus);GO:0006281(DNA repair);GO:0006284(base-excision repair);GO:0006303(double-strand break repair via nonhomologous end joining);GO:0010836(negative regulation of protein ADP-ribosylation);GO:0019899(enzyme bind…	03410(Base excision repair)	1.8e-09	1	150,	0	-0.904	0.0323594	-0.686	3' UTR	6	50403693	50419297	15605	2
chr1	216222023	216222382	360	ENSSSCG00000005205	ENSSSCT00000005737	protein_coding	106042	KIAA2026	KIAA2026 ortholog [Source:NCBI gene;Acc:100520352]	GO:0005515(protein binding)	NA	4e-12	1	360,	0	-0.835	0.040738	-0.687	Exon (ENSSSCT00000005737/ENSSSCG00000005205, exon 8 of 8)	1	216115981	216226152	110172	1
chr1	9671511	9717920	46410	ENSSSCG00000004063	ENSSSCT00000004492	protein_coding	3626	TMEM242	transmembrane protein 242 [Source:NCBI gene;Acc:100152509]	GO:0016020(membrane);GO:0016021(integral component of membrane)	NA	1e-134	2	14,285,	0,46125	-2	0.001	-0.688	3' UTR	1	9667885	9719230	51346	1
chr13	66092377	66092766	390	ENSSSCG00000011552	ENSSSCT00000064812	protein_coding	12562	ARPC4	actin related protein 2/3 complex subunit 4 [Source:NCBI gene;Acc:100155875]	GO:0003779(actin binding);GO:0005200(structural constituent of cytoskeleton);GO:0005737(cytoplasm);GO:0005856(cytoskeleton);GO:0005885(Arp2/3 protein complex);GO:0015629(actin cytoskeleton);GO:0019899(enzyme binding);GO:0030041(actin filament polymerization);GO:0030674(protein binding, bridging);GO:0030833(regulation of actin filament polymerization);GO:0034314(Arp2/3 complex-mediated actin nucle…	04144(Endocytosis);04666(Fc gamma R-mediated phagocytosis);04810(Regulation of actin cytoskeleton);05100(Bacterial invasion of epithelial cells);05132(Salmonella infection)	0	1	390,	0	-13.3	1.99526e-16	-0.689	3' UTR	13	66079815	66093980	14166	1
chr4	15764731	15766191	1461	ENSSSCG00000005979	ENSSSCT00000006562	protein_coding	57124	ANXA13	annexin A13 [Source:NCBI gene;Acc:100155380]	GO:0001786(phosphatidylserine binding);GO:0005509(calcium ion binding);GO:0005544(calcium-dependent phospholipid binding);GO:0005654(nucleoplasm);GO:0005886(plasma membrane);GO:0042998(positive regulation of Golgi to plasma membrane protein transport);GO:1901611(phosphatidylglycerol binding)	NA	1e-293	1	1461,	0	-6.38	6.45654e-09	-0.689	3' UTR	4	15707607	15766629	59023	1
chr2	38889186	38889453	268	ENSSSCG00000013347	ENSSSCT00000029445	protein_coding	143286	PRMT3	protein arginine methyltransferase 3 [Source:NCBI gene;Acc:100521429]	GO:0003676(nucleic acid binding);GO:0005634(nucleus);GO:0005829(cytosol);GO:0006355(regulation of transcription, DNA-templated);GO:0006479(protein methylation);GO:0008168(methyltransferase activity);GO:0008469(histone-arginine N-methyltransferase activity);GO:0016274(protein-arginine N-methyltransferase activity);GO:0016740(transferase activity);GO:0019919(peptidyl-arginine methylation, to asymme…	NA	2e-49	1	268,	0	-3.32	2.34423e-05	-0.69	3' UTR	2	38888028	39032739	144712	2
chr2	134093263	134093383	121	ENSSSCG00000014269	ENSSSCT00000060769	protein_coding	0	FNIP1	folliculin interacting protein 1 [Source:NCBI gene;Acc:100521611]	GO:0000122(negative regulation of transcription by RNA polymerase II);GO:0001932(regulation of protein phosphorylation);GO:0001934(positive regulation of protein phosphorylation);GO:0002327(immature B cell differentiation);GO:0002904(positive regulation of B cell apoptotic process);GO:0005085(guanyl-nucleotide exchange factor activity);GO:0005737(cytoplasm);GO:0007005(mitochondrion organization);…	04150(mTOR signaling pathway)	5e-22	1	121,	0	-0.9	0.0331131	0.632	5' UTR	2	133957553	134093383	135831	2
chrX	61753293	61754612	1320	ENSSSCG00000012434	ENSSSCT00000013595	protein_coding	117654	ATRX	ATRX, chromatin remodeler [Source:NCBI gene;Acc:100514440]	GO:0000212(meiotic spindle organization);GO:0000228(nuclear chromosome);GO:0000780(condensed nuclear chromosome, centromeric region);GO:0000784(nuclear chromosome, telomeric region);GO:0000792(heterochromatin);GO:0003682(chromatin binding);GO:0005524(ATP binding);GO:0005634(nucleus);GO:0005654(nucleoplasm);GO:0005721(pericentric heterochromatin);GO:0006334(nucleosome assembly);GO:0006336(DNA repl…	NA	1e-158	1	1320,	0	-5.41	7.94328e-08	-0.691	Exon (ENSSSCT00000013595/ENSSSCG00000012434, exon 9 of 35)	19	61583574	61872266	288693	2
chr4	72692644	72693183	540	ENSSSCG00000006231	ENSSSCT00000006828	protein_coding	958	CHD7	chromodomain helicase DNA binding protein 7 [Source:NCBI gene;Acc:100157083]	GO:0000978(RNA polymerase II proximal promoter sequence-specific DNA binding);GO:0001501(skeletal system development);GO:0001568(blood vessel development);GO:0001701(in utero embryonic development);GO:0001974(blood vessel remodeling);GO:0003007(heart morphogenesis);GO:0003222(ventricular trabecula myocardium morphogenesis);GO:0003226(right ventricular compact myocardium morphogenesis);GO:0005515(…	NA	5e-66	1	540,	0	-4.25	1.69824e-06	-0.693	Exon (ENSSSCT00000006828/ENSSSCG00000006231, exon 1 of 37)	4	72573566	72694141	120576	2
chr15	31312744	31313133	390	ENSSSCG00000015743	ENSSSCT00000017143	protein_coding	189790	PTPN4	protein tyrosine phosphatase, non-receptor type 4 [Source:NCBI gene;Acc:100522902]	GO:0004721(phosphoprotein phosphatase activity);GO:0004725(protein tyrosine phosphatase activity);GO:0004726(non-membrane spanning protein tyrosine phosphatase activity);GO:0005515(protein binding);GO:0005737(cytoplasm);GO:0005856(cytoskeleton);GO:0006470(protein dephosphorylation);GO:0008092(cytoskeletal protein binding);GO:0009898(cytoplasmic side of plasma membrane);GO:0016311(dephosphorylatio…	NA	1.3e-53	1	390,	0	-1.32	0.00794328	-0.693	3' UTR	15	31307447	31502923	195477	2
chr3	37984745	37984865	121	ENSSSCG00000007944	ENSSSCT00000008707	protein_coding	56663	ENSSSCG00000007944	mitochondrial import inner membrane translocase subunit TIM16 [Source:NCBI gene;Acc:100513346]	GO:0005515(protein binding);GO:0005794(Golgi apparatus);GO:0007015(actin filament organization);GO:0007030(Golgi organization);GO:0016021(integral component of membrane);GO:0016477(cell migration);GO:0030010(establishment of cell polarity)	NA	0.0012	1	121,	0	-0.9	0.0323594	-0.693	3' UTR	3	37928082	37986535	58454	1
chr9	117025678	117026226	549	ENSSSCG00000015499	ENSSSCT00000016886	protein_coding	623342	ENSSSCG00000015499	RAB GTPase activating protein 1 like [Source:NCBI gene;Acc:100519968]	GO:0005096(GTPase activator activity);GO:0005515(protein binding);GO:0005623(cell);GO:0006886(intracellular protein transport);GO:0017137(Rab GTPase binding);GO:0043547(positive regulation of GTPase activity);GO:0090630(activation of GTPase activity)	NA	5e-16	2	92,269,	0,280	-0.812	0.0446684	-0.693	3' UTR	9	116402336	117025972	623637	1
chr4	10415882	10416239	358	ENSSSCG00000028759	ENSSSCT00000050422	protein_coding	312689	ASAP1	ArfGAP with SH3 domain, ankyrin repeat and PH domain 1 [Source:NCBI gene;Acc:106509950]	GO:0001786(phosphatidylserine binding);GO:0002102(podosome);GO:0005096(GTPase activator activity);GO:0005515(protein binding);GO:0005546(phosphatidylinositol-4,5-bisphosphate binding);GO:0005547(phosphatidylinositol-3,4,5-trisphosphate binding);GO:0043197(dendritic spine);GO:0043547(positive regulation of GTPase activity);GO:0046872(metal ion binding);GO:0060271(cilium assembly);GO:0061000(negati…	04144(Endocytosis);04666(Fc gamma R-mediated phagocytosis)	1.3e-12	2	139,12,	0,346	-2.44	0.000275423	-0.694	Exon (ENSSSCT00000050422/ENSSSCG00000028759, exon 19 of 31)	4	10103193	10449250	346058	1
chr15	94334272	94334542	271	ENSSSCG00000016042	ENSSSCT00000017467	protein_coding	57176	ANKAR	ankyrin and armadillo repeat containing [Source:NCBI gene;Acc:100624643]	GO:0005515(protein binding)	NA	9.5e-09	1	271,	0	-0.806	0.0457088	-0.694	3' UTR	15	94277096	94336484	59389	1
chr2	378282	379066	785	ENSSSCG00000012852	ENSSSCT00000057986	protein_coding	3587	CDHR5	cadherin related family member 5 [Source:NCBI gene;Acc:100514561]	GO:0005509(calcium ion binding);GO:0005886(plasma membrane);GO:0005887(integral component of plasma membrane);GO:0007155(cell adhesion);GO:0007156(homophilic cell adhesion via plasma membrane adhesion molecules);GO:0008013(beta-catenin binding);GO:0016020(membrane);GO:0016021(integral component of membrane);GO:0016324(apical plasma membrane);GO:0031526(brush border membrane);GO:0031528(microvillu…	NA	6.3e-19	4	247,85,114,91,	0,332,493,694	-2.37	0.000338844	0.631	Exon (ENSSSCT00000057986/ENSSSCG00000012852, exon 10 of 15)	2	375726	382653	6928	2
chr14	22535191	22538607	3417	ENSSSCG00000032144	ENSSSCT00000064225	protein_coding	4121	ZNF140	zinc finger protein 140 [Source:NCBI gene;Acc:110256670]	GO:0000122(negative regulation of transcription by RNA polymerase II);GO:0003676(nucleic acid binding);GO:0005622(intracellular);GO:0006355(regulation of transcription, DNA-templated);GO:0043565(sequence-specific DNA binding);GO:0046872(metal ion binding)	05168(Herpes simplex virus 1 infection)	1e-215	2	605,48,	0,3369	-4.86	3.46737e-07	-0.695	Exon (ENSSSCT00000064225/ENSSSCG00000032144, exon 4 of 5)	14	22533917	22542728	8812	2
chr15	139986097	139990104	4008	ENSSSCG00000016379	ENSSSCT00000049491	protein_coding	34265	HDLBP	high density lipoprotein binding protein [Source:NCBI gene;Acc:100233187]	GO:0003676(nucleic acid binding);GO:0003723(RNA binding);GO:0005829(cytosol)	NA	1.2e-10	2	49,162,	0,3846	-4.18	2.04174e-06	-0.695	5' UTR	15	139954951	140024369	69419	2
chr4	40379824	40382397	2574	ENSSSCG00000006090	ENSSSCT00000006681	protein_coding	3834	MTERF3	mitochondrial transcription termination factor 3 [Source:NCBI gene;Acc:100152384]	GO:0003690(double-stranded DNA binding);GO:0005654(nucleoplasm);GO:0005739(mitochondrion);GO:0006355(regulation of transcription, DNA-templated);GO:0006390(mitochondrial transcription);GO:0032543(mitochondrial translation);GO:0044212(transcription regulatory region DNA binding);GO:0045892(negative regulation of transcription, DNA-templated);GO:0061668(mitochondrial ribosome assembly)	NA	1.3e-11	2	299,1,	0,2573	-3.96	3.89045e-06	-0.695	5' UTR	4	40375990	40399544	23555	1
chr10	575075	575373	299	ENSSSCG00000010801	ENSSSCT00000011817	protein_coding	92107	CDC73	cell division cycle 73 [Source:NCBI gene;Acc:100526068]	GO:0000122(negative regulation of transcription by RNA polymerase II);GO:0000993(RNA polymerase II complex binding);GO:0001558(regulation of cell growth);GO:0001711(endodermal cell fate commitment);GO:0005634(nucleus);GO:0005829(cytosol);GO:0006357(regulation of transcription by RNA polymerase II);GO:0006368(transcription elongation from RNA polymerase II promoter);GO:0006378(mRNA polyadenylation…	NA	4e-63	1	299,	0	-0.997	0.0234423	-0.695	3' UTR	10	575075	667480	92406	2
chr13	196172244	196172692	449	ENSSSCG00000021598	ENSSSCT00000027220	protein_coding	104645	EVA1C	eva-1 homolog C [Source:NCBI gene;Acc:100628171]	GO:0005576(extracellular region);GO:0008201(heparin binding);GO:0016020(membrane);GO:0016021(integral component of membrane);GO:0030246(carbohydrate binding)	NA	1e-144	1	449,	0	-0.988	0.0239883	-0.695	3' UTR	13	196067599	196173948	106350	1
chr2	66303002	66303480	479	ENSSSCG00000013721	ENSSSCT00000014995	protein_coding	0	ENSSSCG00000013721	WD repeat domain 83 opposite strand [Source:NCBI gene;Acc:414435]	GO:0016020(membrane);GO:0016021(integral component of membrane)	NA	7.9e-45	1	479,	0	-0.868	0.0363078	-0.695	5' UTR	2	66303450	66327994	24545	1
chr13	22205485	22206549	1065	ENSSSCG00000011243	ENSSSCT00000012310	protein_coding	58999	GOLGA4	golgin A4 [Source:NCBI gene;Acc:100157001]	GO:0005737(cytoplasm);GO:0005794(Golgi apparatus);GO:0005829(cytosol);GO:0043001(Golgi to plasma membrane protein transport);GO:0043231(intracellular membrane-bounded organelle);GO:0045773(positive regulation of axon extension);GO:0051020(GTPase binding)	NA	3.2e-52	2	173,875,	0,190	-4.73	4.89779e-07	-0.696	Exon (ENSSSCT00000012310/ENSSSCG00000011243, exon 13 of 22)	13	22146486	22244300	97815	1
chr6	34668564	34669311	748	ENSSSCG00000040887	ENSSSCT00000039496	protein_coding	0	TENT4B	terminal nucleotidyltransferase 4B [Source:NCBI gene;Acc:100625961]	GO:0003723(RNA binding);GO:0004652(polynucleotide adenylyltransferase activity);GO:0005730(nucleolus);GO:0005737(cytoplasm);GO:0006378(mRNA polyadenylation);GO:0010587(miRNA catabolic process);GO:0016779(nucleotidyltransferase activity);GO:0031499(TRAMP complex);GO:0032211(negative regulation of telomere maintenance via telomerase);GO:0033500(carbohydrate homeostasis);GO:0043629(ncRNA polyadenyla…	03018(RNA degradation)	2e-47	1	748,	0	-1.97	0.00109648	-0.697	5' UTR	6	34603208	34669311	66104	2
chr13	109774535	109778740	4206	ENSSSCG00000028905	ENSSSCT00000041847	protein_coding	273489	TNIK	TRAF2 and NCK interacting kinase [Source:NCBI gene;Acc:100233204]	GO:0000165(MAPK cascade);GO:0001934(positive regulation of protein phosphorylation);GO:0004672(protein kinase activity);GO:0004674(protein serine/threonine kinase activity);GO:0005524(ATP binding);GO:0005634(nucleus);GO:0005654(nucleoplasm);GO:0005737(cytoplasm);GO:0005829(cytosol);GO:0005856(cytoskeleton);GO:0006468(protein phosphorylation);GO:0007010(cytoskeleton organization);GO:0007256(activa…	NA	3e-07	2	48,73,	0,4133	-1.84	0.00165959	-0.697	Exon (ENSSSCT00000041847/ENSSSCG00000028905, exon 6 of 32)	13	109643895	110052229	408335	2
chr3	6442423	6444681	2259	ENSSSCG00000031809	ENSSSCT00000043565	protein_coding	0	ZKSCAN5	zinc finger with KRAB and SCAN domains 5 [Source:NCBI gene;Acc:100522312]	GO:0003676(nucleic acid binding);GO:0003700(DNA-binding transcription factor activity);GO:0005622(intracellular);GO:0005634(nucleus);GO:0006355(regulation of transcription, DNA-templated);GO:0046872(metal ion binding)	NA	6.3e-77	3	28,19,344,	0,992,1915	-1.75	0.0020893	-0.697	5' UTR	3	6443415	6467464	24050	1
chr14	104177260	104177379	120	ENSSSCG00000010471	ENSSSCT00000011459	protein_coding	51421	KIF11	kinesin family member 11 [Source:NCBI gene;Acc:100526080]	GO:0000166(nucleotide binding);GO:0000922(spindle pole);GO:0003774(motor activity);GO:0003777(microtubule motor activity);GO:0005524(ATP binding);GO:0005634(nucleus);GO:0005819(spindle);GO:0005829(cytosol);GO:0005871(kinesin complex);GO:0005874(microtubule);GO:0005876(spindle microtubule);GO:0007018(microtubule-based movement);GO:0007051(spindle organization);GO:0007100(mitotic centrosome separat…	NA	1e-17	1	120,	0	-0.97	0.025704	0.631	3' UTR	14	104125839	104177379	51541	1
chr1	44939924	44940844	921	ENSSSCG00000004262	ENSSSCT00000024609	protein_coding	0	KPNA5	karyopherin subunit alpha 5 [Source:NCBI gene;Acc:397220]	GO:0005515(protein binding);GO:0005634(nucleus);GO:0005643(nuclear pore);GO:0005654(nucleoplasm);GO:0005737(cytoplasm);GO:0005829(cytosol);GO:0006606(protein import into nucleus);GO:0006607(NLS-bearing protein import into nucleus);GO:0008139(nuclear localization sequence binding);GO:0008565(protein transporter activity);GO:0015031(protein transport);GO:0061608(nuclear import signal receptor activ…	NA	4e-71	2	399,51,	0,870	-4.87	3.31131e-07	-0.698	5' UTR	1	44903770	44940551	36782	2
chr4	93292398	93292756	359	ENSSSCG00000006466	ENSSSCT00000007083	protein_coding	10274	SH2D2A	SH2 domain containing 2A [Source:NCBI gene;Acc:100153265]	GO:0005737(cytoplasm);GO:0016020(membrane);GO:0016021(integral component of membrane)	04370(VEGF signaling pathway)	2.5e-12	1	359,	0	-1.22	0.0112202	-0.698	3' UTR	4	93282124	93293294	11171	1
chr3	102027872	102028291	420	ENSSSCG00000008487	ENSSSCT00000056071	protein_coding	70663	ATL2	atlastin GTPase 2 [Source:NCBI gene;Acc:100521264]	GO:0000166(nucleotide binding);GO:0003924(GTPase activity);GO:0005525(GTP binding);GO:0005783(endoplasmic reticulum);GO:0007029(endoplasmic reticulum organization);GO:0007030(Golgi organization);GO:0016020(membrane);GO:0016021(integral component of membrane);GO:0042802(identical protein binding);GO:0051260(protein homooligomerization);GO:0098826(endoplasmic reticulum tubular network membrane);GO:…	NA	1e-173	1	420,	0	-3.96	3.80189e-06	-0.699	3' UTR	3	101957209	102029110	71902	1
chr12	4255582	4255880	299	ENSSSCG00000017168	ENSSSCT00000018692	protein_coding	91803	SEPT9	septin 9 [Source:NCBI gene;Acc:100621037]	GO:0000166(nucleotide binding);GO:0001725(stress fiber);GO:0003924(GTPase activity);GO:0005525(GTP binding);GO:0005874(microtubule);GO:0005930(axoneme);GO:0005940(septin ring);GO:0015629(actin cytoskeleton);GO:0015630(microtubule cytoskeleton);GO:0031105(septin complex);GO:0032947(protein-containing complex scaffold activity);GO:0048471(perinuclear region of cytoplasm);GO:0051291(protein heterool…	05100(Bacterial invasion of epithelial cells)	4e-63	1	299,	0	-8.4	3.98107e-11	0.63	3' UTR	12	4254777	4347683	92907	2
chr14	112075652	112076072	421	ENSSSCG00000030428	ENSSSCT00000027642	protein_coding	7178	TWNK	twinkle mtDNA helicase [Source:NCBI gene;Acc:100625408]	GO:0002020(protease binding);GO:0003678(DNA helicase activity);GO:0003697(single-stranded DNA binding);GO:0005524(ATP binding);GO:0005739(mitochondrion);GO:0006260(DNA replication);GO:0006264(mitochondrial DNA replication);GO:0006268(DNA unwinding involved in DNA replication);GO:0006390(mitochondrial transcription);GO:0034214(protein hexamerization);GO:0042645(mitochondrial nucleoid);GO:0043139(5…	NA	4e-50	1	421,	0	-3.49	1.41254e-05	-0.699	3' UTR	14	112068474	112076406	7933	1
chr1	186597510	186598047	538	ENSSSCG00000005067	ENSSSCT00000005584	protein_coding	35035	CCDC198	coiled-coil domain containing 198 [Source:NCBI gene;Acc:100513515]	NA	NA	1e-14	1	538,	0	-0.969	0.025704	-0.699	3' UTR	1	186596704	186633082	36379	2
chr17	1168879	1169029	151	ENSSSCG00000006970	ENSSSCT00000026400	protein_coding	391821	DLC1	DLC1 Rho GTPase activating protein [Source:NCBI gene;Acc:100620787]	GO:0005096(GTPase activator activity);GO:0005515(protein binding);GO:0005634(nucleus);GO:0005737(cytoplasm);GO:0005829(cytosol);GO:0005901(caveola);GO:0005925(focal adhesion);GO:0006915(apoptotic process);GO:0006919(activation of cysteine-type endopeptidase activity involved in apoptotic process);GO:0007165(signal transduction);GO:0008285(negative regulation of cell population proliferation);GO:0…	NA	3.8e-05	1	151,	0	-0.793	0.047863	-0.699	3' UTR	17	1167980	1560850	392871	2
chr8	84192057	84193210	1154	ENSSSCG00000009047	ENSSSCT00000009907	protein_coding	31667	SMARCA5	SWI/SNF related, matrix associated, actin dependent regulator of chromatin, subfamily a, member 5 [Source:NCBI gene;Acc:100188903]	GO:0000166(nucleotide binding);GO:0000183(chromatin silencing at rDNA);GO:0000793(condensed chromosome);GO:0001650(fibrillar center);GO:0003676(nucleic acid binding);GO:0003677(DNA binding);GO:0004386(helicase activity);GO:0005524(ATP binding);GO:0005634(nucleus);GO:0005677(chromatin silencing complex);GO:0006325(chromatin organization);GO:0006333(chromatin assembly or disassembly);GO:0006334(nuc…	NA	1.2e-05	3	42,120,49,	0,789,1105	-2.12	0.000707946	-0.7	Exon (ENSSSCT00000009907/ENSSSCG00000009047, exon 15 of 25)	8	84137838	84224877	87040	2
chr15	140246809	140248767	1959	ENSSSCG00000034147	ENSSSCT00000048311	protein_coding	7043	DTYMK	deoxythymidylate kinase [Source:NCBI gene;Acc:110257191]	GO:0004798(thymidylate kinase activity);GO:0005524(ATP binding);GO:0006233(dTDP biosynthetic process);GO:0009165(nucleotide biosynthetic process);GO:0046940(nucleoside monophosphate phosphorylation);GO:0071363(cellular response to growth factor stimulus)	00240(Pyrimidine metabolism)	1e-50	1	1959,	0	-5.37	8.91251e-08	0.63	3' UTR	15	140246809	140255810	9002	2
chr7	109894950	109898713	3764	ENSSSCG00000027865	ENSSSCT00000023979	protein_coding	63001	GALC	galactosylceramidase [Source:NCBI gene;Acc:100156917]	GO:0003824(catalytic activity);GO:0004336(galactosylceramidase activity);GO:0006683(galactosylceramide catabolic process);GO:0042552(myelination)	00600(Sphingolipid metabolism);04142(Lysosome)	1e-123	2	374,17,	0,3747	-2.08	0.000812831	-0.7	3' UTR	7	109894470	109961714	67245	2
chr2	62221722	62221931	210	ENSSSCG00000013838	ENSSSCT00000015116	protein_coding	36959	AKAP8L	A-kinase anchoring protein 8 like [Source:NCBI gene;Acc:100518955]	GO:0000785(chromatin);GO:0003677(DNA binding);GO:0005521(lamin binding);GO:0005634(nucleus);GO:0005737(cytoplasm);GO:0006397(mRNA processing);GO:0007076(mitotic chromosome condensation);GO:0010793(regulation of mRNA export from nucleus);GO:0016363(nuclear matrix);GO:0016607(nuclear speck);GO:0031065(positive regulation of histone deacetylation);GO:0033127(regulation of histone phosphorylation);GO…	NA	3.2e-07	1	210,	0	-0.872	0.0363078	-0.701	3' UTR	2	62184763	62221931	37169	1
chr4	40379817	40380116	300	ENSSSCG00000006090	ENSSSCT00000006681	protein_coding	3827	MTERF3	mitochondrial transcription termination factor 3 [Source:NCBI gene;Acc:100152384]	GO:0003690(double-stranded DNA binding);GO:0005654(nucleoplasm);GO:0005739(mitochondrion);GO:0006355(regulation of transcription, DNA-templated);GO:0006390(mitochondrial transcription);GO:0032543(mitochondrial translation);GO:0044212(transcription regulatory region DNA binding);GO:0045892(negative regulation of transcription, DNA-templated);GO:0061668(mitochondrial ribosome assembly)	NA	2e-11	1	300,	0	-4.06	2.88403e-06	-0.704	5' UTR	4	40375990	40399544	23555	1
chr14	132685124	132686432	1309	ENSSSCG00000010724	ENSSSCT00000011735	protein_coding	60	HMX3	H6 family homeobox 3 [Source:NCBI gene;Acc:100152015]	GO:0000977(RNA polymerase II regulatory region sequence-specific DNA binding);GO:0003677(DNA binding);GO:0005634(nucleus);GO:0006355(regulation of transcription, DNA-templated);GO:0007420(brain development);GO:0007566(embryo implantation);GO:0042472(inner ear morphogenesis);GO:0043565(sequence-specific DNA binding);GO:0043583(ear development);GO:0050885(neuromuscular process controlling balance);…	NA	1e-115	2	340,346,	0,963	-1.04	0.0204174	-0.704	Exon (ENSSSCT00000011735/ENSSSCG00000010724, exon 1 of 3)	14	132685064	132686760	1697	1
chr2	61199121	61199181	61	ENSSSCG00000013857	ENSSSCT00000015136	protein_coding	60076	EPS15L1	epidermal growth factor receptor pathway substrate 15 like 1 [Source:NCBI gene;Acc:100514037]	GO:0005509(calcium ion binding);GO:0005515(protein binding);GO:0030132(clathrin coat of coated pit)	04144(Endocytosis)	6.9e-05	1	61,	0	-0.823	0.042658	-0.704	Exon (ENSSSCT00000015136/ENSSSCG00000013857, exon 14 of 24)	2	61139045	61243113	104069	1
chr7	75548491	75548581	91	ENSSSCG00000002015	ENSSSCT00000063590	protein_coding	18458	AP1G2	adaptor related protein complex 1 subunit gamma 2 [Source:NCBI gene;Acc:100157682]	GO:0005737(cytoplasm);GO:0005794(Golgi apparatus);GO:0005798(Golgi-associated vesicle);GO:0006886(intracellular protein transport);GO:0015031(protein transport);GO:0016020(membrane);GO:0016192(vesicle-mediated transport);GO:0030117(membrane coat);GO:0030121(AP-1 adaptor complex);GO:0030133(transport vesicle);GO:0031410(cytoplasmic vesicle)	04142(Lysosome);05170(Human immunodeficiency virus 1 infection)	5.5e-05	1	91,	0	-1.57	0.00363078	-0.705	3' UTR	7	75530033	75549483	19451	1
chr2	135066388	135066597	210	ENSSSCG00000014283	ENSSSCT00000061049	protein_coding	2621	KIF3A	kinesin family member 3A [Source:NCBI gene;Acc:100525739]	GO:0000166(nucleotide binding);GO:0001701(in utero embryonic development);GO:0001822(kidney development);GO:0001947(heart looping);GO:0003774(motor activity);GO:0003777(microtubule motor activity);GO:0005524(ATP binding);GO:0005814(centriole);GO:0005871(kinesin complex);GO:0005874(microtubule);GO:0005929(cilium);GO:0007018(microtubule-based movement);GO:0007224(smoothened signaling pathway);GO:00…	04340(Hedgehog signaling pathway)	6.3e-36	1	210,	0	-1.26	0.00954993	-0.705	Exon (ENSSSCT00000061049/ENSSSCG00000014283, exon 2 of 17)	2	134928217	135069218	141002	2
chr17	36074608	36075297	690	ENSSSCG00000007249	ENSSSCT00000007931	protein_coding	82989	NOL4L	nucleolar protein 4 like [Source:NCBI gene;Acc:100511968]	GO:0005654(nucleoplasm);GO:0005829(cytosol)	NA	0	1	690,	0	-4.28	1.54882e-06	-0.706	3' UTR	17	36070838	36158286	87449	2
chr10	20024587	20025096	510	ENSSSCG00000010896	ENSSSCT00000011921	protein_coding	14397	ASPM	abnormal spindle microtubule assembly [Source:NCBI gene;Acc:100520688]	GO:0000922(spindle pole);GO:0001764(neuron migration);GO:0002052(positive regulation of neuroblast proliferation);GO:0005515(protein binding);GO:0005516(calmodulin binding);GO:0005634(nucleus);GO:0005737(cytoplasm);GO:0005874(microtubule);GO:0007051(spindle organization);GO:0007283(spermatogenesis);GO:0007420(brain development);GO:0008584(male gonad development);GO:0021873(forebrain neuroblast di…	NA	5e-33	1	510,	0	-3.42	1.7378e-05	-0.706	Exon (ENSSSCT00000011921/ENSSSCG00000010896, exon 4 of 26)	10	19975321	20039493	64173	2
chr14	102603884	102604063	180	ENSSSCG00000010461	ENSSSCT00000011447	protein_coding	8776	ANKRD1	ankyrin repeat domain 1 [Source:NCBI gene;Acc:396959]	GO:0001085(RNA polymerase II transcription factor binding);GO:0001650(fibrillar center);GO:0002039(p53 binding);GO:0003677(DNA binding);GO:0003713(transcription coactivator activity);GO:0003779(actin binding);GO:0005515(protein binding);GO:0005634(nucleus);GO:0005737(cytoplasm);GO:0005829(cytosol);GO:0006357(regulation of transcription by RNA polymerase II);GO:0007519(skeletal muscle tissue devel…	NA	5e-25	1	180,	0	-1.8	0.00186209	-0.706	3' UTR	14	102591057	102612839	21783	2
chr12	19121840	19121990	151	ENSSSCG00000017365	ENSSSCT00000018904	protein_coding	4844	G6PC3	glucose-6-phosphatase catalytic subunit 3 [Source:NCBI gene;Acc:100512070]	GO:0004346(glucose-6-phosphatase activity);GO:0005783(endoplasmic reticulum);GO:0005789(endoplasmic reticulum membrane);GO:0006094(gluconeogenesis);GO:0015760(glucose-6-phosphate transport);GO:0016020(membrane);GO:0016021(integral component of membrane);GO:0016311(dephosphorylation);GO:0016787(hydrolase activity);GO:0051156(glucose 6-phosphate metabolic process)	00010(Glycolysis / Gluconeogenesis);00052(Galactose metabolism);00500(Starch and sucrose metabolism);04068(FoxO signaling pathway);04151(PI3K-Akt signaling pathway);04152(AMPK signaling pathway);04910(Insulin signaling pathway);04920(Adipocytokine signaling pathway);04922(Glucagon signaling pathway);04931(Insulin resistance);04973(Carbohydrate digestion and absorption)	1.6e-12	1	151,	0	-1.28	0.00912011	0.63	3' UTR	12	19121840	19126834	4995	2
chr18	10828495	10829272	778	ENSSSCG00000016513	ENSSSCT00000017980	protein_coding	151465	KIAA1549	KIAA1549 ortholog [Source:NCBI gene;Acc:100519232]	GO:0016020(membrane);GO:0016021(integral component of membrane)	NA	1e-232	1	778,	0	-1.91	0.00131826	-0.707	3' UTR	18	10677030	10829362	152333	1
chr7	4746405	4750378	3974	ENSSSCG00000038886	ENSSSCT00000052509	protein_coding	374	CAGE1	cancer antigen 1 [Source:NCBI gene;Acc:100621603]	NA	NA	1e-107	2	447,93,	0,3881	-1.58	0.00354813	-0.707	5' UTR	7	4694739	4750752	56014	2
chr9	12093566	12102999	9434	ENSSSCG00000014881	ENSSSCT00000016235	protein_coding	10683	CLNS1A	chloride nucleotide-sensitive channel 1A [Source:NCBI gene;Acc:100623383]	GO:0000387(spliceosomal snRNP assembly);GO:0005634(nucleus);GO:0005654(nucleoplasm);GO:0005829(cytosol);GO:0005886(plasma membrane);GO:0006821(chloride transport);GO:0006884(cell volume homeostasis);GO:0034709(methylosome);GO:0034715(pICln-Sm protein complex);GO:0046982(protein heterodimerization activity)	03013(RNA transport)	4e-31	3	170,90,39,	0,3888,9395	-28.8	1.58489e-32	-0.708	3' UTR	9	12092584	12113682	21099	2
chr5	78526347	78526496	150	ENSSSCG00000021024	ENSSSCT00000024909	protein_coding	8319	ASB8	ankyrin repeat and SOCS box containing 8 [Source:NCBI gene;Acc:100621000]	GO:0005515(protein binding);GO:0016567(protein ubiquitination);GO:0035556(intracellular signal transduction)	NA	2e-12	1	150,	0	-1.18	0.0128825	-0.708	3' UTR	5	78526107	78534815	8709	2
chr15	120720289	120721861	1573	ENSSSCG00000016203	ENSSSCT00000047044	protein_coding	330430	CFAP65	cilia and flagella associated protein 65 [Source:NCBI gene;Acc:100155984]	NA	NA	1.3e-22	3	24,141,44,	0,1278,1529	-2.24	0.000501187	-0.709	Exon (ENSSSCT00000031662/ENSSSCG00000026964, exon 1 of 26)	15	120426097	121052291	626195	2
chr9	1187230	1188265	1036	ENSSSCG00000014581	ENSSSCT00000059459	protein_coding	90080	TUB	tubby bipartite transcription factor [Source:NCBI gene;Acc:100520318]	GO:0001664(G protein-coupled receptor binding);GO:0005576(extracellular region);GO:0005634(nucleus);GO:0005737(cytoplasm);GO:0005829(cytosol);GO:0005929(cilium);GO:0006910(phagocytosis, recognition);GO:0007605(sensory perception of sound);GO:0008277(regulation of G protein-coupled receptor signaling pathway);GO:0035091(phosphatidylinositol binding);GO:0042073(intraciliary transport);GO:0044877(pr…	NA	5e-20	2	544,84,	0,952	-0.909	0.0316228	-0.709	3' UTR	9	1183822	1278345	94524	2
chr6	166663374	166663728	355	ENSSSCG00000027423	ENSSSCT00000030222	protein_coding	18276	TMEM53	transmembrane protein 53 [Source:NCBI gene;Acc:100739435]	GO:0016020(membrane);GO:0016021(integral component of membrane)	NA	4e-14	1	355,	0	-1.79	0.00186209	-0.71	3' UTR	6	166645098	166664379	19282	1
chr6	165060283	165060343	61	ENSSSCG00000003901	ENSSSCT00000056635	protein_coding	19424	FAAH	fatty acid amide hydrolase [Source:NCBI gene;Acc:396949]	GO:0004040(amidase activity);GO:0009062(fatty acid catabolic process);GO:0016020(membrane);GO:0016021(integral component of membrane);GO:0017064(fatty acid amide hydrolase activity);GO:0047372(acylglycerol lipase activity)	04723(Retrograde endocannabinoid signaling)	0.00013	1	61,	0	-1.21	0.0112202	-0.71	3' UTR	6	165060283	165079767	19485	2
chr15	95596544	95596664	121	ENSSSCG00000016056	ENSSSCT00000066240	protein_coding	83675	GLS	glutaminase [Source:NCBI gene;Acc:399525]	GO:0001967(suckling behavior);GO:0002087(regulation of respiratory gaseous exchange by neurological system process);GO:0004359(glutaminase activity);GO:0005515(protein binding);GO:0005739(mitochondrion);GO:0006537(glutamate biosynthetic process);GO:0006541(glutamine metabolic process);GO:0006543(glutamine catabolic process);GO:0007268(chemical synaptic transmission);GO:0051289(protein homotetrame…	00220(Arginine biosynthesis);00250(Alanine, aspartate and glutamate metabolism);00471(D-Glutamine and D-glutamate metabolism);04724(Glutamatergic synapse);04727(GABAergic synapse);04964(Proximal tubule bicarbonate reclamation);05206(MicroRNAs in cancer);05230(Central carbon metabolism in cancer)	3.5e-07	1	121,	0	-0.93	0.0295121	-0.71	3' UTR	15	95512869	95598311	85443	1
chr6	166003237	166006898	3662	ENSSSCG00000003918	ENSSSCT00000004333	protein_coding	0	TOE1	target of EGR1, exonuclease [Source:NCBI gene;Acc:100513546]	GO:0000175(3'-5'-exoribonuclease activity);GO:0003676(nucleic acid binding);GO:0004535(poly(A)-specific ribonuclease activity);GO:0005654(nucleoplasm);GO:0005737(cytoplasm);GO:0015030(Cajal body);GO:0016604(nuclear body);GO:0017069(snRNA binding);GO:0034472(snRNA 3'-end processing);GO:0046872(metal ion binding);GO:0090503(RNA phosphodiester bond hydrolysis, exonucleolytic)	NA	2.8e-10	2	400,349,	0,3313	-2.27	0.000446684	-0.711	5' UTR	6	166000167	166003352	3186	2
chr2	79493413	79494039	627	ENSSSCG00000027351	ENSSSCT00000051858	protein_coding	18024	ZNF454	zinc finger protein 454 [Source:NCBI gene;Acc:100620238]	GO:0003676(nucleic acid binding);GO:0005622(intracellular);GO:0006355(regulation of transcription, DNA-templated);GO:0046872(metal ion binding)	05168(Herpes simplex virus 1 infection)	1.6e-90	1	627,	0	-2.21	0.000537032	-0.713	3' UTR	2	79492281	79512063	19783	2
chr3	68621373	68621492	120	ENSSSCG00000008282	ENSSSCT00000028576	protein_coding	1160	WDR54	WD repeat domain 54 [Source:NCBI gene;Acc:100513590]	GO:0005515(protein binding);GO:0008017(microtubule binding);GO:0015630(microtubule cytoskeleton)	NA	0.0013	1	120,	0	-1.8	0.0018197	-0.713	Exon (ENSSSCT00000031125/ENSSSCG00000023156, exon 2 of 4)	3	68614076	68622652	8577	2
chr4	110819540	110819750	211	ENSSSCG00000036975	ENSSSCT00000047861	protein_coding	6214	PSRC1	proline and serine rich coiled-coil 1 [Source:NCBI gene;Acc:100156693]	GO:0000922(spindle pole);GO:0001578(microtubule bundle formation);GO:0005654(nucleoplasm);GO:0005737(cytoplasm);GO:0005819(spindle);GO:0005829(cytosol);GO:0005876(spindle microtubule);GO:0007080(mitotic metaphase plate congression);GO:0008017(microtubule binding);GO:0009987(cellular process);GO:0015630(microtubule cytoskeleton);GO:0030308(negative regulation of cell growth);GO:0030496(midbody);GO…	NA	1e-32	1	211,	0	-1.3	0.00870964	-0.714	3' UTR	4	110813326	110821216	7891	1
chr5	42570173	42570681	509	ENSSSCG00000033766	ENSSSCT00000044390	protein_coding	5349	ENSSSCG00000033766	electron transfer flavoprotein subunit beta lysine methyltransferase [Source:NCBI gene;Acc:110260714]	NA	NA	5e-87	1	509,	0	-0.992	0.0239883	-0.716	3' UTR	5	42566351	42576030	9680	2
chr6	56011529	56011799	271	ENSSSCG00000003262	ENSSSCT00000049045	protein_coding	150	TFPT	TCF3 fusion partner [Source:NCBI gene;Acc:100520496]	GO:0003677(DNA binding);GO:0005654(nucleoplasm);GO:0006915(apoptotic process);GO:0031011(Ino80 complex);GO:0031965(nuclear membrane);GO:0097190(apoptotic signaling pathway)	NA	2e-87	1	271,	0	-3.93	4.16869e-06	-0.717	5' UTR	6	56011379	56021249	9871	1
chr5	64192672	64192732	61	ENSSSCG00000000704	ENSSSCT00000000766	protein_coding	4398	TAPBPL	TAP binding protein like [Source:NCBI gene;Acc:100520908]	GO:0002502(peptide antigen assembly with MHC class I protein complex);GO:0002590(negative regulation of antigen processing and presentation of peptide antigen via MHC class I);GO:0016020(membrane);GO:0016021(integral component of membrane);GO:0023024(MHC class I protein complex binding);GO:0044877(protein-containing complex binding)	NA	0.00087	1	61,	0	-2.81	9.77237e-05	-0.717	Exon (ENSSSCT00000000766/ENSSSCG00000000704, exon 4 of 6)	5	64188187	64197130	8944	2
chr6	47734792	47735271	480	ENSSSCG00000031623	ENSSSCT00000058382	protein_coding	11538	ENSSSCG00000031623	NA	NA	NA	6.3e-39	1	480,	0	-2.7	0.000134896	-0.717	3' UTR	6	47712941	47746809	33869	2
chr8	3828829	3829484	656	ENSSSCG00000028085	ENSSSCT00000029880	protein_coding	149	ENSSSCG00000028085	coiled-coil domain containing 96 [Source:NCBI gene;Acc:100622449]	NA	NA	7.9e-22	1	656,	0	-1.15	0.0138038	-0.717	Exon (ENSSSCT00000029880/ENSSSCG00000028085, exon 1 of 1)	8	3828680	3830347	1668	1
chr6	851078	852791	1714	ENSSSCG00000002648	ENSSSCT00000002938	protein_coding	20252	CBFA2T3	CBFA2/RUNX1 translocation partner 3 [Source:NCBI gene;Acc:100525577]	GO:0001666(response to hypoxia);GO:0003700(DNA-binding transcription factor activity);GO:0003714(transcription corepressor activity);GO:0005634(nucleus);GO:0005654(nucleoplasm);GO:0006355(regulation of transcription, DNA-templated);GO:0008285(negative regulation of cell population proliferation);GO:0030851(granulocyte differentiation);GO:0032436(positive regulation of proteasomal ubiquitin-depend…	NA	1e-105	2	120,267,	0,1447	-1.02	0.0213796	-0.718	Exon (ENSSSCT00000002938/ENSSSCG00000002648, exon 11 of 12)	6	830826	852821	21996	1
chr5	88832698	88859293	26596	ENSSSCG00000024563	ENSSSCT00000024929	protein_coding	62166	CEP83	centrosomal protein 83 [Source:NCBI gene;Acc:100624783]	GO:0005794(Golgi apparatus);GO:0005814(centriole);GO:0048278(vesicle docking);GO:0051660(establishment of centrosome localization);GO:0060271(cilium assembly);GO:0071539(protein localization to centrosome);GO:0097539(ciliary transition fiber)	NA	4e-64	4	29,252,132,7,	0,16006,20877,26589	-2.39	0.000323594	-0.719	Exon (ENSSSCT00000024929/ENSSSCG00000024563, exon 5 of 22)	5	88770532	88909881	139350	1
chr12	37613830	37614070	241	ENSSSCG00000017678	ENSSSCT00000019242	protein_coding	60	APPBP2	amyloid beta precursor protein binding protein 2 [Source:NCBI gene;Acc:100525889]	GO:0005515(protein binding);GO:0030659(cytoplasmic vesicle membrane);GO:0046907(intracellular transport)	NA	5e-60	1	241,	0	-2.16	0.000616595	-0.72	5' UTR	12	37613770	37678712	64943	1
chr18	47593299	47596844	3546	ENSSSCG00000016717	ENSSSCT00000018198	protein_coding	113342	MPP6	membrane palmitoylated protein 6 [Source:NCBI gene;Acc:100523707]	GO:0005515(protein binding);GO:0005886(plasma membrane)	NA	1e-72	2	189,80,	0,3466	-1.13	0.0147911	-0.72	3' UTR	18	47593299	47710186	116888	2
chr5	93303607	93303667	61	ENSSSCG00000035067	ENSSSCT00000041675	protein_coding	416	ENSSSCG00000035067	NA	NA	NA	0.00065	1	61,	0	-0.973	0.0251189	-0.72	Exon (ENSSSCT00000037199/ENSSSCG00000037910, exon 1 of 3)	5	93255052	93304083	49032	2
chr3	23827393	23831190	3798	ENSSSCG00000032340	ENSSSCT00000039124	protein_coding	30601	ENSSSCG00000032340	cerebellar degeneration related protein 2 [Source:NCBI gene;Acc:100626193]	GO:0005737(cytoplasm)	NA	1.2e-05	2	163,16,	0,3782	-1.45	0.00537032	-0.721	Exon (ENSSSCT00000039124/ENSSSCG00000032340, exon 5 of 6)	3	23796792	23833419	36628	1
chrX	98191243	98191903	661	ENSSSCG00000012617	ENSSSCT00000013796	protein_coding	14190	UPF3B	UPF3B, regulator of nonsense mediated mRNA decay [Source:NCBI gene;Acc:414433]	GO:0000184(nuclear-transcribed mRNA catabolic process, nonsense-mediated decay);GO:0003676(nucleic acid binding);GO:0003729(mRNA binding);GO:0005634(nucleus);GO:0005730(nucleolus);GO:0005815(microtubule organizing center);GO:0005829(cytosol);GO:0035145(exon-exon junction complex);GO:0045727(positive regulation of translation)	03013(RNA transport);03015(mRNA surveillance pathway)	1.3e-16	2	245,85,	0,576	-1.28	0.00891251	-0.721	Exon (ENSSSCT00000013796/ENSSSCG00000012617, exon 8 of 10)	19	98185094	98206093	21000	2
chr4	80579351	80581991	2641	ENSSSCG00000006280	ENSSSCT00000006880	protein_coding	8969	GORAB	golgin, RAB6 interacting [Source:NCBI gene;Acc:100738993]	GO:0005634(nucleus);GO:0005654(nucleoplasm);GO:0005730(nucleolus);GO:0005737(cytoplasm);GO:0005794(Golgi apparatus);GO:0005829(cytosol);GO:0031069(hair follicle morphogenesis);GO:1901622(positive regulation of smoothened signaling pathway involved in dorsal/ventral neural tube patterning);GO:1905515(non-motile cilium assembly)	04115(p53 signaling pathway)	1e-24	2	72,348,	0,2293	-0.894	0.0331131	-0.721	Exon (ENSSSCT00000006880/ENSSSCG00000006280, exon 2 of 5)	4	80569860	80590960	21101	2
chr3	18195452	18195602	151	ENSSSCG00000030122	ENSSSCT00000037093	protein_coding	4523	ENSSSCG00000030122	HIRA interacting protein 3 [Source:NCBI gene;Acc:100624465]	NA	NA	2e-11	1	151,	0	-2.76	0.000114815	-0.722	3' UTR	3	18195452	18200125	4674	2
chr1	74010841	74022715	11875	ENSSSCG00000004382	ENSSSCT00000004844	protein_coding	55895	SEC63	SEC63 homolog, protein translocation regulator [Source:NCBI gene;Acc:100152304]	GO:0001889(liver development);GO:0005623(cell);GO:0005783(endoplasmic reticulum);GO:0006614(SRP-dependent cotranslational protein targeting to membrane);GO:0006620(posttranslational protein targeting to endoplasmic reticulum membrane);GO:0006807(nitrogen compound metabolic process);GO:0008565(protein transporter activity);GO:0010259(multicellular organism aging);GO:0016020(membrane);GO:0016021(in…	03060(Protein export);04141(Protein processing in endoplasmic reticulum)	5e-58	5	21,102,159,174,24,	0,7625,9682,11487,11851	-5.72	3.46737e-08	-0.723	Exon (ENSSSCT00000004844/ENSSSCG00000004382, exon 15 of 21)	1	74000950	74078610	77661	2
chr12	24796932	24797319	388	ENSSSCG00000017533	ENSSSCT00000019087	protein_coding	2217	HOXB2	homeobox B2 [Source:NCBI gene;Acc:100521989]	GO:0000978(RNA polymerase II proximal promoter sequence-specific DNA binding);GO:0002011(morphogenesis of an epithelial sheet);GO:0003677(DNA binding);GO:0003700(DNA-binding transcription factor activity);GO:0005634(nucleus);GO:0005829(cytosol);GO:0006355(regulation of transcription, DNA-templated);GO:0007275(multicellular organism development);GO:0009952(anterior/posterior pattern specification)…	NA	1e-25	1	388,	0	-1.57	0.00371535	-0.723	3' UTR	12	24796186	24799536	3351	2
chr12	5356014	5356291	278	ENSSSCG00000017188	ENSSSCT00000018713	protein_coding	2346	ZACN	zinc activated ion channel [Source:NCBI gene;Acc:100623825]	GO:0004888(transmembrane signaling receptor activity);GO:0005216(ion channel activity);GO:0005230(extracellular ligand-gated ion channel activity);GO:0005886(plasma membrane);GO:0005887(integral component of plasma membrane);GO:0006811(ion transport);GO:0007165(signal transduction);GO:0007268(chemical synaptic transmission);GO:0010043(response to zinc ion);GO:0015276(ligand-gated ion channel acti…	NA	6.3e-15	2	152,113,	0,165	-1.15	0.0141254	-0.723	3' UTR	12	5355358	5358637	3280	2
chr6	88681274	88682819	1546	ENSSSCG00000003610	ENSSSCT00000004005	protein_coding	110	IQCC	IQ motif containing C [Source:NCBI gene;Acc:100518737]	GO:0005515(protein binding)	NA	1.3e-56	3	84,23,193,	0,290,1353	-2.67	0.000147911	-0.724	5' UTR	6	88681164	88685499	4336	1
chr1	169711695	169711814	120	ENSSSCG00000004986	ENSSSCT00000005500	protein_coding	10944	TRAPPC6B	trafficking protein particle complex 6B [Source:NCBI gene;Acc:100525849]	GO:0005801(cis-Golgi network);GO:0005802(trans-Golgi network);GO:0006888(endoplasmic reticulum to Golgi vesicle-mediated transport);GO:0043087(regulation of GTPase activity);GO:0048193(Golgi vesicle transport)	NA	0.00044	1	120,	0	-0.841	0.0398107	-0.724	3' UTR	1	169710954	169722758	11805	2
chr1	273303144	273303534	391	ENSSSCG00000005743	ENSSSCT00000006315	protein_coding	172673	VAV2	vav guanine nucleotide exchange factor 2 [Source:NCBI gene;Acc:100151931]	GO:0001784(phosphotyrosine residue binding);GO:0005085(guanyl-nucleotide exchange factor activity);GO:0005089(Rho guanyl-nucleotide exchange factor activity);GO:0005154(epidermal growth factor receptor binding);GO:0005515(protein binding);GO:0005737(cytoplasm);GO:0005886(plasma membrane);GO:0007264(small GTPase mediated signal transduction);GO:0008361(regulation of cell size);GO:0016477(cell migr…	04024(cAMP signaling pathway);04062(Chemokine signaling pathway);04510(Focal adhesion);04650(Natural killer cell mediated cytotoxicity);04660(T cell receptor signaling pathway);04662(B cell receptor signaling pathway);04664(Fc epsilon RI signaling pathway);04666(Fc gamma R-mediated phagocytosis);04670(Leukocyte transendothelial migration);04810(Regulation of actin cytoskeleton)	0	1	391,	0	-3.45	1.54882e-05	-0.725	3' UTR	1	273303144	273476207	173064	2
chr6	88681253	88682824	1572	ENSSSCG00000003610	ENSSSCT00000004005	protein_coding	89	IQCC	IQ motif containing C [Source:NCBI gene;Acc:100518737]	GO:0005515(protein binding)	NA	1e-54	3	105,23,198,	0,311,1374	-2.81	0.0001	-0.725	5' UTR	6	88681164	88685499	4336	1
chr4	81597643	81597852	210	ENSSSCG00000022396	ENSSSCT00000030933	protein_coding	41725	BLZF1	basic leucine zipper nuclear factor 1 [Source:NCBI gene;Acc:100622972]	GO:0000139(Golgi membrane);GO:0005634(nucleus);GO:0005794(Golgi apparatus);GO:0007030(Golgi organization);GO:0019899(enzyme binding);GO:0031625(ubiquitin protein ligase binding);GO:0043001(Golgi to plasma membrane protein transport)	NA	6.3e-18	1	210,	0	-1.76	0.00204174	-0.725	3' UTR	4	81597314	81639577	42264	2
chr2	4394676	4394886	211	ENSSSCG00000012884	ENSSSCT00000052161	protein_coding	128478	PPP6R3	protein phosphatase 6 regulatory subunit 3 [Source:NCBI gene;Acc:100524129]	GO:0005654(nucleoplasm);GO:0005829(cytosol);GO:0005886(plasma membrane);GO:0019903(protein phosphatase binding);GO:0043666(regulation of phosphoprotein phosphatase activity)	NA	6.3e-53	1	211,	0	-1.28	0.00912011	-0.726	3' UTR	2	4394676	4523364	128689	2
chr13	135020134	135050288	30155	ENSSSCG00000011858	ENSSSCT00000060773	protein_coding	50466	ZNF148	zinc finger protein 148 [Source:NCBI gene;Acc:100515279]	GO:0000122(negative regulation of transcription by RNA polymerase II);GO:0000978(RNA polymerase II proximal promoter sequence-specific DNA binding);GO:0001227(DNA-binding transcription repressor activity, RNA polymerase II-specific);GO:0003676(nucleic acid binding);GO:0003677(DNA binding);GO:0003700(DNA-binding transcription factor activity);GO:0005634(nucleus);GO:0005654(nucleoplasm);GO:0005794(…	NA	5e-15	2	180,61,	0,30094	-1.64	0.00295121	-0.728	5' UTR	13	134969668	135089150	119483	1
chr8	43750088	43752099	2012	ENSSSCG00000008858	ENSSSCT00000049097	protein_coding	118685	KLHL2	kelch like family member 2 [Source:NCBI gene;Acc:100511391]	GO:0003779(actin binding);GO:0005515(protein binding);GO:0005737(cytoplasm);GO:0015629(actin cytoskeleton);GO:0016567(protein ubiquitination);GO:0031463(Cul3-RING ubiquitin ligase complex);GO:0042802(identical protein binding)	NA	5e-50	2	458,112,	0,1900	-2.2	0.000549541	-0.729	3' UTR	8	43746017	43870784	124768	2
chr2	134686318	134686557	240	ENSSSCG00000014280	ENSSSCT00000015599	protein_coding	25583	ENSSSCG00000014280	solute carrier family 22 member 5 [Source:NCBI gene;Acc:100520422]	GO:0000014(single-stranded DNA endodeoxyribonuclease activity);GO:0000722(telomere maintenance via recombination);GO:0000723(telomere maintenance);GO:0000784(nuclear chromosome, telomeric region);GO:0000790(nuclear chromatin);GO:0000794(condensed nuclear chromosome);GO:0003691(double-stranded telomeric DNA binding);GO:0004003(ATP-dependent DNA helicase activity);GO:0004017(adenylate kinase activi…	03440(Homologous recombination);03450(Non-homologous end-joining);04218(Cellular senescence);05231(Choline metabolism in cancer)	3.2e-31	1	240,	0	-2.79	0.000102329	-0.73	3' UTR	2	134660735	134764825	104091	1
chr6	47734778	47735258	481	ENSSSCG00000031623	ENSSSCT00000058382	protein_coding	11551	ENSSSCG00000031623	NA	NA	NA	3.2e-43	1	481,	0	-2.74	0.00011749	-0.73	3' UTR	6	47712941	47746809	33869	2
chr18	55943496	55952404	8909	ENSSSCG00000037391	ENSSSCT00000050915	protein_coding	0	ENSSSCG00000037391	zinc finger protein 775 [Source:NCBI gene;Acc:110257534]	GO:0003676(nucleic acid binding)	NA	4e-71	3	77,108,355,	0,700,8554	-1.51	0.00436516	-0.73	5' UTR	18	55943496	55955067	11572	1
chr2	29000187	29000576	390	ENSSSCG00000013320	ENSSSCT00000054342	protein_coding	26715	PAX6	paired box 6 [Source:NCBI gene;Acc:100514152]	GO:0000122(negative regulation of transcription by RNA polymerase II);GO:0000132(establishment of mitotic spindle orientation);GO:0000790(nuclear chromatin);GO:0000978(RNA polymerase II proximal promoter sequence-specific DNA binding);GO:0000979(RNA polymerase II core promoter sequence-specific DNA binding);GO:0000981(DNA-binding transcription factor activity, RNA polymerase II-specific);GO:00012…	04550(Signaling pathways regulating pluripotency of stem cells);04950(Maturity onset diabetes of the young)	1e-114	1	390,	0	-1.35	0.0074131	-0.731	3' UTR	2	28973472	29001265	27794	1
chr6	50675365	50677489	2125	ENSSSCG00000003072	ENSSSCT00000003409	protein_coding	24860	ZNF283	zinc finger protein 283 [Source:NCBI gene;Acc:100626883]	GO:0003676(nucleic acid binding);GO:0005622(intracellular);GO:0006355(regulation of transcription, DNA-templated);GO:0046872(metal ion binding)	05168(Herpes simplex virus 1 infection)	3.2e-64	1	2125,	0	-3.57	1.09648e-05	-0.732	3' UTR	6	50650505	50678027	27523	1
chr7	86024264	86025412	1149	ENSSSCG00000002266	ENSSSCT00000061746	protein_coding	56214	CHD2	chromodomain helicase DNA binding protein 2 [Source:NCBI gene;Acc:100156869]	GO:0000978(RNA polymerase II proximal promoter sequence-specific DNA binding);GO:0005524(ATP binding);GO:0005634(nucleus);GO:0005654(nucleoplasm);GO:0005730(nucleolus);GO:0006974(cellular response to DNA damage stimulus);GO:0007517(muscle organ development);GO:0042393(histone binding);GO:0043231(intracellular membrane-bounded organelle);GO:0060218(hematopoietic stem cell differentiation)	NA	2.5e-12	2	87,154,	0,995	-1.95	0.0011749	-0.732	Exon (ENSSSCT00000061746/ENSSSCG00000002266, exon 20 of 34)	7	85980766	86081626	100861	2
chr15	118861579	118861849	271	ENSSSCG00000025924	ENSSSCT00000032259	protein_coding	16744	IGFBP5	insulin like growth factor binding protein 5 [Source:NCBI gene;Acc:397182]	GO:0001558(regulation of cell growth);GO:0001649(osteoblast differentiation);GO:0001968(fibronectin binding);GO:0005520(insulin-like growth factor binding);GO:0005576(extracellular region);GO:0006006(glucose metabolic process);GO:0007565(female pregnancy);GO:0010906(regulation of glucose metabolic process);GO:0014912(negative regulation of smooth muscle cell migration);GO:0017148(negative regulat…	NA	3.2e-21	1	271,	0	-1.66	0.00275423	-0.733	3' UTR	15	118857471	118878593	21123	2
chrX	60489663	60493806	4144	ENSSSCG00000012426	ENSSSCT00000039320	protein_coding	91512	ZDHHC15	zinc finger DHHC-type containing 15 [Source:NCBI gene;Acc:100513899]	GO:0005783(endoplasmic reticulum);GO:0005794(Golgi apparatus);GO:0006612(protein targeting to membrane);GO:0016020(membrane);GO:0016021(integral component of membrane);GO:0016188(synaptic vesicle maturation);GO:0016409(palmitoyltransferase activity);GO:0016740(transferase activity);GO:0016746(transferase activity, transferring acyl groups);GO:0018230(peptidyl-L-cysteine S-palmitoylation);GO:00183…	NA	3.2e-25	2	326,4,	0,4140	-0.842	0.0398107	-0.733	3' UTR	19	60393625	60585318	191694	2
chr12	5870205	5870265	61	ENSSSCG00000023978	ENSSSCT00000036764	protein_coding	137031	RECQL5	RecQ like helicase 5 [Source:NCBI gene;Acc:100626380]	GO:0000070(mitotic sister chromatid segregation);GO:0000166(nucleotide binding);GO:0000278(mitotic cell cycle);GO:0000724(double-strand break repair via homologous recombination);GO:0000993(RNA polymerase II complex binding);GO:0003676(nucleic acid binding);GO:0003677(DNA binding);GO:0003678(DNA helicase activity);GO:0004386(helicase activity);GO:0005524(ATP binding);GO:0005634(nucleus);GO:000569…	NA	0.0043	1	61,	0	-0.815	0.0446684	-0.733	3' UTR	12	5733174	5882618	149445	1
chr16	78993942	78995014	1073	ENSSSCG00000017114	ENSSSCT00000018632	protein_coding	4992	NDUFS6	NADH:ubiquinone oxidoreductase subunit S6 [Source:NCBI gene;Acc:100520115]	GO:0005739(mitochondrion);GO:0005743(mitochondrial inner membrane);GO:0005747(mitochondrial respiratory chain complex I);GO:0006120(mitochondrial electron transport, NADH to ubiquinone);GO:0006631(fatty acid metabolic process);GO:0006936(muscle contraction);GO:0010259(multicellular organism aging);GO:0016020(membrane);GO:0022904(respiratory electron transport chain);GO:0035264(multicellular organ…	00190(Oxidative phosphorylation);04714(Thermogenesis);04723(Retrograde endocannabinoid signaling);04932(Non-alcoholic fatty liver disease (NAFLD));05010(Alzheimer disease);05012(Parkinson disease);05016(Huntington disease)	0	2	461,9,	0,1064	-10.3	2.51189e-13	-0.734	3' UTR	16	78993913	79000006	6094	2
chr14	38111878	38114465	2588	ENSSSCG00000009868	ENSSSCT00000056562	protein_coding	29868	RBM19	RNA binding motif protein 19 [Source:NCBI gene;Acc:100156794]	GO:0000381(regulation of alternative mRNA splicing, via spliceosome);GO:0003676(nucleic acid binding);GO:0003723(RNA binding);GO:0005634(nucleus);GO:0005654(nucleoplasm);GO:0005730(nucleolus);GO:0005737(cytoplasm);GO:0016607(nuclear speck);GO:0040019(positive regulation of embryonic development);GO:0045292(mRNA cis splicing, via spliceosome)	NA	2e-21	2	144,36,	0,2552	-2.09	0.000776247	-0.734	Exon (ENSSSCT00000056562/ENSSSCG00000009868, exon 16 of 24)	14	38082010	38202151	120142	1
chr7	98244878	98245237	360	ENSSSCG00000002378	ENSSSCT00000050288	protein_coding	1890	MLH3	acylphosphatase 1 [Source:NCBI gene;Acc:100155997]	GO:0000793(condensed chromosome);GO:0000794(condensed nuclear chromosome);GO:0000795(synaptonemal complex);GO:0001673(male germ cell nucleus);GO:0003682(chromatin binding);GO:0005524(ATP binding);GO:0005634(nucleus);GO:0005712(chiasma);GO:0006298(mismatch repair);GO:0006974(cellular response to DNA damage stimulus);GO:0007130(synaptonemal complex assembly);GO:0007131(reciprocal meiotic recombinat…	00620(Pyruvate metabolism)	2.5e-17	1	360,	0	-1.59	0.00346737	-0.734	Exon (ENSSSCT00000050288/ENSSSCG00000002378, exon 2 of 13)	7	98218807	98247127	28321	2
chr6	54022990	54023140	151	ENSSSCG00000003147	ENSSSCT00000003492	protein_coding	1686	CA11	carbonic anhydrase 11 [Source:NCBI gene;Acc:445526]	GO:0004089(carbonate dehydratase activity);GO:0008270(zinc ion binding);GO:0016323(basolateral plasma membrane)	NA	4e-16	1	151,	0	-1.2	0.0120226	-0.734	3' UTR	6	53993393	54024826	31434	2
chr3	69225716	69225926	211	ENSSSCG00000008298	ENSSSCT00000039748	protein_coding	38147	DUSP11	dual specificity phosphatase 11 [Source:NCBI gene;Acc:100516548]	GO:0001650(fibrillar center);GO:0003723(RNA binding);GO:0004651(polynucleotide 5'-phosphatase activity);GO:0004725(protein tyrosine phosphatase activity);GO:0005634(nucleus);GO:0006470(protein dephosphorylation);GO:0008138(protein tyrosine/serine/threonine phosphatase activity);GO:0016070(RNA metabolic process);GO:0016311(dephosphorylation);GO:0016607(nuclear speck);GO:0016787(hydrolase activity)…	NA	3.5e-07	1	211,	0	-1.19	0.0123027	-0.734	3' UTR	3	69187569	69225729	38161	1
chr10	42852988	42853077	90	ENSSSCG00000011028	ENSSSCT00000012070	protein_coding	64838	EPC1	enhancer of polycomb homolog 1 [Source:NCBI gene;Acc:100521573]	GO:0000122(negative regulation of transcription by RNA polymerase II);GO:0004402(histone acetyltransferase activity);GO:0005634(nucleus);GO:0005654(nucleoplasm);GO:0006357(regulation of transcription by RNA polymerase II);GO:0016573(histone acetylation);GO:0031965(nuclear membrane);GO:0032777(Piccolo NuA4 histone acetyltransferase complex);GO:0035267(NuA4 histone acetyltransferase complex);GO:004…	NA	0.0046	1	90,	0	-1.17	0.0131826	-0.734	Exon (ENSSSCT00000012070/ENSSSCG00000011028, exon 6 of 14)	10	42835287	42917915	82629	2
chr12	38027683	38027921	239	ENSSSCG00000017682	ENSSSCT00000038652	protein_coding	33142	MYO19	myosin XIX [Source:NCBI gene;Acc:100514070]	GO:0000166(nucleotide binding);GO:0003774(motor activity);GO:0003779(actin binding);GO:0005515(protein binding);GO:0005524(ATP binding);GO:0005739(mitochondrion);GO:0005741(mitochondrial outer membrane);GO:0005829(cytosol);GO:0016459(myosin complex);GO:0016887(ATPase activity);GO:0032027(myosin light chain binding);GO:0032465(regulation of cytokinesis);GO:0034642(mitochondrion migration along act…	NA	1.6e-43	1	239,	0	-1.17	0.0131826	-0.734	3' UTR	12	38017343	38061063	43721	2
chr14	29473334	29473514	181	ENSSSCG00000022212	ENSSSCT00000062968	protein_coding	3583	SNRNP35	small nuclear ribonucleoprotein U11/U12 subunit 35 [Source:NCBI gene;Acc:100626152]	GO:0000398(mRNA splicing, via spliceosome);GO:0003676(nucleic acid binding);GO:0003723(RNA binding);GO:0003729(mRNA binding);GO:0005634(nucleus);GO:0005689(U12-type spliceosomal complex);GO:0005730(nucleolus)	NA	4.5e-06	1	181,	0	-0.96	0.0263027	-0.734	3' UTR	14	29457372	29477097	19726	2
chr14	76074523	76074613	91	ENSSSCG00000023482	ENSSSCT00000022959	protein_coding	0	DNAJC9	DnaJ heat shock protein family (Hsp40) member C9 [Source:NCBI gene;Acc:100739807]	GO:0005615(extracellular space);GO:0005634(nucleus);GO:0005654(nucleoplasm);GO:0005737(cytoplasm);GO:0005829(cytosol);GO:0005886(plasma membrane);GO:0031072(heat shock protein binding);GO:0032781(positive regulation of ATPase activity);GO:0035176(social behavior)	NA	1.8e-10	1	91,	0	-0.871	0.0363078	-0.734	5' UTR	14	76064605	76074613	10009	2
chr10	23038164	23038758	595	ENSSSCG00000010911	ENSSSCT00000011941	protein_coding	0	ZNF281	zinc finger protein 281 [Source:NCBI gene;Acc:100523859]	GO:0000122(negative regulation of transcription by RNA polymerase II);GO:0000978(RNA polymerase II proximal promoter sequence-specific DNA binding);GO:0000980(RNA polymerase II distal enhancer sequence-specific DNA binding);GO:0001227(DNA-binding transcription repressor activity, RNA polymerase II-specific);GO:0003676(nucleic acid binding);GO:0003700(DNA-binding transcription factor activity);GO:…	NA	1e-115	1	595,	0	-2.83	9.33254e-05	-0.735	Exon (ENSSSCT00000011941/ENSSSCG00000010911, exon 1 of 1)	10	23036146	23038758	2613	2
chr7	75056804	75057103	300	ENSSSCG00000001994	ENSSSCT00000058537	protein_coding	0	TINF2	TERF1 interacting nuclear factor 2 [Source:NCBI gene;Acc:100155296]	GO:0000781(chromosome, telomeric region);GO:0000783(nuclear telomere cap complex);GO:0000784(nuclear chromosome, telomeric region);GO:0010370(perinucleolar chromocenter);GO:0010836(negative regulation of protein ADP-ribosylation);GO:0016233(telomere capping);GO:0016604(nuclear body);GO:0032202(telomere assembly);GO:0032211(negative regulation of telomere maintenance via telomerase);GO:0042162(tel…	NA	1.3e-31	1	300,	0	-1.67	0.00275423	-0.735	5' UTR	7	75056804	75067918	11115	1
chr6	48938007	48938517	511	ENSSSCG00000026331	ENSSSCT00000028853	protein_coding	36	COQ8B	coenzyme Q8B [Source:NCBI gene;Acc:100626725]	GO:0005739(mitochondrion);GO:0006744(ubiquinone biosynthetic process);GO:0016301(kinase activity);GO:0016310(phosphorylation);GO:0021692(cerebellar Purkinje cell layer morphogenesis);GO:0031314(extrinsic component of mitochondrial inner membrane)	NA	6.3e-18	2	105,192,	0,319	-1.14	0.0144544	-0.736	5' UTR	6	48918998	48938553	19556	2
chr7	94219158	94219397	240	ENSSSCG00000020701	ENSSSCT00000023708	protein_coding	509	TTC9	tetratricopeptide repeat domain 9 [Source:NCBI gene;Acc:100627339]	GO:0005515(protein binding);GO:0060348(bone development)	NA	2e-16	1	240,	0	-0.846	0.0389045	-0.736	Exon (ENSSSCT00000023708/ENSSSCG00000020701, exon 1 of 3)	7	94218649	94254730	36082	1
chr7	29680289	29681110	822	ENSSSCG00000001509	ENSSSCT00000056954	protein_coding	0	DAXX	death domain associated protein [Source:NCBI gene;Acc:100524813]	GO:0000775(chromosome, centromeric region);GO:0001934(positive regulation of protein phosphorylation);GO:0002039(p53 binding);GO:0003713(transcription coactivator activity);GO:0003714(transcription corepressor activity);GO:0005634(nucleus);GO:0006334(nucleosome assembly);GO:0006338(chromatin remodeling);GO:0006355(regulation of transcription, DNA-templated);GO:0016604(nuclear body);GO:0016605(PML…	04010(MAPK signaling pathway);04210(Apoptosis);05014(Amyotrophic lateral sclerosis (ALS));05168(Herpes simplex virus 1 infection)	2.5e-18	3	192,68,98,	0,469,724	-0.809	0.0446684	-0.736	5' UTR	7	29676856	29680825	3970	2
chr1	25987957	25988615	659	ENSSSCG00000004149	ENSSSCT00000037006	protein_coding	67671	NHSL1	NHS like 1 [Source:NCBI gene;Acc:100156257]	GO:0030154(cell differentiation)	NA	1e-186	1	659,	0	-3.72	7.4131e-06	-0.737	3' UTR	1	25920286	25988643	68358	1
chr4	850787	851196	410	ENSSSCG00000037038	ENSSSCT00000051696	protein_coding	105306	ENSSSCG00000037038	coiled-coil domain containing 166 [Source:NCBI gene;Acc:100516437]	NA	NA	1.3e-64	3	29,189,22,	0,118,388	-3.43	1.65959e-05	0.626	Exon (ENSSSCT00000055728/ENSSSCG00000039466, exon 33 of 37)	4	745481	923423	177943	1
chr2	79516043	79516193	151	ENSSSCG00000029380	ENSSSCT00000063456	protein_coding	3296	ZFP2	zinc finger protein 454 [Source:NCBI gene;Acc:100620238]	GO:0003676(nucleic acid binding);GO:0003700(DNA-binding transcription factor activity);GO:0005634(nucleus);GO:0005654(nucleoplasm);GO:0043565(sequence-specific DNA binding);GO:0045892(negative regulation of transcription, DNA-templated);GO:0045893(positive regulation of transcription, DNA-templated);GO:0045944(positive regulation of transcription by RNA polymerase II)	05168(Herpes simplex virus 1 infection)	1e-05	1	151,	0	-1.09	0.0169824	-0.737	3' UTR	2	79512238	79519489	7252	2
chr6	62210647	62210886	240	ENSSSCG00000033601	ENSSSCT00000054649	protein_coding	20061	ENSSSCG00000033601	zinc finger protein 211-like [Source:NCBI gene;Acc:100513362]	GO:0003676(nucleic acid binding);GO:0005622(intracellular);GO:0006355(regulation of transcription, DNA-templated);GO:0046872(metal ion binding)	05168(Herpes simplex virus 1 infection)	2e-19	1	240,	0	-1.46	0.00524807	-0.74	5' UTR	6	62205214	62230947	25734	2
chr6	3243832	3244102	271	ENSSSCG00000040386	ENSSSCT00000046726	protein_coding	25170	GINS2	GINS complex subunit 2 [Source:NCBI gene;Acc:100512784]	GO:0005634(nucleus);GO:0006260(DNA replication)	NA	3.2e-36	1	271,	0	-2.57	0.000194984	-0.741	3' UTR	6	3218662	3250361	31700	1
chr9	47470148	47470713	566	ENSSSCG00000037406	ENSSSCT00000060596	protein_coding	5114	TMEM136	transmembrane protein 136 [Source:NCBI gene;Acc:102162685]	GO:0016020(membrane);GO:0016021(integral component of membrane)	NA	1e-271	1	566,	0	-4.29	1.51356e-06	-0.742	3' UTR	9	47465034	47472795	7762	1
chr7	22114890	22120996	6107	ENSSSCG00000001206	ENSSSCT00000051715	protein_coding	0	ZSCAN26	zinc finger and SCAN domain containing 26 [Source:NCBI gene;Acc:110255333]	GO:0003676(nucleic acid binding);GO:0003700(DNA-binding transcription factor activity);GO:0005634(nucleus);GO:0005654(nucleoplasm);GO:0005829(cytosol);GO:0006355(regulation of transcription, DNA-templated);GO:0042552(myelination);GO:0045892(negative regulation of transcription, DNA-templated);GO:0046872(metal ion binding)	NA	6.3e-36	2	4,386,	0,5721	-1.29	0.00870964	-0.742	5' UTR	7	22120611	22133148	12538	1
chr17	46576357	46576596	240	ENSSSCG00000022202	ENSSSCT00000030459	protein_coding	52633	TOX2	TOX high mobility group box family member 2 [Source:NCBI gene;Acc:100738797]	GO:0000978(RNA polymerase II proximal promoter sequence-specific DNA binding);GO:0001228(DNA-binding transcription activator activity, RNA polymerase II-specific);GO:0003677(DNA binding);GO:0005634(nucleus);GO:0005654(nucleoplasm);GO:0045944(positive regulation of transcription by RNA polymerase II)	NA	7.9e-61	1	240,	0	-2.25	0.00047863	-0.743	Exon (ENSSSCT00000030459/ENSSSCG00000022202, exon 9 of 9)	17	46523724	46576596	52873	1
chr6	83856687	83856897	211	ENSSSCG00000003555	ENSSSCT00000061680	protein_coding	180	HMGN2	high mobility group nucleosomal binding domain 2 [Source:NCBI gene;Acc:100524500]	GO:0000785(chromatin);GO:0003677(DNA binding);GO:0005634(nucleus);GO:0005737(cytoplasm);GO:0031492(nucleosomal DNA binding)	NA	1e-44	1	211,	0	-3.67	8.70964e-06	-0.744	5' UTR	6	83856507	83863485	6979	1
chr9	74411938	74412267	330	ENSSSCG00000015328	ENSSSCT00000029820	protein_coding	61635	SGCE	sarcoglycan epsilon [Source:NCBI gene;Acc:100240725]	GO:0005794(Golgi apparatus);GO:0005886(plasma membrane);GO:0016012(sarcoglycan complex);GO:0016020(membrane);GO:0016021(integral component of membrane);GO:0032590(dendrite membrane)	NA	1e-14	1	330,	0	-2.1	0.000758578	0.626	3' UTR	9	74402717	74473902	71186	2
chr4	129104750	129104990	241	ENSSSCG00000022032	ENSSSCT00000058223	protein_coding	153382	ENSSSCG00000022032	heparan sulfate 2-O-sulfotransferase 1 [Source:NCBI gene;Acc:100156232]	GO:0004394(heparan sulfate 2-O-sulfotransferase activity);GO:0008146(sulfotransferase activity);GO:0015014(heparan sulfate proteoglycan biosynthetic process, polysaccharide chain biosynthetic process);GO:0015015(heparan sulfate proteoglycan biosynthetic process, enzymatic modification);GO:0016021(integral component of membrane);GO:0030202(heparin metabolic process);GO:0060676(ureteric bud formati…	00534(Glycosaminoglycan biosynthesis - heparan sulfate / heparin)	2.5e-24	1	241,	0	-1.23	0.0104713	0.626	3' UTR	4	129104601	129258372	153772	2
chr13	157484080	157491211	7132	ENSSSCG00000036491	ENSSSCT00000061429	protein_coding	0	PCNP	PEST proteolytic signal containing nuclear protein [Source:NCBI gene;Acc:100521336]	GO:0005634(nucleus);GO:0016567(protein ubiquitination);GO:0016604(nuclear body);GO:0043161(proteasome-mediated ubiquitin-dependent protein catabolic process)	NA	2e-12	2	168,103,	0,7029	-2.1	0.00074131	-0.744	5' UTR	13	157470048	157491211	21164	2
chr3	74153115	74153293	179	ENSSSCG00000039331	ENSSSCT00000040202	protein_coding	16507	ENSSSCG00000039331	C1D nuclear receptor corepressor [Source:NCBI gene;Acc:100515656]	NA	03018(RNA degradation)	0.0001	1	179,	0	-0.929	0.0295121	-0.744	3' UTR	3	74136608	74153747	17140	1
chr6	135392611	135392790	180	ENSSSCG00000003770	ENSSSCT00000056272	protein_coding	120450	MIGA1	mitoguardin 1 [Source:NCBI gene;Acc:100625285]	GO:0008053(mitochondrial fusion);GO:0016020(membrane);GO:0016021(integral component of membrane)	NA	2.2e-06	1	180,	0	-2.04	0.000891251	-0.745	3' UTR	6	135392521	135513240	120720	2
chr3	93149440	93150820	1381	ENSSSCG00000008428	ENSSSCT00000009231	protein_coding	12831	MSH2	mutS homolog 2 [Source:NCBI gene;Acc:100337661]	GO:0000166(nucleotide binding);GO:0000287(magnesium ion binding);GO:0000400(four-way junction DNA binding);GO:0001701(in utero embryonic development);GO:0002204(somatic recombination of immunoglobulin genes involved in immune response);GO:0003677(DNA binding);GO:0003682(chromatin binding);GO:0003684(damaged DNA binding);GO:0003690(double-stranded DNA binding);GO:0003697(single-stranded DNA bindin…	01524(Platinum drug resistance);03430(Mismatch repair);05200(Pathways in cancer);05210(Colorectal cancer)	6.3e-52	2	35,175,	0,1206	-4.25	1.69824e-06	-0.746	Exon (ENSSSCT00000009231/ENSSSCG00000008428, exon 3 of 17)	3	93079039	93163651	84613	2
[truncated: 719 more rows]

## Sheet: diff peak up KEGG
pathway_id	pathway_name	Genes	S gene number	TS gene number	B gene number	TB gene number	pvalue
[truncated: 244 more rows]

## Sheet: diff peak up GO
GO_ID	GO_Term	GO_function	GO_class	Genes	S gene number	TS gene number	B gene number	TB gene number	pvalue
[truncated: 2,011 more rows]

## Sheet: diff peak down GO
GO_ID	GO_Term	GO_function	GO_class	Genes	S gene number	TS gene number	B gene number	TB gene number	pvalue
[truncated: 3,782 more rows]

[truncated: 1 more sheets: diff peak down KEGG]
