# Supplementary material for: Comprehensive Analysis of Transcriptome-wide m6A Methylome Upon Clostridium perfringens Beta2 Toxin Exposure in Porcine Intestinal Epithelial Cells by m6A Sequencing
Source: Front Genet. 2021 Oct 19;12:689748. doi: 10.3389/fgene.2021.689748 (PMC8560698; doi:10.3389/fgene.2021.689748)
Supplement: Supplementary file 9 [file Table7.XLSX]

## Sheet: mRNA
Table S7-1 Different peaks statistics onall mRNA transcripts
peak number	Upregulated	Downregulated
1	394	918
2	37	85
3	5	6
>3	1	2

## Sheet: gene
Table S7-2 Peak statistics of difference genes
peak number	Upregulated	Downregulated
1	184	452
2	124	291
3	51	104
4	18	49
5	7	13
6	7	7
>6	3	4
