# Supplementary material for: Comprehensive Analysis of Transcriptome-wide m6A Methylome Upon Clostridium perfringens Beta2 Toxin Exposure in Porcine Intestinal Epithelial Cells by m6A Sequencing
Source: Front Genet. 2021 Oct 19;12:689748. doi: 10.3389/fgene.2021.689748 (PMC8560698; doi:10.3389/fgene.2021.689748)
Supplement: Supplementary file 10 [file Table8.XLSX]

## Sheet:   expression
Chr	start	end	strand	gene_id	gene_name	transcript_id	GO	KEGG	KO_ENTRY	EC	Description	FPKM.CPB2_1_input	FPKM.CPB2_2_input	FPKM.CPB2_3_input	FPKM.Control1_input	FPKM.Control2_input	FPKM.Control3_input	fc	log2(fc)	pval	qval	regulation	significant
chr11	26350032	26375740	+	ENSSSCG00000009444	OLFM4	ENSSSCT00000010352	GO:0003824(catalytic activity);GO:0005615(extracellular space);GO:0005886(plasma membrane);GO:0042581(specific granule);GO:0042803(protein homodimerization activity);GO:0045296(cadherin binding);GO:0048471(perinuclear region of cytoplasm);GO:0051260(protein homooligomerization);GO:1900026(positive regulation of substrate adhesion-dependent cell spreading)	NA	NA	NA	olfactomedin 4 [Source:NCBI gene;Acc:100737320]	2.67274	1.34589	2.46325	0.0394044	0	0	164.496	7.36191	1.90719e-36	1.70271e-33	up	yes
chr6	19345764	19348965	+	ENSSSCG00000023852	CCL17	ENSSSCT00000023793	GO:0005125(cytokine activity);GO:0005576(extracellular region);GO:0005615(extracellular space);GO:0006935(chemotaxis);GO:0006955(immune response);GO:0008009(chemokine activity);GO:0010469(regulation of signaling receptor activity);GO:0045662(negative regulation of myoblast differentiation);GO:0060326(cell chemotaxis)	04060(Cytokine-cytokine receptor interaction);04062(Chemokine signaling pathway);04625(C-type lectin receptor signaling pathway);04657(IL-17 signaling pathway)	K21083	NA	C-C motif chemokine ligand 17 [Source:NCBI gene;Acc:780408]	2.05271	1.1415	1.56992	0	0.079279	0	60.0932	5.90913	4.09127e-21	1.11167e-18	up	yes
chr13	26205616	26219937	-	ENSSSCG00000011287	HHATL	ENSSSCT00000063444	GO:0005783(endoplasmic reticulum);GO:0016020(membrane);GO:0016021(integral component of membrane);GO:0048471(perinuclear region of cytoplasm);GO:0060262(negative regulation of N-terminal protein palmitoylation)	NA	NA	NA	hedgehog acyltransferase like [Source:NCBI gene;Acc:100523865]	0.391165	0.454089	0.374241	0.0203735	0	0	59.8568	5.90344	1.96714e-28	1.1176e-25	up	yes
chr8	68326287	68364937	-	ENSSSCG00000027609	GC	ENSSSCT00000059153	GO:0003779(actin binding);GO:0005499(vitamin D binding);GO:0005615(extracellular space);GO:0035461(vitamin transmembrane transport);GO:0042359(vitamin D metabolic process);GO:0051180(vitamin transport);GO:0090482(vitamin transmembrane transporter activity);GO:1902118(calcidiol binding)	NA	K12258	NA	GC, vitamin D binding protein [Source:NCBI gene;Acc:448964]	0.625211	0.601009	0.472893	0	0.0294301	0	57.7338	5.85134	3.20932e-22	9.78372e-20	up	yes
chr5	93303519	93309678	+	ENSSSCG00000037910	DUSP6	ENSSSCT00000037199	GO:0000188(inactivation of MAPK activity);GO:0001933(negative regulation of protein phosphorylation);GO:0004721(phosphoprotein phosphatase activity);GO:0004725(protein tyrosine phosphatase activity);GO:0005737(cytoplasm);GO:0006470(protein dephosphorylation);GO:0008138(protein tyrosine/serine/threonine phosphatase activity);GO:0016311(dephosphorylation);GO:0016787(hydrolase activity);GO:0016791(p…	04010(MAPK signaling pathway);05202(Transcriptional misregulation in cancer);05221(Acute myeloid leukemia)	K21946	3.1.3.48;EC:3.1.3.16	dual specificity phosphatase 6 [Source:NCBI gene;Acc:100622968]	7.22564	7.3988	8.45471	34.4528	34.8301	33.6318	0.224255	-2.15679	1.81155e-49	4.52852e-46	down	yes
chr13	45620368	45789113	-	ENSSSCG00000011495	PRICKLE2	ENSSSCT00000044782	GO:0005737(cytoplasm);GO:0008270(zinc ion binding);GO:0046872(metal ion binding)	04310(Wnt signaling pathway)	K04511	NA	prickle planar cell polarity protein 2 [Source:NCBI gene;Acc:100520050]	0.106775	0.0795617	0.108397	0	0.00670545	0	43.9544	5.45794	1.42386e-18	2.91751e-16	up	yes
chr2	40961465	40965463	-	ENSSSCG00000013369		ENSSSCT00000057003	GO:0005576(extracellular region);GO:0006953(acute-phase response);GO:0034364(high-density lipoprotein particle)	NA	NA	NA		7.20028	11.1293	9.78052	0.691292	0	0	40.6631	5.34565	2.5731e-12	2.61472e-10	up	yes
chr2	72431163	72471564	+	ENSSSCG00000013551	C3	ENSSSCT00000014800	GO:0001798(positive regulation of type IIa hypersensitivity);GO:0001934(positive regulation of protein phosphorylation);GO:0001970(positive regulation of activation of membrane attack complex);GO:0004866(endopeptidase inhibitor activity);GO:0005515(protein binding);GO:0005576(extracellular region);GO:0005615(extracellular space);GO:0006954(inflammatory response);GO:0006956(complement activation);…	04080(Neuroactive ligand-receptor interaction);04145(Phagosome);04610(Complement and coagulation cascades);05133(Pertussis);05134(Legionellosis);05140(Leishmaniasis);05142(Chagas disease (American trypanosomiasis));05150(Staphylococcus aureus infection);05152(Tuberculosis);05167(Kaposi sarcoma-associated herpesvirus infection);05168(Herpes simplex virus 1 infection);05203(Viral carcinogenesis);05…	K03990	NA	complement C3 [Source:NCBI gene;Acc:397072]	26.5615	27.2783	27.5874	0.983138	1.04822	0.950984	27.3032	4.771	3.29551e-152	2.05953e-148	up	yes
chr12	39986366	39992685	+	ENSSSCG00000032652	SLFN11	ENSSSCT00000051594	GO:0000049(tRNA binding);GO:0005524(ATP binding);GO:0005634(nucleus);GO:0005654(nucleoplasm);GO:0005829(cytosol);GO:0006974(cellular response to DNA damage stimulus);GO:0008156(negative regulation of DNA replication);GO:0010942(positive regulation of cell death);GO:0016235(aggresome);GO:0016887(ATPase activity);GO:0043111(replication fork arrest);GO:0051607(defense response to virus);GO:0090734(s…	NA	NA	NA	schlafen family member 11 [Source:NCBI gene;Acc:100625890]	0.390951	0.496718	0.359051	0	0	0.057639	21.6298	4.43495	1.75657e-14	2.28702e-12	up	yes
chr2	58951789	58962807	+	ENSSSCG00000013922		ENSSSCT00000015208	GO:0005783(endoplasmic reticulum);GO:0016020(membrane);GO:0016021(integral component of membrane);GO:0046513(ceramide biosynthetic process);GO:0050291(sphingosine N-acyltransferase activity)	00600(Sphingolipid metabolism);04071(Sphingolipid signaling pathway)	K04710	EC:2.3.1.24	ceramide synthase 1 [Source:NCBI gene;Acc:100525450]	1.55489	1.63585	0.094621	0	0	0.166041	19.7864	4.30644	2.66342e-05	0.000610828	up	yes
chr4	130389473	130395163	-	ENSSSCG00000006940	CCN1	ENSSSCT00000007604	GO:0001649(osteoblast differentiation);GO:0001934(positive regulation of protein phosphorylation);GO:0002041(intussusceptive angiogenesis);GO:0003181(atrioventricular valve morphogenesis);GO:0003278(apoptotic process involved in heart morphogenesis);GO:0003281(ventricular septum development);GO:0005178(integrin binding);GO:0005515(protein binding);GO:0005520(insulin-like growth factor binding);GO…	NA	K06829	NA	cellular communication network factor 1 [Source:NCBI gene;Acc:100153791]	32.3577	32.9504	31.2336	94.1969	95.6366	97.342	0.336177	-1.57271	1.05812e-38	1.20232e-35	down	yes
chr2	123430	154982	+	ENSSSCG00000014565		ENSSSCT00000015915;ENSSSCT00000035772;ENSSSCT00000040203	GO:0005886(plasma membrane);GO:0016020(membrane);GO:0016021(integral component of membrane);GO:0034341(response to interferon-gamma);GO:0035455(response to interferon-alpha);GO:0035456(response to interferon-beta);GO:0045071(negative regulation of viral genome replication);GO:0046597(negative regulation of viral entry into host cell);GO:0051607(defense response to virus);GO:0060337(type I interfe…	04662(B cell receptor signaling pathway);04662(B cell receptor signaling pathway)	K06566;K19831	NA	interferon-induced transmembrane protein 1 [Source:NCBI gene;Acc:100127358]	1.10837	1.28728	15.6314	0.264053	0.249556	0.403434	19.6578	4.29703	1.35782e-07	5.77259e-06	up	yes
chr2	41020698	41027785	+	ENSSSCG00000037358		ENSSSCT00000042621	GO:0005576(extracellular region);GO:0005615(extracellular space);GO:0006953(acute-phase response);GO:0007252(I-kappaB phosphorylation);GO:0009617(response to bacterium);GO:0010629(negative regulation of gene expression);GO:0010739(positive regulation of protein kinase A signaling);GO:0033138(positive regulation of peptidyl-serine phosphorylation);GO:0034364(high-density lipoprotein particle);GO:0…	NA	K17310	NA	serum amyloid A-3 protein [Source:NCBI gene;Acc:733603]	1.9725	2.19334	1.8166	0.095725	0.093829	0.116458	19.5497	4.28907	1.70127e-36	1.6357e-33	up	yes
chr14	49468862	49487628	+	ENSSSCG00000010054	ADORA2A	ENSSSCT00000058019;ENSSSCT00000011015	GO:0001609(G protein-coupled adenosine receptor activity);GO:0001963(synaptic transmission, dopaminergic);GO:0001973(adenosine receptor signaling pathway);GO:0001975(response to amphetamine);GO:0004930(G protein-coupled receptor activity);GO:0005886(plasma membrane);GO:0005887(integral component of plasma membrane);GO:0007165(signal transduction);GO:0007186(G protein-coupled receptor signaling pa…	04015(Rap1 signaling pathway);04020(Calcium signaling pathway);04024(cAMP signaling pathway);04080(Neuroactive ligand-receptor interaction);04270(Vascular smooth muscle contraction);05012(Parkinson disease);05034(Alcoholism);05034(Alcoholism)	K04266	NA	adenosine A2a receptor [Source:NCBI gene;Acc:503661]	1.48853	1.92294	1.91424	0.155543	0.13863	0.0815103	14.1761	3.82539	1.33747e-29	8.35854e-27	up	yes
chr4	89186937	89212840	-	ENSSSCG00000031579	PCP4L1	ENSSSCT00000041072	NA	NA	NA	NA	Purkinje cell protein 4 like 1 [Source:NCBI gene;Acc:100523600]	1.23882	0.956493	1.16756	0.07918	0.164221	0	13.8162	3.78829	2.28515e-13	2.59655e-11	up	yes
chr4	127360308	127378940	+	ENSSSCG00000006919		ENSSSCT00000053032;ENSSSCT00000007579	GO:0000166(nucleotide binding);GO:0003924(GTPase activity);GO:0005525(GTP binding);GO:0016020(membrane);GO:0016020(membrane)	04621(NOD-like receptor signaling pathway);04621(NOD-like receptor signaling pathway)	K20899	NA	guanylate-binding protein 7 [Source:NCBI gene;Acc:100155195]	0.217283	0.362321	0.316886	0.0227577	0.0405148	0.0107397	12.1127	3.59845	1.30609e-15	1.96684e-13	up	yes
chr13	26202677	26208785	+	ENSSSCG00000011286	KLHL40	ENSSSCT00000012356	GO:0005515(protein binding);GO:0031397(negative regulation of protein ubiquitination);GO:0031672(A band);GO:0031674(I band);GO:0032435(negative regulation of proteasomal ubiquitin-dependent protein catabolic process);GO:0048741(skeletal muscle fiber development)	NA	K10473	NA	kelch like family member 40 [Source:NCBI gene;Acc:100523695]	1.09233	0.978624	0.78595	0	0	0	inf	inf	3.5773e-34	2.63015e-31	up	yes
chr14	102591057	102613145	-	ENSSSCG00000010461	ANKRD1	ENSSSCT00000049949;ENSSSCT00000052592;ENSSSCT00000063718;ENSSSCT00000011447	GO:0001085(RNA polymerase II transcription factor binding);GO:0001650(fibrillar center);GO:0002039(p53 binding);GO:0003677(DNA binding);GO:0003713(transcription coactivator activity);GO:0003779(actin binding);GO:0005515(protein binding);GO:0005634(nucleus);GO:0005737(cytoplasm);GO:0005829(cytosol);GO:0006357(regulation of transcription by RNA polymerase II);GO:0007519(skeletal muscle tissue devel…	NA	K21433	NA	ankyrin repeat domain 1 [Source:NCBI gene;Acc:396959]	3.60049	3.81159	3.30987	14.4193	14.8929	16.6387	0.233335	-2.09953	4.10248e-32	2.84872e-29	down	yes
chr6	19296637	19302737	+	ENSSSCG00000002821	CCL22	ENSSSCT00000003121	GO:0002548(monocyte chemotaxis);GO:0005125(cytokine activity);GO:0005576(extracellular region);GO:0005615(extracellular space);GO:0006935(chemotaxis);GO:0006954(inflammatory response);GO:0006955(immune response);GO:0007186(G protein-coupled receptor signaling pathway);GO:0008009(chemokine activity);GO:0010469(regulation of signaling receptor activity);GO:0030593(neutrophil chemotaxis);GO:0043547(…	04060(Cytokine-cytokine receptor interaction);04062(Chemokine signaling pathway);04625(C-type lectin receptor signaling pathway)	K21095	NA	C-C motif chemokine ligand 22 [Source:NCBI gene;Acc:100516016]	1.89046	1.89907	1.87331	0.05723	0.27851	0.142248	11.8472	3.56648	1.74685e-16	3.03249e-14	up	yes
chr2	69450807	69471483	+	ENSSSCG00000013637	QTRT1	ENSSSCT00000014892	GO:0005634(nucleus);GO:0005737(cytoplasm);GO:0005739(mitochondrion);GO:0005741(mitochondrial outer membrane);GO:0006400(tRNA modification);GO:0008033(tRNA processing);GO:0008479(queuine tRNA-ribosyltransferase activity);GO:0016020(membrane);GO:0016740(transferase activity);GO:0016757(transferase activity, transferring glycosyl groups);GO:0016763(transferase activity, transferring pentosyl groups)…	NA	K00773	EC:2.4.2.29	queuine tRNA-ribosyltransferase catalytic subunit 1 [Source:NCBI gene;Acc:100524546]	1.17267	1.18579	1.20202	0.018766	0.186128	0.106972	11.4167	3.51307	1.08989e-14	1.49699e-12	up	yes
chr4	89260459	89269244	+	ENSSSCG00000006359	ADAMTS4	ENSSSCT00000006968	GO:0002020(protease binding);GO:0004222(metalloendopeptidase activity);GO:0005615(extracellular space);GO:0006508(proteolysis);GO:0008237(metallopeptidase activity);GO:0016607(nuclear speck)	NA	K07764	EC:3.4.24.82	ADAM metallopeptidase with thrombospondin type 1 motif 4 [Source:NCBI gene;Acc:100157276]	0.266221	0.262204	0.318419	0.028496	0.030836	0.016108	11.2254	3.48869	1.69259e-14	2.22692e-12	up	yes
chr2	141183336	141183466	+	ENSSSCG00000040241		ENSSSCT00000064436	NA	NA	NA	NA		1.46314	94.7042	100.189	5.57604	6.34044	5.96944	10.9783	3.45658	5.54318e-05	0.00119045	up	yes
chr7	22114800	22133148	+	ENSSSCG00000001206	ZSCAN26	ENSSSCT00000001304;ENSSSCT00000051715	GO:0003676(nucleic acid binding);GO:0003700(DNA-binding transcription factor activity);GO:0005634(nucleus);GO:0005654(nucleoplasm);GO:0005829(cytosol);GO:0006355(regulation of transcription, DNA-templated);GO:0042552(myelination);GO:0045892(negative regulation of transcription, DNA-templated);GO:0046872(metal ion binding);GO:0046872(metal ion binding)	NA	K09230	NA	zinc finger and SCAN domain containing 26 [Source:NCBI gene;Acc:110255333]	0.549869	0.582932	0.55972	3.71627	4.23053	4.36389	0.137484	-2.86267	3.34197e-27	1.81614e-24	down	yes
chr18	14734108	14756827	+	ENSSSCG00000040608	AKR1B1	ENSSSCT00000065341	GO:0001523(retinoid metabolic process);GO:0001758(retinal dehydrogenase activity);GO:0003091(renal water homeostasis);GO:0004032(alditol:NADP+ 1-oxidoreductase activity);GO:0005654(nucleoplasm);GO:0005829(cytosol);GO:0016491(oxidoreductase activity);GO:0035809(regulation of urine volume);GO:0043066(negative regulation of apoptotic process);GO:0043795(glyceraldehyde oxidoreductase activity);GO:004…	00040(Pentose and glucuronate interconversions);00051(Fructose and mannose metabolism);00052(Galactose metabolism);00561(Glycerolipid metabolism);00790(Folate biosynthesis)	K00011	EC:1.1.1.21	aldo-keto reductase family 1 member B [Source:NCBI gene;Acc:396816]	467.795	489.897	475.814	43.5023	43.4443	44.4717	10.908	3.44731	2.18254e-164	2.72796e-160	up	yes
chr2	61413544	61430778	-	ENSSSCG00000013853	HSH2D	ENSSSCT00000064215;ENSSSCT00000015132	GO:0005737(cytoplasm);GO:0007165(signal transduction);GO:0007165(signal transduction)	NA	NA	NA	hematopoietic SH2 domain containing [Source:NCBI gene;Acc:100511370]	0.16024	2.07227	0.222128	0.0849739	0.077328	0.0809068	10.0927	3.33525	1.00185e-05	0.000266491	up	yes
chr3	109078282	109105526	-	ENSSSCG00000040332	LBH	ENSSSCT00000047732	GO:0005634(nucleus);GO:0005737(cytoplasm);GO:0006355(regulation of transcription, DNA-templated);GO:0010468(regulation of gene expression);GO:0030879(mammary gland development);GO:0032991(protein-containing complex);GO:0033147(negative regulation of intracellular estrogen receptor signaling pathway);GO:0043408(regulation of MAPK cascade);GO:0045892(negative regulation of transcription, DNA-templa…	NA	NA	NA	limb bud and heart development [Source:NCBI gene;Acc:102160087]	6.9275	8.13217	8.02985	27.447	27.0609	28.2339	0.279055	-1.84138	3.85485e-26	1.85314e-23	down	yes
chr4	93691047	93707831	-	ENSSSCG00000035121	RHBG	ENSSSCT00000044607	GO:0005886(plasma membrane);GO:0005887(integral component of plasma membrane);GO:0008519(ammonium transmembrane transporter activity);GO:0014731(spectrin-associated cytoskeleton);GO:0015696(ammonium transport);GO:0016020(membrane);GO:0016021(integral component of membrane);GO:0016323(basolateral plasma membrane);GO:0030506(ankyrin binding);GO:0030659(cytoplasmic vesicle membrane);GO:0031410(cytop…	NA	K06580	NA	Rh family B glycoprotein [Source:NCBI gene;Acc:397056]	0.309667	0.330176	0.390285	0.0348866	0.0698813	0	9.83247	3.29755	3.01488e-09	1.83819e-07	up	yes
chr1	121505400	121529584	+	ENSSSCG00000004644	HDC	ENSSSCT00000005129	GO:0001694(histamine biosynthetic process);GO:0003824(catalytic activity);GO:0004398(histidine decarboxylase activity);GO:0006520(cellular amino acid metabolic process);GO:0006548(histidine catabolic process);GO:0016831(carboxy-lyase activity);GO:0019752(carboxylic acid metabolic process);GO:0030170(pyridoxal phosphate binding)	00340(Histidine metabolism)	K01590	EC:4.1.1.22	histidine decarboxylase [Source:NCBI gene;Acc:100156724]	0.630263	0.604319	0.826046	0.037958	0.069457	0.110105	9.47328	3.24386	9.06219e-17	1.59533e-14	up	yes
chr13	123371860	123419494	-	ENSSSCG00000011793	LIPH	ENSSSCT00000012905	GO:0004620(phospholipase activity);GO:0005576(extracellular region);GO:0005615(extracellular space);GO:0005886(plasma membrane);GO:0006629(lipid metabolic process);GO:0008201(heparin binding);GO:0016042(lipid catabolic process);GO:0046872(metal ion binding);GO:0052689(carboxylic ester hydrolase activity)	NA	K19404	EC:3.1.1.-	lipase H [Source:NCBI gene;Acc:100737989]	0.298176	0.408213	0.214089	0.068038	0.030265	0	9.36368	3.22708	4.52482e-09	2.61284e-07	up	yes
chr1	30962712	30970544	+	ENSSSCG00000004179	VNN2	ENSSSCT00000004618	GO:0006807(nitrogen compound metabolic process);GO:0015939(pantothenate metabolic process);GO:0016811(hydrolase activity, acting on carbon-nitrogen (but not peptide) bonds, in linear amides);GO:0017159(pantetheine hydrolase activity)	00770(Pantothenate and CoA biosynthesis)	K08069	EC:3.5.1.92	vanin 2 [Source:NCBI gene;Acc:100153984]	0.82874	0.767645	0.751576	0	0.251391	0	9.33988	3.2234	0.000228284	0.00394106	up	yes
chr1	131728784	131746115	-	ENSSSCG00000004789	THBS1	ENSSSCT00000005288	GO:0000187(activation of MAPK activity);GO:0001786(phosphatidylserine binding);GO:0001937(negative regulation of endothelial cell proliferation);GO:0001953(negative regulation of cell-matrix adhesion);GO:0001968(fibronectin binding);GO:0002040(sprouting angiogenesis);GO:0002544(chronic inflammatory response);GO:0002581(negative regulation of antigen processing and presentation of peptide or polys…	04015(Rap1 signaling pathway);04115(p53 signaling pathway);04145(Phagosome);04151(PI3K-Akt signaling pathway);04350(TGF-beta signaling pathway);04510(Focal adhesion);04512(ECM-receptor interaction);05144(Malaria);05165(Human papillomavirus infection);05205(Proteoglycans in cancer);05206(MicroRNAs in cancer);05219(Bladder cancer)	K16857	NA	thrombospondin 1 [Source:NCBI gene;Acc:492313]	981.68	949.55	962.853	2159.95	2153.84	2144.03	0.448151	-1.15794	3.09596e-24	1.24827e-21	down	yes
chr2	140441491	140471827	+	ENSSSCG00000014336	EGR1	ENSSSCT00000015660	GO:0000122(negative regulation of transcription by RNA polymerase II);GO:0000976(transcription regulatory region sequence-specific DNA binding);GO:0000977(RNA polymerase II regulatory region sequence-specific DNA binding);GO:0000981(DNA-binding transcription factor activity, RNA polymerase II-specific);GO:0001228(DNA-binding transcription activator activity, RNA polymerase II-specific);GO:0001666…	04371(Apelin signaling pathway);04912(GnRH signaling pathway);04928(Parathyroid hormone synthesis, secretion and action);04933(AGE-RAGE signaling pathway in diabetic complications);05020(Prion diseases);05166(Human T-cell leukemia virus 1 infection)	K09203	NA	early growth response 1 [Source:NCBI gene;Acc:100520726]	2.27635	1.86369	1.5806	8.91909	9.01163	9.39666	0.209337	-2.2561	9.52077e-24	3.71875e-21	down	yes
chr8	11186368	11189241	-	ENSSSCG00000008741	FGFBP1	ENSSSCT00000009563	GO:0007267(cell-cell signaling);GO:0090050(positive regulation of cell migration involved in sprouting angiogenesis);GO:1903589(positive regulation of blood vessel endothelial cell proliferation involved in sprouting angiogenesis)	NA	NA	NA	fibroblast growth factor binding protein 1 [Source:NCBI gene;Acc:100511886]	1.20922	1.31767	0.893425	0.126978	0.147962	0.095774	9.2263	3.20575	3.32995e-14	4.20414e-12	up	yes
chr2	40458863	40523363	+	ENSSSCG00000013358	PTPN5	ENSSSCT00000014589;ENSSSCT00000049408	GO:0001784(phosphotyrosine residue binding);GO:0004721(phosphoprotein phosphatase activity);GO:0004725(protein tyrosine phosphatase activity);GO:0006470(protein dephosphorylation);GO:0016311(dephosphorylation);GO:0016787(hydrolase activity);GO:0016791(phosphatase activity);GO:0035335(peptidyl-tyrosine dephosphorylation);GO:0035335(peptidyl-tyrosine dephosphorylation)	04010(MAPK signaling pathway);04010(MAPK signaling pathway)	K18018	EC:3.1.3.48	protein tyrosine phosphatase, non-receptor type 5 [Source:NCBI gene;Acc:100524422]	0.117917	0.181373	0.185445	0.0109806	0	0.0424152	9.07816	3.1824	2.2277e-08	1.09622e-06	up	yes
chr18	9674944	9716743	+	ENSSSCG00000016502	PARP12	ENSSSCT00000017966	GO:0003950(NAD+ ADP-ribosyltransferase activity);GO:0046872(metal ion binding);GO:0070213(protein auto-ADP-ribosylation);GO:0140289(protein mono-ADP-ribosylation);GO:1990404(protein ADP-ribosylase activity)	NA	K15259	EC:2.4.2.30	poly(ADP-ribose) polymerase family member 12 [Source:NCBI gene;Acc:100515805]	1.27127	1.18939	1.45087	0.139806	0.176791	0.131306	8.73297	3.12647	1.62075e-23	5.62716e-21	up	yes
chr1	216660035	216682540	-	ENSSSCG00000005211	CD274	ENSSSCT00000005744;ENSSSCT00000058965	GO:0002845(positive regulation of tolerance induction to tumor cell);GO:0005515(protein binding);GO:0005886(plasma membrane);GO:0006955(immune response);GO:0007165(signal transduction);GO:0007166(cell surface receptor signaling pathway);GO:0009897(external side of plasma membrane);GO:0009986(cell surface);GO:0016020(membrane);GO:0016021(integral component of membrane);GO:0031295(T cell costimulat…	04514(Cell adhesion molecules (CAMs));04514(Cell adhesion molecules (CAMs))	K06745	NA	CD274 molecule [Source:NCBI gene;Acc:574058]	1.20587	0.81053	0.970641	0.21193	0.0878176	0.0477768	8.5952	3.10353	7.36223e-12	6.91883e-10	up	yes
chr3	46725997	46751505	+	ENSSSCG00000008124	NEURL3	ENSSSCT00000056968	GO:0016567(protein ubiquitination);GO:0061630(ubiquitin protein ligase activity)	NA	K15689	EC:2.3.2.27	neuralized E3 ubiquitin protein ligase 3 [Source:NCBI gene;Acc:100524797]	2.37206	2.06803	2.39476	0.293773	0.315207	0.274513	7.73617	2.95162	8.7395e-22	2.54035e-19	up	yes
chr9	6745870	6760434	+	ENSSSCG00000022236	FOLR1	ENSSSCT00000016161;ENSSSCT00000026292;ENSSSCT00000041016;ENSSSCT00000053637	GO:0001947(heart looping);GO:0003147(neural crest cell migration involved in heart formation);GO:0003253(cardiac neural crest cell migration involved in outflow tract morphogenesis);GO:0005542(folic acid binding);GO:0005634(nucleus);GO:0008144(drug binding);GO:0015884(folic acid transport);GO:0016323(basolateral plasma membrane);GO:0016324(apical plasma membrane);GO:0017015(regulation of transfor…	01523(Antifolate resistance);04144(Endocytosis);04144(Endocytosis)	K13649	NA	folate receptor 3 (gamma) [Source:NCBI gene;Acc:396784]	0.316224	0.376641	0.258253	0.027043	0.0406014	0.0573227	7.61094	2.92808	8.9213e-11	6.88317e-09	up	yes
chr12	24103189	24104322	-	ENSSSCG00000017522	SP6	ENSSSCT00000019076	GO:0000981(DNA-binding transcription factor activity, RNA polymerase II-specific);GO:0003676(nucleic acid binding);GO:0005634(nucleus);GO:0006357(regulation of transcription by RNA polymerase II);GO:0042481(regulation of odontogenesis)	NA	K09196	NA	Sp6 transcription factor [Source:NCBI gene;Acc:100519513]	1.6717	2.52338	1.92358	0.365463	0.136239	0.319233	7.45329	2.89788	2.89933e-13	3.26475e-11	up	yes
chr13	23603587	23669239	-	ENSSSCG00000029419	SCN11A	ENSSSCT00000023912	GO:0001518(voltage-gated sodium channel complex);GO:0005216(ion channel activity);GO:0005244(voltage-gated ion channel activity);GO:0005248(voltage-gated sodium channel activity);GO:0005272(sodium channel activity);GO:0005886(plasma membrane);GO:0006811(ion transport);GO:0006814(sodium ion transport);GO:0016020(membrane);GO:0016021(integral component of membrane);GO:0030424(axon);GO:0034220(ion t…	NA	K04843	NA	sodium voltage-gated channel alpha subunit 11 [Source:NCBI gene;Acc:100739142]	0.376436	0.249748	0.345965	0.043049	0.010954	0.077507	7.39221	2.886	1.86982e-09	1.19239e-07	up	yes
chr14	101213979	101251108	+	ENSSSCG00000010452	IFIT1	ENSSSCT00000035268;ENSSSCT00000034495;ENSSSCT00000055224;ENSSSCT00000011439	GO:0005515(protein binding);GO:0005737(cytoplasm);GO:0005739(mitochondrion);GO:0005829(cytosol);GO:0008285(negative regulation of cell population proliferation);GO:0009615(response to virus);GO:0035457(cellular response to interferon-alpha);GO:0042802(identical protein binding);GO:0043066(negative regulation of apoptotic process);GO:0051607(defense response to virus);GO:0051607(defense response t…	05160(Hepatitis C);05160(Hepatitis C)	K14217	NA	interferon-induced protein with tetratricopeptide repeats 1 [Source:NCBI gene;Acc:100153038]	13.3891	14.4278	8.16569	1.45866	1.81217	1.60982	7.37249	2.88215	1.12476e-34	8.78645e-32	up	yes
chr4	82757472	82794553	-	ENSSSCG00000006301	TIPRL	ENSSSCT00000006906;ENSSSCT00000059290	GO:0000077(DNA damage checkpoint);GO:0005829(cytosol);GO:0007165(signal transduction);GO:0031929(TOR signaling);GO:0032515(negative regulation of phosphoprotein phosphatase activity);GO:0032515(negative regulation of phosphoprotein phosphatase activity)	NA	K17607	NA	TOR signaling pathway regulator [Source:NCBI gene;Acc:100155988]	2.19898	2.11006	1.96584	7.42329	8.44961	8.23396	0.260295	-1.94178	5.36472e-22	1.59652e-19	down	yes
chr18	33182764	33190769	-	ENSSSCG00000040053	LSMEM1	ENSSSCT00000053161	GO:0005829(cytosol);GO:0016020(membrane);GO:0016021(integral component of membrane)	NA	NA	NA	leucine rich single-pass membrane protein 1 [Source:NCBI gene;Acc:100519992]	0.792177	0.595714	0.723253	0.051542	0.094531	0.144394	7.2681	2.86158	4.16286e-13	4.60457e-11	up	yes
chr3	8889022	8890874	-	ENSSSCG00000039053	VGF	ENSSSCT00000058833	GO:0001541(ovarian follicle development);GO:0002021(response to dietary excess);GO:0005184(neuropeptide hormone activity);GO:0005615(extracellular space);GO:0005794(Golgi apparatus);GO:0006091(generation of precursor metabolites and energy);GO:0009409(response to cold);GO:0010469(regulation of signaling receptor activity);GO:0019953(sexual reproduction);GO:0030073(insulin secretion);GO:0031410(cy…	NA	NA	NA	VGF nerve growth factor inducible [Source:NCBI gene;Acc:110259887]	62.2866	66.2359	65.7094	146.368	148.88	147.268	0.438927	-1.18795	2.16333e-21	6.14534e-19	down	yes
chr3	131226839	131254551	-	ENSSSCG00000025629	COLEC11	ENSSSCT00000060248;ENSSSCT00000059718	GO:0001867(complement activation, lectin pathway);GO:0003677(DNA binding);GO:0005509(calcium ion binding);GO:0005537(mannose binding);GO:0005581(collagen trimer);GO:0005615(extracellular space);GO:0006956(complement activation);GO:0019730(antimicrobial humoral response);GO:0032502(developmental process);GO:0042806(fucose binding);GO:0048029(monosaccharide binding);GO:0070492(oligosaccharide bindi…	04145(Phagosome);04145(Phagosome)	K10066	NA	collectin subfamily member 11 [Source:NCBI gene;Acc:100736753]	1.31375	1.67923	1.26365	0.206332	0.138728	0.243574	7.23139	2.85427	5.15647e-16	8.26291e-14	up	yes
chr5	70183279	70227984	+	ENSSSCG00000000774	USP18	ENSSSCT00000064310;ENSSSCT00000000838;ENSSSCT00000042763;ENSSSCT00000065704	GO:0004197(cysteine-type endopeptidase activity);GO:0004843(thiol-dependent ubiquitin-specific protease activity);GO:0005829(cytosol);GO:0006511(ubiquitin-dependent protein catabolic process);GO:0009617(response to bacterium);GO:0016579(protein deubiquitination);GO:0019785(ISG15-specific protease activity);GO:0031647(regulation of protein stability);GO:0035634(response to stilbenoid);GO:0036459(t…	NA	K11846	EC:3.4.19.12	ubiquitin specific peptidase 18 [Source:NCBI gene;Acc:396777]	8.47922	7.43075	9.48081	1.10955	1.55132	0.88056	7.16964	2.8419	3.13457e-23	1.05889e-20	up	yes
chr6	72729978	72734637	+	ENSSSCG00000003444		ENSSSCT00000003824;ENSSSCT00000042278	GO:0005737(cytoplasm);GO:0008284(positive regulation of cell population proliferation);GO:0043066(negative regulation of apoptotic process);GO:0045596(negative regulation of cell differentiation);GO:0045892(negative regulation of transcription, DNA-templated);GO:0045892(negative regulation of transcription, DNA-templated)	NA	NA	NA	PRAME family member 12 [Source:NCBI gene;Acc:100737881]	1.10831	1.13734	1.35339	0.270673	0.123762	0.118187	7.02085	2.81165	2.62233e-12	2.64327e-10	up	yes
chr14	40900050	40917266	-	ENSSSCG00000009921	OASL	ENSSSCT00000010872	GO:0003723(RNA binding);GO:0003725(double-stranded RNA binding);GO:0005524(ATP binding);GO:0005634(nucleus);GO:0005654(nucleoplasm);GO:0005829(cytosol);GO:0006955(immune response);GO:0016740(transferase activity);GO:0045071(negative regulation of viral genome replication);GO:0051607(defense response to virus);GO:0060700(regulation of ribonuclease activity)	05165(Human papillomavirus infection)	K14608	NA	2'-5'-oligoadenylate synthetase like [Source:NCBI gene;Acc:595119]	1.54101	1.39224	1.53799	0.3121	0.157716	0.168863	7.00076	2.80751	4.29978e-14	5.26892e-12	up	yes
chr5	93255052	93304083	-	ENSSSCG00000035067		ENSSSCT00000041675	NA	NA	NA	NA		7.13026	7.10815	6.63671	22.1721	21.6098	22.1643	0.316547	-1.65951	5.37192e-21	1.37028e-18	down	yes
chr2	72038204	72039268	+	ENSSSCG00000040926		ENSSSCT00000014807	GO:0000398(mRNA splicing, via spliceosome);GO:0003676(nucleic acid binding);GO:0003723(RNA binding);GO:0003729(mRNA binding);GO:0003730(mRNA 3'-UTR binding);GO:0005623(cell);GO:0006397(mRNA processing);GO:0006406(mRNA export from nucleus);GO:1990904(ribonucleoprotein complex)	NA	NA	NA		0.956661	1.08933	1.69019	0.193052	0.177677	0.168758	6.92544	2.79191	2.81139e-11	2.35836e-09	up	yes
chr14	74335213	74733166	+	ENSSSCG00000010278	CDH23	ENSSSCT00000011250	GO:0005509(calcium ion binding);GO:0005886(plasma membrane);GO:0006816(calcium ion transport);GO:0007155(cell adhesion);GO:0007156(homophilic cell adhesion via plasma membrane adhesion molecules);GO:0007605(sensory perception of sound);GO:0007626(locomotory behavior);GO:0016020(membrane);GO:0016021(integral component of membrane);GO:0032420(stereocilium);GO:0045494(photoreceptor cell maintenance)…	NA	K06813	NA	cadherin related 23 [Source:NCBI gene;Acc:100157198]	0.303145	0.299914	0.262289	0.025805	0.040051	0.059664	6.8941	2.78536	3.58166e-14	4.47671e-12	up	yes
chr1	121528925	121579121	-	ENSSSCG00000004643	SLC27A2	ENSSSCT00000005128	GO:0000038(very long-chain fatty acid metabolic process);GO:0001561(fatty acid alpha-oxidation);GO:0001676(long-chain fatty acid metabolic process);GO:0003824(catalytic activity);GO:0004467(long-chain fatty acid-CoA ligase activity);GO:0005102(signaling receptor binding);GO:0005324(long-chain fatty acid transporter activity);GO:0005777(peroxisome);GO:0005778(peroxisomal membrane);GO:0005779(integ…	03320(PPAR signaling pathway);04146(Peroxisome);04931(Insulin resistance)	K08746	6.2.1.3;EC:6.2.1.-	solute carrier family 27 member 2 [Source:NCBI gene;Acc:494011]	0.624155	0.734117	0.911173	0.067444	0.106816	0.155723	6.87746	2.78188	1.63448e-13	1.87425e-11	up	yes
chr2	7406764	7423914	+	ENSSSCG00000013022	PYGM	ENSSSCT00000054386;ENSSSCT00000014234	GO:0004645(phosphorylase activity);GO:0005737(cytoplasm);GO:0005975(carbohydrate metabolic process);GO:0005980(glycogen catabolic process);GO:0008184(glycogen phosphorylase activity);GO:0016740(transferase activity);GO:0016757(transferase activity, transferring glycosyl groups);GO:0030170(pyridoxal phosphate binding);GO:0102250(linear malto-oligosaccharide phosphorylase activity);GO:0102499(SHG a…	00500(Starch and sucrose metabolism);04217(Necroptosis);04910(Insulin signaling pathway);04922(Glucagon signaling pathway);04931(Insulin resistance);04931(Insulin resistance)	K00688	EC:2.4.1.1	glycogen phosphorylase, muscle associated [Source:NCBI gene;Acc:733659]	0.138128	0.122612	0.146414	0.0235664	0.00480783	0.0313233	6.8203	2.76983	3.95555e-09	2.34131e-07	up	yes
chr15	91724290	91798153	+	ENSSSCG00000025134	FAM171B	ENSSSCT00000031268	GO:0016020(membrane);GO:0016021(integral component of membrane)	NA	NA	NA	family with sequence similarity 171 member B [Source:NCBI gene;Acc:100525259]	2.98349	2.76038	2.81172	0.430984	0.362829	0.473616	6.75035	2.75496	4.62168e-27	2.40693e-24	up	yes
chr4	12455656	12459769	-	ENSSSCG00000005965	MYC	ENSSSCT00000006548	GO:0003677(DNA binding);GO:0003700(DNA-binding transcription factor activity);GO:0005634(nucleus);GO:0005654(nucleoplasm);GO:0006355(regulation of transcription, DNA-templated);GO:0046983(protein dimerization activity)	04010(MAPK signaling pathway);04012(ErbB signaling pathway);04110(Cell cycle);04151(PI3K-Akt signaling pathway);04218(Cellular senescence);04310(Wnt signaling pathway);04350(TGF-beta signaling pathway);04390(Hippo signaling pathway);04550(Signaling pathways regulating pluripotency of stem cells);04630(Jak-STAT signaling pathway);04919(Thyroid hormone signaling pathway);05160(Hepatitis C);05161(He…	K04377	NA	MYC proto-oncogene, bHLH transcription factor [Source:NCBI gene;Acc:448810]	69.886	67.6348	69.3102	154.477	149.722	149.175	0.456205	-1.13225	1.79493e-19	4.07907e-17	down	yes
chr13	135416253	135442691	+	ENSSSCG00000011862	MUC13	ENSSSCT00000012975	GO:0016020(membrane);GO:0016021(integral component of membrane);GO:0030277(maintenance of gastrointestinal epithelium)	NA	K17298	NA	mucin 13, cell surface associated [Source:NCBI gene;Acc:100125829]	0.52186	1.01338	0.957231	0.094666	0.145887	0.145679	6.45329	2.69003	3.5125e-10	2.50523e-08	up	yes
chr10	64442406	64600342	+	ENSSSCG00000011131	PRKCQ	ENSSSCT00000057411	GO:0000166(nucleotide binding);GO:0001772(immunological synapse);GO:0004672(protein kinase activity);GO:0004674(protein serine/threonine kinase activity);GO:0004697(protein kinase C activity);GO:0005524(ATP binding);GO:0005737(cytoplasm);GO:0005815(microtubule organizing center);GO:0005886(plasma membrane);GO:0006355(regulation of transcription, DNA-templated);GO:0006468(protein phosphorylation);…	04064(NF-kappa B signaling pathway);04140(Autophagy - animal);04270(Vascular smooth muscle contraction);04658(Th1 and Th2 cell differentiation);04659(Th17 cell differentiation);04660(T cell receptor signaling pathway);04750(Inflammatory mediator regulation of TRP channels);04920(Adipocytokine signaling pathway);04931(Insulin resistance)	K18052	EC:2.7.11.13	protein kinase C theta [Source:NCBI gene;Acc:100621326]	0.13193	0.108632	0.0685949	0	0.0346506	0.0133713	6.43784	2.68658	9.05686e-06	0.000244496	up	yes
chr1	166173135	166310972	-	ENSSSCG00000004961	ITGA11	ENSSSCT00000047593	GO:0005518(collagen binding);GO:0005925(focal adhesion);GO:0006929(substrate-dependent cell migration);GO:0007155(cell adhesion);GO:0007160(cell-matrix adhesion);GO:0007229(integrin-mediated signaling pathway);GO:0008305(integrin complex);GO:0016020(membrane);GO:0016021(integral component of membrane);GO:0033627(cell adhesion mediated by integrin);GO:0034681(integrin alpha11-beta1 complex);GO:003…	04151(PI3K-Akt signaling pathway);04510(Focal adhesion);04512(ECM-receptor interaction);04810(Regulation of actin cytoskeleton);05165(Human papillomavirus infection);05410(Hypertrophic cardiomyopathy (HCM));05412(Arrhythmogenic right ventricular cardiomyopathy (ARVC));05414(Dilated cardiomyopathy (DCM))	K06587	NA	integrin subunit alpha 11 [Source:NCBI gene;Acc:100520350]	0.290228	0.295813	0.299263	0.0647222	0.0617256	0.0191079	6.08223	2.6046	1.09456e-10	8.19217e-09	up	yes
chr13	71634525	71707032	-	ENSSSCG00000040879	CNBP	ENSSSCT00000064084;ENSSSCT00000061288	GO:0000122(negative regulation of transcription by RNA polymerase II);GO:0000977(RNA polymerase II regulatory region sequence-specific DNA binding);GO:0001227(DNA-binding transcription repressor activity, RNA polymerase II-specific);GO:0003676(nucleic acid binding);GO:0005634(nucleus);GO:0005783(endoplasmic reticulum);GO:0005829(cytosol);GO:0008270(zinc ion binding);GO:0008284(positive regulation…	NA	K09250	NA	CCHC-type zinc finger nucleic acid binding protein [Source:NCBI gene;Acc:100312965]	23.7613	23.6387	23.2821	50.9166	55.7539	55.1057	0.436913	-1.19458	7.9961e-19	1.69395e-16	down	yes
chr6	51133102	51150573	+	ENSSSCG00000003080		ENSSSCT00000003418	GO:0016020(membrane);GO:0016021(integral component of membrane)	NA	NA	NA	immunoglobulin superfamily member 23 [Source:NCBI gene;Acc:100524810]	7.16921	7.10912	6.84472	1.66844	0.544796	1.28509	6.03803	2.59408	1.61916e-12	1.71507e-10	up	yes
chr13	138852433	138890721	+	ENSSSCG00000011884	HCLS1	ENSSSCT00000062122	GO:0000122(negative regulation of transcription by RNA polymerase II);GO:0001085(RNA polymerase II transcription factor binding);GO:0003779(actin binding);GO:0005515(protein binding);GO:0005634(nucleus);GO:0005667(transcription factor complex);GO:0005737(cytoplasm);GO:0005829(cytosol);GO:0005886(plasma membrane);GO:0008284(positive regulation of cell population proliferation);GO:0009725(response …	04530(Tight junction);05100(Bacterial invasion of epithelial cells);05205(Proteoglycans in cancer)	K06106	NA	hematopoietic cell-specific Lyn substrate 1 [Source:NCBI gene;Acc:100521992]	0.247019	0.299915	0.346747	0.0616345	0.0338004	0.0560179	5.90072	2.56089	1.27465e-11	1.15448e-09	up	yes
chr9	10032163	10066082	+	ENSSSCG00000034102	DGAT2	ENSSSCT00000049180	GO:0016020(membrane);GO:0016021(integral component of membrane);GO:0016747(transferase activity, transferring acyl groups other than amino-acyl groups)	00561(Glycerolipid metabolism);04975(Fat digestion and absorption)	K11160	2.3.1.75;EC:2.3.1.20	diacylglycerol O-acyltransferase 2 [Source:NCBI gene;Acc:100294675]	1.20402	1.13468	0.938267	0.0557131	0.0713304	0.432372	5.85783	2.55037	1.20017e-05	0.000308662	up	yes
chr1	31673798	31680169	+	ENSSSCG00000004192	CCN2	ENSSSCT00000059782;ENSSSCT00000004631;ENSSSCT00000038588	GO:0001502(cartilage condensation);GO:0001503(ossification);GO:0001525(angiogenesis);GO:0001894(tissue homeostasis);GO:0005178(integrin binding);GO:0005515(protein binding);GO:0005520(insulin-like growth factor binding);GO:0005576(extracellular region);GO:0007155(cell adhesion);GO:0007160(cell-matrix adhesion);GO:0007229(integrin-mediated signaling pathway);GO:0008022(protein C-terminus binding);…	04371(Apelin signaling pathway);04390(Hippo signaling pathway);04390(Hippo signaling pathway)	K06827	NA	cellular communication network factor 2 [Source:NCBI gene;Acc:100152141]	7.11454	6.33009	7.50216	17.9741	25.7749	18.7691	0.335051	-1.57755	1.52376e-17	3.02308e-15	down	yes
chr5	63667706	63708214	-	ENSSSCG00000039847	C1S	ENSSSCT00000064693;ENSSSCT00000058122	GO:0004252(serine-type endopeptidase activity);GO:0005509(calcium ion binding);GO:0006508(proteolysis);GO:0006958(complement activation, classical pathway);GO:0008233(peptidase activity);GO:0016787(hydrolase activity);GO:0042802(identical protein binding);GO:0042802(identical protein binding)	04610(Complement and coagulation cascades);05133(Pertussis);05150(Staphylococcus aureus infection);05322(Systemic lupus erythematosus);05322(Systemic lupus erythematosus)	K01331	EC:3.4.21.42	complement C1s [Source:NCBI gene;Acc:397274]	0.886417	0.886128	0.777247	0.0776355	0.203498	0.154611	5.85159	2.54883	1.56103e-12	1.66763e-10	up	yes
chr8	71491306	71499725	-	ENSSSCG00000031708		ENSSSCT00000059583	NA	NA	NA	NA		1.37737	1.3539	1.72932	0.266323	0.306613	0.195321	5.80612	2.53757	1.00925e-11	9.20777e-10	up	yes
chr7	32032485	32054703	-	ENSSSCG00000001560	C6orf222	ENSSSCT00000058810;ENSSSCT00000037378	NA	NA	NA	NA	chromosome 7 C6orf222 homolog [Source:NCBI gene;Acc:100152200]	0.321887	0.332637	0.341898	0.063318	0.0310511	0.0776586	5.79222	2.53412	9.00147e-12	8.27275e-10	up	yes
chr7	53523732	53527923	-	ENSSSCG00000001820	HDDC3	ENSSSCT00000038010;ENSSSCT00000002039	NA	00230(Purine metabolism);00230(Purine metabolism)	K21138	EC:3.1.7.2	HD domain containing 3 [Source:NCBI gene;Acc:100153189]	1.4488	1.65512	1.7489	5.99856	5.93972	5.99848	0.270551	-1.88603	3.43753e-17	6.37723e-15	down	yes
chr4	90544238	90566185	+	ENSSSCG00000006396	IGSF9	ENSSSCT00000039025;ENSSSCT00000007009	GO:0005515(protein binding);GO:0007156(homophilic cell adhesion via plasma membrane adhesion molecules);GO:0016020(membrane);GO:0016021(integral component of membrane);GO:0016358(dendrite development);GO:0030424(axon);GO:0030425(dendrite);GO:0050807(regulation of synapse organization);GO:0060077(inhibitory synapse);GO:0098632(cell-cell adhesion mediator activity);GO:0098632(cell-cell adhesion med…	NA	K22655	NA	immunoglobulin superfamily member 9 [Source:NCBI gene;Acc:102160717]	0.333053	0.215516	0.309212	0.0206812	0.0133191	0.114109	5.79153	2.53395	1.74875e-05	0.000423598	up	yes
chr8	75416028	75428330	-	ENSSSCG00000009002	TLR2	ENSSSCT00000064428	GO:0001530(lipopolysaccharide binding);GO:0001540(amyloid-beta binding);GO:0001775(cell activation);GO:0002224(toll-like receptor signaling pathway);GO:0002237(response to molecule of bacterial origin);GO:0002374(cytokine secretion involved in immune response);GO:0002376(immune system process);GO:0002755(MyD88-dependent toll-like receptor signaling pathway);GO:0005515(protein binding);GO:0005737(…	04145(Phagosome);04151(PI3K-Akt signaling pathway);04620(Toll-like receptor signaling pathway);05134(Legionellosis);05140(Leishmaniasis);05142(Chagas disease (American trypanosomiasis));05144(Malaria);05145(Toxoplasmosis);05146(Amoebiasis);05152(Tuberculosis);05161(Hepatitis B);05162(Measles);05168(Herpes simplex virus 1 infection);05169(Epstein-Barr virus infection);05170(Human immunodeficiency …	K10159	NA	toll like receptor 2 [Source:NCBI gene;Acc:396623]	0.136388	0.235632	0.229607	0.022141	0.0376371	0.0452887	5.72615	2.51756	9.19635e-09	4.99762e-07	up	yes
chr17	57930356	57938817	+	ENSSSCG00000007507	PCK1	ENSSSCT00000034470;ENSSSCT00000008222	GO:0000287(magnesium ion binding);GO:0004611(phosphoenolpyruvate carboxykinase activity);GO:0004613(phosphoenolpyruvate carboxykinase (GTP) activity);GO:0005525(GTP binding);GO:0005739(mitochondrion);GO:0005829(cytosol);GO:0006006(glucose metabolic process);GO:0006090(pyruvate metabolic process);GO:0006094(gluconeogenesis);GO:0006107(oxaloacetate metabolic process);GO:0006475(internal protein ami…	00010(Glycolysis / Gluconeogenesis);00020(Citrate cycle (TCA cycle));00620(Pyruvate metabolism);03320(PPAR signaling pathway);04068(FoxO signaling pathway);04151(PI3K-Akt signaling pathway);04152(AMPK signaling pathway);04910(Insulin signaling pathway);04920(Adipocytokine signaling pathway);04922(Glucagon signaling pathway);04931(Insulin resistance);04964(Proximal tubule bicarbonate reclamation);…	K01596	EC:4.1.1.32	phosphoenolpyruvate carboxykinase 1 [Source:NCBI gene;Acc:100144531]	7.81627	9.61809	7.15193	1.33199	1.17546	1.807	5.69859	2.51061	1.60292e-26	8.01394e-24	up	yes
chr13	23120227	23322143	+	ENSSSCG00000011256	SLC22A13	ENSSSCT00000027693;ENSSSCT00000012323	GO:0005215(transporter activity);GO:0015747(urate transport);GO:0016020(membrane);GO:0016021(integral component of membrane);GO:0016324(apical plasma membrane);GO:0022857(transmembrane transporter activity);GO:0055085(transmembrane transport);GO:0090416(nicotinate transmembrane transporter activity);GO:2001142(nicotinate transport);GO:2001142(nicotinate transport)	NA	K08209	NA	solute carrier family 22 member 13 [Source:NCBI gene;Acc:100518094]	0.618313	0.68591	0.393134	0.153088	0.0951839	0.0499808	5.69099	2.50868	4.71107e-09	2.70045e-07	up	yes
chr8	70054756	70163415	+	ENSSSCG00000008959	CXCL2	ENSSSCT00000034640;ENSSSCT00000044770;ENSSSCT00000061347;ENSSSCT00000061620	GO:0005125(cytokine activity);GO:0005576(extracellular region);GO:0005615(extracellular space);GO:0006935(chemotaxis);GO:0006952(defense response);GO:0006954(inflammatory response);GO:0006955(immune response);GO:0008009(chemokine activity);GO:0010469(regulation of signaling receptor activity);GO:0030593(neutrophil chemotaxis);GO:0030595(leukocyte chemotaxis);GO:0060326(cell chemotaxis);GO:0061844…	04060(Cytokine-cytokine receptor interaction);04062(Chemokine signaling pathway);04621(NOD-like receptor signaling pathway);04657(IL-17 signaling pathway);04668(TNF signaling pathway);05132(Salmonella infection);05134(Legionellosis);05167(Kaposi sarcoma-associated herpesvirus infection);05167(Kaposi sarcoma-associated herpesvirus infection)	K05505	NA	chemokine (C-X-C motif) ligand 2 [Source:NCBI gene;Acc:414904]	3.42065	3.48623	3.20171	0.296391	1.26273	0.218953	5.68513	2.50719	4.1062e-07	1.53204e-05	up	yes
chr5	19491260	19501810	-	ENSSSCG00000000289	NFE2	ENSSSCT00000037102;ENSSSCT00000047127;ENSSSCT00000000310	GO:0000976(transcription regulatory region sequence-specific DNA binding);GO:0000987(proximal promoter sequence-specific DNA binding);GO:0003677(DNA binding);GO:0003700(DNA-binding transcription factor activity);GO:0005634(nucleus);GO:0005737(cytoplasm);GO:0006355(regulation of transcription, DNA-templated);GO:0006357(regulation of transcription by RNA polymerase II);GO:0032993(protein-DNA comple…	NA	K09039	NA	nuclear factor, erythroid 2 [Source:NCBI gene;Acc:100157948]	0.41503	0.435977	0.688279	0.100208	0.0862939	0.084887	5.67189	2.50383	3.51793e-12	3.40857e-10	up	yes
chr14	22745633	22771724	+	ENSSSCG00000026781	ANKLE2	ENSSSCT00000031796;ENSSSCT00000037120	GO:0005783(endoplasmic reticulum);GO:0007084(mitotic nuclear envelope reassembly);GO:0007417(central nervous system development);GO:0016020(membrane);GO:0016021(integral component of membrane);GO:0030176(integral component of endoplasmic reticulum membrane);GO:0035307(positive regulation of protein dephosphorylation);GO:0042326(negative regulation of phosphorylation);GO:0043066(negative regulatio…	NA	K21412	NA	ankyrin repeat and LEM domain containing 2 [Source:NCBI gene;Acc:100624394]	7.8936	7.66112	7.89226	18.6179	19.4586	18.7354	0.412713	-1.27679	3.03413e-16	5.12482e-14	down	yes
chr9	92037509	92071499	+	ENSSSCG00000032241	GPNMB	ENSSSCT00000062784;ENSSSCT00000054094;ENSSSCT00000041855	GO:0001818(negative regulation of cytokine production);GO:0001934(positive regulation of protein phosphorylation);GO:0005178(integrin binding);GO:0005887(integral component of plasma membrane);GO:0007155(cell adhesion);GO:0007165(signal transduction);GO:0007267(cell-cell signaling);GO:0008201(heparin binding);GO:0010469(regulation of signaling receptor activity);GO:0016020(membrane);GO:0016021(in…	NA	K20732	NA	glycoprotein nmb [Source:NCBI gene;Acc:100049669]	32.5719	34.794	33.5855	68.5816	66.981	68.7648	0.494067	-1.01722	3.36077e-16	5.60084e-14	down	yes
chr17	47797771	47807768	+	ENSSSCG00000035724		ENSSSCT00000039048;ENSSSCT00000025064	GO:0004867(serine-type endopeptidase inhibitor activity);GO:0005615(extracellular space);GO:0010951(negative regulation of endopeptidase activity);GO:0010951(negative regulation of endopeptidase activity)	NA	NA	NA	plasmin trypsin inhibitor [Source:NCBI gene;Acc:396887]	0.972792	0.526841	0.822394	0.0848524	0.203832	0.124741	5.61656	2.48969	1.37049e-08	7.13738e-07	up	yes
chr6	72872547	72879303	+	ENSSSCG00000040680		ENSSSCT00000036705;ENSSSCT00000038001	GO:0008284(positive regulation of cell population proliferation);GO:0043066(negative regulation of apoptotic process);GO:0045596(negative regulation of cell differentiation);GO:0045892(negative regulation of transcription, DNA-templated);GO:0045892(negative regulation of transcription, DNA-templated)	NA	NA	NA	PRAME family member 27-like [Source:NCBI gene;Acc:100517101]	1.06255	1.89807	1.86157	0.394875	0.0945272	0.377812	5.56055	2.47523	6.12981e-08	2.77596e-06	up	yes
chr6	51220879	51228654	+	ENSSSCG00000003081	CEACAM16	ENSSSCT00000034675;ENSSSCT00000003419	GO:0005615(extracellular space);GO:0007605(sensory perception of sound);GO:0032426(stereocilium tip);GO:0042802(identical protein binding);GO:0042802(identical protein binding)	NA	NA	NA	carcinoembryonic antigen related cell adhesion molecule 16 [Source:HGNC Symbol;Acc:HGNC:31948]	3.76232	4.2413	3.51689	0.552697	0.701829	0.856106	5.45832	2.44846	1.4673e-15	2.18331e-13	up	yes
chr1	82714898	82734872	-	ENSSSCG00000004452	PRSS35	ENSSSCT00000004917	GO:0004252(serine-type endopeptidase activity);GO:0006508(proteolysis)	NA	NA	NA	serine protease 35 [Source:NCBI gene;Acc:100156168]	1.12645	1.38865	0.959294	0.161073	0.235677	0.24177	5.44133	2.44396	5.43597e-13	5.96002e-11	up	yes
chr13	204798302	204831975	+	ENSSSCG00000012076	MX2	ENSSSCT00000060954;ENSSSCT00000055212;ENSSSCT00000013209	GO:0000166(nucleotide binding);GO:0000266(mitochondrial fission);GO:0002376(immune system process);GO:0003374(dynamin family protein polymerization involved in mitochondrial fission);GO:0003924(GTPase activity);GO:0005525(GTP binding);GO:0005634(nucleus);GO:0005643(nuclear pore);GO:0005737(cytoplasm);GO:0008017(microtubule binding);GO:0009615(response to virus);GO:0016020(membrane);GO:0031966(mit…	NA	NA	NA	Interferon-induced GTP-binding protein Mx2 [Source:UniProtKB/Swiss-Prot;Acc:A7VK00]	16.4431	34.0547	35.8635	5.73201	4.63456	5.57821	5.41627	2.4373	1.37451e-22	4.40512e-20	up	yes
chr12	46411947	46429985	-	ENSSSCG00000017798	TMIGD1	ENSSSCT00000019370	GO:0005737(cytoplasm);GO:0005886(plasma membrane);GO:0016020(membrane);GO:0016021(integral component of membrane);GO:0030334(regulation of cell migration);GO:0042127(regulation of cell population proliferation);GO:0043066(negative regulation of apoptotic process);GO:0090559(regulation of membrane permeability)	NA	NA	NA	transmembrane and immunoglobulin domain containing 1 [Source:NCBI gene;Acc:100521401]	1.4657	0.795957	2.51926	0.544873	0.342487	0	5.3878	2.4297	0.000757343	0.0104512	up	yes
chr9	23009082	23015287	+	ENSSSCG00000014931		ENSSSCT00000016288	GO:0005515(protein binding);GO:0008270(zinc ion binding);GO:0046872(metal ion binding)	NA	K12019	NA	tripartite motif-containing protein 64 [Source:NCBI gene;Acc:100524034]	1.21711	1.14902	1.32509	0.325432	0.240921	0.123742	5.34886	2.41923	2.80982e-10	2.03005e-08	up	yes
chr13	111021958	111103065	-	ENSSSCG00000020906	TNFSF10	ENSSSCT00000042290	GO:0005125(cytokine activity);GO:0005164(tumor necrosis factor receptor binding);GO:0005515(protein binding);GO:0005615(extracellular space);GO:0006955(immune response);GO:0008270(zinc ion binding);GO:0010469(regulation of signaling receptor activity);GO:0016020(membrane);GO:0016021(integral component of membrane);GO:0042802(identical protein binding);GO:0043065(positive regulation of apoptotic p…	04060(Cytokine-cytokine receptor interaction);04068(FoxO signaling pathway);04210(Apoptosis);04217(Necroptosis);04650(Natural killer cell mediated cytotoxicity);05164(Influenza A)	K04721	NA	TNF superfamily member 10 [Source:NCBI gene;Acc:406191]	3.04437	3.15143	1.35761	0.197497	0.397532	0.82737	5.31033	2.4088	2.17262e-07	8.75985e-06	up	yes
chr12	52731559	52735415	+	ENSSSCG00000040543		ENSSSCT00000056319	GO:0016020(membrane);GO:0016021(integral component of membrane)	NA	NA	NA		0.321726	0.226493	0.334754	0.069766	0.081398	0.016374	5.27028	2.39788	1.59496e-07	6.64514e-06	up	yes
chr17	36434306	36492122	+	ENSSSCG00000034812	EFCAB8	ENSSSCT00000053094	GO:0005509(calcium ion binding);GO:0005515(protein binding)	NA	NA	NA	EF-hand calcium binding domain 8 [Source:NCBI gene;Acc:102162017]	0.19729	0.232925	0.100674	0.03828	0.036535	0.026773	5.2259	2.38568	1.07913e-08	5.78885e-07	up	yes
chr13	125098764	125106729	+	ENSSSCG00000034802		ENSSSCT00000063945	NA	NA	NA	NA	receptor transporter protein 4 [Source:NCBI gene;Acc:110256385]	24.5245	21.7012	21.666	4.37839	4.50299	4.11049	5.22571	2.38563	4.54953e-47	8.12352e-44	up	yes
chr1	130516725	130559228	+	ENSSSCG00000004762	DNAJC17	ENSSSCT00000005261;ENSSSCT00000060746;ENSSSCT00000057818	GO:0000122(negative regulation of transcription by RNA polymerase II);GO:0003676(nucleic acid binding);GO:1901998(toxin transport);GO:1901998(toxin transport)	NA	K09537	NA	DnaJ heat shock protein family (Hsp40) member C17 [Source:NCBI gene;Acc:100156179]	2.31024	2.26208	3.72418	8.78618	9.42007	9.89094	0.295278	-1.75985	3.63012e-15	5.21527e-13	down	yes
chr9	22965451	22973501	-	ENSSSCG00000028810		ENSSSCT00000030083	GO:0005515(protein binding);GO:0008270(zinc ion binding);GO:0046872(metal ion binding)	NA	K12019	NA	tripartite motif-containing protein 43-like [Source:NCBI gene;Acc:100623167]	6.39609	4.93607	5.40852	1.19459	0.74114	1.26821	5.22503	2.38544	2.9419e-16	5.03709e-14	up	yes
chr8	39703362	39709817	+	ENSSSCG00000008835	RASL11B	ENSSSCT00000009671	GO:0000166(nucleotide binding);GO:0003924(GTPase activity);GO:0005160(transforming growth factor beta receptor binding);GO:0005525(GTP binding);GO:0007165(signal transduction);GO:0016020(membrane);GO:0030512(negative regulation of transforming growth factor beta receptor signaling pathway)	NA	K07853	NA	RAS like family 11 member B [Source:NCBI gene;Acc:100521670]	0.239473	0.404048	0.279472	0.08795	0.030551	0.059781	5.17715	2.37216	4.19961e-08	1.93694e-06	up	yes
chr9	78330545	78515475	-	ENSSSCG00000015346	ICA1	ENSSSCT00000043777;ENSSSCT00000016719;ENSSSCT00000028023	GO:0000139(Golgi membrane);GO:0005829(cytosol);GO:0019904(protein domain specific binding);GO:0030667(secretory granule membrane);GO:0030672(synaptic vesicle membrane);GO:0043231(intracellular membrane-bounded organelle);GO:0050796(regulation of insulin secretion);GO:0050796(regulation of insulin secretion)	04940(Type I diabetes mellitus);04940(Type I diabetes mellitus)	K19863	NA	islet cell autoantigen 1 [Source:NCBI gene;Acc:100511342]	2.24844	0.479188	0.508813	0.248652	0.250363	0.131646	5.13182	2.35947	1.17359e-05	0.0003037	up	yes
chr9	113873490	113895024	-	ENSSSCG00000030681	MYBPH	ENSSSCT00000026029	GO:0005515(protein binding)	NA	NA	NA	myosin binding protein H [Source:NCBI gene;Acc:613132]	0.245265	0.289921	0.160236	0.051217	0.054706	0.03055	5.09567	2.34927	2.82623e-09	1.73162e-07	up	yes
chr6	19312447	19324088	+	ENSSSCG00000024759	CX3CL1	ENSSSCT00000045405	GO:0002523(leukocyte migration involved in inflammatory response);GO:0002548(monocyte chemotaxis);GO:0005178(integrin binding);GO:0005576(extracellular region);GO:0005615(extracellular space);GO:0005886(plasma membrane);GO:0006935(chemotaxis);GO:0006954(inflammatory response);GO:0006955(immune response);GO:0007155(cell adhesion);GO:0007186(G protein-coupled receptor signaling pathway);GO:0008009(…	04060(Cytokine-cytokine receptor interaction);04062(Chemokine signaling pathway);04668(TNF signaling pathway);05163(Human cytomegalovirus infection)	K05508	NA	C-X3-C motif chemokine ligand 1 [Source:NCBI gene;Acc:100621027]	3.99915	4.23649	0.643394	0.614848	0.52494	0.603658	5.09281	2.34846	3.57389e-06	0.000108422	up	yes
chr4	2008915	2012666	+	ENSSSCG00000032079		ENSSSCT00000056517	NA	NA	NA	NA		0.792713	0.843431	0.562055	0.125786	0.159322	0.153823	5.00807	2.32426	1.54561e-10	1.14992e-08	up	yes
chr5	23013488	23033395	-	ENSSSCG00000038732	AGAP2	ENSSSCT00000039628	GO:0003924(GTPase activity);GO:0005096(GTPase activator activity);GO:0005515(protein binding);GO:0005525(GTP binding);GO:0005634(nucleus);GO:0005730(nucleolus);GO:0005739(mitochondrion);GO:0033601(positive regulation of mammary gland epithelial cell proliferation);GO:0043066(negative regulation of apoptotic process);GO:0043547(positive regulation of GTPase activity);GO:0045944(positive regulation…	04068(FoxO signaling pathway);04144(Endocytosis)	K17848	NA	ArfGAP with GTPase domain, ankyrin repeat and PH domain 2 [Source:NCBI gene;Acc:100622675]	0.321765	0.213032	0.31904	0.0763857	0.0425808	0.0517892	5.00035	2.32203	2.18499e-10	1.60648e-08	up	yes
chr9	23025124	23031338	-	ENSSSCG00000014930		ENSSSCT00000016287	GO:0046872(metal ion binding)	NA	K12019	NA	tripartite motif-containing protein 64-like [Source:NCBI gene;Acc:100737224]	1.46726	1.59147	1.46658	0.22495	0.305711	0.375064	4.99634	2.32087	4.59345e-11	3.65691e-09	up	yes
chr15	118857471	118878593	-	ENSSSCG00000025924	IGFBP5	ENSSSCT00000032259	GO:0001558(regulation of cell growth);GO:0001649(osteoblast differentiation);GO:0001968(fibronectin binding);GO:0005520(insulin-like growth factor binding);GO:0005576(extracellular region);GO:0006006(glucose metabolic process);GO:0007565(female pregnancy);GO:0010906(regulation of glucose metabolic process);GO:0014912(negative regulation of smooth muscle cell migration);GO:0017148(negative regulat…	NA	NA	NA	insulin like growth factor binding protein 5 [Source:NCBI gene;Acc:397182]	4.80227	11.2521	13.7337	1.70402	2.99647	1.2907	4.97199	2.31382	4.75663e-10	3.35894e-08	up	yes
chr13	22298498	22651675	+	ENSSSCG00000011245	ITGA9	ENSSSCT00000012312	GO:0007155(cell adhesion);GO:0007229(integrin-mediated signaling pathway);GO:0008305(integrin complex);GO:0009925(basal plasma membrane);GO:0016020(membrane);GO:0016021(integral component of membrane);GO:0030593(neutrophil chemotaxis)	04151(PI3K-Akt signaling pathway);04510(Focal adhesion);04512(ECM-receptor interaction);04514(Cell adhesion molecules (CAMs));04810(Regulation of actin cytoskeleton);05165(Human papillomavirus infection);05410(Hypertrophic cardiomyopathy (HCM));05412(Arrhythmogenic right ventricular cardiomyopathy (ARVC));05414(Dilated cardiomyopathy (DCM))	K06585	NA	integrin subunit alpha 9 [Source:NCBI gene;Acc:100626707]	4.25199	3.94961	3.74204	0.98602	0.675245	0.764538	4.92358	2.29971	3.60312e-19	7.90094e-17	up	yes
chr3	45999978	46023501	-	ENSSSCG00000008118	PROM2	ENSSSCT00000008894;ENSSSCT00000049453	GO:0001934(positive regulation of protein phosphorylation);GO:0005886(plasma membrane);GO:0005887(integral component of plasma membrane);GO:0005902(microvillus);GO:0005929(cilium);GO:0009986(cell surface);GO:0015485(cholesterol binding);GO:0016020(membrane);GO:0016021(integral component of membrane);GO:0016324(apical plasma membrane);GO:0031346(positive regulation of cell projection organization)…	NA	K15602	NA	prominin 2 [Source:NCBI gene;Acc:100521959]	1.41449	1.2976	1.20867	0.25164	0.293411	0.261515	4.86106	2.28127	1.17785e-18	2.45365e-16	up	yes
chr8	130594937	130665145	-	ENSSSCG00000021712	HERC6	ENSSSCT00000054937;ENSSSCT00000026224	GO:0002244(hematopoietic progenitor cell differentiation);GO:0004842(ubiquitin-protein transferase activity);GO:0005634(nucleus);GO:0005829(cytosol);GO:0009617(response to bacterium);GO:0016567(protein ubiquitination);GO:0016740(transferase activity);GO:0016740(transferase activity)	NA	K22372	EC:2.3.2.-	HECT and RLD domain containing E3 ubiquitin protein ligase family member 6 [Source:NCBI gene;Acc:100626657]	25.7787	21.851	22.9088	4.7892	5.34699	4.54048	4.80617	2.26489	2.63728e-38	2.74694e-35	up	yes
chr2	77538967	77555519	+	ENSSSCG00000037432	PLPPR3	ENSSSCT00000058842	GO:0016020(membrane);GO:0016021(integral component of membrane)	NA	K19582	NA	phospholipid phosphatase related 3 [Source:NCBI gene;Acc:100511492]	0.544685	0.178492	0.089417	0.044283	0.050749	0.074797	4.78478	2.25845	6.42395e-05	0.00134946	up	yes
chr3	37643559	37643992	+	ENSSSCG00000040390		ENSSSCT00000042098	GO:0003700(DNA-binding transcription factor activity);GO:0005634(nucleus);GO:0006355(regulation of transcription, DNA-templated)	NA	NA	NA		2.30413	2.54934	1.0997	1.08531	0.164014	0	4.76513	2.25252	0.00263029	0.0272378	up	yes
chr7	46764263	46774528	-	ENSSSCG00000032538	GCM1	ENSSSCT00000042648	GO:0000978(RNA polymerase II proximal promoter sequence-specific DNA binding);GO:0000981(DNA-binding transcription factor activity, RNA polymerase II-specific);GO:0001228(DNA-binding transcription activator activity, RNA polymerase II-specific);GO:0003677(DNA binding);GO:0003700(DNA-binding transcription factor activity);GO:0005634(nucleus);GO:0005667(transcription factor complex);GO:0006355(regu…	04928(Parathyroid hormone synthesis, secretion and action)	K21598	NA	glial cells missing transcription factor 1 [Source:NCBI gene;Acc:414910]	0.311865	0.205642	0.32617	0.06902	0.037266	0.071818	4.73699	2.24397	1.17017e-08	6.19742e-07	up	yes
chr7	32788005	32793881	+	ENSSSCG00000001573	PIM1	ENSSSCT00000001752	GO:0004672(protein kinase activity);GO:0004674(protein serine/threonine kinase activity);GO:0005524(ATP binding);GO:0005737(cytoplasm);GO:0006468(protein phosphorylation);GO:0046777(protein autophosphorylation)	04630(Jak-STAT signaling pathway);04933(AGE-RAGE signaling pathway in diabetic complications);05200(Pathways in cancer);05206(MicroRNAs in cancer);05221(Acute myeloid leukemia)	K04702	EC:2.7.11.1	Pim-1 proto-oncogene, serine/threonine kinase [Source:NCBI gene;Acc:100157844]	6.38529	7.27768	6.893	17.1686	17.4496	18.1129	0.389826	-1.3591	4.89452e-14	5.93947e-12	down	yes
chr3	41582065	41590481	+	ENSSSCG00000007973	IL9R	ENSSSCT00000008736	GO:0004896(cytokine receptor activity);GO:0005515(protein binding);GO:0016020(membrane);GO:0016021(integral component of membrane);GO:0019221(cytokine-mediated signaling pathway)	04060(Cytokine-cytokine receptor interaction);04630(Jak-STAT signaling pathway);04640(Hematopoietic cell lineage)	K05073	NA	interleukin 9 receptor [Source:NCBI gene;Acc:100521616]	0.895294	0.730054	1.29255	0.185223	0.237491	0.203201	4.66181	2.22089	4.4422e-09	2.58247e-07	up	yes
chr9	97317846	97508498	+	ENSSSCG00000015401		ENSSSCT00000016776;ENSSSCT00000064638	GO:0005515(protein binding);GO:0007416(synapse assembly);GO:0016020(membrane);GO:0048786(presynaptic active zone);GO:0048786(presynaptic active zone)	04911(Insulin secretion);04911(Insulin secretion)	K16882	NA	piccolo presynaptic cytomatrix protein [Source:NCBI gene;Acc:100524640]	0.209214	0.223877	0.197774	0.816568	0.821719	0.706242	0.26908	-1.89389	7.06914e-14	8.41497e-12	down	yes
chr1	121629033	121913168	+	ENSSSCG00000004646	ATP8B4	ENSSSCT00000048557;ENSSSCT00000061016;ENSSSCT00000005131	GO:0000166(nucleotide binding);GO:0000287(magnesium ion binding);GO:0004012(phospholipid-translocating ATPase activity);GO:0005524(ATP binding);GO:0005794(Golgi apparatus);GO:0005886(plasma membrane);GO:0007030(Golgi organization);GO:0015914(phospholipid transport);GO:0016020(membrane);GO:0016021(integral component of membrane);GO:0045332(phospholipid translocation);GO:0045332(phospholipid transl…	NA	K01530	EC:7.6.2.1	ATPase phospholipid transporting 8B4 (putative) [Source:NCBI gene;Acc:100154720]	7.59713	7.24324	6.94406	1.72046	1.56536	1.40339	4.64565	2.21588	8.56105e-26	3.96313e-23	up	yes
chr15	129172242	129176613	+	ENSSSCG00000016254	CCL20	ENSSSCT00000034172	GO:0002548(monocyte chemotaxis);GO:0005125(cytokine activity);GO:0005576(extracellular region);GO:0005615(extracellular space);GO:0006935(chemotaxis);GO:0006954(inflammatory response);GO:0006955(immune response);GO:0007186(G protein-coupled receptor signaling pathway);GO:0008009(chemokine activity);GO:0010469(regulation of signaling receptor activity);GO:0030593(neutrophil chemotaxis);GO:0031731(…	04060(Cytokine-cytokine receptor interaction);04062(Chemokine signaling pathway);04657(IL-17 signaling pathway);04668(TNF signaling pathway);05323(Rheumatoid arthritis)	K14625	NA	C-C motif chemokine ligand 20 [Source:NCBI gene;Acc:553951]	6.48559	7.71864	6.55943	1.28802	1.92406	1.31926	4.58224	2.19605	3.54198e-16	5.82515e-14	up	yes
chr5	11233845	11254712	+	ENSSSCG00000000142	FOXRED2	ENSSSCT00000000148	GO:0005788(endoplasmic reticulum lumen);GO:0030433(ubiquitin-dependent ERAD pathway);GO:0050660(flavin adenine dinucleotide binding)	NA	NA	NA	FAD dependent oxidoreductase domain containing 2 [Source:NCBI gene;Acc:100513010]	0.758265	1.09847	0.830616	0.136768	0.280557	0.171479	4.56409	2.19033	1.08341e-10	8.19217e-09	up	yes
chr7	74865291	74868460	+	ENSSSCG00000001985	CBLN3	ENSSSCT00000002221	GO:0005515(protein binding);GO:0005615(extracellular space);GO:0045202(synapse)	NA	NA	NA	cerebellin 3 precursor [Source:NCBI gene;Acc:100127149]	0.591905	0.628418	0.645904	0.142797	0.08444	0.186582	4.50977	2.17305	5.15919e-09	2.91786e-07	up	yes
chr3	58435510	58558934	+	ENSSSCG00000023710	REEP1	ENSSSCT00000029906;ENSSSCT00000058685	GO:0016020(membrane);GO:0016021(integral component of membrane);GO:0016021(integral component of membrane)	NA	K17338	NA	receptor accessory protein 1 [Source:NCBI gene;Acc:100522432]	1.66917	1.7384	1.00873	0.368449	0.322263	0.301096	4.45277	2.1547	6.57474e-14	7.9017e-12	up	yes
chr14	21082581	21163559	+	ENSSSCG00000009720	DDX60	ENSSSCT00000061116;ENSSSCT00000065233;ENSSSCT00000047342	GO:0003676(nucleic acid binding);GO:0003690(double-stranded DNA binding);GO:0003723(RNA binding);GO:0003725(double-stranded RNA binding);GO:0003727(single-stranded RNA binding);GO:0005524(ATP binding);GO:0005737(cytoplasm);GO:0005829(cytosol);GO:0009615(response to virus);GO:0045111(intermediate filament cytoskeleton);GO:0051607(defense response to virus);GO:1900245(positive regulation of MDA-5 s…	NA	K20103	EC:3.6.4.13	DExD/H-box helicase 60 [Source:NCBI gene;Acc:100158037]	9.07746	8.73631	8.87693	2.26228	1.76595	1.9675	4.45161	2.15433	2.53253e-29	1.50734e-26	up	yes
chr1	57899809	58204804	-	ENSSSCG00000004332	BACH2	ENSSSCT00000004788;ENSSSCT00000064722	GO:0000122(negative regulation of transcription by RNA polymerase II);GO:0000980(RNA polymerase II distal enhancer sequence-specific DNA binding);GO:0001227(DNA-binding transcription repressor activity, RNA polymerase II-specific);GO:0003677(DNA binding);GO:0003700(DNA-binding transcription factor activity);GO:0005515(protein binding);GO:0005634(nucleus);GO:0005829(cytosol);GO:0006355(regulation …	NA	K09042	NA	BTB domain and CNC homolog 2 [Source:NCBI gene;Acc:100620522]	1.25986	1.17789	1.10961	0.222189	0.312334	0.273021	4.39278	2.13513	4.40313e-15	6.25395e-13	up	yes
chr2	137986982	138035736	+	ENSSSCG00000014311	SLC25A48	ENSSSCT00000015635;ENSSSCT00000048434	GO:0006844(acyl carnitine transport);GO:0015227(acyl carnitine transmembrane transporter activity);GO:0016020(membrane);GO:0016021(integral component of membrane);GO:0022857(transmembrane transporter activity);GO:0055085(transmembrane transport);GO:1902616(acyl carnitine transmembrane transport);GO:1902616(acyl carnitine transmembrane transport)	NA	K15124	NA	solute carrier family 25 member 48 [Source:NCBI gene;Acc:100518721]	1.55804	0.752524	1.10008	0.603574	0.17381	0	4.38734	2.13335	0.00643175	0.0540621	up	yes
chr5	10878435	10992803	-	ENSSSCG00000000137	NCF4	ENSSSCT00000034941;ENSSSCT00000036476	GO:0005515(protein binding);GO:0005737(cytoplasm);GO:0005829(cytosol);GO:0006801(superoxide metabolic process);GO:0006909(phagocytosis);GO:0010008(endosome membrane);GO:0016020(membrane);GO:0016176(superoxide-generating NADPH oxidase activator activity);GO:0032266(phosphatidylinositol-3-phosphate binding);GO:0035091(phosphatidylinositol binding);GO:0043020(NADPH oxidase complex);GO:0043085(positi…	04145(Phagosome);04380(Osteoclast differentiation);04670(Leukocyte transendothelial migration);05140(Leishmaniasis);05140(Leishmaniasis)	K08012	NA	neutrophil cytosolic factor 4 [Source:NCBI gene;Acc:100152055]	2.95597	2.15965	2.31729	0.809585	0.478405	0.413725	4.36789	2.12694	7.74491e-10	5.23263e-08	up	yes
chr6	72765442	72768573	-	ENSSSCG00000033821		ENSSSCT00000049486;ENSSSCT00000045813	GO:0008284(positive regulation of cell population proliferation);GO:0043066(negative regulation of apoptotic process);GO:0045596(negative regulation of cell differentiation);GO:0045892(negative regulation of transcription, DNA-templated);GO:0045892(negative regulation of transcription, DNA-templated)	NA	NA	NA	PRAME family member 12-like [Source:NCBI gene;Acc:100516915]	1.23749	0.934746	0.731659	0	0.181375	0.485586	4.35393	2.12232	0.00261505	0.0271693	up	yes
chr6	53862393	53866763	+	ENSSSCG00000003135	KCNJ14	ENSSSCT00000003476	GO:0005242(inward rectifier potassium channel activity);GO:0005244(voltage-gated ion channel activity);GO:0006811(ion transport);GO:0006813(potassium ion transport);GO:0016020(membrane);GO:0016021(integral component of membrane);GO:0034765(regulation of ion transmembrane transport);GO:1990573(potassium ion import across plasma membrane)	04725(Cholinergic synapse);04921(Oxytocin signaling pathway)	K05007	NA	potassium voltage-gated channel subfamily J member 14 [Source:NCBI gene;Acc:100521454]	0.855465	0.451967	0.788794	0.122561	0.20321	0.156087	4.3503	2.12111	4.1602e-08	1.92586e-06	up	yes
chr3	128880859	128898072	-	ENSSSCG00000008648	RSAD2	ENSSSCT00000009461;ENSSSCT00000050256	GO:0001650(fibrillar center);GO:0003824(catalytic activity);GO:0005739(mitochondrion);GO:0005741(mitochondrial outer membrane);GO:0005743(mitochondrial inner membrane);GO:0005783(endoplasmic reticulum);GO:0005789(endoplasmic reticulum membrane);GO:0005811(lipid droplet);GO:0009615(response to virus);GO:0034157(positive regulation of toll-like receptor 7 signaling pathway);GO:0034165(positive regu…	05160(Hepatitis C);05164(Influenza A);05164(Influenza A)	K15045	NA	radical S-adenosyl methionine domain containing 2 [Source:NCBI gene;Acc:396752]	21.2345	19.9334	21.097	4.73133	5.05938	4.66374	4.30766	2.10691	9.8793e-52	4.11605e-48	up	yes
chr1	2774647	2782990	-	ENSSSCG00000036448		ENSSSCT00000060513;ENSSSCT00000047024	NA	NA	NA	NA		0.311421	0.170618	0.1885	0.0439969	0.0197586	0.0921629	4.30058	2.10453	1.62045e-05	0.000399488	up	yes
chr15	56657598	56869920	+	ENSSSCG00000015854	OCA2	ENSSSCT00000044511;ENSSSCT00000017263	GO:0005765(lysosomal membrane);GO:0005789(endoplasmic reticulum membrane);GO:0007286(spermatid development);GO:0008283(cell population proliferation);GO:0010008(endosome membrane);GO:0016020(membrane);GO:0016021(integral component of membrane);GO:0030318(melanocyte differentiation);GO:0033162(melanosome membrane);GO:0042438(melanin biosynthetic process);GO:0043473(pigmentation);GO:0048066(develop…	NA	NA	NA	OCA2 melanosomal transmembrane protein [Source:NCBI gene;Acc:397171]	0.301671	0.172385	0.156885	1.35419	1.03146	1.10263	0.180874	-2.46694	1.64436e-12	1.72713e-10	down	yes
chr2	69828332	69864819	+	ENSSSCG00000028512	LDLR	ENSSSCT00000029210;ENSSSCT00000033970	GO:0001540(amyloid-beta binding);GO:0002020(protease binding);GO:0005041(low-density lipoprotein particle receptor activity);GO:0005509(calcium ion binding);GO:0005515(protein binding);GO:0005623(cell);GO:0005764(lysosome);GO:0005768(endosome);GO:0005769(early endosome);GO:0005770(late endosome);GO:0005794(Golgi apparatus);GO:0005905(clathrin-coated pit);GO:0006629(lipid metabolic process);GO:000…	04144(Endocytosis);04913(Ovarian steroidogenesis);04925(Aldosterone synthesis and secretion);04927(Cortisol synthesis and secretion);04934(Cushing syndrome);04976(Bile secretion);04979(Cholesterol metabolism);05145(Toxoplasmosis);05160(Hepatitis C);05160(Hepatitis C)	K12473	NA	low density lipoprotein receptor [Source:NCBI gene;Acc:396801]	24.46	23.9185	25.1616	45.1805	45.2291	44.4794	0.54519	-0.875168	1.76367e-12	1.827e-10	down	no
chr2	125432	129890	-	ENSSSCG00000038912	IFITM3	ENSSSCT00000058772	GO:0016020(membrane);GO:0016021(integral component of membrane)	NA	K06566	NA	interferon induced transmembrane protein 3 [Source:NCBI gene;Acc:100518544]	11.9709	11.1473	12.1925	2.76711	2.59547	2.90023	4.27344	2.0954	2.94487e-25	1.31457e-22	up	yes
chr6	63801965	63804238	+	ENSSSCG00000003351	MMP23B	ENSSSCT00000003720	GO:0000003(reproduction);GO:0004222(metalloendopeptidase activity);GO:0005615(extracellular space);GO:0006508(proteolysis);GO:0008233(peptidase activity);GO:0008237(metallopeptidase activity);GO:0008270(zinc ion binding);GO:0016787(hydrolase activity);GO:0030198(extracellular matrix organization);GO:0030574(collagen catabolic process);GO:0031012(extracellular matrix);GO:0046872(metal ion binding)	NA	K08001	EC:3.4.24.-	matrix metallopeptidase 23B [Source:NCBI gene;Acc:100525702]	5.57745	5.24505	5.75844	1.36619	1.2097	1.34811	4.22551	2.07913	4.82078e-16	7.82531e-14	up	yes
chr2	58296827	58318384	+	ENSSSCG00000013932	LPAR2	ENSSSCT00000015218	GO:0004930(G protein-coupled receptor activity);GO:0007165(signal transduction);GO:0007186(G protein-coupled receptor signaling pathway);GO:0009986(cell surface);GO:0016020(membrane);GO:0016021(integral component of membrane);GO:0030139(endocytic vesicle);GO:0070915(lysophosphatidic acid receptor activity)	04015(Rap1 signaling pathway);04072(Phospholipase D signaling pathway);04080(Neuroactive ligand-receptor interaction);04151(PI3K-Akt signaling pathway);04810(Regulation of actin cytoskeleton);05200(Pathways in cancer)	K04291	NA	lysophosphatidic acid receptor 2 [Source:NCBI gene;Acc:100038015]	0.238479	0.527516	0.396097	0.110521	0.0615172	0.10457	4.20122	2.07081	1.171e-06	3.9345e-05	up	yes
chr12	3161357	3181393	-	ENSSSCG00000035511	C1QTNF1	ENSSSCT00000046990;ENSSSCT00000058660	GO:0005515(protein binding);GO:0005518(collagen binding);GO:0005576(extracellular region);GO:0005581(collagen trimer);GO:0005615(extracellular space);GO:0005887(integral component of plasma membrane);GO:0007204(positive regulation of cytosolic calcium ion concentration);GO:0010544(negative regulation of platelet activation);GO:0010628(positive regulation of gene expression);GO:0010906(regulation …	NA	NA	NA	C1q and TNF related 1 [Source:NCBI gene;Acc:100217377]	4.56774	5.84822	13.6124	1.84491	1.97708	1.94152	4.16905	2.05972	3.41601e-09	2.06264e-07	up	yes
chr2	80919344	81060831	+	ENSSSCG00000014048	HK3	ENSSSCT00000037095;ENSSSCT00000056851;ENSSSCT00000033900;ENSSSCT00000015345;ENSSSCT00000035770	GO:0000166(nucleotide binding);GO:0001678(cellular glucose homeostasis);GO:0004340(glucokinase activity);GO:0004396(hexokinase activity);GO:0005524(ATP binding);GO:0005536(glucose binding);GO:0005623(cell);GO:0005829(cytosol);GO:0005975(carbohydrate metabolic process);GO:0006096(glycolytic process);GO:0008865(fructokinase activity);GO:0016301(kinase activity);GO:0016310(phosphorylation);GO:001674…	00010(Glycolysis / Gluconeogenesis);00051(Fructose and mannose metabolism);00052(Galactose metabolism);00500(Starch and sucrose metabolism);00520(Amino sugar and nucleotide sugar metabolism);00524(Neomycin, kanamycin and gentamicin biosynthesis);04066(HIF-1 signaling pathway);04910(Insulin signaling pathway);04930(Type II diabetes mellitus);04973(Carbohydrate digestion and absorption);05230(Centr…	K00844	EC:2.7.1.1	hexokinase 3 [Source:NCBI gene;Acc:100522855]	4.27629	3.89967	3.40574	0.682905	0.74126	1.42531	4.0645	2.02308	1.76868e-12	1.827e-10	up	yes
chr15	139584440	139589549	+	ENSSSCG00000040095	GPR35	ENSSSCT00000057191	GO:0004930(G protein-coupled receptor activity);GO:0005886(plasma membrane);GO:0005887(integral component of plasma membrane);GO:0007010(cytoskeleton organization);GO:0007165(signal transduction);GO:0007186(G protein-coupled receptor signaling pathway);GO:0007204(positive regulation of cytosolic calcium ion concentration);GO:0016020(membrane);GO:0016021(integral component of membrane);GO:0016494(…	04080(Neuroactive ligand-receptor interaction)	K04276	NA	G protein-coupled receptor 35 [Source:NCBI gene;Acc:110257126]	0.999597	0.554929	0.926266	0.210367	0.238497	0.165075	4.04078	2.01463	3.76134e-07	1.42897e-05	up	yes
chr17	52088053	52162554	-	ENSSSCG00000007470	RIPOR3	ENSSSCT00000008175;ENSSSCT00000026410	NA	NA	NA	NA	RIPOR family member 3 [Source:NCBI gene;Acc:100153156]	4.5821	5.54253	5.47678	1.0653	1.34529	1.45303	4.03803	2.01365	3.46949e-17	6.37723e-15	up	yes
chr1	255436206	255459020	-	ENSSSCG00000036457	TNFSF8	ENSSSCT00000055794	GO:0005164(tumor necrosis factor receptor binding);GO:0005515(protein binding);GO:0006955(immune response);GO:0016020(membrane);GO:0016021(integral component of membrane);GO:0043374(CD8-positive, alpha-beta T cell differentiation);GO:0045944(positive regulation of transcription by RNA polymerase II);GO:0050830(defense response to Gram-positive bacterium)	04060(Cytokine-cytokine receptor interaction)	K05471	NA	TNF superfamily member 8 [Source:NCBI gene;Acc:574055]	1.57516	1.07972	1.48017	0.282654	0.386864	0.355638	4.03357	2.01206	2.0633e-07	8.37312e-06	up	yes
chr7	74877919	74898576	-	ENSSSCG00000032473	NYNRIN	ENSSSCT00000051953	GO:0003676(nucleic acid binding);GO:0015074(DNA integration)	NA	NA	NA	NYN domain and retroviral integrase containing [Source:NCBI gene;Acc:100155701]	0.361758	0.531929	0.43769	0.12606	0.072877	0.131922	4.024	2.00863	6.0096e-09	3.38351e-07	up	yes
chr13	26036601	26076585	+	ENSSSCG00000011280	VIPR1	ENSSSCT00000048329	GO:0004888(transmembrane signaling receptor activity);GO:0004930(G protein-coupled receptor activity);GO:0004999(vasoactive intestinal polypeptide receptor activity);GO:0007165(signal transduction);GO:0007166(cell surface receptor signaling pathway);GO:0007186(G protein-coupled receptor signaling pathway);GO:0007187(G protein-coupled receptor signaling pathway, coupled to cyclic nucleotide second…	04080(Neuroactive ligand-receptor interaction)	K04589	NA	vasoactive intestinal peptide receptor 1 [Source:NCBI gene;Acc:100155402]	0.134537	0.141465	0.164064	0.0373739	0.0160827	0.0559633	4.02181	2.00784	2.97626e-06	9.16263e-05	up	yes
chr3	117799365	117811702	-	ENSSSCG00000008599		ENSSSCT00000009410	GO:0003333(amino acid transmembrane transport);GO:0006865(amino acid transport);GO:0015171(amino acid transmembrane transporter activity);GO:0015179(L-amino acid transmembrane transporter activity);GO:0016020(membrane);GO:0016021(integral component of membrane);GO:0022857(transmembrane transporter activity);GO:0032991(protein-containing complex);GO:0046982(protein heterodimerization activity);GO:…	NA	NA	NA	b(0,+)-type amino acid transporter 1-like [Source:NCBI gene;Acc:100523732]	4.52923	5.35805	4.78208	0.982491	1.24921	1.42997	4.0062	2.00223	5.77473e-15	8.10993e-13	up	yes
chr9	64460739	64475179	+	ENSSSCG00000033768	LAX1	ENSSSCT00000048402;ENSSSCT00000016644;ENSSSCT00000057419	GO:0000188(inactivation of MAPK activity);GO:0005794(Golgi apparatus);GO:0005829(cytosol);GO:0005886(plasma membrane);GO:0006955(immune response);GO:0016020(membrane);GO:0016021(integral component of membrane);GO:0019901(protein kinase binding);GO:0035556(intracellular signal transduction);GO:0042113(B cell activation);GO:0042169(SH2 domain binding);GO:0050868(negative regulation of T cell activa…	NA	NA	NA	lymphocyte transmembrane adaptor 1 [Source:NCBI gene;Acc:100511526]	0.987315	0.628397	0.620778	0.252526	0.143084	0.166441	3.97916	1.99247	1.39717e-08	7.24614e-07	up	yes
chr6	166541869	166546941	+	ENSSSCG00000003929	BEST4	ENSSSCT00000049726	GO:0005254(chloride channel activity);GO:0005886(plasma membrane);GO:0006811(ion transport);GO:0006821(chloride transport);GO:0016020(membrane);GO:0016021(integral component of membrane);GO:0034707(chloride channel complex);GO:1902476(chloride transmembrane transport)	NA	K13881	NA	bestrophin 4 [Source:NCBI gene;Acc:100516679]	4.49931	4.3355	4.47272	1.25507	1.08778	1.01108	3.96774	1.98832	1.75088e-15	2.57462e-13	up	yes
chr12	25420866	25426316	-	ENSSSCG00000040295		ENSSSCT00000042079	GO:0003924(GTPase activity);GO:0005834(heterotrimeric G-protein complex);GO:0005886(plasma membrane);GO:0007165(signal transduction);GO:0007186(G protein-coupled receptor signaling pathway);GO:0016020(membrane)	04014(Ras signaling pathway);04062(Chemokine signaling pathway);04151(PI3K-Akt signaling pathway);04371(Apelin signaling pathway);04713(Circadian entrainment);04723(Retrograde endocannabinoid signaling);04724(Glutamatergic synapse);04725(Cholinergic synapse);04726(Serotonergic synapse);04727(GABAergic synapse);04728(Dopaminergic synapse);04926(Relaxin signaling pathway);05032(Morphine addiction);…	K04549	NA	guanine nucleotide-binding protein G(I)/G(S)/G(O) subunit gamma-T2 [Source:NCBI gene;Acc:100621431]	20.1204	18.2202	20.3517	5.57341	4.49762	4.74184	3.96224	1.98632	1.97174e-20	4.92896e-18	up	yes
chr14	101193078	101206684	+	ENSSSCG00000010451	IFIT2	ENSSSCT00000035898	GO:0005515(protein binding);GO:0005737(cytoplasm);GO:0005783(endoplasmic reticulum);GO:0005829(cytosol);GO:0009615(response to virus);GO:0032091(negative regulation of protein binding);GO:0035457(cellular response to interferon-alpha);GO:0043065(positive regulation of apoptotic process);GO:0051607(defense response to virus)	NA	NA	NA	interferon induced protein with tetratricopeptide repeats 2 [Source:NCBI gene;Acc:100155467]	8.31006	7.63751	7.6427	2.02152	2.11591	1.86432	3.93056	1.97473	6.94028e-23	2.28281e-20	up	yes
chr17	57975982	57986117	-	ENSSSCG00000007508	ZBP1	ENSSSCT00000008223	GO:0003677(DNA binding);GO:0003723(RNA binding);GO:0003726(double-stranded RNA adenosine deaminase activity);GO:0005634(nucleus);GO:0005737(cytoplasm);GO:0005829(cytosol)	04217(Necroptosis);04623(Cytosolic DNA-sensing pathway)	K12965	NA	Z-DNA binding protein 1 [Source:NCBI gene;Acc:100144524]	31.0634	29.803	29.8344	7.43925	7.66858	8.09668	3.90875	1.96671	2.5563e-24	1.06504e-21	up	yes
chr14	132187148	132230899	+	ENSSSCG00000002981	DMBT1	ENSSSCT00000003311;ENSSSCT00000035960	GO:0005044(scavenger receptor activity);GO:0005576(extracellular region);GO:0006898(receptor-mediated endocytosis);GO:0009897(external side of plasma membrane);GO:0016020(membrane);GO:0016021(integral component of membrane);GO:0031012(extracellular matrix);GO:0031012(extracellular matrix)	04970(Salivary secretion);04970(Salivary secretion)	K13912	NA	deleted in malignant brain tumors 1 [Source:NCBI gene;Acc:751862]	0.74453	0.59608	0.68014	0.168982	0.139725	0.211627	3.88356	1.95738	2.20452e-09	1.39869e-07	up	yes
chr2	133824	135764	-	ENSSSCG00000032436		ENSSSCT00000056915	GO:0016020(membrane);GO:0016021(integral component of membrane)	NA	K06566	NA	interferon-induced transmembrane protein 1-like [Source:NCBI gene;Acc:100626247]	50.5833	48.2271	48.6285	14.5674	11.9582	11.5087	3.87648	1.95475	5.78662e-25	2.49403e-22	up	yes
chr1	29625957	29753666	+	ENSSSCG00000021443	SGK1	ENSSSCT00000037646;ENSSSCT00000039329;ENSSSCT00000027054;ENSSSCT00000058706	GO:0000166(nucleotide binding);GO:0004672(protein kinase activity);GO:0004674(protein serine/threonine kinase activity);GO:0004712(protein serine/threonine/tyrosine kinase activity);GO:0005524(ATP binding);GO:0005634(nucleus);GO:0005737(cytoplasm);GO:0005829(cytosol);GO:0006468(protein phosphorylation);GO:0006974(cellular response to DNA damage stimulus);GO:0015459(potassium channel regulator act…	04068(FoxO signaling pathway);04150(mTOR signaling pathway);04151(PI3K-Akt signaling pathway);04960(Aldosterone-regulated sodium reabsorption);04960(Aldosterone-regulated sodium reabsorption)	K13302	EC:2.7.11.1	serum/glucocorticoid regulated kinase 1 [Source:NCBI gene;Acc:100625739]	62.3751	65.7449	67.2608	17.0757	17.073	16.3724	3.86731	1.95133	3.42293e-50	1.06958e-46	up	yes
chr12	44733106	44753898	+	ENSSSCG00000017763	SLC13A2	ENSSSCT00000019335	GO:0005215(transporter activity);GO:0006814(sodium ion transport);GO:0016020(membrane);GO:0016021(integral component of membrane);GO:0055085(transmembrane transport)	NA	K14445	NA	solute carrier family 13 member 2 [Source:NCBI gene;Acc:100512737]	1.5244	1.61109	1.55183	0.459172	0.318787	0.435406	3.86308	1.94975	1.1446e-09	7.49021e-08	up	yes
chr14	87900482	87916342	-	ENSSSCG00000024048	MMRN2	ENSSSCT00000011346;ENSSSCT00000043319	GO:0002042(cell migration involved in sprouting angiogenesis);GO:0005515(protein binding);GO:0005604(basement membrane);GO:0005615(extracellular space);GO:0010811(positive regulation of cell-substrate adhesion);GO:0030948(negative regulation of vascular endothelial growth factor receptor signaling pathway);GO:0031012(extracellular matrix);GO:0090051(negative regulation of cell migration involved …	NA	NA	NA	multimerin 2 [Source:NCBI gene;Acc:100155963]	0.264762	0.302867	0.404773	0.0784775	0.133036	0.0405659	3.85752	1.94767	7.2863e-06	0.000201486	up	yes
chr10	15127719	15207148	+	ENSSSCG00000034481		ENSSSCT00000060627	GO:0000166(nucleotide binding);GO:0003774(motor activity);GO:0003777(microtubule motor activity);GO:0005515(protein binding);GO:0005524(ATP binding);GO:0007018(microtubule-based movement);GO:0008017(microtubule binding)	NA	NA	NA	kinesin-like protein KIF28P [Source:NCBI gene;Acc:100739202]	0.570772	0.415801	0.462943	0.12911	0.157724	0.089265	3.85408	1.94639	1.41994e-07	5.97569e-06	up	yes
chr1	226413516	226431961	+	ENSSSCG00000005267	ANXA1	ENSSSCT00000033404;ENSSSCT00000005802	GO:0001533(cornified envelope);GO:0001780(neutrophil homeostasis);GO:0002548(monocyte chemotaxis);GO:0002685(regulation of leukocyte migration);GO:0003697(single-stranded DNA binding);GO:0003727(single-stranded RNA binding);GO:0004859(phospholipase inhibitor activity);GO:0005198(structural molecule activity);GO:0005509(calcium ion binding);GO:0005544(calcium-dependent phospholipid binding);GO:000…	NA	K17091	NA	annexin A1 [Source:NCBI gene;Acc:396942]	51.3952	54.1401	51.1222	88.2546	92.4603	92.2518	0.573907	-0.801111	1.57538e-11	1.37697e-09	down	no
chr5	21431659	21434295	+	ENSSSCG00000000374	RPS26	ENSSSCT00000040432;ENSSSCT00000000399;ENSSSCT00000043831	GO:0002181(cytoplasmic translation);GO:0003729(mRNA binding);GO:0003735(structural constituent of ribosome);GO:0005622(intracellular);GO:0005737(cytoplasm);GO:0005783(endoplasmic reticulum);GO:0005791(rough endoplasmic reticulum);GO:0005829(cytosol);GO:0005840(ribosome);GO:0006412(translation);GO:0022627(cytosolic small ribosomal subunit);GO:0042788(polysomal ribosome);GO:0098556(cytoplasmic side…	03010(Ribosome);03010(Ribosome)	K02976	NA	ribosomal protein S26 [Source:NCBI gene;Acc:100037997]	43.1355	43.1246	37.2113	73.9378	83.3949	85.5932	0.508268	-0.976338	1.86692e-11	1.62046e-09	down	no
chr9	46132968	46147405	+	ENSSSCG00000015098	CXCR5	ENSSSCT00000062368;ENSSSCT00000016464	GO:0004930(G protein-coupled receptor activity);GO:0006935(chemotaxis);GO:0006955(immune response);GO:0007165(signal transduction);GO:0007186(G protein-coupled receptor signaling pathway);GO:0007204(positive regulation of cytosolic calcium ion concentration);GO:0009897(external side of plasma membrane);GO:0016020(membrane);GO:0016021(integral component of membrane);GO:0016493(C-C chemokine recept…	04060(Cytokine-cytokine receptor interaction);04062(Chemokine signaling pathway);04062(Chemokine signaling pathway)	K04190	NA	C-X-C motif chemokine receptor 5 [Source:NCBI gene;Acc:100515679]	2.70833	2.67447	3.34777	0.599169	0.871265	0.800882	3.84384	1.94255	1.55419e-13	1.79869e-11	up	yes
chr2	6810761	6810884	-	ENSSSCG00000036396	RF01956	ENSSSCT00000047849	NA	NA	NA	NA		990.95	978.65	929.462	1676.04	1690.14	1865.38	0.554149	-0.851654	2.5965e-11	2.22286e-09	down	no
chr13	157261419	157272689	-	ENSSSCG00000011951	NFKBIZ	ENSSSCT00000013077;ENSSSCT00000036510	GO:0005515(protein binding);GO:0005634(nucleus);GO:0006954(inflammatory response);GO:0016607(nuclear speck);GO:0036464(cytoplasmic ribonucleoprotein granule);GO:0050729(positive regulation of inflammatory response);GO:0050852(T cell receptor signaling pathway);GO:2000321(positive regulation of T-helper 17 cell differentiation);GO:2000321(positive regulation of T-helper 17 cell differentiation)	05202(Transcriptional misregulation in cancer);05202(Transcriptional misregulation in cancer)	K14242	NA	NFKB inhibitor zeta [Source:NCBI gene;Acc:100520981]	6.28153	3.90254	6.16214	1.12003	1.44535	1.69529	3.83653	1.9398	3.47602e-13	3.87918e-11	up	yes
chr2	6810386	6810543	-	ENSSSCG00000037614	RF01957	ENSSSCT00000048333	NA	NA	NA	NA		321.965	318.639	290.954	628.574	654.876	630.07	0.486829	-1.03851	2.78436e-11	2.35147e-09	down	yes
chr7	24984834	25037892	-	ENSSSCG00000001459	HLA-DOB	ENSSSCT00000054374;ENSSSCT00000035579;ENSSSCT00000001619;ENSSSCT00000001628	GO:0002376(immune system process);GO:0002504(antigen processing and presentation of peptide or polysaccharide antigen via MHC class II);GO:0002587(negative regulation of antigen processing and presentation of peptide antigen via MHC class II);GO:0005764(lysosome);GO:0006955(immune response);GO:0016020(membrane);GO:0016021(integral component of membrane);GO:0019882(antigen processing and presentat…	04145(Phagosome);04514(Cell adhesion molecules (CAMs));04612(Antigen processing and presentation);04640(Hematopoietic cell lineage);04658(Th1 and Th2 cell differentiation);04659(Th17 cell differentiation);04672(Intestinal immune network for IgA production);04940(Type I diabetes mellitus);05140(Leishmaniasis);05145(Toxoplasmosis);05150(Staphylococcus aureus infection);05152(Tuberculosis);05164(Inf…	K06752	NA	MHC class II, DO beta [Source:NCBI gene;Acc:100135049]	0.427425	0.479343	0.409799	0.0428008	0.0338377	0.267222	3.82878	1.93689	0.00116396	0.0146953	up	yes
chr1	108985778	109019044	-	ENSSSCG00000004570	TPM1	ENSSSCT00000050713;ENSSSCT00000061453;ENSSSCT00000038839;ENSSSCT00000045362;ENSSSCT00000066338;ENSSSCT00000056861;ENSSSCT00000065037;ENSSSCT00000005049	GO:0001701(in utero embryonic development);GO:0001725(stress fiber);GO:0003065(positive regulation of heart rate by epinephrine);GO:0005737(cytoplasm);GO:0005829(cytosol);GO:0005884(actin filament);GO:0007015(actin filament organization);GO:0008092(cytoskeletal protein binding);GO:0008360(regulation of cell shape);GO:0015629(actin cytoskeleton);GO:0030016(myofibril);GO:0032059(bleb);GO:0032587(ru…	04260(Cardiac muscle contraction);04261(Adrenergic signaling in cardiomyocytes);05206(MicroRNAs in cancer);05410(Hypertrophic cardiomyopathy (HCM));05414(Dilated cardiomyopathy (DCM));05414(Dilated cardiomyopathy (DCM))	K10373	NA	tropomyosin 1 [Source:NCBI gene;Acc:100037999]	55.648	61.7319	57.4247	100.935	100.284	102.424	0.575693	-0.796629	3.20818e-11	2.67327e-09	down	no
chr7	24068070	24086128	+	ENSSSCG00000001427	C4A	ENSSSCT00000001570	GO:0004866(endopeptidase inhibitor activity);GO:0005515(protein binding);GO:0005576(extracellular region);GO:0005615(extracellular space);GO:0006956(complement activation);GO:0010951(negative regulation of endopeptidase activity);GO:0016064(immunoglobulin mediated immune response)	04610(Complement and coagulation cascades);05133(Pertussis);05150(Staphylococcus aureus infection);05322(Systemic lupus erythematosus)	K03989	NA	complement C4A (Rodgers blood group) [Source:NCBI gene;Acc:445467]	0.219099	0.295737	0.213148	0.046402	0.073042	0.074001	3.76326	1.91198	4.06762e-08	1.90416e-06	up	yes
chr6	28265262	28279703	+	ENSSSCG00000022722	CARMIL2	ENSSSCT00000029927;ENSSSCT00000024773	GO:0001726(ruffle);GO:0005515(protein binding);GO:0005543(phospholipid binding);GO:0005737(cytoplasm);GO:0005886(plasma membrane);GO:0007163(establishment or maintenance of cell polarity);GO:0010592(positive regulation of lamellipodium assembly);GO:0015629(actin cytoskeleton);GO:0016477(cell migration);GO:0030011(maintenance of cell polarity);GO:0030027(lamellipodium);GO:0030335(positive regulati…	NA	K20493	NA	capping protein regulator and myosin 1 linker 2 [Source:NCBI gene;Acc:100624425]	3.93878	4.56494	1.96684	1.1911	0.760732	0.830666	3.76301	1.91189	1.84845e-09	1.18481e-07	up	yes
chr13	190273999	190285720	-	ENSSSCG00000012026	ADAMTS1	ENSSSCT00000013158	GO:0001542(ovulation from ovarian follicle);GO:0001822(kidney development);GO:0004222(metalloendopeptidase activity);GO:0005604(basement membrane);GO:0006508(proteolysis);GO:0008201(heparin binding);GO:0008237(metallopeptidase activity);GO:0008270(zinc ion binding);GO:0031012(extracellular matrix);GO:0031410(cytoplasmic vesicle);GO:0060347(heart trabecula formation);GO:1900087(positive regulation…	NA	K08617	EC:3.4.24.-	ADAM metallopeptidase with thrombospondin type 1 motif 1 [Source:NCBI gene;Acc:497061]	23.0403	22.327	22.9114	39.9792	41.0436	39.8297	0.564975	-0.82374	3.78658e-11	3.09337e-09	down	no
chr14	119668648	119670226	+	ENSSSCG00000006978		ENSSSCT00000007643	NA	NA	NA	NA		22.7239	23.3032	21.7482	48.0036	47.8279	48.0586	0.471021	-1.08614	4.15863e-11	3.37524e-09	down	yes
chr14	81889284	81901909	-	ENSSSCG00000010332	PLAC9	ENSSSCT00000011310	NA	NA	NA	NA	placenta specific 9 [Source:NCBI gene;Acc:100155282]	0.702357	1.09574	0.91634	0.404684	0.128165	0.19024	3.75395	1.90841	5.69073e-06	0.000162765	up	yes
chr18	42062327	42076551	-	ENSSSCG00000033190		ENSSSCT00000055832	GO:0003094(glomerular filtration);GO:0005372(water transmembrane transporter activity);GO:0005886(plasma membrane);GO:0005901(caveola);GO:0005903(brush border);GO:0006813(potassium ion transport);GO:0006833(water transport);GO:0009925(basal plasma membrane);GO:0015079(potassium ion transmembrane transporter activity);GO:0015267(channel activity);GO:0016020(membrane);GO:0016021(integral component …	04924(Renin secretion);04964(Proximal tubule bicarbonate reclamation);04976(Bile secretion)	K09864	NA	aquaporin 1 (Colton blood group) [Source:NCBI gene;Acc:407773]	8.83001	8.81536	8.88753	2.56848	2.20128	2.33422	3.73493	1.90108	5.21799e-21	1.36458e-18	up	yes
chr13	141013953	141026368	-	ENSSSCG00000011904	UPK1B	ENSSSCT00000013027	GO:0009617(response to bacterium);GO:0016020(membrane);GO:0016021(integral component of membrane);GO:0016324(apical plasma membrane);GO:0030855(epithelial cell differentiation);GO:0120001(apical plasma membrane urothelial plaque)	NA	K17347	NA	uroplakin 1B [Source:NCBI gene;Acc:100144488]	18.9231	22.815	19.4609	5.8003	4.61801	5.98376	3.73117	1.89963	2.12547e-14	2.73879e-12	up	yes
chr4	118372944	118428410	-	ENSSSCG00000006874	PALMD	ENSSSCT00000044032	GO:0005737(cytoplasm);GO:0008360(regulation of cell shape);GO:0016020(membrane)	NA	K16519	NA	palmdelphin [Source:NCBI gene;Acc:654413]	0.561084	0.418306	0.520491	1.75701	1.46671	1.48679	0.318412	-1.65103	4.68326e-11	3.70481e-09	down	yes
chr7	54655619	54776144	+	ENSSSCG00000001835	ABHD2	ENSSSCT00000062921;ENSSSCT00000002057;ENSSSCT00000059553	GO:0001669(acrosomal vesicle);GO:0003707(steroid hormone receptor activity);GO:0007340(acrosome reaction);GO:0009611(response to wounding);GO:0016298(lipase activity);GO:0030336(negative regulation of cell migration);GO:0032570(response to progesterone);GO:0034338(short-chain carboxylesterase activity);GO:0036126(sperm flagellum);GO:0042562(hormone binding);GO:0043401(steroid hormone mediated sig…	NA	K13697	NA	abhydrolase domain containing 2 [Source:NCBI gene;Acc:100153434]	14.5569	11.5816	13.7099	24.5774	25.65	23.7288	0.53881	-0.89215	5.41561e-11	4.25721e-09	down	no
chr12	25336326	25341335	+	ENSSSCG00000040110		ENSSSCT00000044648	GO:0003924(GTPase activity);GO:0005834(heterotrimeric G-protein complex);GO:0005886(plasma membrane);GO:0007165(signal transduction);GO:0007186(G protein-coupled receptor signaling pathway);GO:0016020(membrane)	NA	NA	NA	guanine nucleotide-binding protein G(I)/G(S)/G(O) subunit gamma-T2 [Source:NCBI gene;Acc:110255211]	16.6234	15.7243	12.5672	4.27898	4.04943	3.76308	3.71458	1.8932	1.15715e-15	1.78559e-13	up	yes
chr17	63385309	63385392	+	ENSSSCG00000033399		ENSSSCT00000043163	NA	NA	NA	NA		13.9959	10.8979	9.70619	4.03148	2.6351	2.65423	3.71213	1.89225	1.29209e-06	4.29518e-05	up	yes
chr13	196067599	196173948	+	ENSSSCG00000021598	EVA1C	ENSSSCT00000027220	GO:0005576(extracellular region);GO:0008201(heparin binding);GO:0016020(membrane);GO:0016021(integral component of membrane);GO:0030246(carbohydrate binding)	NA	NA	NA	eva-1 homolog C [Source:NCBI gene;Acc:100628171]	1.22061	1.0094	1.15689	0.238143	0.373578	0.300976	3.71087	1.89176	2.32231e-09	1.45133e-07	up	yes
chr17	35316620	35322100	+	ENSSSCG00000037016	ID1	ENSSSCT00000064936	GO:0000122(negative regulation of transcription by RNA polymerase II);GO:0001085(RNA polymerase II transcription factor binding);GO:0001886(endothelial cell morphogenesis);GO:0003700(DNA-binding transcription factor activity);GO:0005634(nucleus);GO:0005654(nucleoplasm);GO:0005737(cytoplasm);GO:0005794(Golgi apparatus);GO:0006351(transcription, DNA-templated);GO:0007507(heart development);GO:00076…	04015(Rap1 signaling pathway);04350(TGF-beta signaling pathway);04390(Hippo signaling pathway);04550(Signaling pathways regulating pluripotency of stem cells)	K04680	NA	inhibitor of DNA binding 1, HLH protein [Source:NCBI gene;Acc:100522839]	6.92941	7.02832	7.27235	16.3101	13.8197	14.9925	0.470501	-1.08773	9.25473e-11	7.09662e-09	down	yes
chr2	143877340	143891285	-	ENSSSCG00000036322	SPRY4	ENSSSCT00000038649;ENSSSCT00000047645	GO:0007275(multicellular organism development);GO:0009966(regulation of signal transduction);GO:0016020(membrane);GO:0043407(negative regulation of MAP kinase activity);GO:0070373(negative regulation of ERK1 and ERK2 cascade);GO:1990830(cellular response to leukemia inhibitory factor);GO:1990830(cellular response to leukemia inhibitory factor)	NA	K17385	NA	sprouty RTK signaling antagonist 4 [Source:NCBI gene;Acc:100512891]	0.100021	0.154439	0.249765	0.768036	0.925656	0.779848	0.203847	-2.29444	1.0527e-10	8.02295e-09	down	yes
chr10	14365938	14467681	-	ENSSSCG00000040100	ITPKB	ENSSSCT00000045749	GO:0000165(MAPK cascade);GO:0001932(regulation of protein phosphorylation);GO:0002262(myeloid cell homeostasis);GO:0005634(nucleus);GO:0005829(cytosol);GO:0007166(cell surface receptor signaling pathway);GO:0008440(inositol-1,4,5-trisphosphate 3-kinase activity);GO:0016020(membrane);GO:0016301(kinase activity);GO:0016310(phosphorylation);GO:0016740(transferase activity);GO:0030217(T cell differen…	00562(Inositol phosphate metabolism);04020(Calcium signaling pathway);04070(Phosphatidylinositol signaling system)	K00911	EC:2.7.1.127	inositol-trisphosphate 3-kinase B [Source:NCBI gene;Acc:102164283]	0.865502	0.635577	0.578385	0.32994	0.118674	0.11383	3.69719	1.88643	1.18914e-05	0.000307089	up	yes
chr16	21560501	21611882	-	ENSSSCG00000016838	RANBP3L	ENSSSCT00000018333;ENSSSCT00000018335;ENSSSCT00000018334	GO:0005096(GTPase activator activity);GO:0005623(cell);GO:0005634(nucleus);GO:0005643(nuclear pore);GO:0005737(cytoplasm);GO:0006611(protein export from nucleus);GO:0008536(Ran GTPase binding);GO:0043547(positive regulation of GTPase activity);GO:0046332(SMAD binding);GO:0046907(intracellular transport);GO:0046907(intracellular transport)	NA	NA	NA	RAN binding protein 3 like [Source:NCBI gene;Acc:100517433]	32.4526	30.1588	29.5306	8.66303	8.56229	7.71831	3.69401	1.88519	3.16667e-42	4.39781e-39	up	yes
chr11	50073161	50102814	-	ENSSSCG00000009477	EDNRB	ENSSSCT00000010390	GO:0000122(negative regulation of transcription by RNA polymerase II);GO:0001755(neural crest cell migration);GO:0004930(G protein-coupled receptor activity);GO:0004962(endothelin receptor activity);GO:0005886(plasma membrane);GO:0006885(regulation of pH);GO:0007165(signal transduction);GO:0007186(G protein-coupled receptor signaling pathway);GO:0007422(peripheral nervous system development);GO:0…	04020(Calcium signaling pathway);04022(cGMP-PKG signaling pathway);04080(Neuroactive ligand-receptor interaction);04916(Melanogenesis);04926(Relaxin signaling pathway);05200(Pathways in cancer)	K04198	NA	endothelin receptor type B [Source:NCBI gene;Acc:414911]	0.546102	0.599967	0.424849	0.107479	0.192382	0.125635	3.69197	1.88439	6.63824e-08	2.97389e-06	up	yes
chr8	130529324	130590841	-	ENSSSCG00000030548	HERC5	ENSSSCT00000030140;ENSSSCT00000043896	GO:0004842(ubiquitin-protein transferase activity);GO:0016567(protein ubiquitination);GO:0016740(transferase activity);GO:0032020(ISG15-protein conjugation);GO:0042296(ISG15 transferase activity);GO:0050688(regulation of defense response to virus);GO:0050688(regulation of defense response to virus)	NA	K22372	EC:2.3.2.-	HECT and RLD domain containing E3 ubiquitin protein ligase 5 [Source:NCBI gene;Acc:100518083]	3.90137	3.81359	4.08537	0.913668	1.27403	1.01366	3.68604	1.88207	4.17694e-18	8.42057e-16	up	yes
chr13	74862339	74908125	+	ENSSSCG00000028203		ENSSSCT00000027958	GO:0004857(enzyme inhibitor activity);GO:0005576(extracellular region);GO:0005615(extracellular space);GO:0043086(negative regulation of catalytic activity)	04066(HIF-1 signaling pathway);04216(Ferroptosis);04978(Mineral absorption)	K14736	NA	transferrin [Source:NCBI gene;Acc:396845]	0.17838	0.334004	0.434761	0.016355	0.172008	0.069278	3.67622	1.87822	0.00121144	0.0150965	up	yes
chr1	242978615	243050442	-	ENSSSCG00000038171		ENSSSCT00000053764	GO:0006637(acyl-CoA metabolic process);GO:0016790(thiolester hydrolase activity)	00120(Primary bile acid biosynthesis);00430(Taurine and hypotaurine metabolism);01040(Biosynthesis of unsaturated fatty acids);04146(Peroxisome);04976(Bile secretion)	K00659	3.1.2.2;EC:2.3.1.65	acyl-coenzyme A amino acid N-acyltransferase 2 [Source:NCBI gene;Acc:100515185]	0.503023	0.417145	0.497642	0.14461	0.091404	0.150688	3.66641	1.87437	8.71843e-09	4.75859e-07	up	yes
chr1	127835821	127852273	+	ENSSSCG00000004702	STRC	ENSSSCT00000005193;ENSSSCT00000060117	GO:0007160(cell-matrix adhesion);GO:0009986(cell surface);GO:0032426(stereocilium tip);GO:0050910(detection of mechanical stimulus involved in sensory perception of sound);GO:0060088(auditory receptor cell stereocilium organization);GO:0060091(kinocilium);GO:0060091(kinocilium)	NA	NA	NA	stereocilin [Source:NCBI gene;Acc:100519812]	0.550162	0.684561	0.544528	0.151555	0.151868	0.182235	3.66359	1.87326	1.42423e-09	9.22353e-08	up	yes
chr18	28130114	28573158	+	ENSSSCG00000016625	CTTNBP2	ENSSSCT00000018099;ENSSSCT00000055116	GO:0005515(protein binding);GO:0098871(postsynaptic actin cytoskeleton);GO:0098978(glutamatergic synapse);GO:0098978(glutamatergic synapse)	NA	NA	NA	cortactin binding protein 2 [Source:NCBI gene;Acc:100517505]	0.287165	0.263261	0.218538	0.0473103	0.0745425	0.0882151	3.66055	1.87206	2.23515e-07	8.95423e-06	up	yes
chr6	63335440	63341947	-	ENSSSCG00000033735	PERM1	ENSSSCT00000038412;ENSSSCT00000037136	GO:0014850(response to muscle activity);GO:0014850(response to muscle activity)	NA	NA	NA	PPARGC1 and ESRR induced regulator, muscle 1 [Source:NCBI gene;Acc:102165012]	0.482195	0.752363	0.447896	0.140758	0.192341	0.127473	3.65297	1.86907	1.26945e-07	5.41889e-06	up	yes
chr5	4704763	4849333	+	ENSSSCG00000039522	SHISAL1	ENSSSCT00000053178;ENSSSCT00000045064;ENSSSCT00000043839	GO:0016020(membrane);GO:0016021(integral component of membrane);GO:0016021(integral component of membrane)	NA	NA	NA	shisa like 1 [Source:NCBI gene;Acc:100522865]	0.229136	0.336952	0.237306	0.086687	0.089268	0.0443346	3.64699	1.86671	5.10579e-07	1.88252e-05	up	yes
chr12	51975874	51977757	-	ENSSSCG00000017908	GP1BA	ENSSSCT00000019488	GO:0005515(protein binding);GO:0005615(extracellular space);GO:0005886(plasma membrane);GO:0007155(cell adhesion);GO:0007596(blood coagulation);GO:0016020(membrane);GO:0016021(integral component of membrane);GO:0031012(extracellular matrix);GO:0031362(anchored component of external side of plasma membrane);GO:0042730(fibrinolysis);GO:0070527(platelet aggregation)	04512(ECM-receptor interaction);04611(Platelet activation);04640(Hematopoietic cell lineage)	K06261	NA	glycoprotein Ib platelet subunit alpha [Source:NCBI gene;Acc:100515052]	3.47434	2.32496	1.86809	0.598486	0.729145	0.776285	3.64434	1.86566	1.57207e-08	7.98754e-07	up	yes
chr9	104273999	104828681	+	ENSSSCG00000035554	LHFPL3	ENSSSCT00000065202;ENSSSCT00000052948	GO:0016020(membrane);GO:0016021(integral component of membrane);GO:0016021(integral component of membrane)	NA	NA	NA	LHFPL tetraspan subfamily member 3 [Source:NCBI gene;Acc:100738576]	0.78129	0.745009	0.382829	0.209652	0.152138	0.164514	3.62742	1.85894	5.41239e-07	1.97229e-05	up	yes
chr6	84852773	84857979	-	ENSSSCG00000034570	IFI6	ENSSSCT00000060129	GO:0001836(release of cytochrome c from mitochondria);GO:0005739(mitochondrion);GO:0005743(mitochondrial inner membrane);GO:0006915(apoptotic process);GO:0016020(membrane);GO:0016021(integral component of membrane);GO:0031966(mitochondrial membrane);GO:0042058(regulation of epidermal growth factor receptor signaling pathway);GO:0043066(negative regulation of apoptotic process);GO:0043154(negative…	NA	NA	NA	interferon alpha inducible protein 6 [Source:NCBI gene;Acc:110261124]	22.8271	20.3345	23.7432	4.99436	6.61077	7.00993	3.59412	1.84564	8.45744e-17	1.51014e-14	up	yes
chr15	108292658	108910660	+	ENSSSCG00000016123	PARD3B	ENSSSCT00000017554	GO:0000226(microtubule cytoskeleton organization);GO:0005515(protein binding);GO:0005654(nucleoplasm);GO:0005737(cytoplasm);GO:0005912(adherens junction);GO:0005913(cell-cell adherens junction);GO:0005938(cell cortex);GO:0007155(cell adhesion);GO:0008104(protein localization);GO:0016324(apical plasma membrane);GO:0016604(nuclear body);GO:0030010(establishment of cell polarity);GO:0030054(cell jun…	NA	NA	NA	par-3 family cell polarity regulator beta [Source:NCBI gene;Acc:100738793]	0.761117	0.644767	0.381107	1.92994	2.22472	2.08338	0.286466	-1.80356	4.80136e-10	3.37147e-08	down	yes
chr9	121455359	121460724	+	ENSSSCG00000033352	FAM163A	ENSSSCT00000059629	GO:0016020(membrane);GO:0016021(integral component of membrane)	NA	NA	NA	family with sequence similarity 163 member A [Source:NCBI gene;Acc:100524515]	0.318351	0.247375	0.172905	0.07062	0.040673	0.094255	3.59347	1.84538	6.34707e-06	0.000178274	up	yes
chr15	105815281	105850183	-	ENSSSCG00000035842	SUMO1	ENSSSCT00000044998;ENSSSCT00000038799	GO:0005515(protein binding);GO:0005634(nucleus);GO:0005737(cytoplasm);GO:0005886(plasma membrane);GO:0008076(voltage-gated potassium channel complex);GO:0008134(transcription factor binding);GO:0015459(potassium channel regulator activity);GO:0016020(membrane);GO:0016605(PML body);GO:0016607(nuclear speck);GO:0016925(protein sumoylation);GO:0031386(protein tag);GO:0031625(ubiquitin protein ligase…	03013(RNA transport);05418(Fluid shear stress and atherosclerosis);05418(Fluid shear stress and atherosclerosis)	K12160	NA	small ubiquitin-like modifier 1 [Source:NCBI gene;Acc:100127139]	0.446856	0.758851	4.39307	0.599425	0.528719	0.430165	3.59285	1.84513	0.00268881	0.0277747	up	yes
chr6	88095635	88106088	+	ENSSSCG00000003600	TINAGL1	ENSSSCT00000050373;ENSSSCT00000003995	GO:0005044(scavenger receptor activity);GO:0005615(extracellular space);GO:0005737(cytoplasm);GO:0006508(proteolysis);GO:0006898(receptor-mediated endocytosis);GO:0006955(immune response);GO:0007155(cell adhesion);GO:0008234(cysteine-type peptidase activity);GO:0030247(polysaccharide binding);GO:0043236(laminin binding);GO:0043236(laminin binding)	NA	NA	NA	tubulointerstitial nephritis antigen like 1 [Source:NCBI gene;Acc:100517950]	32.4426	34.6064	32.3301	57.2751	56.7546	60.2486	0.570232	-0.810378	6.73038e-10	4.64768e-08	down	no
chr2	16033622	16035451	-	ENSSSCG00000033022		ENSSSCT00000048954	NA	NA	NA	NA		1.33674	1.46179	0.909801	0.212212	0.271524	0.551481	3.58217	1.84084	1.43781e-05	0.000358707	up	yes
chr3	39214251	39218776	-	ENSSSCG00000035052	KREMEN2	ENSSSCT00000045931;ENSSSCT00000037828	GO:0005886(plasma membrane);GO:0016020(membrane);GO:0016021(integral component of membrane);GO:0016055(Wnt signaling pathway);GO:0030279(negative regulation of ossification);GO:0060173(limb development);GO:0060173(limb development)	NA	K23091	NA	kringle containing transmembrane protein 2 [Source:NCBI gene;Acc:100737079]	1.33856	1.35191	1.19684	0.426537	0.271334	0.388332	3.57881	1.83948	8.07938e-09	4.50822e-07	up	yes
chr13	138530909	138572189	+	ENSSSCG00000025436	ILDR1	ENSSSCT00000026283	GO:0005886(plasma membrane);GO:0006898(receptor-mediated endocytosis);GO:0016020(membrane);GO:0016021(integral component of membrane);GO:0032991(protein-containing complex);GO:0042802(identical protein binding);GO:0051260(protein homooligomerization);GO:0061689(tricellular tight junction);GO:0070506(high-density lipoprotein particle receptor activity);GO:0090277(positive regulation of peptide hor…	NA	NA	NA	immunoglobulin like domain containing receptor 1 [Source:NCBI gene;Acc:100620323]	0.259834	0.271508	0.306186	0.0389	0.043562	0.151787	3.57537	1.83809	8.96008e-05	0.00177765	up	yes
chr1	163113339	163116832	+	ENSSSCG00000035667	KBTBD13	ENSSSCT00000037823	GO:0005515(protein binding)	NA	K21913	NA	kelch repeat and BTB domain containing 13 [Source:NCBI gene;Acc:110261750]	0.353671	0.393423	0.295448	0.117051	0.044159	0.130913	3.56885	1.83546	4.49321e-06	0.000131833	up	yes
chr13	204847561	204868477	+	ENSSSCG00000012077	MX1	ENSSSCT00000034038	GO:0000166(nucleotide binding);GO:0000266(mitochondrial fission);GO:0003374(dynamin family protein polymerization involved in mitochondrial fission);GO:0003924(GTPase activity);GO:0005525(GTP binding);GO:0005634(nucleus);GO:0005737(cytoplasm);GO:0005829(cytosol);GO:0008017(microtubule binding);GO:0009615(response to virus);GO:0016020(membrane);GO:0016197(endosomal transport);GO:0031965(nuclear me…	05160(Hepatitis C);05162(Measles);05164(Influenza A);05165(Human papillomavirus infection)	K14754	NA	MX dynamin like GTPase 1 [Source:NCBI gene;Acc:397128]	111.639	111.064	110.918	31.7516	31.0513	30.683	3.56867	1.83539	1.03694e-45	1.62008e-42	up	yes
chr15	76029282	76051762	+	ENSSSCG00000015937	KLHL23	ENSSSCT00000042574	GO:0005515(protein binding)	NA	K10460	NA	kelch like family member 23 [Source:NCBI gene;Acc:100520221]	2.64059	2.97248	2.98375	7.22947	6.33432	6.66486	0.424982	-1.23453	1.0319e-09	6.8868e-08	down	yes
chr6	58408877	58417422	-	ENSSSCG00000003233	ZNF175	ENSSSCT00000003592	GO:0000122(negative regulation of transcription by RNA polymerase II);GO:0000977(RNA polymerase II regulatory region sequence-specific DNA binding);GO:0001227(DNA-binding transcription repressor activity, RNA polymerase II-specific);GO:0001228(DNA-binding transcription activator activity, RNA polymerase II-specific);GO:0003676(nucleic acid binding);GO:0005622(intracellular);GO:0005654(nucleoplasm…	05168(Herpes simplex virus 1 infection)	K09228	NA	zinc finger protein 175 [Source:NCBI gene;Acc:100514293]	1.65081	1.05547	1.27336	0.316014	0.460008	0.339888	3.56627	1.83442	7.75588e-08	3.42547e-06	up	yes
chr14	50836906	50883438	-	ENSSSCG00000036280	ZNF74	ENSSSCT00000054360;ENSSSCT00000045835	GO:0003676(nucleic acid binding);GO:0005622(intracellular);GO:0005654(nucleoplasm);GO:0006355(regulation of transcription, DNA-templated);GO:0015629(actin cytoskeleton);GO:0046872(metal ion binding);GO:0046872(metal ion binding)	05168(Herpes simplex virus 1 infection);05168(Herpes simplex virus 1 infection)	K09228	NA	zinc finger protein 74 [Source:NCBI gene;Acc:100626009]	1.45266	9.39886	8.42006	2.14728	1.33649	1.92871	3.56059	1.83211	8.05203e-05	0.00161028	up	yes
chr6	54963996	54971107	+	ENSSSCG00000040036		ENSSSCT00000041682	NA	NA	NA	NA	sialic acid binding Ig like lectin 11 [Source:NCBI gene;Acc:100523848]	0.223349	0.250113	0.110091	0.069935	0.048044	0.047074	3.53555	1.82193	1.24831e-05	0.000319071	up	yes
chr3	17978746	17985101	+	ENSSSCG00000035256		ENSSSCT00000050550	GO:0004888(transmembrane signaling receptor activity);GO:0016020(membrane);GO:0016021(integral component of membrane);GO:0032609(interferon-gamma production);GO:0050863(regulation of T cell activation);GO:2000404(regulation of T cell migration)	04514(Cell adhesion molecules (CAMs))	K06477	NA	sialophorin [Source:NCBI gene;Acc:100623653]	5.77546	5.68315	5.70057	1.66094	1.4773	1.73239	3.523	1.8168	2.57093e-19	5.73822e-17	up	yes
chr10	65476111	65489345	+	ENSSSCG00000029077	TUBAL3	ENSSSCT00000031213	GO:0000166(nucleotide binding);GO:0003924(GTPase activity);GO:0005200(structural constituent of cytoskeleton);GO:0005525(GTP binding);GO:0005737(cytoplasm);GO:0005856(cytoskeleton);GO:0005874(microtubule);GO:0007010(cytoskeleton organization);GO:0007017(microtubule-based process)	04145(Phagosome);04210(Apoptosis);04530(Tight junction);04540(Gap junction)	K07374	NA	tubulin alpha like 3 [Source:NCBI gene;Acc:100623355]	0.21227	0.217843	0.236264	0.063979	0.049329	0.07605	3.51914	1.81522	4.58452e-07	1.70541e-05	up	yes
chr3	39130781	39142303	-	ENSSSCG00000021569	MMP25	ENSSSCT00000032217	GO:0004222(metalloendopeptidase activity);GO:0005615(extracellular space);GO:0005886(plasma membrane);GO:0006508(proteolysis);GO:0006954(inflammatory response);GO:0008233(peptidase activity);GO:0008237(metallopeptidase activity);GO:0008270(zinc ion binding);GO:0016021(integral component of membrane);GO:0016787(hydrolase activity);GO:0030198(extracellular matrix organization);GO:0030574(collagen c…	04928(Parathyroid hormone synthesis, secretion and action)	K08003	EC:3.4.24.-	matrix metallopeptidase 25 [Source:NCBI gene;Acc:100626072]	0.595523	0.557506	0.662216	0.117185	0.237901	0.16087	3.51822	1.81484	3.41706e-07	1.31415e-05	up	yes
chr13	30385505	30411850	-	ENSSSCG00000039224	CSPG5	ENSSSCT00000041596;ENSSSCT00000065158;ENSSSCT00000058792	GO:0005794(Golgi apparatus);GO:0016020(membrane);GO:0016021(integral component of membrane);GO:0030660(Golgi-associated vesicle membrane);GO:0050804(modulation of chemical synaptic transmission);GO:0098978(glutamatergic synapse);GO:0098982(GABA-ergic synapse);GO:0099055(integral component of postsynaptic membrane);GO:0099550(trans-synaptic signaling, modulating synaptic transmission);GO:2000300(r…	NA	K08116	NA	chondroitin sulfate proteoglycan 5 [Source:NCBI gene;Acc:100737041]	0.508821	0.321973	0.395515	0.1207	0.092791	0.136309	3.50575	1.80972	4.90339e-08	2.23677e-06	up	yes
chr14	38827673	38860820	-	ENSSSCG00000009881	OAS2	ENSSSCT00000045243;ENSSSCT00000010831;ENSSSCT00000063498	GO:0001730(2'-5'-oligoadenylate synthetase activity);GO:0003723(RNA binding);GO:0003725(double-stranded RNA binding);GO:0005524(ATP binding);GO:0005634(nucleus);GO:0005654(nucleoplasm);GO:0005829(cytosol);GO:0006401(RNA catabolic process);GO:0006955(immune response);GO:0009617(response to bacterium);GO:0016740(transferase activity);GO:0016779(nucleotidyltransferase activity);GO:0043231(intracellu…	04621(NOD-like receptor signaling pathway);05160(Hepatitis C);05162(Measles);05164(Influenza A);05168(Herpes simplex virus 1 infection);05169(Epstein-Barr virus infection);05169(Epstein-Barr virus infection)	K14216	EC:2.7.7.84	2'-5'-oligoadenylate synthetase 2 [Source:NCBI gene;Acc:595128]	151.693	147.386	155.607	45.2512	44.3499	42.0869	3.45275	1.78775	1.11009e-47	2.31251e-44	up	yes
chr18	5865730	5902371	+	ENSSSCG00000016437	WDR86	ENSSSCT00000017898	GO:0005515(protein binding)	NA	NA	NA	WD repeat domain 86 [Source:NCBI gene;Acc:100739295]	0.681485	0.662089	0.647739	0.026845	0.322912	0.228953	3.44095	1.78281	0.00138371	0.0167013	up	yes
chr7	57102757	57146751	+	ENSSSCG00000001867	PSTPIP1	ENSSSCT00000002092;ENSSSCT00000033134	GO:0005515(protein binding);GO:0005737(cytoplasm);GO:0005856(cytoskeleton);GO:0005884(actin filament);GO:0005886(plasma membrane);GO:0008092(cytoskeletal protein binding);GO:0030041(actin filament polymerization);GO:0042802(identical protein binding);GO:0051015(actin filament binding);GO:0051015(actin filament binding)	04621(NOD-like receptor signaling pathway);04621(NOD-like receptor signaling pathway)	K12804	NA	proline-serine-threonine phosphatase interacting protein 1 [Source:NCBI gene;Acc:100152628]	1.55061	1.28583	1.04733	0.409745	0.360483	0.358618	3.44047	1.78261	3.82037e-09	2.28473e-07	up	yes
chr6	64464	76897	+	ENSSSCG00000026662		ENSSSCT00000022890	GO:0000977(RNA polymerase II regulatory region sequence-specific DNA binding);GO:0003676(nucleic acid binding);GO:0003700(DNA-binding transcription factor activity);GO:0005515(protein binding);GO:0005622(intracellular);GO:0005634(nucleus);GO:0006355(regulation of transcription, DNA-templated);GO:0010845(positive regulation of reciprocal meiotic recombination);GO:0031490(chromatin DNA binding);GO:…	00310(Lysine degradation)	K20796	EC:2.1.1.43	PR/SET domain 7 [Source:NCBI gene;Acc:100620538]	1.19185	1.10733	1.14625	0.301582	0.284991	0.414924	3.44029	1.78253	2.88214e-08	1.39089e-06	up	yes
chr12	39663199	39679669	+	ENSSSCG00000017706	HEATR9	ENSSSCT00000019272	GO:0002244(hematopoietic progenitor cell differentiation)	NA	NA	NA	HEAT repeat containing 9 [Source:NCBI gene;Acc:100518148]	1.15555	1.16928	0.385817	0.13171	0.290027	0.370566	3.42123	1.77452	0.000246984	0.00421154	up	yes
chr4	40001395	40129797	-	ENSSSCG00000006088	SDC2	ENSSSCT00000006679	GO:0009986(cell surface);GO:0016020(membrane);GO:0016021(integral component of membrane);GO:0016477(cell migration);GO:0030165(PDZ domain binding);GO:0042802(identical protein binding);GO:0048813(dendrite morphogenesis);GO:0048814(regulation of dendrite morphogenesis)	04514(Cell adhesion molecules (CAMs));05144(Malaria);05205(Proteoglycans in cancer);05418(Fluid shear stress and atherosclerosis)	K16336	NA	syndecan 2 [Source:NCBI gene;Acc:100152754]	0.930534	0.870193	0.6353	2.1273	2.64854	2.49703	0.334947	-1.578	2.32409e-09	1.45133e-07	down	yes
chr17	5329746	5507225	-	ENSSSCG00000040013	MTUS1	ENSSSCT00000058433	GO:0005730(nucleolus);GO:0015630(microtubule cytoskeleton)	NA	NA	NA	microtubule associated scaffold protein 1 [Source:NCBI gene;Acc:100153650]	0.18722	0.264365	0.233549	0.716636	0.731207	0.814953	0.302782	-1.72365	2.33393e-09	1.45133e-07	down	yes
chr1	135577966	135812007	+	ENSSSCG00000035254	DPH6	ENSSSCT00000041791;ENSSSCT00000043411;ENSSSCT00000029836	GO:0000166(nucleotide binding);GO:0005524(ATP binding);GO:0005634(nucleus);GO:0005730(nucleolus);GO:0016874(ligase activity);GO:0017178(diphthine-ammonia ligase activity);GO:0017183(peptidyl-diphthamide biosynthetic process from peptidyl-histidine);GO:0017183(peptidyl-diphthamide biosynthetic process from peptidyl-histidine)	NA	K06927	EC:6.3.1.14	diphthamine biosynthesis 6 [Source:NCBI gene;Acc:102166599]	1.1759	1.37255	1.52445	3.62686	3.3803	3.30214	0.39507	-1.33982	2.56873e-09	1.58943e-07	down	yes
chr6	83581362	83585994	+	ENSSSCG00000031074	FAM110D	ENSSSCT00000059189	NA	NA	NA	NA	family with sequence similarity 110 member D [Source:NCBI gene;Acc:100627555]	0.399479	0.368041	0.457909	0.111246	0.0891584	0.1579	3.42008	1.77403	1.36576e-06	4.51605e-05	up	yes
chr14	7781354	7786956	-	ENSSSCG00000031924	NKX3-1	ENSSSCT00000058894	GO:0000976(transcription regulatory region sequence-specific DNA binding);GO:0000978(RNA polymerase II proximal promoter sequence-specific DNA binding);GO:0001655(urogenital system development);GO:0001656(metanephros development);GO:0001756(somitogenesis);GO:0001934(positive regulation of protein phosphorylation);GO:0003677(DNA binding);GO:0003700(DNA-binding transcription factor activity);GO:000…	05200(Pathways in cancer);05215(Prostate cancer)	K09348	NA	NK3 homeobox 1 [Source:NCBI gene;Acc:100738625]	0.313881	0.291199	0.125397	0.089182	0.061371	0.063241	3.41673	1.77262	4.00485e-05	0.000884393	up	yes
chr14	47242774	47246838	-	ENSSSCG00000009997	OSM	ENSSSCT00000010954	GO:0005125(cytokine activity);GO:0005147(oncostatin-M receptor binding);GO:0005576(extracellular region);GO:0006955(immune response);GO:0008083(growth factor activity);GO:0008284(positive regulation of cell population proliferation);GO:0010469(regulation of signaling receptor activity);GO:0014068(positive regulation of phosphatidylinositol 3-kinase signaling);GO:0033138(positive regulation of pep…	04060(Cytokine-cytokine receptor interaction);04151(PI3K-Akt signaling pathway);04630(Jak-STAT signaling pathway)	K05418	NA	oncostatin M [Source:NCBI gene;Acc:100152038]	1.02229	0.693379	1.15777	0.258558	0.444008	0.139836	3.41101	1.7702	2.87152e-05	0.000653216	up	yes
chr16	55420750	55595167	-	ENSSSCG00000035456	WWC1	ENSSSCT00000058669	GO:0000122(negative regulation of transcription by RNA polymerase II);GO:0003713(transcription coactivator activity);GO:0005515(protein binding);GO:0005634(nucleus);GO:0005737(cytoplasm);GO:0005829(cytosol);GO:0016477(cell migration);GO:0019900(kinase binding);GO:0032587(ruffle membrane);GO:0032947(protein-containing complex scaffold activity);GO:0035330(regulation of hippo signaling);GO:0035331(…	04390(Hippo signaling pathway);04392(Hippo signaling pathway - multiple species)	K16685	NA	WW and C2 domain containing 1 [Source:NCBI gene;Acc:100513827]	56.5203	57.6228	55.1497	93.3943	92.6929	93.7605	0.604946	-0.725121	3.04159e-09	1.84547e-07	down	no
chr2	4123604	4136723	+	ENSSSCG00000034441	MRGPRF	ENSSSCT00000065359;ENSSSCT00000055910	GO:0004930(G protein-coupled receptor activity);GO:0005886(plasma membrane);GO:0007165(signal transduction);GO:0007186(G protein-coupled receptor signaling pathway);GO:0016020(membrane);GO:0016021(integral component of membrane);GO:0031965(nuclear membrane);GO:0031965(nuclear membrane)	NA	K08394	NA	mas-related G-protein coupled receptor member F [Source:NCBI gene;Acc:110259229]	1.76812	2.17526	2.54815	0.634341	0.640101	0.634329	3.40089	1.76591	4.1315e-12	3.97228e-10	up	yes
chr4	111392338	111467795	-	ENSSSCG00000006850	FAM102B	ENSSSCT00000042362;ENSSSCT00000061376;ENSSSCT00000007503	NA	NA	NA	NA	family with sequence similarity 102 member B [Source:NCBI gene;Acc:100519836]	19.2394	18.2874	18.199	31.9185	31.6294	30.6991	0.591274	-0.758102	3.77743e-09	2.26991e-07	down	no
chr7	57949455	57988335	+	ENSSSCG00000001873	CSPG4	ENSSSCT00000002098	GO:0000187(activation of MAPK activity);GO:0005886(plasma membrane);GO:0007169(transmembrane receptor protein tyrosine kinase signaling pathway);GO:0008283(cell population proliferation);GO:0008347(glial cell migration);GO:0016020(membrane);GO:0016021(integral component of membrane);GO:0019901(protein kinase binding);GO:0035556(intracellular signal transduction);GO:0042995(cell projection);GO:005…	NA	K08115	NA	chondroitin sulfate proteoglycan 4 [Source:NCBI gene;Acc:733676]	0.102169	0.201995	0.213037	0.035752	0.043341	0.073436	3.39084	1.76164	2.22438e-05	0.000520646	up	yes
chr12	52635098	52641651	-	ENSSSCG00000017938	YBX2	ENSSSCT00000019522	GO:0001650(fibrillar center);GO:0003676(nucleic acid binding)	NA	K09277	NA	Y-box binding protein 2 [Source:NCBI gene;Acc:100519387]	0.803531	0.459399	0.835749	0.166893	0.240824	0.211335	3.39015	1.76135	2.92852e-06	9.07645e-05	up	yes
chr5	67238717	67246660	-	ENSSSCG00000000738	RHNO1	ENSSSCT00000043604;ENSSSCT00000051836;ENSSSCT00000000802	GO:0000077(DNA damage checkpoint);GO:0000725(recombinational repair);GO:0005634(nucleus);GO:0005694(chromosome);GO:0034644(cellular response to UV);GO:0070318(positive regulation of G0 to G1 transition);GO:0071479(cellular response to ionizing radiation);GO:0071479(cellular response to ionizing radiation)	NA	NA	NA	RAD9-HUS1-RAD1 interacting nuclear orphan 1 [Source:NCBI gene;Acc:100511381]	18.453	19.2804	21.7431	2.24579	7.98283	7.35346	3.38279	1.75821	4.96354e-07	1.83548e-05	up	yes
chr12	4800594	4804536	+	ENSSSCG00000036592	SRSF2	ENSSSCT00000061170;ENSSSCT00000065251;ENSSSCT00000048281;ENSSSCT00000061735;ENSSSCT00000060921	GO:0000381(regulation of alternative mRNA splicing, via spliceosome);GO:0003676(nucleic acid binding);GO:0003723(RNA binding);GO:0005634(nucleus);GO:0005654(nucleoplasm);GO:0005681(spliceosomal complex);GO:0005737(cytoplasm);GO:0005829(cytosol);GO:0006397(mRNA processing);GO:0008380(RNA splicing);GO:0016607(nuclear speck);GO:0036002(pre-mRNA binding);GO:0043484(regulation of RNA splicing);GO:0045…	03040(Spliceosome);05168(Herpes simplex virus 1 infection);05168(Herpes simplex virus 1 infection)	K12891	NA	serine and arginine rich splicing factor 2 [Source:NCBI gene;Acc:768117]	29.3375	29.8495	29.0717	47.7185	48.3163	51.0052	0.600236	-0.736397	3.97118e-09	2.34131e-07	down	no
chr2	58383799	58392775	-	ENSSSCG00000013934	CILP2	ENSSSCT00000015220	NA	NA	NA	NA	cartilage intermediate layer protein 2 [Source:NCBI gene;Acc:100518061]	0.310145	0.165579	0.201522	0.058346	0.073219	0.068767	3.38062	1.75729	8.95888e-06	0.0002429	up	yes
chr2	12030783	12034156	+	ENSSSCG00000036332		ENSSSCT00000055103	GO:0004930(G protein-coupled receptor activity);GO:0004984(olfactory receptor activity);GO:0005886(plasma membrane);GO:0007165(signal transduction);GO:0007186(G protein-coupled receptor signaling pathway);GO:0007608(sensory perception of smell);GO:0016020(membrane);GO:0016021(integral component of membrane);GO:0050896(response to stimulus);GO:0050911(detection of chemical stimulus involved in sen…	NA	NA	NA		2.12166	1.91393	2.19624	0.597272	0.413558	0.840594	3.36597	1.75102	8.54515e-07	2.96683e-05	up	yes
chr8	71985684	72089043	-	ENSSSCG00000008983	CCDC158	ENSSSCT00000009840	NA	NA	NA	NA	coiled-coil domain containing 158 [Source:NCBI gene;Acc:100522937]	2.97921	3.42154	0.536597	0.747855	0.558909	0.756688	3.36201	1.74932	0.00024853	0.00422811	up	yes
chr13	205425295	205494528	+	ENSSSCG00000022290	UMODL1	ENSSSCT00000023123	GO:0005509(calcium ion binding);GO:0005515(protein binding);GO:0005576(extracellular region);GO:0005615(extracellular space);GO:0007338(single fertilization);GO:0009897(external side of plasma membrane);GO:0010466(negative regulation of peptidase activity);GO:0010468(regulation of gene expression);GO:0016020(membrane);GO:0016021(integral component of membrane);GO:0030414(peptidase inhibitor activ…	NA	NA	NA	uromodulin like 1 [Source:NCBI gene;Acc:100620228]	0.408406	0.352415	0.263216	0.140692	0.064142	0.100605	3.35267	1.74531	3.22036e-06	9.81738e-05	up	yes
chr13	124521206	124561264	+	ENSSSCG00000011802	KNG1	ENSSSCT00000036812;ENSSSCT00000012914	GO:0004869(cysteine-type endopeptidase inhibitor activity);GO:0005102(signaling receptor binding);GO:0005576(extracellular region);GO:0005615(extracellular space);GO:0005623(cell);GO:0007162(negative regulation of cell adhesion);GO:0007204(positive regulation of cytosolic calcium ion concentration);GO:0010951(negative regulation of endopeptidase activity);GO:0030195(negative regulation of blood c…	04022(cGMP-PKG signaling pathway);04071(Sphingolipid signaling pathway);04080(Neuroactive ligand-receptor interaction);04610(Complement and coagulation cascades);04750(Inflammatory mediator regulation of TRP channels);04810(Regulation of actin cytoskeleton);05142(Chagas disease (American trypanosomiasis));05143(African trypanosomiasis);05200(Pathways in cancer);05200(Pathways in cancer)	K03898	NA	kininogen 1 [Source:NCBI gene;Acc:396568]	0.18535	0.111744	0.13318	0.0452326	0.0600545	0.0232448	3.3476	1.74313	4.05934e-05	0.000893269	up	yes
chr3	128903590	128917867	+	ENSSSCG00000008647	CMPK2	ENSSSCT00000009460	GO:0004127(cytidylate kinase activity);GO:0004550(nucleoside diphosphate kinase activity);GO:0005739(mitochondrion);GO:0006165(nucleoside diphosphate phosphorylation);GO:0009142(nucleoside triphosphate biosynthetic process);GO:0033862(UMP kinase activity);GO:0046940(nucleoside monophosphate phosphorylation);GO:0050145(nucleoside monophosphate kinase activity);GO:0071222(cellular response to lipop…	00240(Pyrimidine metabolism)	K13809	EC:2.7.4.14	cytidine/uridine monophosphate kinase 2 [Source:NCBI gene;Acc:100623872]	24.1103	23.975	24.603	7.20612	7.66149	6.85654	3.34597	1.74242	1.45823e-23	5.3607e-21	up	yes
chrX	92581998	92647857	-	ENSSSCG00000012591	AMOT	ENSSSCT00000033156;ENSSSCT00000013770	GO:0001570(vasculogenesis);GO:0001701(in utero embryonic development);GO:0001702(gastrulation with mouth forming second);GO:0001726(ruffle);GO:0003365(establishment of cell polarity involved in ameboidal cell migration);GO:0005634(nucleus);GO:0005884(actin filament);GO:0005923(bicellular tight junction);GO:0006935(chemotaxis);GO:0008180(COP9 signalosome);GO:0009897(external side of plasma membran…	04390(Hippo signaling pathway);04530(Tight junction);04530(Tight junction)	K16819	NA	angiomotin [Source:NCBI gene;Acc:100158213]	12.1009	11.582	11.8641	20.312	19.6778	20.0268	0.592286	-0.755635	4.73158e-09	2.70045e-07	down	no
chr3	17306124	17309555	+	ENSSSCG00000040811	PYCARD	ENSSSCT00000054028	GO:0000139(Golgi membrane);GO:0001773(myeloid dendritic cell activation);GO:0002020(protease binding);GO:0002218(activation of innate immune response);GO:0002230(positive regulation of defense response to virus by host);GO:0002277(myeloid dendritic cell activation involved in immune response);GO:0002588(positive regulation of antigen processing and presentation of peptide antigen via MHC class II…	04217(Necroptosis);04621(NOD-like receptor signaling pathway);04623(Cytosolic DNA-sensing pathway);04625(C-type lectin receptor signaling pathway);05132(Salmonella infection);05133(Pertussis);05134(Legionellosis);05164(Influenza A)	K12799	NA	apoptosis-associated speck-like protein containing a CARD [Source:NCBI gene;Acc:100522011]	1.99892	2.19679	2.52233	0.727749	0.693439	0.588863	3.34222	1.74081	1.74327e-10	1.2893e-08	up	yes
chr7	20830246	20832664	-	ENSSSCG00000040540		ENSSSCT00000047767;ENSSSCT00000062283;ENSSSCT00000046659	NA	NA	NA	NA		1.34993	1.07756	1.27257	0.219472	0.280592	0.612161	3.32672	1.7341	1.71113e-05	0.000416221	up	yes
chr12	52139534	52144981	-	ENSSSCG00000017921	ZMYND15	ENSSSCT00000019504	GO:0005634(nucleus);GO:0005737(cytoplasm);GO:0007286(spermatid development);GO:0042826(histone deacetylase binding);GO:0045892(negative regulation of transcription, DNA-templated);GO:0046872(metal ion binding)	NA	NA	NA	zinc finger MYND-type containing 15 [Source:NCBI gene;Acc:100513818]	0.780747	0.944798	0.535168	0.367071	0.170675	0.142042	3.32561	1.73362	3.59745e-05	0.00080008	up	yes
chr6	54302892	54308064	+	ENSSSCG00000040351		ENSSSCT00000062075	NA	NA	NA	NA		0.347453	2.91729	2.70749	0.617978	0.308645	0.878921	3.30772	1.72584	0.00284015	0.0290262	up	yes
chr6	13385394	13387413	-	ENSSSCG00000037473		ENSSSCT00000040544	NA	NA	NA	NA		2.13778	1.15953	1.73468	0.457754	0.712906	0.357296	3.29328	1.71952	2.27045e-05	0.000529448	up	yes
chr17	35523413	35537506	-	ENSSSCG00000033613	FOXS1	ENSSSCT00000062709	GO:0000122(negative regulation of transcription by RNA polymerase II);GO:0000978(RNA polymerase II proximal promoter sequence-specific DNA binding);GO:0001227(DNA-binding transcription repressor activity, RNA polymerase II-specific);GO:0001568(blood vessel development);GO:0003677(DNA binding);GO:0003700(DNA-binding transcription factor activity);GO:0005634(nucleus);GO:0006355(regulation of transc…	NA	NA	NA	forkhead box S1 [Source:NCBI gene;Acc:102167710]	5.82991	5.12382	5.68413	1.65394	1.65874	1.75082	3.28584	1.71626	3.75704e-17	6.80569e-15	up	yes
chr6	81522760	81526880	+	ENSSSCG00000024260	RPL11	ENSSSCT00000022802	GO:0000027(ribosomal large subunit assembly);GO:0002181(cytoplasmic translation);GO:0003735(structural constituent of ribosome);GO:0005654(nucleoplasm);GO:0005730(nucleolus);GO:0005737(cytoplasm);GO:0005840(ribosome);GO:0006364(rRNA processing);GO:0006412(translation);GO:0006605(protein targeting);GO:0008097(5S rRNA binding);GO:0010628(positive regulation of gene expression);GO:0022625(cytosolic …	03010(Ribosome)	K02868	NA	ribosomal protein L11 [Source:NCBI gene;Acc:414422]	237.697	227.038	236.604	391.058	374.762	386.698	0.608528	-0.716605	8.38126e-09	4.63528e-07	down	no
chr14	49533203	49561497	+	ENSSSCG00000010060	UPB1	ENSSSCT00000011021	GO:0003837(beta-ureidopropionase activity);GO:0006807(nitrogen compound metabolic process);GO:0019482(beta-alanine metabolic process);GO:0033396(beta-alanine biosynthetic process via 3-ureidopropionate);GO:0042803(protein homodimerization activity);GO:0046135(pyrimidine nucleoside catabolic process);GO:0051260(protein homooligomerization);GO:0051289(protein homotetramerization)	00240(Pyrimidine metabolism);00410(beta-Alanine metabolism);00770(Pantothenate and CoA biosynthesis);00983(Drug metabolism - other enzymes)	K01431	EC:3.5.1.6	beta-ureidopropionase 1 [Source:NCBI gene;Acc:100155919]	0.835429	0.844807	0.571749	0.238648	0.187805	0.262127	3.27048	1.7095	2.99593e-06	9.17797e-05	up	yes
chr8	69932644	69935861	+	ENSSSCG00000008953	CXCL8	ENSSSCT00000009807	GO:0002237(response to molecule of bacterial origin);GO:0005125(cytokine activity);GO:0005153(interleukin-8 receptor binding);GO:0005576(extracellular region);GO:0005615(extracellular space);GO:0006935(chemotaxis);GO:0006952(defense response);GO:0006954(inflammatory response);GO:0006955(immune response);GO:0007050(cell cycle arrest);GO:0008009(chemokine activity);GO:0010469(regulation of signalin…	04060(Cytokine-cytokine receptor interaction);04062(Chemokine signaling pathway);04064(NF-kappa B signaling pathway);04072(Phospholipase D signaling pathway);04218(Cellular senescence);04620(Toll-like receptor signaling pathway);04621(NOD-like receptor signaling pathway);04622(RIG-I-like receptor signaling pathway);04657(IL-17 signaling pathway);04932(Non-alcoholic fatty liver disease (NAFLD));04…	K10030	NA	C-X-C motif chemokine ligand 8 [Source:NCBI gene;Acc:396880]	102.006	104.715	105.223	32.3038	31.9201	31.2882	3.26601	1.70753	8.17735e-36	6.81391e-33	up	yes
chr2	73622409	73679458	+	ENSSSCG00000028612	PTPRS	ENSSSCT00000031816;ENSSSCT00000032503	GO:0004721(phosphoprotein phosphatase activity);GO:0004725(protein tyrosine phosphatase activity);GO:0005515(protein binding);GO:0005886(plasma membrane);GO:0006470(protein dephosphorylation);GO:0008201(heparin binding);GO:0010977(negative regulation of neuron projection development);GO:0016020(membrane);GO:0016021(integral component of membrane);GO:0016311(dephosphorylation);GO:0016787(hydrolase…	NA	K06778	EC:3.1.3.48	protein tyrosine phosphatase, receptor type S [Source:NCBI gene;Acc:106509452]	0.290272	0.265993	0.270847	0.129381	0.0868866	0.0375548	3.25863	1.70426	3.00052e-05	0.000675738	up	yes
chr7	75089441	75118735	+	ENSSSCG00000001999		ENSSSCT00000002237	GO:0016020(membrane);GO:0016021(integral component of membrane);GO:0072657(protein localization to membrane)	NA	K17085	NA	transmembrane 9 superfamily member 1 [Source:NCBI gene;Acc:100520918]	9.58417	9.66862	43.8276	7.63674	6.41488	5.31477	3.25721	1.70364	0.000130391	0.00245816	up	yes
chr2	80251237	80263918	-	ENSSSCG00000014034	N4BP3	ENSSSCT00000015330	GO:0031410(cytoplasmic vesicle)	NA	NA	NA	NEDD4 binding protein 3 [Source:NCBI gene;Acc:100511119]	0.463809	0.385497	0.316038	0.134229	0.114107	0.110731	3.24548	1.69843	2.20347e-07	8.85568e-06	up	yes
chr14	121271513	121338546	+	ENSSSCG00000010627	PDCD4	ENSSSCT00000041632;ENSSSCT00000051692	GO:0005634(nucleus);GO:0005737(cytoplasm);GO:0005829(cytosol);GO:0007569(cell aging);GO:0030509(BMP signaling pathway);GO:0045892(negative regulation of transcription, DNA-templated);GO:0050729(positive regulation of inflammatory response);GO:0071222(cellular response to lipopolysaccharide);GO:1900016(negative regulation of cytokine production involved in inflammatory response);GO:1901224(positiv…	05205(Proteoglycans in cancer);05206(MicroRNAs in cancer);05206(MicroRNAs in cancer)	K16865	NA	programmed cell death 4 [Source:NCBI gene;Acc:100157112]	0.167494	0.363371	0.424007	0.0962794	0.133481	0.0650379	3.23907	1.69558	3.97632e-05	0.000879646	up	yes
chr2	40545774	40550843	-	ENSSSCG00000013360	TMEM86A	ENSSSCT00000014591	GO:0016020(membrane);GO:0016021(integral component of membrane);GO:0046485(ether lipid metabolic process);GO:0047408(alkenylglycerophosphocholine hydrolase activity);GO:0047409(alkenylglycerophosphoethanolamine hydrolase activity)	NA	NA	NA	transmembrane protein 86A [Source:NCBI gene;Acc:100523718]	6.70822	7.9937	6.40182	2.02133	1.98482	2.51336	3.23702	1.69467	1.39356e-11	1.24415e-09	up	yes
chr5	67550287	67573863	-	ENSSSCG00000000749	SLC6A12	ENSSSCT00000057522;ENSSSCT00000064540;ENSSSCT00000065269;ENSSSCT00000000813	GO:0005328(neurotransmitter:sodium symporter activity);GO:0005332(gamma-aminobutyric acid:sodium symporter activity);GO:0005886(plasma membrane);GO:0005887(integral component of plasma membrane);GO:0006836(neurotransmitter transport);GO:0015293(symporter activity);GO:0015812(gamma-aminobutyric acid transport);GO:0016020(membrane);GO:0016021(integral component of membrane);GO:0042165(neurotransmit…	04721(Synaptic vesicle cycle);04727(GABAergic synapse);04727(GABAergic synapse)	K05045	NA	solute carrier family 6 member 12 [Source:NCBI gene;Acc:100512716]	83.7248	87.4624	82.9378	26.3129	26.0774	26.1237	3.23669	1.69452	1.37309e-40	1.71622e-37	up	yes
chr6	49016326	49031204	-	ENSSSCG00000002994	CYP2F1	ENSSSCT00000003326	GO:0004497(monooxygenase activity);GO:0005506(iron ion binding);GO:0005737(cytoplasm);GO:0006082(organic acid metabolic process);GO:0006805(xenobiotic metabolic process);GO:0008392(arachidonic acid epoxygenase activity);GO:0008395(steroid hydroxylase activity);GO:0009636(response to toxic substance);GO:0016491(oxidoreductase activity);GO:0016705(oxidoreductase activity, acting on paired donors, w…	00980(Metabolism of xenobiotics by cytochrome P450)	K07416	EC:1.14.14.1	cytochrome P450 2F3 [Source:NCBI gene;Acc:100523190]	1.0558	1.54602	1.14629	0.382331	0.394165	0.383781	3.23035	1.69169	6.57757e-08	2.95731e-06	up	yes
chr1	243259495	243415923	-	ENSSSCG00000005400	GRIN3A	ENSSSCT00000039649	GO:0004970(ionotropic glutamate receptor activity);GO:0004972(NMDA glutamate receptor activity);GO:0005216(ion channel activity);GO:0005262(calcium channel activity);GO:0005886(plasma membrane);GO:0006811(ion transport);GO:0006816(calcium ion transport);GO:0016020(membrane);GO:0016021(integral component of membrane);GO:0016358(dendrite development);GO:0016594(glycine binding);GO:0017146(NMDA sele…	04024(cAMP signaling pathway);04080(Neuroactive ligand-receptor interaction);04724(Glutamatergic synapse);05030(Cocaine addiction);05031(Amphetamine addiction);05033(Nicotine addiction);05034(Alcoholism)	K05213	NA	glutamate ionotropic receptor NMDA type subunit 3A [Source:NCBI gene;Acc:100153054]	0.142086	0.0945075	0.105398	0.0394479	0.038835	0.027952	3.21921	1.68671	1.14584e-05	0.000298996	up	yes
chr1	99081904	99110876	+	ENSSSCG00000004509	LIPG	ENSSSCT00000023900;ENSSSCT00000004981;ENSSSCT00000031390;ENSSSCT00000029856	GO:0004465(lipoprotein lipase activity);GO:0004620(phospholipase activity);GO:0005515(protein binding);GO:0005576(extracellular region);GO:0005615(extracellular space);GO:0005769(early endosome);GO:0005794(Golgi apparatus);GO:0006629(lipid metabolic process);GO:0008970(phospholipase A1 activity);GO:0009986(cell surface);GO:0010983(positive regulation of high-density lipoprotein particle clearance…	00561(Glycerolipid metabolism);04979(Cholesterol metabolism);04979(Cholesterol metabolism)	K22284	EC:3.1.1.3	lipase G, endothelial type [Source:NCBI gene;Acc:100155736]	34.9624	36.8044	25.6646	50.0439	73.8547	80.2469	0.477265	-1.06714	1.26818e-08	6.68815e-07	down	yes
chr12	26791667	26811544	+	ENSSSCG00000017563	MYCBPAP	ENSSSCT00000053265;ENSSSCT00000040135	NA	NA	NA	NA	MYCBP associated protein [Source:NCBI gene;Acc:100513622]	1.4415	1.277	1.26959	0.516026	0.304577	0.420549	3.21321	1.68402	3.2443e-08	1.54184e-06	up	yes
chr17	47646933	47670461	-	ENSSSCG00000038594	SDC4	ENSSSCT00000049336	GO:0001843(neural tube closure);GO:0005576(extracellular region);GO:0009986(cell surface);GO:0010762(regulation of fibroblast migration);GO:0016020(membrane);GO:0016021(integral component of membrane);GO:0016477(cell migration);GO:0042060(wound healing);GO:0042130(negative regulation of T cell proliferation);GO:0042802(identical protein binding);GO:0060122(inner ear receptor cell stereocilium org…	04512(ECM-receptor interaction);04514(Cell adhesion molecules (CAMs));05205(Proteoglycans in cancer);05418(Fluid shear stress and atherosclerosis)	K16338	NA	syndecan 4 [Source:NCBI gene;Acc:397528]	54.3157	57.3461	56.2705	88.9722	89.1594	88.6261	0.629531	-0.66765	1.36466e-08	7.13677e-07	down	no
chr6	88969761	88987492	-	ENSSSCG00000029799	ZBTB8OS	ENSSSCT00000051193	GO:0006388(tRNA splicing, via endonucleolytic cleavage and ligation);GO:0072669(tRNA-splicing ligase complex)	NA	NA	NA	zinc finger and BTB domain containing 8 opposite strand [Source:NCBI gene;Acc:102160721]	4.64001	20.8551	20.0502	4.93756	4.81304	4.45604	3.20591	1.68074	2.17003e-05	0.000509834	up	yes
chr12	20647691	20658777	+	ENSSSCG00000017416	DHX58	ENSSSCT00000018960;ENSSSCT00000033560;ENSSSCT00000035155	GO:0003677(DNA binding);GO:0003725(double-stranded RNA binding);GO:0003727(single-stranded RNA binding);GO:0005524(ATP binding);GO:0005737(cytoplasm);GO:0008270(zinc ion binding);GO:0009615(response to virus);GO:0009617(response to bacterium);GO:0016787(hydrolase activity);GO:0032480(negative regulation of type I interferon production);GO:0032481(positive regulation of type I interferon productio…	04622(RIG-I-like receptor signaling pathway);04622(RIG-I-like receptor signaling pathway)	K12649	EC:3.6.4.13	DExH-box helicase 58 [Source:NCBI gene;Acc:100524520]	11.3931	11.7228	12.5441	3.62843	3.52544	3.99416	3.19877	1.67752	3.58463e-20	8.78516e-18	up	yes
chr6	62205215	62215077	+	ENSSSCG00000037571		ENSSSCT00000066072	NA	NA	NA	NA		0	0	0	1.09138	0	0.715292	-inf	-inf	1.41795e-08	7.32355e-07	down	yes
chr5	9547177	9548520	+	ENSSSCG00000000106	KCNJ4	ENSSSCT00000000112	GO:0005242(inward rectifier potassium channel activity);GO:0005244(voltage-gated ion channel activity);GO:0006811(ion transport);GO:0006813(potassium ion transport);GO:0016020(membrane);GO:0016021(integral component of membrane);GO:0016323(basolateral plasma membrane);GO:0030165(PDZ domain binding);GO:0034765(regulation of ion transmembrane transport);GO:1990573(potassium ion import across plasma…	04725(Cholinergic synapse);04921(Oxytocin signaling pathway)	K04998	NA	potassium voltage-gated channel subfamily J member 4 [Source:NCBI gene;Acc:100523060]	0.529885	0.870587	0.796176	0.31164	0.102213	0.27474	3.19005	1.67358	0.000117523	0.00225641	up	yes
chrX	45772497	45798482	+	ENSSSCG00000034056		ENSSSCT00000042113	NA	NA	NA	NA		0.104473	0.103777	0.084725	2.47232	2.11939	0.188774	0.0612856	-4.02831	1.55361e-08	7.95843e-07	down	yes
chr1	470506	475345	+	ENSSSCG00000035944		ENSSSCT00000052221	NA	NA	NA	NA		0.565071	0.516188	0.761138	0.165294	0.105462	0.306935	3.18924	1.67321	6.46842e-05	0.00135652	up	yes
chr3	11214424	11244894	+	ENSSSCG00000025858	ELN	ENSSSCT00000040134	GO:0003151(outflow tract morphogenesis);GO:0005201(extracellular matrix structural constituent);GO:0007519(skeletal muscle tissue development);GO:0030198(extracellular matrix organization);GO:0030833(regulation of actin filament polymerization);GO:0043149(stress fiber assembly);GO:0050840(extracellular matrix binding);GO:0062023(collagen-containing extracellular matrix);GO:0071953(elastic fiber)	04974(Protein digestion and absorption)	K14211	NA	elastin [Source:NCBI gene;Acc:100628118]	0.529401	0.195348	0.460238	0.117879	0.141243	0.11265	3.1874	1.67238	0.000175043	0.00319888	up	yes
chr1	14906823	15016841	-	ENSSSCG00000031733	AKAP12	ENSSSCT00000038455	GO:0005623(cell);GO:0005829(cytosol);GO:0005886(plasma membrane);GO:0006605(protein targeting);GO:0007165(signal transduction);GO:0007193(adenylate cyclase-inhibiting G protein-coupled receptor signaling pathway);GO:0008179(adenylate cyclase binding);GO:0010738(regulation of protein kinase A signaling);GO:0010739(positive regulation of protein kinase A signaling);GO:0050804(modulation of chemical…	NA	K16528	NA	A-kinase anchoring protein 12 [Source:NCBI gene;Acc:100152595]	3.00509	2.66583	5.88629	11.0089	10.4157	11.6659	0.349261	-1.51762	1.57962e-08	7.99337e-07	down	yes
chr2	74800125	74838679	-	ENSSSCG00000026754	ATCAY	ENSSSCT00000025899	GO:0004309(exopolyphosphatase activity);GO:0005737(cytoplasm);GO:0006798(polyphosphate catabolic process);GO:0006915(apoptotic process);GO:0016020(membrane);GO:0016021(integral component of membrane);GO:0019894(kinesin binding);GO:0031175(neuron projection development);GO:0031966(mitochondrial membrane);GO:0032880(regulation of protein localization);GO:0043005(neuron projection);GO:2000212(negati…	NA	K18450	NA	ATCAY, caytaxin [Source:NCBI gene;Acc:100626830]	1.25013	1.33449	1.40152	0.319412	0.47024	0.470041	3.16438	1.66192	4.42882e-09	2.58247e-07	up	yes
chr3	1964095	1993168	+	ENSSSCG00000007564	AMZ1	ENSSSCT00000008296	GO:0006508(proteolysis);GO:0008233(peptidase activity);GO:0008237(metallopeptidase activity);GO:0008270(zinc ion binding)	NA	K06974	EC:3.4.-.-	archaelysin family metallopeptidase 1 [Source:NCBI gene;Acc:100337670]	2.5597	2.20359	2.6074	0.906315	0.710311	0.717543	3.15774	1.65889	2.97261e-08	1.42902e-06	up	yes
chr11	49651654	49775223	+	ENSSSCG00000009474	SCEL	ENSSSCT00000010387	GO:0005737(cytoplasm);GO:0008544(epidermis development);GO:0009612(response to mechanical stimulus);GO:0009792(embryo development ending in birth or egg hatching);GO:0030216(keratinocyte differentiation);GO:0046872(metal ion binding);GO:0048471(perinuclear region of cytoplasm);GO:0090263(positive regulation of canonical Wnt signaling pathway)	NA	NA	NA	sciellin [Source:NCBI gene;Acc:100525833]	0.633514	0.69405	0.456595	1.95181	2.22449	1.75123	0.300995	-1.73219	1.90792e-08	9.53885e-07	down	yes
chr6	58355199	58438570	+	ENSSSCG00000003236		ENSSSCT00000038574;ENSSSCT00000003595	GO:0016020(membrane);GO:0016021(integral component of membrane);GO:0016021(integral component of membrane)	NA	K06549	NA	sialic acid binding Ig like lectin 5 [Source:NCBI gene;Acc:100514653]	0.334208	0.291082	0.203369	0.0578592	0.166457	0.0391053	3.14575	1.6534	0.000562017	0.00814957	up	yes
chr16	62569808	62918481	+	ENSSSCG00000021527	ATP10B	ENSSSCT00000040037	GO:0000166(nucleotide binding);GO:0000287(magnesium ion binding);GO:0004012(phospholipid-translocating ATPase activity);GO:0005524(ATP binding);GO:0005783(endoplasmic reticulum);GO:0005886(plasma membrane);GO:0015914(phospholipid transport);GO:0016020(membrane);GO:0016021(integral component of membrane);GO:0045332(phospholipid translocation)	NA	K01530	EC:7.6.2.1	ATPase phospholipid transporting 10B (putative) [Source:NCBI gene;Acc:100626997]	0.133191	0.124807	0.0993139	0.0369415	0.0351548	0.0417994	3.13718	1.64947	4.94916e-06	0.000143194	up	yes
chr13	22831742	22851274	+	ENSSSCG00000011246	VILL	ENSSSCT00000042032;ENSSSCT00000012313;ENSSSCT00000058362	GO:0003779(actin binding);GO:0007010(cytoskeleton organization);GO:0051015(actin filament binding);GO:0051015(actin filament binding)	NA	NA	NA	villin like [Source:NCBI gene;Acc:100628102]	10.3882	10.8714	10.2146	20.0152	19.0686	21.2288	0.521853	-0.938284	2.22453e-08	1.09622e-06	down	no
chr14	49640937	49666293	+	ENSSSCG00000010055	GGT5	ENSSSCT00000053617;ENSSSCT00000054124;ENSSSCT00000011016	GO:0000048(peptidyltransferase activity);GO:0002951(leukotriene-C(4) hydrolase);GO:0005886(plasma membrane);GO:0006412(translation);GO:0006508(proteolysis);GO:0006520(cellular amino acid metabolic process);GO:0006536(glutamate metabolic process);GO:0006631(fatty acid metabolic process);GO:0006749(glutathione metabolic process);GO:0006751(glutathione catabolic process);GO:0006954(inflammatory resp…	00430(Taurine and hypotaurine metabolism);00480(Glutathione metabolism);00590(Arachidonic acid metabolism);00590(Arachidonic acid metabolism)	K18592	3.4.19.13;3.4.19.14;EC:2.3.2.2	gamma-glutamyltransferase 5 [Source:NCBI gene;Acc:100157523]	0.154433	0.248617	0.122458	0.0793669	0.0680988	0.0203114	3.13218	1.64717	0.000289607	0.00479444	up	yes
chr4	98182216	98183265	-	ENSSSCG00000006639	C1orf56	ENSSSCT00000007275	GO:0042127(regulation of cell population proliferation)	NA	NA	NA	chromosome 1 open reading frame 56 [Source:HGNC Symbol;Acc:HGNC:26045]	1.57103	1.1396	1.20506	0.205748	0.635227	0.412306	3.12436	1.64356	5.70685e-05	0.0012235	up	yes
chr14	87904655	87922110	+	ENSSSCG00000026850	SNCG	ENSSSCT00000044547	GO:0005737(cytoplasm);GO:0007268(chemical synaptic transmission);GO:0008344(adult locomotory behavior);GO:0009306(protein secretion);GO:0014059(regulation of dopamine secretion);GO:0030424(axon);GO:0043025(neuronal cell body);GO:0046928(regulation of neurotransmitter secretion);GO:0050808(synapse organization)	NA	NA	NA	synuclein gamma [Source:NCBI gene;Acc:100125343]	0.422429	0.520618	0.457372	0.122511	0.155089	0.174634	3.09667	1.63072	3.98416e-07	1.4959e-05	up	yes
chr6	88251823	88293468	-	ENSSSCG00000003604	ADGRB2	ENSSSCT00000047012;ENSSSCT00000055784	GO:0004888(transmembrane signaling receptor activity);GO:0004930(G protein-coupled receptor activity);GO:0005813(centrosome);GO:0005886(plasma membrane);GO:0005887(integral component of plasma membrane);GO:0007165(signal transduction);GO:0007166(cell surface receptor signaling pathway);GO:0007186(G protein-coupled receptor signaling pathway);GO:0007189(adenylate cyclase-activating G protein-coupl…	NA	K04597	NA	adhesion G protein-coupled receptor B2 [Source:NCBI gene;Acc:100520965]	0.533481	0.462167	0.409929	0.148414	0.156667	0.148869	3.09632	1.63056	1.27533e-08	6.69763e-07	up	yes
chrX	67239639	67414713	-	ENSSSCG00000012456	RPS6KA6	ENSSSCT00000013622;ENSSSCT00000032934	GO:0000166(nucleotide binding);GO:0000287(magnesium ion binding);GO:0001650(fibrillar center);GO:0004672(protein kinase activity);GO:0004674(protein serine/threonine kinase activity);GO:0004711(ribosomal protein S6 kinase activity);GO:0005524(ATP binding);GO:0005634(nucleus);GO:0005730(nucleolus);GO:0005739(mitochondrion);GO:0006468(protein phosphorylation);GO:0006978(DNA damage response, signal …	04010(MAPK signaling pathway);04114(Oocyte meiosis);04150(mTOR signaling pathway);04714(Thermogenesis);04720(Long-term potentiation);04722(Neurotrophin signaling pathway);04914(Progesterone-mediated oocyte maturation);04931(Insulin resistance);04931(Insulin resistance)	K04373	EC:2.7.11.1	ribosomal protein S6 kinase A6 [Source:NCBI gene;Acc:100522294]	0.312794	0.407712	0.629747	0.0592688	0.244931	0.132759	3.09012	1.62766	0.000537361	0.00790174	up	yes
chr17	36852490	36864497	+	ENSSSCG00000007263		ENSSSCT00000007948	GO:0007608(sensory perception of smell)	NA	NA	NA		0.919794	0.802822	0.687229	0.303095	0.125598	0.351271	3.08969	1.62746	4.80734e-05	0.00104864	up	yes
chr12	39648598	39659121	+	ENSSSCG00000017705	CCL5	ENSSSCT00000033821	GO:0000165(MAPK cascade);GO:0002548(monocyte chemotaxis);GO:0004435(phosphatidylinositol phospholipase C activity);GO:0004672(protein kinase activity);GO:0005125(cytokine activity);GO:0005576(extracellular region);GO:0005615(extracellular space);GO:0005737(cytoplasm);GO:0006816(calcium ion transport);GO:0006874(cellular calcium ion homeostasis);GO:0006887(exocytosis);GO:0006935(chemotaxis);GO:000…	04060(Cytokine-cytokine receptor interaction);04062(Chemokine signaling pathway);04620(Toll-like receptor signaling pathway);04621(NOD-like receptor signaling pathway);04623(Cytosolic DNA-sensing pathway);04668(TNF signaling pathway);05020(Prion diseases);05142(Chagas disease (American trypanosomiasis));05163(Human cytomegalovirus infection);05164(Influenza A);05168(Herpes simplex virus 1 infecti…	K12499	NA	C-C motif chemokine ligand 5 [Source:NCBI gene;Acc:396613]	55.4301	60.249	53.8847	18.4263	18.4978	17.9849	3.08809	1.62671	1.12523e-19	2.65363e-17	up	yes
chr7	75118744	75139630	-	ENSSSCG00000002001	REC8	ENSSSCT00000002239	GO:0000724(double-strand break repair via homologous recombination);GO:0000778(condensed nuclear chromosome kinetochore);GO:0000780(condensed nuclear chromosome, centromeric region);GO:0000793(condensed chromosome);GO:0000794(condensed nuclear chromosome);GO:0000795(synaptonemal complex);GO:0000800(lateral element);GO:0001556(oocyte maturation);GO:0001673(male germ cell nucleus);GO:0003682(chroma…	04114(Oocyte meiosis)	K13054	NA	REC8 meiotic recombination protein [Source:NCBI gene;Acc:100152822]	9.05832	7.96198	8.12682	2.5699	2.73619	2.84708	3.08434	1.62496	8.3637e-16	1.30672e-13	up	yes
chr1	81603273	81714250	-	ENSSSCG00000004434	FRK	ENSSSCT00000004899	GO:0000122(negative regulation of transcription by RNA polymerase II);GO:0000166(nucleotide binding);GO:0004672(protein kinase activity);GO:0004713(protein tyrosine kinase activity);GO:0004715(non-membrane spanning protein tyrosine kinase activity);GO:0005102(signaling receptor binding);GO:0005515(protein binding);GO:0005524(ATP binding);GO:0005634(nucleus);GO:0005829(cytosol);GO:0006468(protein …	NA	K08892	EC:2.7.10.2	fyn related Src family tyrosine kinase [Source:NCBI gene;Acc:100157810]	0.981943	1.06406	0.858476	0.269873	0.360443	0.312345	3.08115	1.62347	1.59624e-09	1.02842e-07	up	yes
chr11	2310268	2380051	+	ENSSSCG00000009281	SGCG	ENSSSCT00000041718;ENSSSCT00000010165	GO:0005654(nucleoplasm);GO:0005886(plasma membrane);GO:0016011(dystroglycan complex);GO:0016012(sarcoglycan complex);GO:0016020(membrane);GO:0016021(integral component of membrane);GO:0042383(sarcolemma);GO:0048738(cardiac muscle tissue development);GO:0060047(heart contraction);GO:0060047(heart contraction)	05410(Hypertrophic cardiomyopathy (HCM));05412(Arrhythmogenic right ventricular cardiomyopathy (ARVC));05414(Dilated cardiomyopathy (DCM));05416(Viral myocarditis);05416(Viral myocarditis)	K12564	NA	sarcoglycan gamma [Source:NCBI gene;Acc:100623668]	2.59327	3.31463	2.30627	1.14295	1.06574	0.459086	3.07903	1.62247	7.78314e-06	0.000213805	up	yes
chr13	78858445	78912596	-	ENSSSCG00000027467	DZIP1L	ENSSSCT00000048412;ENSSSCT00000046301	GO:0003676(nucleic acid binding);GO:0005737(cytoplasm);GO:0005814(centriole);GO:0032880(regulation of protein localization);GO:0036064(ciliary basal body);GO:0060271(cilium assembly);GO:0060271(cilium assembly)	NA	K16470	NA	DAZ interacting zinc finger protein 1 like [Source:NCBI gene;Acc:106505696]	4.58654	3.8167	2.44124	8.71534	8.03235	8.34619	0.432157	-1.21037	3.38679e-08	1.60346e-06	down	yes
chr15	133047452	133058400	+	ENSSSCG00000016288	CHRNG	ENSSSCT00000045896;ENSSSCT00000044861	GO:0004888(transmembrane signaling receptor activity);GO:0005216(ion channel activity);GO:0005230(extracellular ligand-gated ion channel activity);GO:0005886(plasma membrane);GO:0005887(integral component of plasma membrane);GO:0005892(acetylcholine-gated channel complex);GO:0006811(ion transport);GO:0007165(signal transduction);GO:0007268(chemical synaptic transmission);GO:0007271(synaptic trans…	04080(Neuroactive ligand-receptor interaction);04080(Neuroactive ligand-receptor interaction)	K04818	NA	cholinergic receptor nicotinic gamma subunit [Source:NCBI gene;Acc:100522221]	0.687066	0.790889	0.481131	0.27829	0.123983	0.234111	3.07847	1.62221	5.51375e-05	0.00118821	up	yes
chr10	64948517	65001142	+	ENSSSCG00000022849	IL2RA	ENSSSCT00000037150;ENSSSCT00000029511	GO:0002664(regulation of T cell tolerance induction);GO:0004911(interleukin-2 receptor activity);GO:0016020(membrane);GO:0016021(integral component of membrane);GO:0019976(interleukin-2 binding);GO:0038110(interleukin-2-mediated signaling pathway);GO:0038110(interleukin-2-mediated signaling pathway)	04060(Cytokine-cytokine receptor interaction);04144(Endocytosis);04151(PI3K-Akt signaling pathway);04630(Jak-STAT signaling pathway);04640(Hematopoietic cell lineage);04658(Th1 and Th2 cell differentiation);04659(Th17 cell differentiation);05162(Measles);05166(Human T-cell leukemia virus 1 infection);05200(Pathways in cancer);05200(Pathways in cancer)	K05068	NA	interleukin 2 receptor subunit alpha [Source:NCBI gene;Acc:396814]	1.58664	1.23433	1.23024	0.465039	0.404589	0.446438	3.07827	1.62212	2.21974e-09	1.40124e-07	up	yes
chr1	262456220	262484227	+	ENSSSCG00000005533	PTGS1	ENSSSCT00000053729;ENSSSCT00000006084	GO:0001516(prostaglandin biosynthetic process);GO:0001750(photoreceptor outer segment);GO:0004601(peroxidase activity);GO:0004666(prostaglandin-endoperoxide synthase activity);GO:0005737(cytoplasm);GO:0005794(Golgi apparatus);GO:0006693(prostaglandin metabolic process);GO:0006954(inflammatory response);GO:0006979(response to oxidative stress);GO:0008217(regulation of blood pressure);GO:0019371(cy…	00590(Arachidonic acid metabolism);04611(Platelet activation);04726(Serotonergic synapse);04923(Regulation of lipolysis in adipocytes);04923(Regulation of lipolysis in adipocytes)	K00509	EC:1.14.99.1	prostaglandin-endoperoxide synthase 1 [Source:NCBI gene;Acc:397541]	1.20619	1.07491	1.30639	0.378844	0.333058	0.455149	3.07397	1.6201	8.45836e-09	4.65731e-07	up	yes
chr4	95898432	95903381	-	ENSSSCG00000006569	SLC27A3	ENSSSCT00000007197	GO:0001676(long-chain fatty acid metabolic process);GO:0003824(catalytic activity);GO:0004467(long-chain fatty acid-CoA ligase activity);GO:0005324(long-chain fatty acid transporter activity);GO:0005739(mitochondrion);GO:0005783(endoplasmic reticulum);GO:0015909(long-chain fatty acid transport);GO:0016021(integral component of membrane);GO:0031957(very long-chain fatty acid-CoA ligase activity)	04931(Insulin resistance)	K08772	EC:6.2.1.-	solute carrier family 27 member 3 [Source:NCBI gene;Acc:100157568]	0.788964	0.093067	0.55428	0.077044	0.187929	0.202531	3.0723	1.61932	0.00791194	0.0631665	up	yes
chr2	114675917	114853524	+	ENSSSCG00000014195	MAN2A1	ENSSSCT00000015510;ENSSSCT00000056127	GO:0000139(Golgi membrane);GO:0001701(in utero embryonic development);GO:0001889(liver development);GO:0003824(catalytic activity);GO:0004559(alpha-mannosidase activity);GO:0005615(extracellular space);GO:0005794(Golgi apparatus);GO:0005797(Golgi medial cisterna);GO:0005801(cis-Golgi network);GO:0005975(carbohydrate metabolic process);GO:0006013(mannose metabolic process);GO:0006491(N-glycan proc…	00510(N-Glycan biosynthesis);00510(N-Glycan biosynthesis)	K01231	EC:3.2.1.114	mannosidase alpha class 2A member 1 [Source:NCBI gene;Acc:100514631]	9.02993	8.36461	8.08372	14.331	15.202	14.372	0.580303	-0.785122	4.14071e-08	1.92397e-06	down	no
chr12	26155512	26161738	+	ENSSSCG00000034653	DLX4	ENSSSCT00000042142	GO:0000122(negative regulation of transcription by RNA polymerase II);GO:0000978(RNA polymerase II proximal promoter sequence-specific DNA binding);GO:0001227(DNA-binding transcription repressor activity, RNA polymerase II-specific);GO:0003677(DNA binding);GO:0005634(nucleus);GO:0006355(regulation of transcription, DNA-templated);GO:0043565(sequence-specific DNA binding)	NA	K09314	NA	distal-less homeobox 4 [Source:NCBI gene;Acc:100517238]	0.496343	0.716385	0.480209	0.205149	0.194363	0.152478	3.06697	1.61681	7.12243e-06	0.000197391	up	yes
chr3	40195628	40196869	+	ENSSSCG00000008017	NME3	ENSSSCT00000008785	GO:0000166(nucleotide binding);GO:0004550(nucleoside diphosphate kinase activity);GO:0005524(ATP binding);GO:0006165(nucleoside diphosphate phosphorylation);GO:0006183(GTP biosynthetic process);GO:0006228(UTP biosynthetic process);GO:0006241(CTP biosynthetic process);GO:0016301(kinase activity);GO:0016310(phosphorylation);GO:0016740(transferase activity)	00230(Purine metabolism);00240(Pyrimidine metabolism);00983(Drug metabolism - other enzymes)	K00940	EC:2.7.4.6	NME/NM23 nucleoside diphosphate kinase 3 [Source:NCBI gene;Acc:100514398]	1.94882	7.19533	1.12888	1.00767	1.49244	0.857059	3.06003	1.61355	0.00398195	0.0380335	up	yes
chr18	10213507	10235900	+	ENSSSCG00000016506	KLRG2	ENSSSCT00000017971	GO:0016020(membrane);GO:0016021(integral component of membrane);GO:0030246(carbohydrate binding)	NA	NA	NA	killer cell lectin like receptor G2 [Source:NCBI gene;Acc:100518525]	0.237693	0.200958	0.435453	0.110743	0.080327	0.094919	3.05643	1.61185	6.82597e-05	0.00142672	up	yes
chr6	181225	182187	-	ENSSSCG00000020924	MC1R	ENSSSCT00000022534	GO:0004930(G protein-coupled receptor activity);GO:0004977(melanocortin receptor activity);GO:0004980(melanocyte-stimulating hormone receptor activity);GO:0005886(plasma membrane);GO:0007165(signal transduction);GO:0007186(G protein-coupled receptor signaling pathway);GO:0007189(adenylate cyclase-activating G protein-coupled receptor signaling pathway);GO:0010739(positive regulation of protein ki…	04080(Neuroactive ligand-receptor interaction);04916(Melanogenesis)	K04199	NA	melanocortin 1 receptor [Source:NCBI gene;Acc:494018]	3.17458	3.46469	2.06932	1.007	1.17742	0.667543	3.05354	1.61048	4.86197e-06	0.000140997	up	yes
chr12	44765242	44797811	+	ENSSSCG00000017762	FOXN1	ENSSSCT00000028178	GO:0001228(DNA-binding transcription activator activity, RNA polymerase II-specific);GO:0001942(hair follicle development);GO:0002260(lymphocyte homeostasis);GO:0002360(T cell lineage commitment);GO:0003677(DNA binding);GO:0003700(DNA-binding transcription factor activity);GO:0005634(nucleus);GO:0006355(regulation of transcription, DNA-templated);GO:0008283(cell population proliferation);GO:00085…	NA	K09407	NA	forkhead box N1 [Source:NCBI gene;Acc:100625164]	0.539206	0.395161	0.344839	0.10698	0.155274	0.162801	3.00951	1.58953	3.74761e-06	0.000112599	up	yes
chr5	65815456	65839668	-	ENSSSCG00000000721	DYRK4	ENSSSCT00000043775;ENSSSCT00000000784	GO:0004672(protein kinase activity);GO:0005524(ATP binding);GO:0006468(protein phosphorylation);GO:0043231(intracellular membrane-bounded organelle);GO:0043231(intracellular membrane-bounded organelle)	NA	K18669	EC:2.7.12.1	dual specificity tyrosine phosphorylation regulated kinase 4 [Source:NCBI gene;Acc:100524805]	0.37293	0.449264	0.303833	0.0584835	0.180769	0.135512	3.00463	1.58719	0.000226086	0.00392584	up	yes
chr6	34132109	34167452	-	ENSSSCG00000038073	NOD2	ENSSSCT00000041200	GO:0000166(nucleotide binding);GO:0002367(cytokine production involved in immune response);GO:0002374(cytokine secretion involved in immune response);GO:0002830(positive regulation of type 2 immune response);GO:0003779(actin binding);GO:0005515(protein binding);GO:0005524(ATP binding);GO:0005737(cytoplasm);GO:0005794(Golgi apparatus);GO:0005829(cytosol);GO:0005856(cytoskeleton);GO:0005886(plasma …	04621(NOD-like receptor signaling pathway);04668(TNF signaling pathway);05152(Tuberculosis);05321(Inflammatory bowel disease (IBD))	K10165	NA	nucleotide binding oligomerization domain containing 2 [Source:NCBI gene;Acc:100125838]	0.669264	0.825853	0.936961	0.355224	0.192616	0.263397	2.99799	1.58399	1.62025e-06	5.2876e-05	up	yes
chr7	24020323	24034120	+	ENSSSCG00000001422	C2	ENSSSCT00000001563	GO:0004252(serine-type endopeptidase activity);GO:0005576(extracellular region);GO:0006508(proteolysis);GO:0006956(complement activation);GO:0006958(complement activation, classical pathway);GO:0008233(peptidase activity);GO:0008236(serine-type peptidase activity);GO:0016787(hydrolase activity);GO:2000427(positive regulation of apoptotic cell clearance)	04610(Complement and coagulation cascades);05133(Pertussis);05150(Staphylococcus aureus infection);05322(Systemic lupus erythematosus)	K01332	EC:3.4.21.43	complement C2 [Source:NCBI gene;Acc:448981]	0.302961	0.64416	0.58273	0.35504	0.0599	0.09761	2.98478	1.57763	0.00399652	0.0381198	up	yes
chr4	117396593	117420707	+	ENSSSCG00000006861	EXTL2	ENSSSCT00000057849;ENSSSCT00000007514;ENSSSCT00000065082	GO:0001888(glucuronyl-galactosyl-proteoglycan 4-alpha-N-acetylglucosaminyltransferase activity);GO:0005539(glycosaminoglycan binding);GO:0005783(endoplasmic reticulum);GO:0006044(N-acetylglucosamine metabolic process);GO:0006486(protein glycosylation);GO:0016020(membrane);GO:0016021(integral component of membrane);GO:0016757(transferase activity, transferring glycosyl groups);GO:0019276(UDP-N-ace…	00534(Glycosaminoglycan biosynthesis - heparan sulfate / heparin);00534(Glycosaminoglycan biosynthesis - heparan sulfate / heparin)	K02369	EC:2.4.1.223	exostosin like glycosyltransferase 2 [Source:NCBI gene;Acc:100155305]	0.990244	1.28661	1.1331	0.413793	0.406417	0.326215	2.97442	1.57261	1.12133e-08	5.98952e-07	up	yes
chr12	51773420	51794447	+	ENSSSCG00000017896	SCIMP	ENSSSCT00000019475	GO:0001772(immunological synapse);GO:0016020(membrane);GO:0016021(integral component of membrane);GO:0031256(leading edge membrane);GO:0031259(uropod membrane);GO:0070374(positive regulation of ERK1 and ERK2 cascade);GO:0097197(tetraspanin-enriched microdomain)	NA	NA	NA	SLP adaptor and CSK interacting membrane protein [Source:NCBI gene;Acc:100525536]	0.875242	0.652658	0.823647	0.290222	0.200927	0.300712	2.96965	1.57029	2.53886e-06	7.95319e-05	up	yes
chr12	44823014	44848483	-	ENSSSCG00000017759	ALDOC	ENSSSCT00000065042;ENSSSCT00000040239;ENSSSCT00000019331	GO:0003824(catalytic activity);GO:0004332(fructose-bisphosphate aldolase activity);GO:0006096(glycolytic process);GO:0008092(cytoskeletal protein binding);GO:0016829(lyase activity);GO:0030388(fructose 1,6-bisphosphate metabolic process);GO:0030855(epithelial cell differentiation);GO:0030855(epithelial cell differentiation)	00010(Glycolysis / Gluconeogenesis);00030(Pentose phosphate pathway);00051(Fructose and mannose metabolism);00051(Fructose and mannose metabolism)	K01623	EC:4.1.2.13	aldolase, fructose-bisphosphate C [Source:NCBI gene;Acc:100512013]	3.69237	13.3253	13.6884	2.98741	3.23778	4.11821	2.96867	1.56982	1.66266e-05	0.000408283	up	yes
chr5	16071925	16177130	-	ENSSSCG00000032269	LIMA1	ENSSSCT00000048726;ENSSSCT00000051991	GO:0001725(stress fiber);GO:0001726(ruffle);GO:0003785(actin monomer binding);GO:0005829(cytosol);GO:0005886(plasma membrane);GO:0005903(brush border);GO:0005925(focal adhesion);GO:0015629(actin cytoskeleton);GO:0016477(cell migration);GO:0030299(intestinal cholesterol absorption);GO:0030835(negative regulation of actin filament depolymerization);GO:0031526(brush border membrane);GO:0031529(ruffl…	NA	K23026	NA	LIM domain and actin binding 1 [Source:NCBI gene;Acc:100137084]	5.09051	3.75003	3.89723	15.0571	15.0627	6.35341	0.349237	-1.51772	7.56515e-08	3.36501e-06	down	yes
chr3	8864669	8869943	+	ENSSSCG00000025698	SERPINE1	ENSSSCT00000026956	GO:0001300(chronological cell aging);GO:0001525(angiogenesis);GO:0002020(protease binding);GO:0004867(serine-type endopeptidase inhibitor activity);GO:0005102(signaling receptor binding);GO:0005576(extracellular region);GO:0005615(extracellular space);GO:0010469(regulation of signaling receptor activity);GO:0010757(negative regulation of plasminogen activation);GO:0010951(negative regulation of e…	04066(HIF-1 signaling pathway);04115(p53 signaling pathway);04218(Cellular senescence);04371(Apelin signaling pathway);04390(Hippo signaling pathway);04610(Complement and coagulation cascades);04933(AGE-RAGE signaling pathway in diabetic complications);05142(Chagas disease (American trypanosomiasis))	K03982	NA	serpin family E member 1 [Source:NCBI gene;Acc:396945]	10.5422	11.6157	11.5031	23.5005	22.7353	23.5433	0.482395	-1.05171	7.72214e-08	3.42266e-06	down	yes
chr13	75106607	75190081	-	ENSSSCG00000011641	SLCO2A1	ENSSSCT00000033693	GO:0005215(transporter activity);GO:0005515(protein binding);GO:0005886(plasma membrane);GO:0005887(integral component of plasma membrane);GO:0006811(ion transport);GO:0015132(prostaglandin transmembrane transporter activity);GO:0015347(sodium-independent organic anion transmembrane transporter activity);GO:0015732(prostaglandin transport);GO:0016020(membrane);GO:0016021(integral component of mem…	NA	K14345	NA	solute carrier organic anion transporter family member 2A1 [Source:NCBI gene;Acc:100144510]	1.88625	2.12224	1.98226	0.708058	0.560436	0.757092	2.95754	1.5644	1.01677e-09	6.83261e-08	up	yes
chr7	22637732	22642427	-	ENSSSCG00000025208	RNF39	ENSSSCT00000031373	GO:0005515(protein binding);GO:0046872(metal ion binding)	NA	NA	NA	ring finger protein 39 [Source:NCBI gene;Acc:100141418]	3.76329	4.59446	4.74646	9.75539	10.6971	12.512	0.397526	-1.33088	8.24241e-08	3.62753e-06	down	yes
chr4	122826644	122840508	+	ENSSSCG00000022447	F3	ENSSSCT00000062704;ENSSSCT00000027504	GO:0001938(positive regulation of endothelial cell proliferation);GO:0002020(protease binding);GO:0002541(activation of plasma proteins involved in acute inflammatory response);GO:0004252(serine-type endopeptidase activity);GO:0004896(cytokine receptor activity);GO:0005515(protein binding);GO:0005543(phospholipid binding);GO:0005615(extracellular space);GO:0005886(plasma membrane);GO:0006919(acti…	04610(Complement and coagulation cascades);04933(AGE-RAGE signaling pathway in diabetic complications);04933(AGE-RAGE signaling pathway in diabetic complications)	K03901	NA	coagulation factor III, tissue factor [Source:NCBI gene;Acc:396677]	2.61378	3.81167	2.68263	6.52307	6.73919	6.75995	0.454899	-1.13638	8.37063e-08	3.67104e-06	down	yes
chr14	35634010	35638680	-	ENSSSCG00000032447		ENSSSCT00000064986	NA	NA	NA	NA		1.47009	0.904762	1.29913	4.21434	5.00565	4.72106	0.263537	-1.92392	1.03591e-07	4.52722e-06	down	yes
chr15	16094332	16152498	+	ENSSSCG00000030013		ENSSSCT00000023810	GO:0000016(lactase activity);GO:0004553(hydrolase activity, hydrolyzing O-glycosyl compounds);GO:0005975(carbohydrate metabolic process);GO:0008152(metabolic process);GO:0008422(beta-glucosidase activity);GO:0016020(membrane);GO:0016021(integral component of membrane);GO:0016787(hydrolase activity);GO:0016798(hydrolase activity, acting on glycosyl bonds)	00052(Galactose metabolism);04973(Carbohydrate digestion and absorption)	K01229	3.2.1.62;EC:3.2.1.108	lactase-phlorizin hydrolase [Source:NCBI gene;Acc:100625897]	0.503128	0.501458	0.276162	0.164123	0.121987	0.147719	2.9522	1.56179	1.01034e-05	0.000268115	up	yes
chr5	21819852	21932604	+	ENSSSCG00000000402	RBMS2	ENSSSCT00000060088;ENSSSCT00000000434;ENSSSCT00000046407;ENSSSCT00000061336	GO:0003676(nucleic acid binding);GO:0003723(RNA binding);GO:0003730(mRNA 3'-UTR binding);GO:0005634(nucleus);GO:0005737(cytoplasm);GO:0005829(cytosol);GO:0008143(poly(A) binding);GO:0008266(poly(U) RNA binding);GO:1990904(ribonucleoprotein complex);GO:1990904(ribonucleoprotein complex)	NA	NA	NA	RNA binding motif single stranded interacting protein 2 [Source:NCBI gene;Acc:100522738]	2.98915	3.04121	2.75353	2.07719	0.406257	0.492197	2.95192	1.56166	0.00101256	0.013115	up	yes
chr9	124848358	125144253	+	ENSSSCG00000015563	RGL1	ENSSSCT00000045759;ENSSSCT00000038248	GO:0005085(guanyl-nucleotide exchange factor activity);GO:0005622(intracellular);GO:0007165(signal transduction);GO:0007264(small GTPase mediated signal transduction);GO:0008321(Ral guanyl-nucleotide exchange factor activity);GO:0008321(Ral guanyl-nucleotide exchange factor activity)	04014(Ras signaling pathway);04014(Ras signaling pathway)	K17635	NA	ral guanine nucleotide dissociation stimulator like 1 [Source:NCBI gene;Acc:100515847]	0.410506	0.41556	0.45172	0.192714	0.140016	0.100258	2.95108	1.56125	2.32896e-06	7.35094e-05	up	yes
chr17	48966839	49246778	+	ENSSSCG00000007453	EYA2	ENSSSCT00000046983	GO:0000287(magnesium ion binding);GO:0004721(phosphoprotein phosphatase activity);GO:0004725(protein tyrosine phosphatase activity);GO:0005634(nucleus);GO:0005737(cytoplasm);GO:0005739(mitochondrion);GO:0005829(cytosol);GO:0006470(protein dephosphorylation);GO:0007275(multicellular organism development);GO:0014706(striated muscle tissue development);GO:0016576(histone dephosphorylation);GO:001678…	NA	K17620	EC:3.1.3.48	EYA transcriptional coactivator and phosphatase 2 [Source:NCBI gene;Acc:100624872]	0.221774	0.160985	0.095405	0.085709	0.029802	0.04662	2.94924	1.56035	0.000818874	0.0111493	up	yes
chr5	39314595	39315761	-	ENSSSCG00000000521	PHLDA1	ENSSSCT00000000563	GO:0005634(nucleus);GO:0005730(nucleolus);GO:0045210(FasL biosynthetic process)	NA	NA	NA	pleckstrin homology like domain family A member 1 [Source:NCBI gene;Acc:100523904]	3.1433	3.55816	3.49006	8.40884	7.51095	8.74089	0.41327	-1.27484	1.15974e-07	4.98132e-06	down	yes
chr13	32322038	32341217	-	ENSSSCG00000011391	CDHR4	ENSSSCT00000051457;ENSSSCT00000012469;ENSSSCT00000044491	GO:0005509(calcium ion binding);GO:0005886(plasma membrane);GO:0005887(integral component of plasma membrane);GO:0007155(cell adhesion);GO:0007156(homophilic cell adhesion via plasma membrane adhesion molecules);GO:0016020(membrane);GO:0016021(integral component of membrane);GO:0016021(integral component of membrane)	NA	K16504	NA	cadherin related family member 4 [Source:NCBI gene;Acc:100513757]	0.805152	0.793561	0.628229	0.254147	0.247672	0.256627	2.93619	1.55395	3.61196e-08	1.70362e-06	up	yes
chr12	34888167	34888382	-	ENSSSCG00000032140	RF00012	ENSSSCT00000056949	NA	NA	NA	NA		55.5715	58.0535	54.3608	15.1155	1.06087	41.0466	2.93564	1.55367	0.030838	0.160937	up	yes
chr9	1049153	1082974	+	ENSSSCG00000023057	LMO1	ENSSSCT00000022371	GO:0000122(negative regulation of transcription by RNA polymerase II);GO:0005634(nucleus);GO:0045944(positive regulation of transcription by RNA polymerase II);GO:0046013(regulation of T cell homeostatic proliferation);GO:0046872(metal ion binding)	NA	NA	NA	LIM domain only 1 [Source:NCBI gene;Acc:100127356]	0.882261	1.04644	0.782512	0.301453	0.313943	0.30876	2.93372	1.55273	1.27258e-05	0.000323267	up	yes
chr3	51803383	51951768	-	ENSSSCG00000008159	IL1RL1	ENSSSCT00000066320	GO:0002826(negative regulation of T-helper 1 type immune response);GO:0004908(interleukin-1 receptor activity);GO:0005515(protein binding);GO:0007165(signal transduction);GO:0009897(external side of plasma membrane);GO:0016020(membrane);GO:0016021(integral component of membrane);GO:0019221(cytokine-mediated signaling pathway);GO:0032689(negative regulation of interferon-gamma production);GO:00327…	04060(Cytokine-cytokine receptor interaction)	K05171	NA	interleukin 1 receptor like 1 [Source:NCBI gene;Acc:100127134]	0.333852	0.467135	0.562365	1.11114	1.38191	1.19326	0.369841	-1.43502	1.39423e-07	5.90726e-06	down	yes
chr18	2885494	2898914	-	ENSSSCG00000016420	INSIG1	ENSSSCT00000037129;ENSSSCT00000017880;ENSSSCT00000039087	GO:0005783(endoplasmic reticulum);GO:0005789(endoplasmic reticulum membrane);GO:0006629(lipid metabolic process);GO:0006641(triglyceride metabolic process);GO:0006695(cholesterol biosynthetic process);GO:0006991(response to sterol depletion);GO:0008202(steroid metabolic process);GO:0008203(cholesterol metabolic process);GO:0010894(negative regulation of steroid biosynthetic process);GO:0016020(me…	NA	NA	NA	insulin induced gene 1 [Source:NCBI gene;Acc:403162]	13.9764	14.102	14.6851	23.2854	22.9757	22.5537	0.621429	-0.686339	1.41775e-07	5.97569e-06	down	no
chr9	10411902	10431405	-	ENSSSCG00000022347	WNT11	ENSSSCT00000025742;ENSSSCT00000024218	GO:0001649(osteoblast differentiation);GO:0001822(kidney development);GO:0001837(epithelial to mesenchymal transition);GO:0003151(outflow tract morphogenesis);GO:0003402(planar cell polarity pathway involved in axis elongation);GO:0005096(GTPase activator activity);GO:0005102(signaling receptor binding);GO:0005109(frizzled binding);GO:0005576(extracellular region);GO:0005615(extracellular space);…	04150(mTOR signaling pathway);04310(Wnt signaling pathway);04390(Hippo signaling pathway);04550(Signaling pathways regulating pluripotency of stem cells);04916(Melanogenesis);04934(Cushing syndrome);05165(Human papillomavirus infection);05200(Pathways in cancer);05205(Proteoglycans in cancer);05217(Basal cell carcinoma);05224(Breast cancer);05225(Hepatocellular carcinoma);05226(Gastric cancer);05…	K01384	NA	Wnt family member 11 [Source:NCBI gene;Acc:100521912]	0.428594	0.330187	0.504967	0.130072	0.175878	0.125069	2.932	1.55189	7.30883e-06	0.000201663	up	yes
chr2	13353854	13369332	+	ENSSSCG00000023379	UBE2L6	ENSSSCT00000030523	GO:0000151(ubiquitin ligase complex);GO:0000166(nucleotide binding);GO:0005524(ATP binding);GO:0006511(ubiquitin-dependent protein catabolic process);GO:0016567(protein ubiquitination);GO:0016740(transferase activity);GO:0019787(ubiquitin-like protein transferase activity);GO:0019941(modification-dependent protein catabolic process);GO:0031625(ubiquitin protein ligase binding);GO:0032020(ISG15-pr…	04120(Ubiquitin mediated proteolysis);05012(Parkinson disease)	K04553	EC:2.3.2.23	ubiquitin conjugating enzyme E2 L6 [Source:NCBI gene;Acc:100514753]	110.226	116.491	109.626	37.5082	40.2371	36.9959	2.93132	1.55155	8.86141e-31	5.82941e-28	up	yes
chr14	48852111	48852389	+	ENSSSCG00000034806		ENSSSCT00000057106	NA	NA	NA	NA		6.42793	3.33947	3.19037	1.96101	1.58746	0.874686	2.92953	1.55067	0.000218766	0.00382963	up	yes
chr4	101408220	101416098	-	ENSSSCG00000030938		ENSSSCT00000033073	GO:0004617(phosphoglycerate dehydrogenase activity);GO:0006520(cellular amino acid metabolic process);GO:0055114(oxidation-reduction process)	NA	NA	NA	D-3-phosphoglycerate dehydrogenase-like [Source:NCBI gene;Acc:100156167]	73.7485	59.924	53.9793	32.7204	17.352	14.2012	2.91958	1.54576	2.2053e-08	1.09381e-06	up	yes
chr12	19531603	19548300	+	ENSSSCG00000017379	ETV4	ENSSSCT00000018918	GO:0000978(RNA polymerase II proximal promoter sequence-specific DNA binding);GO:0000981(DNA-binding transcription factor activity, RNA polymerase II-specific);GO:0003677(DNA binding);GO:0003700(DNA-binding transcription factor activity);GO:0005634(nucleus);GO:0005730(nucleolus);GO:0006355(regulation of transcription, DNA-templated);GO:0006357(regulation of transcription by RNA polymerase II);GO:…	05202(Transcriptional misregulation in cancer)	K15592	NA	ETS variant 4 [Source:NCBI gene;Acc:100516755]	1.1607	1.74038	1.21784	3.90763	3.43268	3.42858	0.382483	-1.38653	1.66649e-07	6.92009e-06	down	yes
chr6	134100934	134680050	-	ENSSSCG00000027660	IFI44L	ENSSSCT00000043655;ENSSSCT00000055671;ENSSSCT00000048024;ENSSSCT00000065726;ENSSSCT00000052617;ENSSSCT00000051588	GO:0006955(immune response);GO:0051607(defense response to virus);GO:0051607(defense response to virus)	NA	NA	NA	interferon-induced protein 44-like [Source:NCBI gene;Acc:100511267]	14.3184	13.8949	17.7106	5.28098	5.25341	5.272	2.9054	1.53874	1.56378e-14	2.07932e-12	up	yes
chr10	40709927	40746355	-	ENSSSCG00000020705	MAP3K8	ENSSSCT00000034425;ENSSSCT00000033089;ENSSSCT00000058548	GO:0004672(protein kinase activity);GO:0004674(protein serine/threonine kinase activity);GO:0005524(ATP binding);GO:0005737(cytoplasm);GO:0005829(cytosol);GO:0006468(protein phosphorylation);GO:0023014(signal transduction by protein phosphorylation);GO:0031098(stress-activated protein kinase signaling cascade);GO:0032147(activation of protein kinase activity);GO:0032147(activation of protein kina…	04010(MAPK signaling pathway);04620(Toll-like receptor signaling pathway);04660(T cell receptor signaling pathway);04668(TNF signaling pathway);04668(TNF signaling pathway)	K04415	EC:2.7.11.25	mitogen-activated protein kinase kinase kinase 8 [Source:NCBI gene;Acc:100622217]	4.13087	3.34617	2.91605	1.23894	1.06597	1.27526	2.90295	1.53752	3.45851e-11	2.86277e-09	up	yes
chr15	111324991	111362321	-	ENSSSCG00000023264		ENSSSCT00000026412;ENSSSCT00000059742;ENSSSCT00000043430	GO:0000287(magnesium ion binding);GO:0004450(isocitrate dehydrogenase (NADP+) activity);GO:0005777(peroxisome);GO:0005829(cytosol);GO:0006099(tricarboxylic acid cycle);GO:0006102(isocitrate metabolic process);GO:0006739(NADP metabolic process);GO:0016491(oxidoreductase activity);GO:0016616(oxidoreductase activity, acting on the CH-OH group of donors, NAD or NADP as acceptor);GO:0042803(protein ho…	00020(Citrate cycle (TCA cycle));00480(Glutathione metabolism);04146(Peroxisome);04146(Peroxisome)	K00031	EC:1.1.1.42	isocitrate dehydrogenase (NADP(+)) 1, cytosolic [Source:NCBI gene;Acc:102166364]	24.8551	20.3751	23.1617	49.7048	31.5631	48.7498	0.52602	-0.926812	1.81817e-07	7.47545e-06	down	no
chr9	21726570	21761760	-	ENSSSCG00000014924	CTSC	ENSSSCT00000054377;ENSSSCT00000016280	GO:0001913(T cell mediated cytotoxicity);GO:0004197(cysteine-type endopeptidase activity);GO:0004252(serine-type endopeptidase activity);GO:0005615(extracellular space);GO:0005654(nucleoplasm);GO:0005737(cytoplasm);GO:0005764(lysosome);GO:0005813(centrosome);GO:0006508(proteolysis);GO:0006915(apoptotic process);GO:0008233(peptidase activity);GO:0008234(cysteine-type peptidase activity);GO:0016505…	04142(Lysosome);04210(Apoptosis);04210(Apoptosis)	K01275	EC:3.4.14.1	cathepsin C [Source:NCBI gene;Acc:100522387]	43.3684	47.5707	45.8141	69.5831	70.9686	69.7961	0.650129	-0.621202	1.83041e-07	7.49201e-06	down	no
chr6	4457291	4479828	-	ENSSSCG00000002675	DNAAF1	ENSSSCT00000002967	GO:0001947(heart looping);GO:0003341(cilium movement);GO:0003356(regulation of cilium beat frequency);GO:0005515(protein binding);GO:0005829(cytosol);GO:0005886(plasma membrane);GO:0005929(cilium);GO:0005930(axoneme);GO:0016607(nuclear speck);GO:0030324(lung development);GO:0035469(determination of pancreatic left/right asymmetry);GO:0036158(outer dynein arm assembly);GO:0036159(inner dynein arm …	NA	K19750	NA	dynein axonemal assembly factor 1 [Source:NCBI gene;Acc:100517588]	0.723024	0.517708	0.504048	0.309612	0.235735	0.05586	2.90213	1.53711	0.000912288	0.012137	up	yes
chr3	44279435	44327730	-	ENSSSCG00000026954	TMEM87B	ENSSSCT00000008876;ENSSSCT00000008875;ENSSSCT00000025034;ENSSSCT00000029355	GO:0005829(cytosol);GO:0016020(membrane);GO:0016021(integral component of membrane);GO:0042147(retrograde transport, endosome to Golgi);GO:0042147(retrograde transport, endosome to Golgi)	NA	NA	NA	transmembrane protein 87B [Source:NCBI gene;Acc:100737870]	4.47806	2.74768	2.50728	9.91217	7.90333	6.77266	0.395842	-1.337	1.85646e-07	7.55826e-06	down	yes
chr12	34902950	34903165	-	ENSSSCG00000038512	RF00012	ENSSSCT00000042061	NA	NA	NA	NA		21.3689	16.508	19.3074	8.47116	5.7925	5.47102	2.89765	1.53489	7.49712e-07	2.63221e-05	up	yes
chr12	10351715	10362244	-	ENSSSCG00000039947	KCNJ2	ENSSSCT00000050128;ENSSSCT00000061811	GO:0005242(inward rectifier potassium channel activity);GO:0005244(voltage-gated ion channel activity);GO:0005546(phosphatidylinositol-4,5-bisphosphate binding);GO:0006811(ion transport);GO:0006813(potassium ion transport);GO:0008076(voltage-gated potassium channel complex);GO:0014861(regulation of skeletal muscle contraction via regulation of action potential);GO:0015693(magnesium ion transport)…	04725(Cholinergic synapse);04921(Oxytocin signaling pathway);04924(Renin secretion);04971(Gastric acid secretion);04971(Gastric acid secretion)	K04996	NA	potassium voltage-gated channel subfamily J member 2 [Source:NCBI gene;Acc:397293]	1.08075	1.24317	1.56681	0.396004	0.481675	0.468165	2.89093	1.53153	1.97969e-08	9.85825e-07	up	yes
chr8	70141611	70149557	+	ENSSSCG00000008954		ENSSSCT00000049265;ENSSSCT00000058209;ENSSSCT00000009808	GO:0005576(extracellular region);GO:0005615(extracellular space);GO:0006935(chemotaxis);GO:0006952(defense response);GO:0006954(inflammatory response);GO:0006955(immune response);GO:0008009(chemokine activity);GO:0030593(neutrophil chemotaxis);GO:0030595(leukocyte chemotaxis);GO:0060326(cell chemotaxis);GO:0061844(antimicrobial humoral immune response mediated by antimicrobial peptide);GO:0070098…	NA	NA	NA		7.68758	9.70337	8.13823	2.89805	2.5079	3.4378	2.88669	1.52942	4.22598e-08	1.94193e-06	up	yes
chr6	58463248	58475206	+	ENSSSCG00000022906		ENSSSCT00000034956;ENSSSCT00000032460	GO:0002244(hematopoietic progenitor cell differentiation);GO:0016020(membrane);GO:0016021(integral component of membrane);GO:0030888(regulation of B cell proliferation);GO:0050776(regulation of immune response);GO:0050849(negative regulation of calcium-mediated signaling);GO:0051025(negative regulation of immunoglobulin secretion);GO:0106015(negative regulation of inflammatory response to woundin…	NA	K06749	NA	sialic acid-binding Ig-like lectin 10 [Source:NCBI gene;Acc:100513863]	3.11782	3.45484	0.750935	0.863293	0.929329	0.747787	2.88284	1.52749	0.00047815	0.00715736	up	yes
chr6	61283952	61307765	-	ENSSSCG00000003326		ENSSSCT00000055530;ENSSSCT00000047070;ENSSSCT00000040782	GO:0003676(nucleic acid binding);GO:0005634(nucleus);GO:0005634(nucleus)	NA	K09230	NA	paternally expressed 3 [Source:NCBI gene;Acc:100522552]	1.18946	0.507839	0.964787	0.270524	0.362224	0.295382	2.86823	1.52016	8.01702e-06	0.000218788	up	yes
chr17	51546393	51554226	+	ENSSSCG00000032613	SNAI1	ENSSSCT00000040909;ENSSSCT00000055367	GO:0000122(negative regulation of transcription by RNA polymerase II);GO:0000977(RNA polymerase II regulatory region sequence-specific DNA binding);GO:0001227(DNA-binding transcription repressor activity, RNA polymerase II-specific);GO:0001649(osteoblast differentiation);GO:0001707(mesoderm formation);GO:0001837(epithelial to mesenchymal transition);GO:0003198(epithelial to mesenchymal transition…	04520(Adherens junction);04520(Adherens junction)	K05707	NA	snail family transcriptional repressor 1 [Source:NCBI gene;Acc:396583]	2.99613	3.38411	3.14764	1.18893	0.943123	1.1984	2.86084	1.51644	6.79935e-10	4.66951e-08	up	yes
chr2	60305256	60309728	+	ENSSSCG00000033453	BST2	ENSSSCT00000037675;ENSSSCT00000052305	GO:0016020(membrane);GO:0016021(integral component of membrane);GO:0051607(defense response to virus);GO:0051607(defense response to virus)	05168(Herpes simplex virus 1 infection);05170(Human immunodeficiency virus 1 infection);05170(Human immunodeficiency virus 1 infection)	K06731	NA	bone marrow stromal cell antigen 2 [Source:NCBI gene;Acc:100302088]	13.8367	14.2593	13.1152	3.8685	5.05281	5.48679	2.86028	1.51615	3.30122e-12	3.27476e-10	up	yes
chr4	54908876	54931825	+	ENSSSCG00000024780	ZFAND1	ENSSSCT00000057814;ENSSSCT00000025525	GO:0008270(zinc ion binding);GO:0010494(cytoplasmic stress granule);GO:0035617(stress granule disassembly);GO:0046872(metal ion binding);GO:0070628(proteasome binding);GO:0090316(positive regulation of intracellular protein transport);GO:1903843(cellular response to arsenite ion);GO:1903843(cellular response to arsenite ion)	NA	NA	NA	zinc finger AN1-type containing 1 [Source:NCBI gene;Acc:100628150]	0.389264	0.472002	0.396922	4.20082	0.59244	3.49118	0.151874	-2.71906	2.66575e-07	1.05775e-05	down	yes
chr10	33866114	33967141	+	ENSSSCG00000030408	DDX58	ENSSSCT00000058360;ENSSSCT00000026775;ENSSSCT00000022741	GO:0002230(positive regulation of defense response to virus by host);GO:0002735(positive regulation of myeloid dendritic cell cytokine production);GO:0003676(nucleic acid binding);GO:0003690(double-stranded DNA binding);GO:0003725(double-stranded RNA binding);GO:0003727(single-stranded RNA binding);GO:0005524(ATP binding);GO:0005737(cytoplasm);GO:0005829(cytosol);GO:0005923(bicellular tight junct…	04064(NF-kappa B signaling pathway);04622(RIG-I-like receptor signaling pathway);04623(Cytosolic DNA-sensing pathway);05160(Hepatitis C);05161(Hepatitis B);05162(Measles);05164(Influenza A);05168(Herpes simplex virus 1 infection);05169(Epstein-Barr virus infection);05169(Epstein-Barr virus infection)	K12646	EC:3.6.4.13	DExD/H-box helicase 58 [Source:NCBI gene;Acc:396723]	24.6871	24.2054	23.6407	6.88444	8.01523	10.4679	2.85929	1.51565	3.98963e-19	8.59765e-17	up	yes
chr6	164875651	164884337	+	ENSSSCG00000003897	MOB3C	ENSSSCT00000066286;ENSSSCT00000004311	NA	NA	NA	NA	MOB kinase activator 3C [Source:NCBI gene;Acc:100738460]	9.05433	9.32137	8.50286	3.06688	3.41069	2.95698	2.84895	1.51043	1.46688e-14	1.97145e-12	up	yes
chr5	63832435	63843134	-	ENSSSCG00000000685	TPI1	ENSSSCT00000055808;ENSSSCT00000063554;ENSSSCT00000050301	GO:0003824(catalytic activity);GO:0004807(triose-phosphate isomerase activity);GO:0005829(cytosol);GO:0006006(glucose metabolic process);GO:0006094(gluconeogenesis);GO:0006096(glycolytic process);GO:0007275(multicellular organism development);GO:0016853(isomerase activity);GO:0019563(glycerol catabolic process);GO:0019682(glyceraldehyde-3-phosphate metabolic process);GO:0031625(ubiquitin protein …	00010(Glycolysis / Gluconeogenesis);00051(Fructose and mannose metabolism);00562(Inositol phosphate metabolism);00562(Inositol phosphate metabolism)	K01803	EC:5.3.1.1	triosephosphate isomerase 1 [Source:NCBI gene;Acc:100157582]	26.9865	27.3873	27.9435	53.1311	56.9328	36.5486	0.561462	-0.83274	2.73833e-07	1.0763e-05	down	no
chr7	12254388	12294555	+	ENSSSCG00000001064	GMPR	ENSSSCT00000001159;ENSSSCT00000058969;ENSSSCT00000052138	GO:0003824(catalytic activity);GO:0003920(GMP reductase activity);GO:0006144(purine nucleobase metabolic process);GO:0006163(purine nucleotide metabolic process);GO:0009117(nucleotide metabolic process);GO:0015951(purine ribonucleotide interconversion);GO:0016491(oxidoreductase activity);GO:0046872(metal ion binding);GO:0055114(oxidation-reduction process);GO:1902560(GMP reductase complex);GO:190…	00230(Purine metabolism);00230(Purine metabolism)	K00364	EC:1.7.1.7	guanosine monophosphate reductase [Source:NCBI gene;Acc:100154573]	12.6825	12.7743	13.157	5.2028	4.54121	3.88085	2.83407	1.50288	1.33912e-11	1.20415e-09	up	yes
chr13	21308669	21309988	+	ENSSSCG00000038068		ENSSSCT00000057838	GO:0016020(membrane);GO:0016021(integral component of membrane)	NA	NA	NA		89.0027	86.0855	86.955	140.581	137.188	130.531	0.641792	-0.639822	3.03466e-07	1.18532e-05	down	no
chr6	85010746	85030723	+	ENSSSCG00000003584	THEMIS2	ENSSSCT00000032574	GO:0005634(nucleus);GO:0005737(cytoplasm);GO:0050852(T cell receptor signaling pathway)	NA	NA	NA	thymocyte selection associated family member 2 [Source:NCBI gene;Acc:100514466]	0.198172	0.226014	0.070385	0.052591	0.083821	0.038117	2.83375	1.50271	0.00147856	0.0175102	up	yes
chr9	51974528	51975691	+	ENSSSCG00000039322	NRGN	ENSSSCT00000060915	GO:0005515(protein binding);GO:0005516(calmodulin binding)	NA	NA	NA	neurogranin [Source:HGNC Symbol;Acc:HGNC:8000]	17.4953	22.2248	20.6359	8.60695	5.75393	6.95567	2.83141	1.50152	1.79067e-07	7.41114e-06	up	yes
chr5	87671871	87784701	+	ENSSSCG00000000896	NTN4	ENSSSCT00000036866;ENSSSCT00000050608;ENSSSCT00000000980	GO:0005515(protein binding);GO:0005576(extracellular region);GO:0005604(basement membrane);GO:0016322(neuron remodeling);GO:0043237(laminin-1 binding);GO:0060668(regulation of branching involved in salivary gland morphogenesis by extracellular matrix-epithelial cell signaling);GO:0060668(regulation of branching involved in salivary gland morphogenesis by extracellular matrix-epithelial cell signa…	04360(Axon guidance);04360(Axon guidance)	K06845	NA	netrin 4 [Source:NCBI gene;Acc:100516554]	69.2586	69.2283	68.6695	104.413	104.921	103.98	0.661179	-0.596887	3.27165e-07	1.26602e-05	down	no
chr9	72054942	72079598	-	ENSSSCG00000015311	CYP51A1	ENSSSCT00000037678;ENSSSCT00000016684	GO:0004497(monooxygenase activity);GO:0005506(iron ion binding);GO:0005783(endoplasmic reticulum);GO:0005789(endoplasmic reticulum membrane);GO:0005886(plasma membrane);GO:0006629(lipid metabolic process);GO:0006694(steroid biosynthetic process);GO:0006695(cholesterol biosynthetic process);GO:0008202(steroid metabolic process);GO:0008203(cholesterol metabolic process);GO:0008398(sterol 14-demethy…	00100(Steroid biosynthesis);00100(Steroid biosynthesis)	K05917	EC:1.14.14.154	cytochrome P450, family 51, subfamily A, polypeptide 1 [Source:NCBI gene;Acc:403334]	25.9809	25.6727	26.5246	39.8219	45.8756	38.4254	0.629845	-0.666931	3.29286e-07	1.27029e-05	down	no
chr4	93957808	93970463	-	ENSSSCG00000039186	RAB25	ENSSSCT00000037225	GO:0003382(epithelial cell morphogenesis);GO:0003924(GTPase activity);GO:0005525(GTP binding);GO:0008284(positive regulation of cell population proliferation);GO:0010634(positive regulation of epithelial cell migration);GO:0031143(pseudopodium);GO:0031268(pseudopodium organization);GO:0031410(cytoplasmic vesicle);GO:0031489(myosin V binding);GO:0060627(regulation of vesicle-mediated transport)	NA	K07906	NA	RAB25, member RAS oncogene family [Source:NCBI gene;Acc:100152692]	0.251389	0.208605	0.31255	0.109702	0.066684	0.097336	2.82237	1.49691	6.08909e-05	0.00128778	up	yes
chr4	130483878	130617536	+	ENSSSCG00000040735	DDAH1	ENSSSCT00000060742;ENSSSCT00000063040;ENSSSCT00000007605;ENSSSCT00000059215	GO:0000052(citrulline metabolic process);GO:0003073(regulation of systemic arterial blood pressure);GO:0006525(arginine metabolic process);GO:0006527(arginine catabolic process);GO:0008285(negative regulation of cell population proliferation);GO:0016403(dimethylargininase activity);GO:0016597(amino acid binding);GO:0043116(negative regulation of vascular permeability);GO:0045429(positive regulati…	NA	K01482	EC:3.5.3.18	dimethylarginine dimethylaminohydrolase 1 [Source:NCBI gene;Acc:100153814]	33.5387	20.5317	24.3286	46.8685	47.2989	47.342	0.55402	-0.851989	3.48709e-07	1.33697e-05	down	no
chr9	45310530	45325168	+	ENSSSCG00000015085	IL10RA	ENSSSCT00000036681;ENSSSCT00000016451	GO:0004896(cytokine receptor activity);GO:0004920(interleukin-10 receptor activity);GO:0005515(protein binding);GO:0005886(plasma membrane);GO:0010507(negative regulation of autophagy);GO:0016020(membrane);GO:0016021(integral component of membrane);GO:0019221(cytokine-mediated signaling pathway);GO:0046427(positive regulation of receptor signaling pathway via JAK-STAT);GO:0070086(ubiquitin-depend…	04060(Cytokine-cytokine receptor interaction);04630(Jak-STAT signaling pathway);05145(Toxoplasmosis);05152(Tuberculosis);05163(Human cytomegalovirus infection);05163(Human cytomegalovirus infection)	K05134	NA	interleukin 10 receptor subunit alpha [Source:NCBI gene;Acc:100525654]	0.438088	0.415713	0.478842	0.123885	0.211397	0.137453	2.819	1.49518	7.03345e-06	0.000195782	up	yes
chr12	23495580	23568749	+	ENSSSCG00000018056	SRCIN1	ENSSSCT00000053945	GO:0005737(cytoplasm);GO:0015629(actin cytoskeleton);GO:0019901(protein kinase binding);GO:0030334(regulation of cell migration);GO:0034446(substrate adhesion-dependent cell spreading);GO:0061001(regulation of dendritic spine morphogenesis);GO:0061098(positive regulation of protein tyrosine kinase activity);GO:0061099(negative regulation of protein tyrosine kinase activity)	NA	K19930	NA	SRC kinase signaling inhibitor 1 [Source:NCBI gene;Acc:100513819]	0.256619	0.342641	0.488479	0.169496	0.070254	0.146667	2.81494	1.4931	0.000196891	0.0035257	up	yes
chr2	757933	789977	+	ENSSSCG00000033382		ENSSSCT00000051766	GO:0005515(protein binding);GO:0005576(extracellular region)	04657(IL-17 signaling pathway)	K21125	NA	mucin 5AC, oligomeric mucus/gel-forming [Source:NCBI gene;Acc:110259210]	0.119333	0.037683	0.074224	0.044101	0.02769	0.010386	2.81393	1.49258	0.00398318	0.0380335	up	yes
chr13	32329825	32335917	+	ENSSSCG00000033410	INKA1	ENSSSCT00000050407	GO:0021915(neural tube development);GO:0030291(protein serine/threonine kinase inhibitor activity);GO:0071901(negative regulation of protein serine/threonine kinase activity)	NA	NA	NA	inka box actin regulator 1 [Source:NCBI gene;Acc:100512437]	2.38499	2.15686	2.35809	0.779983	0.845708	0.829324	2.81055	1.49085	3.04802e-10	2.18949e-08	up	yes
chr4	99442896	99465622	+	ENSSSCG00000006688	ANKRD35	ENSSSCT00000055604;ENSSSCT00000007327	GO:0005515(protein binding);GO:0005515(protein binding)	NA	NA	NA	ankyrin repeat domain 35 [Source:NCBI gene;Acc:100511691]	0.0553944	0.0515499	0.0407886	0.234837	0.155215	0.155149	0.270969	-1.8838	3.97754e-07	1.4959e-05	down	yes
chr14	85404074	85421467	+	ENSSSCG00000024634	GPRL15	ENSSSCT00000027651	GO:0001664(G protein-coupled receptor binding);GO:0005125(cytokine activity);GO:0005576(extracellular region);GO:0005615(extracellular space);GO:0006935(chemotaxis);GO:0007186(G protein-coupled receptor signaling pathway);GO:0008009(chemokine activity);GO:0010469(regulation of signaling receptor activity);GO:0042742(defense response to bacterium);GO:0048018(receptor ligand activity);GO:0048247(ly…	NA	NA	NA	chromosome 14 C10orf99 homolog [Source:NCBI gene;Acc:100511838]	1.0228	0.648613	0.848096	0.289142	0.317091	0.292021	2.8049	1.48795	7.12053e-05	0.00147107	up	yes
chr13	48650866	49090696	-	ENSSSCG00000011501	SUCLG2	ENSSSCT00000056249;ENSSSCT00000039772;ENSSSCT00000012586	GO:0000166(nucleotide binding);GO:0000287(magnesium ion binding);GO:0003824(catalytic activity);GO:0004775(succinate-CoA ligase (ADP-forming) activity);GO:0004776(succinate-CoA ligase (GDP-forming) activity);GO:0005524(ATP binding);GO:0005525(GTP binding);GO:0005739(mitochondrion);GO:0005886(plasma membrane);GO:0006099(tricarboxylic acid cycle);GO:0006104(succinyl-CoA metabolic process);GO:001687…	00020(Citrate cycle (TCA cycle));00640(Propanoate metabolism);00640(Propanoate metabolism)	K01900	6.2.1.5;EC:6.2.1.4	succinate-CoA ligase GDP-forming beta subunit [Source:NCBI gene;Acc:397026]	4.92683	5.13365	5.10409	7.42979	15.768	16.7799	0.379326	-1.39849	3.98539e-07	1.4959e-05	down	yes
chr2	84380212	84402956	+	ENSSSCG00000014080	HMGCR	ENSSSCT00000065332;ENSSSCT00000041297;ENSSSCT00000015381;ENSSSCT00000040907	GO:0004420(hydroxymethylglutaryl-CoA reductase (NADPH) activity);GO:0005778(peroxisomal membrane);GO:0005783(endoplasmic reticulum);GO:0005789(endoplasmic reticulum membrane);GO:0006695(cholesterol biosynthetic process);GO:0008299(isoprenoid biosynthetic process);GO:0008542(visual learning);GO:0015936(coenzyme A metabolic process);GO:0016020(membrane);GO:0016021(integral component of membrane);GO…	00900(Terpenoid backbone biosynthesis);04152(AMPK signaling pathway);04976(Bile secretion);04976(Bile secretion)	K00021	EC:1.1.1.34	3-hydroxy-3-methylglutaryl-CoA reductase [Source:NCBI gene;Acc:100144446]	29.392	29.0671	29.2988	45.2308	45.8107	44.11	0.64933	-0.622977	4.09641e-07	1.53204e-05	down	no
chr6	47301573	47309180	+	ENSSSCG00000035216	SPRED3	ENSSSCT00000057412	GO:0007275(multicellular organism development);GO:0009966(regulation of signal transduction);GO:0016020(membrane)	NA	K04703	NA	sprouty related EVH1 domain containing 3 [Source:NCBI gene;Acc:100515836]	0.978517	1.30072	1.04009	0.424854	0.258221	0.500405	2.80472	1.48786	1.71164e-05	0.000416221	up	yes
chr1	267480768	267770444	+	ENSSSCG00000005607	RALGPS1	ENSSSCT00000006165;ENSSSCT00000064770	GO:0005085(guanyl-nucleotide exchange factor activity);GO:0005622(intracellular);GO:0007264(small GTPase mediated signal transduction);GO:0008321(Ral guanyl-nucleotide exchange factor activity);GO:0032485(regulation of Ral protein signal transduction);GO:0032485(regulation of Ral protein signal transduction)	NA	NA	NA	Ral GEF with PH domain and SH3 binding motif 1 [Source:NCBI gene;Acc:100157921]	0.182416	0.188816	0.181349	0.0839937	0.0553576	0.0593015	2.78164	1.47594	2.01071e-05	0.000478343	up	yes
chr14	50234156	50244784	-	ENSSSCG00000010084		ENSSSCT00000011045	NA	NA	NA	NA	proline-rich receptor-like protein kinase PERK2 [Source:NCBI gene;Acc:100155534]	0.317932	0.69107	0.830972	1.97428	2.10849	1.94817	0.305089	-1.7127	4.70114e-07	1.74361e-05	down	yes
chr6	81610427	81630470	-	ENSSSCG00000026025	HMGCL	ENSSSCT00000049113;ENSSSCT00000047993;ENSSSCT00000043447;ENSSSCT00000027923	GO:0000287(magnesium ion binding);GO:0003824(catalytic activity);GO:0004419(hydroxymethylglutaryl-CoA lyase activity);GO:0005102(signaling receptor binding);GO:0005739(mitochondrion);GO:0005777(peroxisome);GO:0006552(leucine catabolic process);GO:0006629(lipid metabolic process);GO:0007005(mitochondrion organization);GO:0030145(manganese ion binding);GO:0042803(protein homodimerization activity);…	00072(Synthesis and degradation of ketone bodies);00280(Valine, leucine and isoleucine degradation);00650(Butanoate metabolism);04146(Peroxisome);04146(Peroxisome)	K01640	EC:4.1.3.4	3-hydroxy-3-methylglutaryl-CoA lyase [Source:NCBI gene;Acc:100621218]	1.98045	1.33003	2.0007	0.54292	0.785936	0.581608	2.78005	1.47511	1.15023e-06	3.87514e-05	up	yes
chr10	24956426	24976482	-	ENSSSCG00000032301		ENSSSCT00000049660;ENSSSCT00000053796;ENSSSCT00000051485	NA	NA	NA	NA	major centromere autoantigen B-like [Source:NCBI gene;Acc:102162336]	6.02393	7.57344	6.32197	2.97128	0.960493	3.24538	2.77538	1.47269	7.21006e-05	0.00148221	up	yes
chr10	33098676	33116154	+	ENSSSCG00000010992		ENSSSCT00000012033;ENSSSCT00000042660	GO:0015204(urea transmembrane transporter activity);GO:0015267(channel activity);GO:0015793(glycerol transport);GO:0016020(membrane);GO:0016021(integral component of membrane);GO:0055085(transmembrane transport);GO:0070295(renal water absorption);GO:0071918(urea transmembrane transport);GO:0071918(urea transmembrane transport)	03320(PPAR signaling pathway);04923(Regulation of lipolysis in adipocytes);04923(Regulation of lipolysis in adipocytes)	K08771	NA	aquaporin 7 [Source:NCBI gene;Acc:100126283]	5.0608	2.34551	2.77789	9.37152	8.08106	8.91552	0.386232	-1.37246	5.17597e-07	1.90278e-05	down	yes
chr9	44560785	44567385	+	ENSSSCG00000015073	TAGLN	ENSSSCT00000016439;ENSSSCT00000042087;ENSSSCT00000043435	GO:0005515(protein binding);GO:0030855(epithelial cell differentiation);GO:0051015(actin filament binding);GO:0051015(actin filament binding)	NA	K20526	NA	transgelin [Source:NCBI gene;Acc:397021]	85.6583	81.7903	79.2534	121.852	126.187	123.579	0.66386	-0.591049	5.30782e-07	1.94552e-05	down	no
chr18	42901226	42913609	+	ENSSSCG00000037575	FKBP14	ENSSSCT00000065213;ENSSSCT00000057687;ENSSSCT00000056572;ENSSSCT00000039728	GO:0000413(protein peptidyl-prolyl isomerization);GO:0003755(peptidyl-prolyl cis-trans isomerase activity);GO:0005509(calcium ion binding);GO:0016853(isomerase activity);GO:0016853(isomerase activity)	NA	K09577	EC:5.2.1.8	FKBP prolyl isomerase 14 [Source:NCBI gene;Acc:100514551]	1.00754	1.14678	1.32123	2.60786	2.77903	2.78288	0.425416	-1.23305	5.38864e-07	1.96937e-05	down	yes
chr17	34103297	34103994	+	ENSSSCG00000035262	TMEM74B	ENSSSCT00000055300	GO:0016020(membrane);GO:0016021(integral component of membrane)	NA	NA	NA	transmembrane protein 74B [Source:NCBI gene;Acc:102165339]	1.58993	1.43056	1.13067	0.43442	0.277029	0.786736	2.7708	1.4703	0.000466573	0.00705811	up	yes
chr13	131391799	131493623	-	ENSSSCG00000011825	ATP13A3	ENSSSCT00000056113;ENSSSCT00000041517;ENSSSCT00000012937;ENSSSCT00000051402	GO:0000166(nucleotide binding);GO:0005524(ATP binding);GO:0005623(cell);GO:0006812(cation transport);GO:0006874(cellular calcium ion homeostasis);GO:0016020(membrane);GO:0016021(integral component of membrane);GO:0016787(hydrolase activity);GO:0016887(ATPase activity);GO:0046872(metal ion binding);GO:0046872(metal ion binding)	NA	K14951	EC:7.2.2.-	ATPase 13A3 [Source:NCBI gene;Acc:100736901]	22.1388	21.8381	19.6261	32.7654	33.9942	31.8716	0.644857	-0.632948	5.62803e-07	2.04491e-05	down	no
chr16	37296595	37305877	-	ENSSSCG00000016925	PLK2	ENSSSCT00000018432	GO:0000082(G1/S transition of mitotic cell cycle);GO:0000166(nucleotide binding);GO:0000278(mitotic cell cycle);GO:0000785(chromatin);GO:0000922(spindle pole);GO:0004672(protein kinase activity);GO:0004674(protein serine/threonine kinase activity);GO:0005515(protein binding);GO:0005524(ATP binding);GO:0005634(nucleus);GO:0005737(cytoplasm);GO:0005813(centrosome);GO:0005814(centriole);GO:0006468(p…	04068(FoxO signaling pathway)	K08861	EC:2.7.11.21	polo like kinase 2 [Source:NCBI gene;Acc:397251]	26.5808	26.8048	27.6639	40.8863	41.8041	41.9199	0.650423	-0.620549	5.74526e-07	2.08145e-05	down	no
chr1	107218152	107226582	+	ENSSSCG00000004548	PIF1	ENSSSCT00000043868;ENSSSCT00000005023	GO:0000002(mitochondrial genome maintenance);GO:0000166(nucleotide binding);GO:0000287(magnesium ion binding);GO:0000723(telomere maintenance);GO:0000784(nuclear chromosome, telomeric region);GO:0003677(DNA binding);GO:0003678(DNA helicase activity);GO:0004386(helicase activity);GO:0005524(ATP binding);GO:0005634(nucleus);GO:0005657(replication fork);GO:0005739(mitochondrion);GO:0006260(DNA repli…	NA	K15255	EC:3.6.4.12	PIF1 5'-to-3' DNA helicase [Source:NCBI gene;Acc:100737608]	0.755992	1.03922	0.881097	2.40605	2.03907	2.47289	0.386862	-1.37011	5.76656e-07	2.08313e-05	down	yes
chr2	8578913	8717413	-	ENSSSCG00000028537		ENSSSCT00000022351;ENSSSCT00000060296;ENSSSCT00000041832;ENSSSCT00000047781	GO:0016020(membrane);GO:0016021(integral component of membrane);GO:0055085(transmembrane transport);GO:0055085(transmembrane transport)	NA	K08206	NA	solute carrier family 22 member 9 [Source:NCBI gene;Acc:100513779]	0.185419	0.172875	0.185207	0.0582794	0.0516421	0.0864438	2.76781	1.46874	4.06942e-05	0.000893914	up	yes
chr3	8494530	8497318	+	ENSSSCG00000007665		ENSSSCT00000008405	GO:0005158(insulin receptor binding);GO:0005829(cytosol);GO:0005886(plasma membrane);GO:0008286(insulin receptor signaling pathway);GO:0043548(phosphatidylinositol 3-kinase binding)	04022(cGMP-PKG signaling pathway);04068(FoxO signaling pathway);04140(Autophagy - animal);04152(AMPK signaling pathway);04211(Longevity regulating pathway);04213(Longevity regulating pathway - multiple species);04910(Insulin signaling pathway);04920(Adipocytokine signaling pathway);04923(Regulation of lipolysis in adipocytes);04930(Type II diabetes mellitus)	K17445	NA	insulin receptor substrate 1-like [Source:NCBI gene;Acc:100515824]	3.9108	4.144	4.45455	1.65875	1.44469	1.42765	2.76078	1.46508	1.04561e-09	6.91484e-08	up	yes
chr13	75490959	75509420	-	ENSSSCG00000011643	AMOTL2	ENSSSCT00000012744	GO:0001525(angiogenesis);GO:0003365(establishment of cell polarity involved in ameboidal cell migration);GO:0005923(bicellular tight junction);GO:0008150(biological_process);GO:0016324(apical plasma membrane);GO:0030036(actin cytoskeleton organization);GO:0030334(regulation of cell migration);GO:0031410(cytoplasmic vesicle);GO:0035329(hippo signaling);GO:0042802(identical protein binding)	04530(Tight junction)	K06104	NA	angiomotin like 2 [Source:NCBI gene;Acc:100523696]	56.1672	55.1012	57.5738	86.6818	83.8848	82.8724	0.666205	-0.585962	6.38289e-07	2.27729e-05	down	no
chr11	8765256	8805881	-	ENSSSCG00000034291	ZAR1L	ENSSSCT00000060686;ENSSSCT00000058630	NA	NA	K18762	NA	zygote arrest 1 like [Source:NCBI gene;Acc:100156191]	0.591591	0.259813	0.328305	0.127379	0.243512	0.0569368	2.75744	1.46333	0.0025646	0.0268336	up	yes
chr13	61525926	61535671	+	ENSSSCG00000036136	BHLHE40	ENSSSCT00000056298	GO:0000122(negative regulation of transcription by RNA polymerase II);GO:0000978(RNA polymerase II proximal promoter sequence-specific DNA binding);GO:0000980(RNA polymerase II distal enhancer sequence-specific DNA binding);GO:0000981(DNA-binding transcription factor activity, RNA polymerase II-specific);GO:0001102(RNA polymerase II activating transcription factor binding);GO:0001227(DNA-binding …	04710(Circadian rhythm)	K03729	NA	basic helix-loop-helix family member e40 [Source:NCBI gene;Acc:100514873]	25.9125	25.4439	27.7716	40.1486	40.5914	41.1444	0.649205	-0.623253	6.39514e-07	2.27729e-05	down	no
chr15	105644188	105648850	+	ENSSSCG00000016111	FZD7	ENSSSCT00000017542	GO:0004888(transmembrane signaling receptor activity);GO:0005109(frizzled binding);GO:0005515(protein binding);GO:0005546(phosphatidylinositol-4,5-bisphosphate binding);GO:0005886(plasma membrane);GO:0006355(regulation of transcription, DNA-templated);GO:0007166(cell surface receptor signaling pathway);GO:0007275(multicellular organism development);GO:0010812(negative regulation of cell-substrate…	04150(mTOR signaling pathway);04310(Wnt signaling pathway);04390(Hippo signaling pathway);04550(Signaling pathways regulating pluripotency of stem cells);04916(Melanogenesis);04934(Cushing syndrome);05165(Human papillomavirus infection);05200(Pathways in cancer);05205(Proteoglycans in cancer);05217(Basal cell carcinoma);05224(Breast cancer);05225(Hepatocellular carcinoma);05226(Gastric cancer)	K02432	NA	frizzled class receptor 7 [Source:NCBI gene;Acc:100513691]	0.330126	0.24701	0.267964	0.756808	0.719555	0.876449	0.359187	-1.47719	6.87939e-07	2.44277e-05	down	yes
chr3	18402776	18404404	+	ENSSSCG00000040162	NUPR1	ENSSSCT00000062041	GO:0002526(acute inflammatory response);GO:0003677(DNA binding);GO:0003682(chromatin binding);GO:0003713(transcription coactivator activity);GO:0005634(nucleus);GO:0005737(cytoplasm);GO:0005829(cytosol);GO:0006473(protein acetylation);GO:0008283(cell population proliferation);GO:0008584(male gonad development);GO:0009636(response to toxic substance);GO:0010507(negative regulation of autophagy);GO…	05202(Transcriptional misregulation in cancer)	K15626	NA	nuclear protein 1, transcriptional regulator [Source:NCBI gene;Acc:110260086]	3.31849	4.21621	3.45041	1.04853	1.29897	1.65786	2.7426	1.45554	4.03441e-06	0.000120349	up	yes
chr14	107812945	107961155	-	ENSSSCG00000010507	TLL2	ENSSSCT00000064437	GO:0004222(metalloendopeptidase activity);GO:0005509(calcium ion binding);GO:0006508(proteolysis);GO:0008233(peptidase activity);GO:0008237(metallopeptidase activity);GO:0008270(zinc ion binding);GO:0016787(hydrolase activity);GO:0046872(metal ion binding);GO:0048632(negative regulation of skeletal muscle tissue growth)	NA	K13047	EC:3.4.24.-	tolloid like 2 [Source:NCBI gene;Acc:100157589]	0.148792	0.235721	0.110132	0.107689	0.034256	0.038686	2.73843	1.45335	0.00210424	0.0231931	up	yes
chr13	73350643	73366078	-	ENSSSCG00000011625	CHST13	ENSSSCT00000012722	GO:0000139(Golgi membrane);GO:0001537(N-acetylgalactosamine 4-O-sulfotransferase activity);GO:0005794(Golgi apparatus);GO:0005975(carbohydrate metabolic process);GO:0008146(sulfotransferase activity);GO:0016021(integral component of membrane);GO:0016051(carbohydrate biosynthetic process);GO:0016740(transferase activity);GO:0030206(chondroitin sulfate biosynthetic process);GO:0047756(chondroitin 4…	00532(Glycosaminoglycan biosynthesis - chondroitin sulfate / dermatan sulfate)	K07779	EC:2.8.2.5	carbohydrate sulfotransferase 13 [Source:NCBI gene;Acc:100519444]	0.901706	0.687344	0.662422	0.319704	0.243769	0.25963	2.73535	1.45172	2.78351e-05	0.000636035	up	yes
chr10	52583492	52596824	-	ENSSSCG00000011081		ENSSSCT00000038173;ENSSSCT00000012128	GO:0000122(negative regulation of transcription by RNA polymerase II);GO:0000151(ubiquitin ligase complex);GO:0000792(heterochromatin);GO:0000978(RNA polymerase II proximal promoter sequence-specific DNA binding);GO:0001501(skeletal system development);GO:0001701(in utero embryonic development);GO:0003682(chromatin binding);GO:0005634(nucleus);GO:0006306(DNA methylation);GO:0006342(chromatin sile…	04550(Signaling pathways regulating pluripotency of stem cells);05202(Transcriptional misregulation in cancer);05206(MicroRNAs in cancer);05206(MicroRNAs in cancer)	K11459	NA	BMI1 proto-oncogene, polycomb ring finger [Source:NCBI gene;Acc:100520800]	19.477	3.50061	3.48769	3.72389	2.92355	3.06386	2.7252	1.44636	0.00389082	0.03738	up	yes
chr2	9183862	9215567	+	ENSSSCG00000033010	AHNAK	ENSSSCT00000043352;ENSSSCT00000062935;ENSSSCT00000057910;ENSSSCT00000063370;ENSSSCT00000065398	GO:0005634(nucleus);GO:0005737(cytoplasm);GO:0005829(cytosol);GO:0005886(plasma membrane);GO:0015629(actin cytoskeleton);GO:0031982(vesicle);GO:0042383(sarcolemma);GO:0043034(costamere);GO:0043484(regulation of RNA splicing);GO:0044291(cell-cell contact zone);GO:0044548(S100 protein binding);GO:0045121(membrane raft);GO:0051259(protein complex oligomerization);GO:0070062(extracellular exosome);GO…	NA	NA	NA	AHNAK nucleoprotein [Source:NCBI gene;Acc:106504153]	36.9301	33.5355	32.6708	56.2072	50.716	50.1099	0.656781	-0.606515	7.76181e-07	2.7175e-05	down	no
chr13	137809503	137865762	-	ENSSSCG00000011874	PARP14	ENSSSCT00000047299;ENSSSCT00000012988	GO:0003676(nucleic acid binding);GO:0003723(RNA binding);GO:0003950(NAD+ ADP-ribosyltransferase activity);GO:0005737(cytoplasm);GO:0005829(cytosol);GO:0006471(protein ADP-ribosylation);GO:0010629(negative regulation of gene expression);GO:0016740(transferase activity);GO:0016757(transferase activity, transferring glycosyl groups);GO:0019899(enzyme binding);GO:0042531(positive regulation of tyrosi…	NA	K15261	EC:2.4.2.30	poly(ADP-ribose) polymerase family member 14 [Source:NCBI gene;Acc:100153948]	6.53847	4.34494	8.28969	2.49838	1.93373	2.61091	2.72228	1.44482	1.70777e-08	8.57244e-07	up	yes
chr12	16693514	16752292	-	ENSSSCG00000017306	ITGB3	ENSSSCT00000036531	GO:0001954(positive regulation of cell-matrix adhesion);GO:0001968(fibronectin binding);GO:0005080(protein kinase C binding);GO:0005178(integrin binding);GO:0005925(focal adhesion);GO:0007044(cell-substrate junction assembly);GO:0007155(cell adhesion);GO:0007160(cell-matrix adhesion);GO:0007229(integrin-mediated signaling pathway);GO:0008305(integrin complex);GO:0009897(external side of plasma me…	04015(Rap1 signaling pathway);04145(Phagosome);04151(PI3K-Akt signaling pathway);04380(Osteoclast differentiation);04510(Focal adhesion);04512(ECM-receptor interaction);04611(Platelet activation);04640(Hematopoietic cell lineage);04810(Regulation of actin cytoskeleton);04919(Thyroid hormone signaling pathway);05163(Human cytomegalovirus infection);05165(Human papillomavirus infection);05168(Herpe…	K06493	NA	integrin subunit beta 3 [Source:NCBI gene;Acc:397063]	138.354	139.256	140.536	94.247	92.738	92.4383	1.49646	0.581556	8.22681e-07	2.86426e-05	up	no
chr14	46348628	46402070	+	ENSSSCG00000009975	EMID1	ENSSSCT00000054478;ENSSSCT00000010931;ENSSSCT00000056448	GO:0005515(protein binding);GO:0005783(endoplasmic reticulum);GO:0005794(Golgi apparatus);GO:0010811(positive regulation of cell-substrate adhesion);GO:0031012(extracellular matrix);GO:0031012(extracellular matrix)	NA	NA	NA	EMI domain containing 1 [Source:NCBI gene;Acc:100152849]	0.529007	0.482528	0.470089	0.241784	0.0781025	0.224401	2.72213	1.44474	0.000268251	0.0045309	up	yes
chr15	78185790	78191297	+	ENSSSCG00000015953	DLX1	ENSSSCT00000063319;ENSSSCT00000017370	GO:0000122(negative regulation of transcription by RNA polymerase II);GO:0000977(RNA polymerase II regulatory region sequence-specific DNA binding);GO:0000978(RNA polymerase II proximal promoter sequence-specific DNA binding);GO:0003677(DNA binding);GO:0003682(chromatin binding);GO:0003700(DNA-binding transcription factor activity);GO:0005634(nucleus);GO:0006355(regulation of transcription, DNA-t…	NA	K09314	NA	distal-less homeobox 1 [Source:NCBI gene;Acc:100522648]	0.161511	0.194503	0.209946	0.655024	0.51962	0.573974	0.323662	-1.62744	8.86232e-07	3.06842e-05	down	yes
chr13	54324978	54378276	+	ENSSSCG00000037216	PPP4R2	ENSSSCT00000055097;ENSSSCT00000057625	GO:0005634(nucleus);GO:0005654(nucleoplasm);GO:0010569(regulation of double-strand break repair via homologous recombination);GO:0019888(protein phosphatase regulator activity);GO:0030289(protein phosphatase 4 complex);GO:0030674(protein binding, bridging);GO:0043666(regulation of phosphoprotein phosphatase activity);GO:0043666(regulation of phosphoprotein phosphatase activity)	NA	K15425	NA	protein phosphatase 4 regulatory subunit 2 [Source:NCBI gene;Acc:100626659]	3.27624	2.55997	3.76945	12.121	12.3093	4.4876	0.332169	-1.59001	8.97156e-07	3.09767e-05	down	yes
chr1	7597333	7612910	-	ENSSSCG00000004049	ACAT2	ENSSSCT00000004477;ENSSSCT00000039899;ENSSSCT00000044125	GO:0003824(catalytic activity);GO:0003985(acetyl-CoA C-acetyltransferase activity);GO:0003988(acetyl-CoA C-acyltransferase activity);GO:0005634(nucleus);GO:0005730(nucleolus);GO:0005737(cytoplasm);GO:0005739(mitochondrion);GO:0005829(cytosol);GO:0006635(fatty acid beta-oxidation);GO:0016740(transferase activity);GO:0016746(transferase activity, transferring acyl groups);GO:0016747(transferase act…	00071(Fatty acid degradation);00072(Synthesis and degradation of ketone bodies);00280(Valine, leucine and isoleucine degradation);00310(Lysine degradation);00380(Tryptophan metabolism);00620(Pyruvate metabolism);00630(Glyoxylate and dicarboxylate metabolism);00640(Propanoate metabolism);00650(Butanoate metabolism);00900(Terpenoid backbone biosynthesis);00900(Terpenoid backbone biosynthesis)	K00626	EC:2.3.1.9	acetyl-CoA acetyltransferase 2 [Source:NCBI gene;Acc:100152303]	21.7212	20.1381	21.4553	38.9067	27.8232	38.5004	0.601677	-0.732938	9.23084e-07	3.17841e-05	down	no
chr7	32087432	32108185	-	ENSSSCG00000001561	ETV7	ENSSSCT00000001740;ENSSSCT00000053128	GO:0000122(negative regulation of transcription by RNA polymerase II);GO:0000977(RNA polymerase II regulatory region sequence-specific DNA binding);GO:0000981(DNA-binding transcription factor activity, RNA polymerase II-specific);GO:0001227(DNA-binding transcription repressor activity, RNA polymerase II-specific);GO:0003677(DNA binding);GO:0003700(DNA-binding transcription factor activity);GO:000…	05202(Transcriptional misregulation in cancer);05202(Transcriptional misregulation in cancer)	K03211	NA	ETS variant 7 [Source:NCBI gene;Acc:100156210]	7.38829	8.04605	7.43556	2.79909	2.66906	2.94081	2.71971	1.44345	9.00084e-13	9.69841e-11	up	yes
chr8	28801926	29009165	+	ENSSSCG00000008770	NWD2	ENSSSCT00000050567	GO:0005515(protein binding);GO:0042273(ribosomal large subunit biogenesis);GO:0051082(unfolded protein binding)	NA	NA	NA	NACHT and WD repeat domain containing 2 [Source:NCBI gene;Acc:100522449]	0.0827695	0.121795	0.180295	0.0551898	0.0510181	0.035478	2.71629	1.44164	0.000333237	0.00537437	up	yes
chr3	70572970	70593461	+	ENSSSCG00000008311	CYP26B1	ENSSSCT00000058428	GO:0001709(cell fate determination);GO:0001768(establishment of T cell polarity);GO:0001972(retinoic acid binding);GO:0004497(monooxygenase activity);GO:0005506(iron ion binding);GO:0005737(cytoplasm);GO:0006805(xenobiotic metabolic process);GO:0006954(inflammatory response);GO:0007140(male meiotic nuclear division);GO:0007283(spermatogenesis);GO:0008401(retinoic acid 4-hydroxylase activity);GO:0…	00830(Retinol metabolism)	K12664	NA	cytochrome P450 26B1 [Source:NCBI gene;Acc:100521659]	3.46716	3.2868	3.16967	1.15714	1.40571	1.09432	2.71347	1.44014	6.06588e-10	4.21208e-08	up	yes
chr15	67041519	67175254	-	ENSSSCG00000015886	ITGB6	ENSSSCT00000055278;ENSSSCT00000066177;ENSSSCT00000017298	GO:0005178(integrin binding);GO:0005654(nucleoplasm);GO:0005813(centrosome);GO:0005925(focal adhesion);GO:0006954(inflammatory response);GO:0007155(cell adhesion);GO:0007160(cell-matrix adhesion);GO:0007229(integrin-mediated signaling pathway);GO:0008305(integrin complex);GO:0009897(external side of plasma membrane);GO:0009986(cell surface);GO:0016020(membrane);GO:0016021(integral component of me…	04151(PI3K-Akt signaling pathway);04510(Focal adhesion);04512(ECM-receptor interaction);04810(Regulation of actin cytoskeleton);05165(Human papillomavirus infection);05410(Hypertrophic cardiomyopathy (HCM));05412(Arrhythmogenic right ventricular cardiomyopathy (ARVC));05414(Dilated cardiomyopathy (DCM));05414(Dilated cardiomyopathy (DCM))	K06589	NA	integrin subunit beta 6 [Source:NCBI gene;Acc:100037276]	8.17059	7.54882	6.44605	2.12554	2.95568	3.1273	2.7003	1.43312	4.40349e-11	3.55092e-09	up	yes
chr6	28802651	28814413	-	ENSSSCG00000035227	ESRP2	ENSSSCT00000043494;ENSSSCT00000040417;ENSSSCT00000060046;ENSSSCT00000058356	GO:0000380(alternative mRNA splicing, via spliceosome);GO:0003676(nucleic acid binding);GO:0003729(mRNA binding);GO:0005634(nucleus);GO:0005654(nucleoplasm);GO:0043484(regulation of RNA splicing);GO:0050679(positive regulation of epithelial cell proliferation);GO:0060441(epithelial tube branching involved in lung morphogenesis);GO:0060445(branching involved in salivary gland morphogenesis);GO:006…	NA	K14947	NA	epithelial splicing regulatory protein 2 [Source:NCBI gene;Acc:110260946]	4.10717	3.72818	4.39024	3.37797	0.470667	0.679115	2.70014	1.43304	0.00611956	0.0520683	up	yes
chr2	10799676	10814388	+	ENSSSCG00000013114	SLC15A3	ENSSSCT00000014334	GO:0005765(lysosomal membrane);GO:0015333(peptide:proton symporter activity);GO:0016020(membrane);GO:0016021(integral component of membrane);GO:0022857(transmembrane transporter activity);GO:0035672(oligopeptide transmembrane transport);GO:0035673(oligopeptide transmembrane transporter activity);GO:0042886(amide transport);GO:0043231(intracellular membrane-bounded organelle);GO:0055085(transmembr…	NA	K14638	NA	solute carrier family 15 member 3 [Source:NCBI gene;Acc:100513135]	1.15291	1.35641	1.33019	0.317941	0.437188	0.668797	2.69642	1.43105	1.90987e-05	0.000458186	up	yes
chr4	92712599	92741208	-	ENSSSCG00000036622		ENSSSCT00000066263	GO:0016020(membrane);GO:0016021(integral component of membrane)	NA	NA	NA	CD48 antigen-like [Source:NCBI gene;Acc:110260316]	0.373827	0.507296	0.415886	0.238112	0.091224	0.152631	2.69107	1.42818	0.000215368	0.00378073	up	yes
chr6	27827347	27832454	-	ENSSSCG00000002788	EXOC3L1	ENSSSCT00000003086	GO:0000145(exocyst);GO:0000149(SNARE binding);GO:0006887(exocytosis);GO:0030072(peptide hormone secretion);GO:0030141(secretory granule);GO:0051601(exocyst localization)	NA	K19987	NA	exocyst complex component 3 like 1 [Source:NCBI gene;Acc:100522868]	1.12263	1.09403	1.4065	0.441532	0.576614	0.329888	2.68773	1.42639	1.10166e-05	0.00028928	up	yes
chr13	21941586	22021791	+	ENSSSCG00000011239	TRANK1	ENSSSCT00000012306	GO:0005515(protein binding)	NA	NA	NA	tetratricopeptide repeat and ankyrin repeat containing 1 [Source:NCBI gene;Acc:102163142]	3.18792	3.0903	2.62494	1.09997	1.36507	0.853273	2.68303	1.42386	1.3348e-09	8.68941e-08	up	yes
chr4	15707607	15768069	+	ENSSSCG00000005979	ANXA13	ENSSSCT00000006562;ENSSSCT00000061476	GO:0001786(phosphatidylserine binding);GO:0005509(calcium ion binding);GO:0005544(calcium-dependent phospholipid binding);GO:0005654(nucleoplasm);GO:0005886(plasma membrane);GO:0042998(positive regulation of Golgi to plasma membrane protein transport);GO:1901611(phosphatidylglycerol binding);GO:1901611(phosphatidylglycerol binding)	NA	K17099	NA	annexin A13 [Source:NCBI gene;Acc:100155380]	2.54842	2.08865	1.96033	4.56518	4.72072	4.43134	0.480956	-1.05602	1.22204e-06	4.09497e-05	down	yes
chr1	127848889	127859441	-	ENSSSCG00000004703		ENSSSCT00000041897	GO:0000166(nucleotide binding);GO:0003824(catalytic activity);GO:0005524(ATP binding);GO:0005739(mitochondrion);GO:0016301(kinase activity);GO:0016310(phosphorylation);GO:0016740(transferase activity);GO:0016772(transferase activity, transferring phosphorus-containing groups);GO:0032091(negative regulation of protein binding);GO:0043066(negative regulation of apoptotic process)	00330(Arginine and proline metabolism)	K00933	EC:2.7.3.2	creatine kinase, mitochondrial 1A [Source:NCBI gene;Acc:100519994]	0.275227	0.272375	0.263662	0.0950912	0.0877917	0.120492	2.67413	1.41907	2.10412e-05	0.000498094	up	yes
chr9	39839118	39861196	-	ENSSSCG00000015037	IL18	ENSSSCT00000036085;ENSSSCT00000016403	GO:0000165(MAPK cascade);GO:0001525(angiogenesis);GO:0005125(cytokine activity);GO:0005576(extracellular region);GO:0005615(extracellular space);GO:0006954(inflammatory response);GO:0006955(immune response);GO:0008283(cell population proliferation);GO:0008284(positive regulation of cell population proliferation);GO:0008625(extrinsic apoptotic signaling pathway via death domain receptors);GO:00104…	04060(Cytokine-cytokine receptor interaction);04621(NOD-like receptor signaling pathway);04623(Cytosolic DNA-sensing pathway);05132(Salmonella infection);05134(Legionellosis);05143(African trypanosomiasis);05144(Malaria);05152(Tuberculosis);05164(Influenza A);05321(Inflammatory bowel disease (IBD));05323(Rheumatoid arthritis);05323(Rheumatoid arthritis)	K05482	NA	interleukin 18 [Source:NCBI gene;Acc:397057]	2.10702	2.02142	2.08511	0.500133	0.991013	0.833477	2.67293	1.41842	1.72568e-05	0.00041882	up	yes
chrX	84872313	84969106	+	ENSSSCG00000012542	FAM199X	ENSSSCT00000033888;ENSSSCT00000040821	NA	NA	NA	NA	family with sequence similarity 199, X-linked [Source:NCBI gene;Acc:100510996]	18.7333	5.84943	19.131	5.62043	5.47055	5.27721	2.67065	1.41719	2.27952e-05	0.000530571	up	yes
chr3	55176387	55177508	-	ENSSSCG00000034715	LIPT1	ENSSSCT00000060705	GO:0006464(cellular protein modification process);GO:0009249(protein lipoylation)	00785(Lipoic acid metabolism)	K10105	NA	lipoyltransferase 1 [Source:NCBI gene;Acc:100622302]	2.34428	3.02956	3.51677	6.81429	7.33225	7.02944	0.419844	-1.25208	1.31768e-06	4.36863e-05	down	yes
chr13	3454449	3675078	-	ENSSSCG00000011198	RFTN1	ENSSSCT00000012263;ENSSSCT00000057543	GO:0001765(membrane raft assembly);GO:0002457(T cell antigen processing and presentation);GO:0003725(double-stranded RNA binding);GO:0005737(cytoplasm);GO:0005768(endosome);GO:0005886(plasma membrane);GO:0032596(protein transport into membrane raft);GO:0032620(interleukin-17 production);GO:0032991(protein-containing complex);GO:0033227(dsRNA transport);GO:0034138(toll-like receptor 3 signaling pa…	NA	NA	NA	raftlin, lipid raft linker 1 [Source:NCBI gene;Acc:100155924]	1.30794	0.933428	1.41966	0.467494	0.483748	0.420203	2.66947	1.41655	3.73808e-06	0.000112584	up	yes
chr5	8777965	8807100	-	ENSSSCG00000038126	MGAT3	ENSSSCT00000045641;ENSSSCT00000051680	GO:0003830(beta-1,4-mannosylglycoprotein 4-beta-N-acetylglucosaminyltransferase activity);GO:0006487(protein N-linked glycosylation);GO:0008104(protein localization);GO:0016020(membrane);GO:0030334(regulation of cell migration);GO:0030334(regulation of cell migration)	00510(N-Glycan biosynthesis);00510(N-Glycan biosynthesis)	K00737	EC:2.4.1.144	mannosyl (beta-1,4-)-glycoprotein beta-1,4-N-acetylglucosaminyltransferase [Source:NCBI gene;Acc:100625969]	0.261209	0.30548	0.25345	0.0544937	0.0769256	0.176068	2.66723	1.41534	0.000907388	0.0121169	up	yes
chr2	79579773	79601191	-	ENSSSCG00000028295	ZNF354B	ENSSSCT00000051704;ENSSSCT00000022290;ENSSSCT00000047752	GO:0000122(negative regulation of transcription by RNA polymerase II);GO:0003676(nucleic acid binding);GO:0003682(chromatin binding);GO:0005622(intracellular);GO:0006355(regulation of transcription, DNA-templated);GO:0046872(metal ion binding);GO:0046872(metal ion binding)	05168(Herpes simplex virus 1 infection);05168(Herpes simplex virus 1 infection)	K09228	NA	zinc finger protein 354B [Source:NCBI gene;Acc:100621931]	0.402416	0.248129	0.198474	0.135047	0.0896387	0.093874	2.66518	1.41423	0.000467002	0.00705811	up	yes
chr9	74634986	74938758	+	ENSSSCG00000015329	PPP1R9A	ENSSSCT00000037238;ENSSSCT00000065331;ENSSSCT00000016702;ENSSSCT00000058476	GO:0005515(protein binding);GO:0005737(cytoplasm);GO:0007015(actin filament organization);GO:0014069(postsynaptic density);GO:0015629(actin cytoskeleton);GO:0019722(calcium-mediated signaling);GO:0030175(filopodium);GO:0030425(dendrite);GO:0030864(cortical actin cytoskeleton);GO:0031175(neuron projection development);GO:0043197(dendritic spine);GO:0050804(modulation of chemical synaptic transmiss…	NA	K17551	NA	protein phosphatase 1 regulatory subunit 9A [Source:NCBI gene;Acc:100738652]	0.354823	0.345599	0.309828	0.937329	0.771371	0.68873	0.421389	-1.24678	1.5301e-06	5.0196e-05	down	yes
chr3	7815712	7837591	-	ENSSSCG00000007637	TRIM4	ENSSSCT00000063906	GO:0005515(protein binding);GO:0005737(cytoplasm);GO:0005829(cytosol);GO:0005886(plasma membrane);GO:0008270(zinc ion binding);GO:0046872(metal ion binding);GO:0070206(protein trimerization)	NA	K11998	EC:2.3.2.27	tripartite motif containing 4 [Source:NCBI gene;Acc:100525393]	9.76419	4.66076	9.96475	3.25273	2.93321	2.97511	2.66233	1.41269	6.80887e-08	3.03943e-06	up	yes
chr3	33908963	34017770	-	ENSSSCG00000007909	ABAT	ENSSSCT00000039445;ENSSSCT00000064948	GO:0003824(catalytic activity);GO:0003867(4-aminobutyrate transaminase activity);GO:0005739(mitochondrion);GO:0005759(mitochondrial matrix);GO:0005829(cytosol);GO:0008483(transaminase activity);GO:0009448(gamma-aminobutyric acid metabolic process);GO:0009450(gamma-aminobutyric acid catabolic process);GO:0016740(transferase activity);GO:0030170(pyridoxal phosphate binding);GO:0032144(4-aminobutyra…	00250(Alanine, aspartate and glutamate metabolism);00280(Valine, leucine and isoleucine degradation);00410(beta-Alanine metabolism);00640(Propanoate metabolism);00650(Butanoate metabolism);04727(GABAergic synapse);04727(GABAergic synapse)	K13524	2.6.1.22;EC:2.6.1.19	4-aminobutyrate aminotransferase [Source:NCBI gene;Acc:397500]	0.538294	0.47326	0.457681	0.164472	0.177328	0.210699	2.65926	1.41102	2.31195e-06	7.31572e-05	up	yes
chr12	46283610	46327787	-	ENSSSCG00000017797	SLC6A4	ENSSSCT00000047751	GO:0005328(neurotransmitter:sodium symporter activity);GO:0005335(serotonin:sodium symporter activity);GO:0005886(plasma membrane);GO:0005887(integral component of plasma membrane);GO:0006836(neurotransmitter transport);GO:0006837(serotonin transport);GO:0008504(monoamine transmembrane transporter activity);GO:0009636(response to toxic substance);GO:0010628(positive regulation of gene expression)…	04721(Synaptic vesicle cycle);04726(Serotonergic synapse)	K05037	NA	solute carrier family 6 member 4 [Source:NCBI gene;Acc:100517307]	0.484276	0.498709	0.327206	0.201452	0.143926	0.148126	2.65487	1.40864	1.40358e-05	0.00035157	up	yes
chr5	48813773	48925970	+	ENSSSCG00000029163	BCAT1	ENSSSCT00000054392;ENSSSCT00000026706;ENSSSCT00000037021;ENSSSCT00000058014;ENSSSCT00000050111	GO:0003824(catalytic activity);GO:0004084(branched-chain-amino-acid transaminase activity);GO:0005739(mitochondrion);GO:0008483(transaminase activity);GO:0008652(cellular amino acid biosynthetic process);GO:0009081(branched-chain amino acid metabolic process);GO:0009082(branched-chain amino acid biosynthetic process);GO:0009098(leucine biosynthetic process);GO:0009099(valine biosynthetic process)…	00270(Cysteine and methionine metabolism);00280(Valine, leucine and isoleucine degradation);00290(Valine, leucine and isoleucine biosynthesis);00770(Pantothenate and CoA biosynthesis);00770(Pantothenate and CoA biosynthesis)	K00826	EC:2.6.1.42	branched chain amino acid transaminase 1 [Source:NCBI gene;Acc:100518784]	31.8105	30.6422	32.5116	21.7174	21.527	20.49	1.49	0.575314	1.74105e-06	5.65231e-05	up	no
chr13	134192534	134248023	+	ENSSSCG00000011850		ENSSSCT00000062547;ENSSSCT00000012962	GO:0005176(ErbB-2 class receptor binding);GO:0007160(cell-matrix adhesion);GO:0010469(regulation of signaling receptor activity);GO:0010669(epithelial structure maintenance);GO:0016020(membrane);GO:0016021(integral component of membrane);GO:0030197(extracellular matrix constituent, lubricant activity);GO:0030197(extracellular matrix constituent, lubricant activity)	NA	K22017	NA	mucin 4, cell surface associated [Source:NCBI gene;Acc:100157344]	22.3804	21.6134	22.2368	8.16562	8.28842	8.50632	2.65343	1.40786	1.85765e-17	3.57212e-15	up	yes
chr12	23731309	23747545	+	ENSSSCG00000020884	GPR179	ENSSSCT00000024402	GO:0004930(G protein-coupled receptor activity);GO:0007186(G protein-coupled receptor signaling pathway);GO:0007601(visual perception);GO:0016020(membrane);GO:0016021(integral component of membrane);GO:0044292(dendrite terminus);GO:0072659(protein localization to plasma membrane)	NA	K22961	NA	G protein-coupled receptor 179 [Source:NCBI gene;Acc:100628121]	0.237448	0.280573	0.31372	0.091862	0.115232	0.10675	2.65017	1.40609	1.38284e-05	0.00034707	up	yes
chr2	27854405	27928823	-	ENSSSCG00000030326	TCP11L1	ENSSSCT00000051933;ENSSSCT00000063813;ENSSSCT00000029030	GO:0005874(microtubule);GO:0005874(microtubule)	NA	NA	NA	t-complex 11 like 1 [Source:NCBI gene;Acc:100621866]	4.43718	3.67805	3.76227	7.27754	7.12491	7.09632	0.552473	-0.856023	1.83478e-06	5.91055e-05	down	no
chr13	31802963	31836911	+	ENSSSCG00000011376	CCDC36	ENSSSCT00000012454	GO:0000794(condensed nuclear chromosome);GO:0006310(DNA recombination);GO:0007129(synapsis);GO:0007283(spermatogenesis);GO:0042138(meiotic DNA double-strand break formation);GO:0048477(oogenesis);GO:0060629(regulation of homologous chromosome segregation)	NA	NA	NA	coiled-coil domain containing 36 [Source:NCBI gene;Acc:100623260]	0.688899	0.868483	0.902902	0.325776	0.290435	0.312459	2.64926	1.40559	2.41748e-05	0.000560595	up	yes
chr14	76629275	76635894	+	ENSSSCG00000010312	PLAU	ENSSSCT00000011287;ENSSSCT00000055275	GO:0001666(response to hypoxia);GO:0004252(serine-type endopeptidase activity);GO:0005576(extracellular region);GO:0005615(extracellular space);GO:0006508(proteolysis);GO:0008233(peptidase activity);GO:0008236(serine-type peptidase activity);GO:0009986(cell surface);GO:0010469(regulation of signaling receptor activity);GO:0014909(smooth muscle cell migration);GO:0014910(regulation of smooth muscl…	04064(NF-kappa B signaling pathway);04610(Complement and coagulation cascades);05202(Transcriptional misregulation in cancer);05205(Proteoglycans in cancer);05206(MicroRNAs in cancer);05215(Prostate cancer);05215(Prostate cancer)	K01348	EC:3.4.21.73	plasminogen activator, urokinase [Source:NCBI gene;Acc:396985]	12.3459	13.0524	13.2432	22.0511	22.5764	21.7104	0.582495	-0.779682	1.96206e-06	6.28814e-05	down	no
chr2	56892803	56978010	-	ENSSSCG00000013940	NLRP3	ENSSSCT00000052028;ENSSSCT00000059176;ENSSSCT00000058353;ENSSSCT00000048226;ENSSSCT00000015226	GO:0000139(Golgi membrane);GO:0000166(nucleotide binding);GO:0002374(cytokine secretion involved in immune response);GO:0002674(negative regulation of acute inflammatory response);GO:0002830(positive regulation of type 2 immune response);GO:0005515(protein binding);GO:0005524(ATP binding);GO:0005634(nucleus);GO:0005737(cytoplasm);GO:0006919(activation of cysteine-type endopeptidase activity invol…	04217(Necroptosis);04621(NOD-like receptor signaling pathway);04625(C-type lectin receptor signaling pathway);05133(Pertussis);05164(Influenza A);05164(Influenza A)	K12800	NA	NLR family pyrin domain containing 3 [Source:NCBI gene;Acc:100514823]	5.36227	4.63985	4.97484	1.69666	1.97441	1.98288	2.64894	1.40541	3.52764e-10	2.50523e-08	up	yes
chr12	16058677	16119709	-	ENSSSCG00000017300		ENSSSCT00000033808	GO:0004888(transmembrane signaling receptor activity);GO:0005518(collagen binding);GO:0016020(membrane);GO:0016021(integral component of membrane);GO:0030246(carbohydrate binding);GO:0030574(collagen catabolic process)	04145(Phagosome);05152(Tuberculosis)	K06560	NA	mannose receptor C type 2 [Source:NCBI gene;Acc:100516106]	0.223269	0.18936	0.271817	0.100595	0.0294488	0.128852	2.64371	1.40257	0.00152453	0.0178946	up	yes
chr6	72826466	72892822	+	ENSSSCG00000037632		ENSSSCT00000066413	NA	NA	NA	NA		0.87329	0.606906	0.467967	0.20933	0.418419	0.110171	2.64007	1.40058	0.0020171	0.0224955	up	yes
chr9	72452934	72468684	-	ENSSSCG00000015316		ENSSSCT00000016689	GO:0005509(calcium ion binding)	NA	NA	NA	EF-hand calcium-binding domain-containing protein 1-like [Source:NCBI gene;Acc:100519264]	2.45486	2.05761	1.24362	0.877647	0.573419	0.729369	2.63988	1.40047	0.000212606	0.00374373	up	yes
chr9	72963815	72999761	-	ENSSSCG00000027372	SAMD9	ENSSSCT00000041613;ENSSSCT00000029122	GO:0005515(protein binding);GO:0005737(cytoplasm);GO:0005829(cytosol);GO:0034058(endosomal vesicle fusion);GO:0043231(intracellular membrane-bounded organelle);GO:0043231(intracellular membrane-bounded organelle)	NA	NA	NA	sterile alpha motif domain-containing protein 9 [Source:NCBI gene;Acc:100519098]	11.0644	10.3304	9.40021	5.15719	1.05613	5.46659	2.63658	1.39867	0.000687007	0.0096482	up	yes
chr13	30469970	30470170	+	ENSSSCG00000037936		ENSSSCT00000053434	GO:0003735(structural constituent of ribosome);GO:0005840(ribosome);GO:0006412(translation)	NA	NA	NA		6.60123	4.58874	4.18281	2.98835	0.720975	2.12311	2.63574	1.39821	0.00208745	0.023069	up	yes
chr4	127156735	127267369	+	ENSSSCG00000030801		ENSSSCT00000057852;ENSSSCT00000063414;ENSSSCT00000051061;ENSSSCT00000044619	GO:0000166(nucleotide binding);GO:0003924(GTPase activity);GO:0005525(GTP binding);GO:0005525(GTP binding)	NA	K20908	NA	guanylate-binding protein 6 [Source:NCBI gene;Acc:100523310]	0.218399	0.159729	0.323937	0.107354	0.0755993	0.0834314	2.63553	1.39809	0.000203863	0.00364011	up	yes
chr11	25961963	25994734	-	ENSSSCG00000009442	CNMD	ENSSSCT00000010349	GO:0001886(endothelial cell morphogenesis);GO:0001937(negative regulation of endothelial cell proliferation);GO:0016020(membrane);GO:0016021(integral component of membrane);GO:0016525(negative regulation of angiogenesis);GO:0030948(negative regulation of vascular endothelial growth factor receptor signaling pathway)	NA	NA	NA	chondromodulin [Source:NCBI gene;Acc:100737209]	0.403251	0.3026	0.450184	0.118035	0.132653	0.187995	2.63524	1.39793	0.000192746	0.00346638	up	yes
chr18	46217517	46250307	-	ENSSSCG00000026894	NFE2L3	ENSSSCT00000027225	GO:0000122(negative regulation of transcription by RNA polymerase II);GO:0000976(transcription regulatory region sequence-specific DNA binding);GO:0000978(RNA polymerase II proximal promoter sequence-specific DNA binding);GO:0001227(DNA-binding transcription repressor activity, RNA polymerase II-specific);GO:0003677(DNA binding);GO:0003700(DNA-binding transcription factor activity);GO:0005634(nuc…	NA	K09040	NA	nuclear factor, erythroid 2 like 3 [Source:NCBI gene;Acc:100622324]	8.94608	7.57236	8.07363	3.00434	3.63552	2.69302	2.63499	1.3978	3.54986e-11	2.91906e-09	up	yes
chr15	16040039	16065329	+	ENSSSCG00000015691		ENSSSCT00000017091	GO:0000016(lactase activity);GO:0004553(hydrolase activity, hydrolyzing O-glycosyl compounds);GO:0005975(carbohydrate metabolic process);GO:0008152(metabolic process);GO:0008422(beta-glucosidase activity);GO:0016020(membrane);GO:0016021(integral component of membrane);GO:0016787(hydrolase activity);GO:0016798(hydrolase activity, acting on glycosyl bonds)	00052(Galactose metabolism);04973(Carbohydrate digestion and absorption)	K01229	3.2.1.62;EC:3.2.1.108	lactase [Source:NCBI gene;Acc:100625807]	0.661022	0.835137	0.68877	0.373729	0.275146	0.181521	2.63119	1.39572	3.16646e-05	0.000710548	up	yes
chr12	6883947	6898764	-	ENSSSCG00000017239		ENSSSCT00000018768;ENSSSCT00000045754;ENSSSCT00000059408;ENSSSCT00000049070	GO:0003735(structural constituent of ribosome);GO:0005622(intracellular);GO:0005840(ribosome);GO:0006412(translation);GO:0022625(cytosolic large ribosomal subunit);GO:0022625(cytosolic large ribosomal subunit)	03010(Ribosome);03010(Ribosome)	K02923	NA	ribosomal protein L38 [Source:NCBI gene;Acc:100516393]	41.6001	45.7966	44.1979	65.0021	67.2282	71.103	0.647186	-0.627747	2.70504e-06	8.4315e-05	down	no
chr2	141179564	141231658	+	ENSSSCG00000014343		ENSSSCT00000040894;ENSSSCT00000048814;ENSSSCT00000015671;ENSSSCT00000040778;ENSSSCT00000040926;ENSSSCT00000061551;ENSSSCT00000066118;ENSSSCT00000057911;ENSSSCT00000052776;ENSSSCT00000058287	GO:0003676(nucleic acid binding);GO:0003723(RNA binding);GO:0005634(nucleus);GO:0008270(zinc ion binding);GO:0008270(zinc ion binding)	NA	K13213	NA	matrin 3 [Source:NCBI gene;Acc:100521716]	14.3134	12.4576	12.4818	27.0148	27.1349	16.6221	0.554639	-0.85038	2.88717e-06	8.97679e-05	down	no
chr15	133075775	133249630	-	ENSSSCG00000025038	KCNJ13	ENSSSCT00000025634;ENSSSCT00000051392	GO:0005242(inward rectifier potassium channel activity);GO:0005244(voltage-gated ion channel activity);GO:0006811(ion transport);GO:0006813(potassium ion transport);GO:0016020(membrane);GO:0016021(integral component of membrane);GO:0034220(ion transmembrane transport);GO:0034765(regulation of ion transmembrane transport);GO:0071805(potassium ion transmembrane transport);GO:1990573(potassium ion i…	04974(Protein digestion and absorption);04974(Protein digestion and absorption)	K05006	NA	potassium voltage-gated channel subfamily J member 13 [Source:NCBI gene;Acc:100151780]	2.01506	1.88971	0.88909	0.913986	0.495286	0.414417	2.62866	1.39433	0.000365701	0.00576405	up	yes
chr6	93541334	93551193	+	ENSSSCG00000037815	ZC3H12A	ENSSSCT00000066075;ENSSSCT00000046161	GO:0000294(nuclear-transcribed mRNA catabolic process, endonucleolytic cleavage-dependent decay);GO:0000932(P-body);GO:0001933(negative regulation of protein phosphorylation);GO:0002230(positive regulation of defense response to virus by host);GO:0002757(immune response-activating signal transduction);GO:0003677(DNA binding);GO:0003682(chromatin binding);GO:0003723(RNA binding);GO:0003729(mRNA bi…	NA	K18668	EC:3.1.-.-	zinc finger CCCH-type containing 12A [Source:NCBI gene;Acc:110261148]	44.3454	43.0512	42.883	16.0555	16.3708	17.1395	2.62842	1.39419	1.52716e-23	5.45371e-21	up	yes
chr6	78059392	78071604	+	ENSSSCG00000024669	NBL1	ENSSSCT00000042569;ENSSSCT00000032404	GO:0005576(extracellular region);GO:0005615(extracellular space);GO:0007399(nervous system development);GO:0010469(regulation of signaling receptor activity);GO:0016015(morphogen activity);GO:0030514(negative regulation of BMP signaling pathway);GO:0035582(sequestering of BMP in extracellular matrix);GO:0036122(BMP binding);GO:0038098(sequestering of BMP from receptor via BMP binding);GO:0042803(…	04350(TGF-beta signaling pathway);04350(TGF-beta signaling pathway)	K19558	NA	NBL1, DAN family BMP antagonist [Source:NCBI gene;Acc:100623582]	15.4542	15.2962	17.3095	6.03088	5.77789	6.48734	2.62678	1.3933	2.77777e-12	2.77755e-10	up	yes
chr4	127289856	127442565	+	ENSSSCG00000024973		ENSSSCT00000061945;ENSSSCT00000042937;ENSSSCT00000060466	GO:0000166(nucleotide binding);GO:0003924(GTPase activity);GO:0005525(GTP binding);GO:0005525(GTP binding)	04621(NOD-like receptor signaling pathway);04621(NOD-like receptor signaling pathway)	K20897;K20898;K20899	NA	guanylate binding protein 1, interferon-inducible [Source:NCBI gene;Acc:100151938]	2.67701	2.78256	2.82507	1.02445	1.03633	1.09355	2.62644	1.39311	7.61068e-13	8.27182e-11	up	yes
chr2	6811079	6811200	-	ENSSSCG00000032841	RF01955	ENSSSCT00000050667	NA	NA	NA	NA		84.0563	78.716	66.5432	140.137	163.16	172.393	0.48207	-1.05269	2.99017e-06	9.17797e-05	down	yes
chr15	63485314	63505728	-	ENSSSCG00000015871	NR4A2	ENSSSCT00000017282;ENSSSCT00000037994;ENSSSCT00000052022	GO:0000122(negative regulation of transcription by RNA polymerase II);GO:0000977(RNA polymerase II regulatory region sequence-specific DNA binding);GO:0000978(RNA polymerase II proximal promoter sequence-specific DNA binding);GO:0001228(DNA-binding transcription activator activity, RNA polymerase II-specific);GO:0001666(response to hypoxia);GO:0001764(neuron migration);GO:0001975(response to amph…	04925(Aldosterone synthesis and secretion);04928(Parathyroid hormone synthesis, secretion and action);04928(Parathyroid hormone synthesis, secretion and action)	K08558	NA	nuclear receptor subfamily 4 group A member 2 [Source:NCBI gene;Acc:100157120]	1.91636	1.90008	2.19602	0.884836	0.527557	0.879022	2.62391	1.39172	2.71063e-07	1.07156e-05	up	yes
chr6	169221554	169408717	+	ENSSSCG00000033628		ENSSSCT00000058718;ENSSSCT00000065534	NA	NA	NA	NA		0.443292	0.444334	0.683283	0.182577	0.187395	0.228725	2.62388	1.3917	1.63193e-05	0.000401525	up	yes
chr3	32450510	32493247	+	ENSSSCG00000037065	EMP2	ENSSSCT00000064420;ENSSSCT00000053440	GO:0001765(membrane raft assembly);GO:0001913(T cell mediated cytotoxicity);GO:0001952(regulation of cell-matrix adhesion);GO:0001954(positive regulation of cell-matrix adhesion);GO:0003093(regulation of glomerular filtration);GO:0005178(integrin binding);GO:0005737(cytoplasm);GO:0005794(Golgi apparatus);GO:0005829(cytosol);GO:0005886(plasma membrane);GO:0007015(actin filament organization);GO:00…	NA	NA	NA	epithelial membrane protein 2 [Source:NCBI gene;Acc:100739825]	0.715611	0.699769	0.713931	0.326612	0.263967	0.22156	2.62186	1.39059	2.63564e-06	8.23571e-05	up	yes
chr16	69099805	69121516	-	ENSSSCG00000034706	MFAP3	ENSSSCT00000059470;ENSSSCT00000061307	GO:0016020(membrane);GO:0016021(integral component of membrane);GO:0016021(integral component of membrane)	NA	NA	NA	microfibril associated protein 3 [Source:NCBI gene;Acc:100526255]	0.722403	0.545257	0.68859	0.742562	4.31059	4.23249	0.210675	-2.24691	3.27485e-06	9.95921e-05	down	yes
chr2	8305547	8308255	+	ENSSSCG00000039746		ENSSSCT00000064952	GO:0003676(nucleic acid binding);GO:0005524(ATP binding)	NA	NA	NA		4.89809	3.04006	1.85588	1.55535	1.19384	0.990325	2.61907	1.38905	0.00098603	0.0128647	up	yes
chr7	2522668	2568459	-	ENSSSCG00000033701		ENSSSCT00000044552	NA	NA	NA	NA		0.552495	0.443848	0.419911	0.183025	0.16317	0.195094	2.61645	1.38761	1.70326e-05	0.000415803	up	yes
chr1	239281648	239368567	+	ENSSSCG00000005364	TDRD7	ENSSSCT00000062141;ENSSSCT00000005904;ENSSSCT00000045298	GO:0002089(lens morphogenesis in camera-type eye);GO:0003729(mRNA binding);GO:0010608(posttranscriptional regulation of gene expression);GO:0035770(ribonucleoprotein granule);GO:0070306(lens fiber cell differentiation);GO:0070306(lens fiber cell differentiation)	NA	K18405	NA	tudor domain containing 7 [Source:NCBI gene;Acc:100152652]	0.936223	1.15387	0.707181	0.358041	0.296672	0.415836	2.61294	1.38567	1.29977e-05	0.000328864	up	yes
chr5	19753857	19763269	-	ENSSSCG00000000298	PPP1R1A	ENSSSCT00000000319	GO:0004864(protein phosphatase inhibitor activity);GO:0005737(cytoplasm);GO:0007165(signal transduction);GO:0032515(negative regulation of phosphoprotein phosphatase activity);GO:0035556(intracellular signal transduction)	04261(Adrenergic signaling in cardiomyocytes);04720(Long-term potentiation)	K08050	NA	protein phosphatase 1 regulatory inhibitor subunit 1A [Source:NCBI gene;Acc:100621808]	2.75519	2.74302	2.81615	1.17675	0.98439	1.02325	2.61097	1.38459	6.71708e-06	0.000188244	up	yes
chr9	65174849	65216958	+	ENSSSCG00000015284	MDM4	ENSSSCT00000030810;ENSSSCT00000038012	GO:0000122(negative regulation of transcription by RNA polymerase II);GO:0005515(protein binding);GO:0005634(nucleus);GO:0008283(cell population proliferation);GO:0019899(enzyme binding);GO:0030330(DNA damage response, signal transduction by p53 class mediator);GO:0042177(negative regulation of protein catabolic process);GO:0043066(negative regulation of apoptotic process);GO:0045023(G0 to G1 tra…	04115(p53 signaling pathway);05206(MicroRNAs in cancer);05206(MicroRNAs in cancer)	K10127	NA	MDM4, p53 regulator [Source:NCBI gene;Acc:100512731]	21.2008	18.3457	20.8472	4.1941	4.26376	14.7109	2.60669	1.38222	0.000196339	0.00352086	up	yes
chr3	103612659	103815997	-	ENSSSCG00000008504	CRIM1	ENSSSCT00000009306	GO:0004857(enzyme inhibitor activity);GO:0004867(serine-type endopeptidase inhibitor activity);GO:0005515(protein binding);GO:0005520(insulin-like growth factor binding);GO:0005576(extracellular region);GO:0010951(negative regulation of endopeptidase activity);GO:0016020(membrane);GO:0016021(integral component of membrane);GO:0030165(PDZ domain binding);GO:0043086(negative regulation of catalytic…	NA	NA	NA	cysteine rich transmembrane BMP regulator 1 [Source:NCBI gene;Acc:100525394]	94.4367	90.8984	94.6592	139.08	138.205	130.402	0.686787	-0.542065	3.83696e-06	0.000115008	down	no
chr13	147179591	147244752	+	ENSSSCG00000011928	CCDC80	ENSSSCT00000013052;ENSSSCT00000042754	GO:0001968(fibronectin binding);GO:0005539(glycosaminoglycan binding);GO:0005604(basement membrane);GO:0005614(interstitial matrix);GO:0008201(heparin binding);GO:0009617(response to bacterium);GO:0010811(positive regulation of cell-substrate adhesion);GO:0030198(extracellular matrix organization);GO:0031012(extracellular matrix);GO:0031012(extracellular matrix)	NA	NA	NA	coiled-coil domain containing 80 [Source:NCBI gene;Acc:100516578]	8.67388	3.71063	8.5413	2.5412	2.82996	2.68482	2.59755	1.37715	2.13644e-06	6.7775e-05	up	yes
chr13	73772508	73777789	+	ENSSSCG00000011630	ACKR4	ENSSSCT00000012727	GO:0004930(G protein-coupled receptor activity);GO:0004950(chemokine receptor activity);GO:0005044(scavenger receptor activity);GO:0006898(receptor-mediated endocytosis);GO:0006935(chemotaxis);GO:0006955(immune response);GO:0007165(signal transduction);GO:0007186(G protein-coupled receptor signaling pathway);GO:0007204(positive regulation of cytosolic calcium ion concentration);GO:0009897(externa…	04060(Cytokine-cytokine receptor interaction)	K04186	NA	atypical chemokine receptor 4 [Source:NCBI gene;Acc:100037292]	1.00956	0.830639	1.1271	0.585086	0.338825	0.218776	2.59677	1.37672	0.000319604	0.00518124	up	yes
chr2	133480180	133716619	+	ENSSSCG00000033213	LYRM7	ENSSSCT00000052533;ENSSSCT00000059961;ENSSSCT00000039869	GO:0005759(mitochondrial matrix);GO:0031966(mitochondrial membrane);GO:0034551(mitochondrial respiratory chain complex III assembly);GO:0045333(cellular respiration);GO:0045333(cellular respiration)	NA	K18170	NA	LYR motif containing 7 [Source:NCBI gene;Acc:100519080]	0.394747	0.308604	0.420137	1.10164	0.922143	0.99411	0.372276	-1.42556	4.04627e-06	0.000120415	down	yes
chr8	37936705	37963899	+	ENSSSCG00000037950	NIPAL1	ENSSSCT00000046701;ENSSSCT00000057194	GO:0015095(magnesium ion transmembrane transporter activity);GO:0015693(magnesium ion transport);GO:0016020(membrane);GO:0016021(integral component of membrane);GO:1903830(magnesium ion transmembrane transport);GO:1903830(magnesium ion transmembrane transport)	NA	K22733	NA	NIPA like domain containing 1 [Source:NCBI gene;Acc:100520441]	4.751	4.92098	2.32587	9.42217	9.08338	8.32022	0.447251	-1.16084	4.11124e-06	0.000122058	down	yes
chr5	9683657	9695934	-	ENSSSCG00000030165	MAFF	ENSSSCT00000028972	GO:0000978(RNA polymerase II proximal promoter sequence-specific DNA binding);GO:0001701(in utero embryonic development);GO:0003677(DNA binding);GO:0003700(DNA-binding transcription factor activity);GO:0005634(nucleus);GO:0005739(mitochondrion);GO:0006355(regulation of transcription, DNA-templated);GO:0035914(skeletal muscle cell differentiation);GO:0043565(sequence-specific DNA binding);GO:00456…	NA	K09037	NA	MAF bZIP transcription factor F [Source:NCBI gene;Acc:100156484]	1.13694	1.29879	1.54078	3.36669	3.28482	2.7147	0.424559	-1.23596	4.17138e-06	0.00012355	down	yes
chr4	79872421	79873989	+	ENSSSCG00000032367	CEBPD	ENSSSCT00000062693	GO:0000978(RNA polymerase II proximal promoter sequence-specific DNA binding);GO:0001228(DNA-binding transcription activator activity, RNA polymerase II-specific);GO:0002244(hematopoietic progenitor cell differentiation);GO:0003677(DNA binding);GO:0003700(DNA-binding transcription factor activity);GO:0005634(nucleus);GO:0005654(nucleoplasm);GO:0006355(regulation of transcription, DNA-templated);G…	NA	K10050	NA	CCAAT enhancer binding protein delta [Source:NCBI gene;Acc:100153946]	42.7951	47.0367	45.9796	16.431	17.5532	18.4571	2.58978	1.37283	2.23178e-14	2.84643e-12	up	yes
chr6	75829989	75872222	+	ENSSSCG00000003481	PADI1	ENSSSCT00000033697	GO:0004668(protein-arginine deiminase activity);GO:0005509(calcium ion binding);GO:0005634(nucleus);GO:0005654(nucleoplasm);GO:0005737(cytoplasm);GO:0005829(cytosol);GO:0018101(protein citrullination);GO:0036414(histone citrullination)	NA	K01481	EC:3.5.3.15	peptidyl arginine deiminase 1 [Source:NCBI gene;Acc:100524567]	0.419673	0.477003	0.743626	0.176715	0.188217	0.271441	2.57758	1.36602	9.93756e-05	0.00194381	up	yes
chr7	78426839	78447146	-	ENSSSCG00000002135	PNP	ENSSSCT00000055041;ENSSSCT00000002388;ENSSSCT00000062174	GO:0001882(nucleoside binding);GO:0002060(purine nucleobase binding);GO:0003824(catalytic activity);GO:0004731(purine-nucleoside phosphorylase activity);GO:0005737(cytoplasm);GO:0005829(cytosol);GO:0006139(nucleobase-containing compound metabolic process);GO:0006148(inosine catabolic process);GO:0006738(nicotinamide riboside catabolic process);GO:0006955(immune response);GO:0008144(drug binding);…	00230(Purine metabolism);00240(Pyrimidine metabolism);00760(Nicotinate and nicotinamide metabolism);00760(Nicotinate and nicotinamide metabolism)	K03783	EC:2.4.2.1	purine nucleoside phosphorylase [Source:NCBI gene;Acc:100157138]	14.9556	16.2911	19.7009	31.2689	25.8244	41.6586	0.515916	-0.954792	4.45496e-06	0.000131018	down	no
chr9	102787076	102919767	-	ENSSSCG00000015412	CCDC146	ENSSSCT00000016787	GO:0005814(centriole)	NA	NA	NA	coiled-coil domain containing 146 [Source:NCBI gene;Acc:100737427]	1.56697	1.79925	1.4949	0.907991	0.120729	0.858361	2.576	1.36513	0.00741856	0.0601327	up	yes
chr16	21506769	21557502	-	ENSSSCG00000016836	NADK2	ENSSSCT00000018331;ENSSSCT00000039267	GO:0000166(nucleotide binding);GO:0003951(NAD+ kinase activity);GO:0005524(ATP binding);GO:0005739(mitochondrion);GO:0006741(NADP biosynthetic process);GO:0016301(kinase activity);GO:0016310(phosphorylation);GO:0016740(transferase activity);GO:0019674(NAD metabolic process);GO:0042803(protein homodimerization activity);GO:0042803(protein homodimerization activity)	00760(Nicotinate and nicotinamide metabolism);00760(Nicotinate and nicotinamide metabolism)	K00858	EC:2.7.1.23	NAD kinase 2, mitochondrial [Source:NCBI gene;Acc:100515177]	46.9443	44.5423	47.5298	30.511	31.6824	30.7405	1.49586	0.580978	4.51832e-06	0.000132259	up	no
chr14	113464192	113478696	+	ENSSSCG00000010584	MFSD13A	ENSSSCT00000011577	NA	NA	NA	NA	major facilitator superfamily domain containing 13A [Source:NCBI gene;Acc:100157822]	0.496864	0.40738	0.486752	0.263877	0.101045	0.175189	2.57539	1.36479	0.000493125	0.00733759	up	yes
chrX	51843385	51970107	+	ENSSSCG00000012365	MSN	ENSSSCT00000013522;ENSSSCT00000039712;ENSSSCT00000055829	GO:0001771(immunological synapse formation);GO:0001931(uropod);GO:0003725(double-stranded RNA binding);GO:0003779(actin binding);GO:0005102(signaling receptor binding);GO:0005829(cytosol);GO:0005856(cytoskeleton);GO:0005886(plasma membrane);GO:0005902(microvillus);GO:0005925(focal adhesion);GO:0007159(leukocyte cell-cell adhesion);GO:0008092(cytoskeletal protein binding);GO:0008360(regulation of …	04530(Tight junction);04670(Leukocyte transendothelial migration);04810(Regulation of actin cytoskeleton);05162(Measles);05205(Proteoglycans in cancer);05205(Proteoglycans in cancer)	K05763	NA	moesin [Source:NCBI gene;Acc:494458]	63.7173	72.3891	57.5089	96.4026	96.1257	96.5213	0.669834	-0.578124	4.81338e-06	0.000140239	down	no
chr9	4336799	4337740	+	ENSSSCG00000034855		ENSSSCT00000057024	GO:0004930(G protein-coupled receptor activity);GO:0004984(olfactory receptor activity);GO:0005886(plasma membrane);GO:0007165(signal transduction);GO:0007186(G protein-coupled receptor signaling pathway);GO:0007608(sensory perception of smell);GO:0016020(membrane);GO:0016021(integral component of membrane);GO:0050896(response to stimulus);GO:0050911(detection of chemical stimulus involved in sen…	04740(Olfactory transduction)	K04257	NA	olfactory receptor 51I2-like [Source:NCBI gene;Acc:100510920]	2.24589	2.11096	1.60945	1.12952	0.481205	0.708694	2.57232	1.36307	0.000235014	0.00405163	up	yes
chr7	33205704	33268272	-	ENSSSCG00000001582	MDGA1	ENSSSCT00000001762	GO:0005515(protein binding);GO:0016020(membrane);GO:0046658(anchored component of plasma membrane);GO:0098982(GABA-ergic synapse);GO:0099179(regulation of synaptic membrane adhesion);GO:1905606(regulation of presynapse assembly)	NA	NA	NA	MAM domain containing glycosylphosphatidylinositol anchor 1 [Source:NCBI gene;Acc:397529]	0.369249	0.157309	0.186984	0.103311	0.065412	0.108837	2.57077	1.3622	0.000711345	0.0099231	up	yes
chr12	45756646	45761937	-	ENSSSCG00000017789	ABHD15	ENSSSCT00000019361	GO:0044255(cellular lipid metabolic process)	NA	K13707	NA	abhydrolase domain containing 15 [Source:NCBI gene;Acc:100516224]	1.17978	0.973206	0.890656	0.402475	0.283883	0.498049	2.56976	1.36163	2.92105e-05	0.000661416	up	yes
chr2	148662051	148855649	-	ENSSSCG00000036549	DPYSL3	ENSSSCT00000066373	GO:0005737(cytoplasm);GO:0010975(regulation of neuron projection development);GO:0016787(hydrolase activity);GO:0016810(hydrolase activity, acting on carbon-nitrogen (but not peptide) bonds);GO:0030334(regulation of cell migration);GO:0031005(filamin binding);GO:0048678(response to axon injury);GO:0051017(actin filament bundle assembly);GO:0051491(positive regulation of filopodium assembly)	NA	NA	NA	dihydropyrimidinase like 3 [Source:NCBI gene;Acc:100525453]	0.957621	0.285142	1.01373	0.279456	0.321019	0.27782	2.56917	1.3613	0.00121997	0.0151725	up	yes
chr13	118614387	118625221	+	ENSSSCG00000011767	TTC14	ENSSSCT00000060925;ENSSSCT00000012878	GO:0003676(nucleic acid binding);GO:0005515(protein binding);GO:0005515(protein binding)	NA	NA	NA	tetratricopeptide repeat domain 14 [Source:NCBI gene;Acc:100151821]	4.03359	3.95529	3.56792	8.80613	9.69932	5.54784	0.480467	-1.05749	5.37284e-06	0.000154735	down	yes
chr1	217319696	217441927	-	ENSSSCG00000005222	SLC1A1	ENSSSCT00000005755	GO:0005313(L-glutamate transmembrane transporter activity);GO:0005314(high-affinity glutamate transmembrane transporter activity);GO:0005886(plasma membrane);GO:0005887(integral component of plasma membrane);GO:0010460(positive regulation of heart rate);GO:0015108(chloride transmembrane transporter activity);GO:0015293(symporter activity);GO:0015501(glutamate:sodium symporter activity);GO:0015813…	04721(Synaptic vesicle cycle);04724(Glutamatergic synapse);04974(Protein digestion and absorption)	K05612	NA	solute carrier family 1 member 1 [Source:NCBI gene;Acc:397003]	36.8498	35.2139	39.5444	56.8251	57.127	52.7056	0.669685	-0.578446	5.41025e-06	0.000155454	down	no
chr2	85293937	85633641	+	ENSSSCG00000014088	IQGAP2	ENSSSCT00000031424;ENSSSCT00000015388	GO:0005515(protein binding);GO:0005516(calmodulin binding);GO:0005547(phosphatidylinositol-3,4,5-trisphosphate binding);GO:0005737(cytoplasm);GO:0005902(microvillus);GO:0007165(signal transduction);GO:0009986(cell surface);GO:0017048(Rho GTPase binding);GO:0030027(lamellipodium);GO:0030175(filopodium);GO:0034314(Arp2/3 complex-mediated actin nucleation);GO:0043087(regulation of GTPase activity);G…	04810(Regulation of actin cytoskeleton);04810(Regulation of actin cytoskeleton)	K05767	NA	IQ motif containing GTPase activating protein 2 [Source:NCBI gene;Acc:100521253]	4.44597	4.24823	4.36926	7.85131	7.6424	7.09614	0.578289	-0.790137	5.43231e-06	0.00015573	down	no
chr4	104577536	104625999	-	ENSSSCG00000006742	MAB21L3	ENSSSCT00000007387;ENSSSCT00000057433	NA	NA	NA	NA	mab-21 like 3 [Source:NCBI gene;Acc:100154970]	5.02276	5.01008	5.27947	2.18749	2.14082	1.64614	2.56296	1.35781	4.53767e-11	3.63566e-09	up	yes
chr7	74956245	74974201	+	ENSSSCG00000001988	ADCY4	ENSSSCT00000046728;ENSSSCT00000055332;ENSSSCT00000061830;ENSSSCT00000002224;ENSSSCT00000057392	GO:0000166(nucleotide binding);GO:0004016(adenylate cyclase activity);GO:0005080(protein kinase C binding);GO:0005524(ATP binding);GO:0005737(cytoplasm);GO:0005886(plasma membrane);GO:0005887(integral component of plasma membrane);GO:0006171(cAMP biosynthetic process);GO:0007188(adenylate cyclase-modulating G protein-coupled receptor signaling pathway);GO:0007189(adenylate cyclase-activating G pr…	00230(Purine metabolism);01522(Endocrine resistance);04015(Rap1 signaling pathway);04020(Calcium signaling pathway);04022(cGMP-PKG signaling pathway);04024(cAMP signaling pathway);04062(Chemokine signaling pathway);04072(Phospholipase D signaling pathway);04114(Oocyte meiosis);04211(Longevity regulating pathway);04213(Longevity regulating pathway - multiple species);04261(Adrenergic signaling in …	K08044	EC:4.6.1.1	adenylate cyclase 4 [Source:NCBI gene;Acc:100152067]	0.165374	0.21295	0.139061	0.0953991	0.0642776	0.0422676	2.56202	1.35728	0.000550302	0.0080631	up	yes
chr1	262332987	262356241	-	ENSSSCG00000030089	RBM18	ENSSSCT00000029013	GO:0003676(nucleic acid binding);GO:0003723(RNA binding)	NA	NA	NA	RNA binding motif protein 18 [Source:NCBI gene;Acc:100154045]	1.59021	1.3104	1.21161	1.68898	6.82518	6.5686	0.272644	-1.87491	5.85405e-06	0.000166674	down	yes
chr12	228630	241080	-	ENSSSCG00000017137	METRNL	ENSSSCT00000044308;ENSSSCT00000050733;ENSSSCT00000062526	GO:0005179(hormone activity);GO:0005615(extracellular space);GO:0009409(response to cold);GO:0010469(regulation of signaling receptor activity);GO:0014850(response to muscle activity);GO:0045444(fat cell differentiation);GO:0050728(negative regulation of inflammatory response);GO:0050873(brown fat cell differentiation);GO:0090336(positive regulation of brown fat cell differentiation);GO:0097009(e…	NA	NA	NA	meteorin like, glial cell differentiation regulator [Source:HGNC Symbol;Acc:HGNC:27584]	2.28201	2.44522	2.76624	5.45962	5.73015	5.461	0.450037	-1.15188	5.90599e-06	0.000167392	down	yes
chr4	745481	923423	+	ENSSSCG00000037038		ENSSSCT00000051696	NA	NA	NA	NA	coiled-coil domain containing 166 [Source:NCBI gene;Acc:100516437]	1.07388	0.791031	0.795213	0.507404	0.313741	0.217279	2.56169	1.3571	0.000227357	0.00393048	up	yes
chr6	632775	652160	-	ENSSSCG00000002642	CDH15	ENSSSCT00000037606	GO:0000902(cell morphogenesis);GO:0005509(calcium ion binding);GO:0005794(Golgi apparatus);GO:0005829(cytosol);GO:0005886(plasma membrane);GO:0005901(caveola);GO:0005913(cell-cell adherens junction);GO:0007043(cell-cell junction assembly);GO:0007155(cell adhesion);GO:0007156(homophilic cell adhesion via plasma membrane adhesion molecules);GO:0008092(cytoskeletal protein binding);GO:0009986(cell s…	04514(Cell adhesion molecules (CAMs))	K06809	NA	cadherin 15 [Source:NCBI gene;Acc:100523671]	0.742695	0.750654	0.626331	0.363368	0.308806	0.155789	2.56011	1.35621	7.7886e-05	0.00156763	up	yes
chr2	51102239	51128362	-	ENSSSCG00000024671	WNT9A	ENSSSCT00000024810	GO:0005102(signaling receptor binding);GO:0005109(frizzled binding);GO:0005576(extracellular region);GO:0005615(extracellular space);GO:0007093(mitotic cell cycle checkpoint);GO:0007275(multicellular organism development);GO:0008285(negative regulation of cell population proliferation);GO:0010469(regulation of signaling receptor activity);GO:0016055(Wnt signaling pathway);GO:0030182(neuron differ…	04150(mTOR signaling pathway);04310(Wnt signaling pathway);04390(Hippo signaling pathway);04550(Signaling pathways regulating pluripotency of stem cells);04916(Melanogenesis);04934(Cushing syndrome);05165(Human papillomavirus infection);05200(Pathways in cancer);05205(Proteoglycans in cancer);05217(Basal cell carcinoma);05224(Breast cancer);05225(Hepatocellular carcinoma);05226(Gastric cancer)	K01064	NA	Wnt family member 9A [Source:NCBI gene;Acc:100512949]	0.237165	0.285787	0.197607	0.522456	0.668787	0.731905	0.374677	-1.41628	6.23532e-06	0.000175737	down	yes
chr17	35538491	35550577	-	ENSSSCG00000007232	DUSP15	ENSSSCT00000007912	GO:0004725(protein tyrosine phosphatase activity);GO:0005829(cytosol);GO:0005886(plasma membrane);GO:0006470(protein dephosphorylation);GO:0007179(transforming growth factor beta receptor signaling pathway);GO:0008138(protein tyrosine/serine/threonine phosphatase activity);GO:0016311(dephosphorylation);GO:0016787(hydrolase activity);GO:0016791(phosphatase activity);GO:0035335(peptidyl-tyrosine de…	NA	K14165	3.1.3.48;EC:3.1.3.16	dual specificity protein phosphatase 15 [Source:NCBI gene;Acc:100525721]	0.463768	0.406782	0.574554	0.191241	0.150763	0.223006	2.55766	1.35483	5.53347e-05	0.00119041	up	yes
chr18	6373056	6386988	-	ENSSSCG00000033909		ENSSSCT00000056904;ENSSSCT00000066187;ENSSSCT00000052203;ENSSSCT00000055608	GO:0005525(GTP binding);GO:0016020(membrane);GO:0016021(integral component of membrane);GO:0016021(integral component of membrane)	NA	NA	NA	GTPase, IMAP family member 1 [Source:NCBI gene;Acc:110257620]	0.318369	0.248704	0.254958	0.073901	0.15842	0.0901624	2.54907	1.34997	0.000300725	0.00493276	up	yes
chr6	157439289	157451192	-	ENSSSCG00000025097	TMEM61	ENSSSCT00000059536;ENSSSCT00000053876	GO:0016020(membrane);GO:0016021(integral component of membrane);GO:0016021(integral component of membrane)	NA	NA	NA	transmembrane protein 61 [Source:NCBI gene;Acc:100628096]	0.948529	1.34271	1.19614	0.450616	0.470982	0.44745	2.5473	1.34897	3.88334e-06	0.000116119	up	yes
chr12	42120319	42489189	+	ENSSSCG00000017728	MYO1D	ENSSSCT00000048990;ENSSSCT00000019295	GO:0000166(nucleotide binding);GO:0003774(motor activity);GO:0003779(actin binding);GO:0005515(protein binding);GO:0005524(ATP binding);GO:0005903(brush border);GO:0010923(negative regulation of phosphatase activity);GO:0016459(myosin complex);GO:0019904(protein domain specific binding);GO:0030424(axon);GO:0043005(neuron projection);GO:0043025(neuronal cell body);GO:0043209(myelin sheath);GO:0051…	NA	K10356	NA	myosin ID [Source:NCBI gene;Acc:100049650]	16.9786	17.4624	15.1882	25.0575	25.5281	24.5226	0.660769	-0.597781	6.84319e-06	0.000191349	down	no
chr3	37555339	37594080	+	ENSSSCG00000007931	GLYR1	ENSSSCT00000008693;ENSSSCT00000030382;ENSSSCT00000041735	GO:0000786(nucleosome);GO:0005654(nucleoplasm);GO:0005794(Golgi apparatus);GO:0005829(cytosol);GO:0016491(oxidoreductase activity);GO:0016607(nuclear speck);GO:0035064(methylated histone binding);GO:0042393(histone binding);GO:0050661(NADP binding);GO:0051287(NAD binding);GO:0055114(oxidation-reduction process);GO:0055114(oxidation-reduction process)	NA	NA	NA	glyoxylate reductase 1 homolog [Source:NCBI gene;Acc:100525456]	64.9235	64.9891	65.3987	26.127	22.8901	27.7995	2.54257	1.34629	1.09216e-23	4.13665e-21	up	yes
chr7	23540744	23541913	-	ENSSSCG00000034471	PSORS1C2	ENSSSCT00000044570	NA	NA	NA	NA	psoriasis susceptibility 1 candidate 2 [Source:NCBI gene;Acc:396560]	4.71311	2.65494	3.42857	1.16757	2.38389	0.697298	2.54112	1.34546	0.0021097	0.0232179	up	yes
chr10	68302543	68469110	+	ENSSSCG00000011160	ADARB2	ENSSSCT00000012222	GO:0003723(RNA binding);GO:0003725(double-stranded RNA binding);GO:0003726(double-stranded RNA adenosine deaminase activity);GO:0004000(adenosine deaminase activity);GO:0005634(nucleus);GO:0005730(nucleolus);GO:0005737(cytoplasm);GO:0006382(adenosine to inosine editing);GO:0006396(RNA processing);GO:0008251(tRNA-specific adenosine deaminase activity)	NA	K13194	EC:3.5.-.-	adenosine deaminase, RNA specific B2 (inactive) [Source:NCBI gene;Acc:100521919]	2.69188	2.48826	1.84317	1.09651	0.868974	0.801474	2.53828	1.34385	3.56174e-07	1.36141e-05	up	yes
chr14	32005372	32043496	-	ENSSSCG00000009827	HVCN1	ENSSSCT00000041856	GO:0005216(ion channel activity);GO:0005887(integral component of plasma membrane);GO:0006811(ion transport);GO:0009268(response to pH);GO:0010043(response to zinc ion);GO:0016020(membrane);GO:0016021(integral component of membrane);GO:0030171(voltage-gated proton channel activity);GO:0042802(identical protein binding);GO:0055085(transmembrane transport);GO:0071294(cellular response to zinc ion);…	NA	K22644	NA	hydrogen voltage gated channel 1 [Source:NCBI gene;Acc:100152115]	0.426968	0.569103	0.585326	0.206554	0.196575	0.22026	2.53677	1.343	1.81415e-05	0.0004369	up	yes
chr10	48460643	48471428	+	ENSSSCG00000038864	UCMA	ENSSSCT00000042324	GO:0031012(extracellular matrix);GO:0045667(regulation of osteoblast differentiation);GO:0045668(negative regulation of osteoblast differentiation)	NA	NA	NA	upper zone of growth plate and cartilage matrix associated [Source:NCBI gene;Acc:100626016]	2.50395	1.98306	1.71202	0.877906	0.861398	0.709024	2.53195	1.34025	2.87961e-05	0.000653216	up	yes
chr1	273067274	273075440	-	ENSSSCG00000024166	SLC2A6	ENSSSCT00000025107;ENSSSCT00000053177	GO:0005215(transporter activity);GO:0005351(carbohydrate:proton symporter activity);GO:0005887(integral component of plasma membrane);GO:0016020(membrane);GO:0016021(integral component of membrane);GO:0022857(transmembrane transporter activity);GO:0034219(carbohydrate transmembrane transport);GO:0055085(transmembrane transport);GO:1902600(proton transmembrane transport);GO:1902600(proton transmem…	NA	K08144	NA	solute carrier family 2 member 6 [Source:NCBI gene;Acc:100627201]	5.08603	6.57449	7.90807	3.02857	2.90646	1.79406	2.53181	1.34017	2.45941e-06	7.72365e-05	up	yes
chr13	70348534	70400523	+	ENSSSCG00000011602	XPC	ENSSSCT00000012699;ENSSSCT00000048305;ENSSSCT00000040748;ENSSSCT00000054804	GO:0000109(nucleotide-excision repair complex);GO:0000111(nucleotide-excision repair factor 2 complex);GO:0000715(nucleotide-excision repair, DNA damage recognition);GO:0003677(DNA binding);GO:0003684(damaged DNA binding);GO:0003697(single-stranded DNA binding);GO:0005634(nucleus);GO:0005730(nucleolus);GO:0005737(cytoplasm);GO:0005739(mitochondrion);GO:0005886(plasma membrane);GO:0006281(DNA repa…	03420(Nucleotide excision repair);03420(Nucleotide excision repair)	K10838	NA	XPC complex subunit, DNA damage recognition and repair factor [Source:NCBI gene;Acc:100514251]	5.37457	24.7217	4.56474	4.47794	4.65542	4.56315	2.53065	1.33951	0.00395844	0.0378551	up	yes
chr3	9960611	9973617	+	ENSSSCG00000036391	SSC4D	ENSSSCT00000051684;ENSSSCT00000057239	GO:0005044(scavenger receptor activity);GO:0006898(receptor-mediated endocytosis);GO:0016020(membrane);GO:0016020(membrane)	NA	NA	NA	scavenger receptor cysteine rich family member with 4 domains [Source:NCBI gene;Acc:100511317]	2.66832	2.95896	2.87158	0.244068	0.440794	2.67623	2.5286	1.33834	0.0297952	0.157202	up	yes
chr7	13845942	13901253	+	ENSSSCG00000001074	KDM1B	ENSSSCT00000036868;ENSSSCT00000052124;ENSSSCT00000001169;ENSSSCT00000038941	GO:0003677(DNA binding);GO:0005515(protein binding);GO:0005634(nucleus);GO:0006349(regulation of gene expression by genetic imprinting);GO:0008270(zinc ion binding);GO:0016491(oxidoreductase activity);GO:0034648(histone demethylase activity (H3-dimethyl-K4 specific));GO:0034649(histone demethylase activity (H3-monomethyl-K4 specific));GO:0034720(histone H3-K4 demethylation);GO:0043046(DNA methyla…	NA	K19413	EC:1.-.-.-	lysine demethylase 1B [Source:NCBI gene;Acc:100158047]	11.6216	12.8248	13.1981	19.2639	18.8861	19.4418	0.653642	-0.613427	7.81716e-06	0.000214269	down	no
chrX	20091904	20130017	-	ENSSSCG00000027652	KLHL15	ENSSSCT00000057918;ENSSSCT00000024155;ENSSSCT00000064866	GO:0005515(protein binding);GO:0005634(nucleus);GO:0006511(ubiquitin-dependent protein catabolic process);GO:0016567(protein ubiquitination);GO:0031463(Cul3-RING ubiquitin ligase complex);GO:0071630(nuclear protein quality control by the ubiquitin-proteasome system);GO:2000042(negative regulation of double-strand break repair via homologous recombination);GO:2000042(negative regulation of double-…	NA	K10452	NA	kelch like family member 15 [Source:NCBI gene;Acc:100525794]	5.31635	4.53763	5.16601	8.6701	8.84164	8.09087	0.586658	-0.769408	7.96281e-06	0.000217784	down	no
chr9	67585646	67601996	-	ENSSSCG00000030821		ENSSSCT00000057562	NA	NA	K16851	NA	Fc fragment of IgA and IgM receptor [Source:NCBI gene;Acc:100522888]	0.34747	0.270677	0.269435	0.132891	0.086994	0.131665	2.52477	1.33615	0.000211604	0.00373564	up	yes
chr14	73077171	73088845	-	ENSSSCG00000010259	TYSND1	ENSSSCT00000011229	GO:0002020(protease binding);GO:0004252(serine-type endopeptidase activity);GO:0005777(peroxisome);GO:0006508(proteolysis);GO:0016485(protein processing);GO:0031998(regulation of fatty acid beta-oxidation);GO:0051260(protein homooligomerization)	NA	K23012	EC:3.4.21.-	trypsin domain containing 1 [Source:NCBI gene;Acc:100157601]	39.9642	40.5562	40.9957	28.0832	26.589	27.7124	1.47498	0.560698	8.87716e-06	0.000241733	up	no
chr6	155800840	155894915	+	ENSSSCG00000003839		ENSSSCT00000042216;ENSSSCT00000054751;ENSSSCT00000004251	GO:0001568(blood vessel development);GO:0001702(gastrulation with mouth forming second);GO:0001933(negative regulation of protein phosphorylation);GO:0005178(integrin binding);GO:0005886(plasma membrane);GO:0005887(integral component of plasma membrane);GO:0006644(phospholipid metabolic process);GO:0007155(cell adhesion);GO:0008195(phosphatidate phosphatase activity);GO:0016020(membrane);GO:00160…	00561(Glycerolipid metabolism);00564(Glycerophospholipid metabolism);00565(Ether lipid metabolism);00600(Sphingolipid metabolism);04072(Phospholipase D signaling pathway);04666(Fc gamma R-mediated phagocytosis);04975(Fat digestion and absorption);05231(Choline metabolism in cancer);05231(Choline metabolism in cancer)	K01080	EC:3.1.3.4	phospholipid phosphatase 3 [Source:NCBI gene;Acc:100512419]	16.6041	10.8533	11.041	5.48731	4.58325	5.19843	2.52135	1.3342	3.9065e-09	2.32511e-07	up	yes
chr10	56244105	56430811	-	ENSSSCG00000011102	NRP1	ENSSSCT00000034324;ENSSSCT00000034108;ENSSSCT00000035993;ENSSSCT00000012149	GO:0001525(angiogenesis);GO:0001569(branching involved in blood vessel morphogenesis);GO:0001764(neuron migration);GO:0002040(sprouting angiogenesis);GO:0002042(cell migration involved in sprouting angiogenesis);GO:0003148(outflow tract septum morphogenesis);GO:0005021(vascular endothelial growth factor-activated receptor activity);GO:0005096(GTPase activator activity);GO:0005769(early endosome);…	04360(Axon guidance);05166(Human T-cell leukemia virus 1 infection);05166(Human T-cell leukemia virus 1 infection)	K06724	NA	neuropilin 1 [Source:NCBI gene;Acc:100286859]	0.343327	0.405584	0.424026	0.145978	0.204065	0.115388	2.52011	1.33349	3.50116e-05	0.000780184	up	yes
chr16	32185484	32295491	+	ENSSSCG00000016885	ITGA1	ENSSSCT00000018389	GO:0005925(focal adhesion);GO:0007155(cell adhesion);GO:0007160(cell-matrix adhesion);GO:0007229(integrin-mediated signaling pathway);GO:0008285(negative regulation of cell population proliferation);GO:0008305(integrin complex);GO:0009897(external side of plasma membrane);GO:0009986(cell surface);GO:0016020(membrane);GO:0016021(integral component of membrane);GO:0019903(protein phosphatase bindin…	04151(PI3K-Akt signaling pathway);04510(Focal adhesion);04512(ECM-receptor interaction);04640(Hematopoietic cell lineage);04810(Regulation of actin cytoskeleton);05165(Human papillomavirus infection);05410(Hypertrophic cardiomyopathy (HCM));05412(Arrhythmogenic right ventricular cardiomyopathy (ARVC));05414(Dilated cardiomyopathy (DCM))	K06480	NA	integrin subunit alpha 1 [Source:NCBI gene;Acc:100512142]	0.097199	0	0.103837	0.408905	0.30189	0.536362	0.161195	-2.63312	9.01136e-06	0.000243794	down	yes
chr14	11301010	11332795	+	ENSSSCG00000009667		ENSSSCT00000010600	GO:0003885(D-arabinono-1,4-lactone oxidase activity);GO:0016020(membrane);GO:0016021(integral component of membrane);GO:0016491(oxidoreductase activity);GO:0016899(oxidoreductase activity, acting on the CH-OH group of donors, oxygen as acceptor);GO:0019853(L-ascorbic acid biosynthetic process);GO:0050105(L-gulonolactone oxidase activity);GO:0050660(flavin adenine dinucleotide binding);GO:0055114(…	00053(Ascorbate and aldarate metabolism)	K00103	EC:1.1.3.8	gulonolactone (L-) oxidase [Source:NCBI gene;Acc:396759]	0.820097	0.943639	0.532597	0.320696	0.346196	0.244368	2.51995	1.3334	0.000248633	0.00422811	up	yes
chr14	109210779	109225932	+	ENSSSCG00000040359	GOLGA7B	ENSSSCT00000041943	NA	NA	NA	NA	golgin A7 family member B [Source:NCBI gene;Acc:102162220]	1.64101	1.5021	1.23571	0.559344	0.437742	0.740699	2.51977	1.33329	1.7571e-05	0.000424797	up	yes
chr15	125747294	125816215	-	ENSSSCG00000016233	SERPINE2	ENSSSCT00000036636;ENSSSCT00000052144;ENSSSCT00000017676	GO:0004867(serine-type endopeptidase inhibitor activity);GO:0005102(signaling receptor binding);GO:0005539(glycosaminoglycan binding);GO:0005576(extracellular region);GO:0005615(extracellular space);GO:0005829(cytosol);GO:0007596(blood coagulation);GO:0008201(heparin binding);GO:0008285(negative regulation of cell population proliferation);GO:0009611(response to wounding);GO:0010466(negative regu…	NA	K16643	NA	serpin family E member 2 [Source:NCBI gene;Acc:397542]	18.4113	18.7579	18.0017	7.25782	7.30965	7.35023	2.51719	1.33181	2.66827e-15	3.87799e-13	up	yes
chr6	134633961	134650811	-	ENSSSCG00000003763	IFI44	ENSSSCT00000004165;ENSSSCT00000048806;ENSSSCT00000047974	GO:0005525(GTP binding);GO:0006955(immune response);GO:0009617(response to bacterium);GO:0009617(response to bacterium)	NA	NA	NA	interferon induced protein 44 [Source:NCBI gene;Acc:100525523]	35.6433	35.1961	37.6801	14.1399	14.252	14.7283	2.51667	1.33151	1.84359e-17	3.57212e-15	up	yes
chr12	50635905	50659642	-	ENSSSCG00000017886	FBXO39	ENSSSCT00000019463;ENSSSCT00000046909;ENSSSCT00000019464	GO:0005515(protein binding);GO:0008270(zinc ion binding);GO:0019005(SCF ubiquitin ligase complex);GO:0031146(SCF-dependent proteasomal ubiquitin-dependent protein catabolic process);GO:0046872(metal ion binding);GO:0046872(metal ion binding)	NA	K10314	NA	F-box protein 39 [Source:NCBI gene;Acc:106504168]	9.07095	7.46872	7.95665	3.42952	3.31127	2.99835	2.51525	1.3307	7.13395e-12	6.7551e-10	up	yes
chr7	60010482	60049688	+	ENSSSCG00000001920	HCN4	ENSSSCT00000002149	GO:0002027(regulation of heart rate);GO:0003254(regulation of membrane depolarization);GO:0005216(ion channel activity);GO:0005222(intracellular cAMP-activated cation channel activity);GO:0005244(voltage-gated ion channel activity);GO:0005248(voltage-gated sodium channel activity);GO:0005249(voltage-gated potassium channel activity);GO:0005267(potassium channel activity);GO:0005886(plasma membran…	04024(cAMP signaling pathway);04742(Taste transduction)	K04957	NA	hyperpolarization activated cyclic nucleotide gated potassium channel 4 [Source:NCBI gene;Acc:100156534]	0.362584	0.359533	0.352776	0.236096	0.142844	0.04951	2.50879	1.32699	0.00261181	0.027159	up	yes
chr7	115356203	115365452	+	ENSSSCG00000035297	ISG12(A)	ENSSSCT00000049988;ENSSSCT00000061351	GO:0005739(mitochondrion);GO:0016020(membrane);GO:0016021(integral component of membrane);GO:0016021(integral component of membrane)	NA	NA	NA	putative ISG12(a) protein [Source:NCBI gene;Acc:100153902]	24.7448	25.5121	26.4681	10.5759	10.017	10.0053	2.50751	1.32625	5.2404e-21	1.36458e-18	up	yes
chr6	97883894	97948747	+	ENSSSCG00000021899		ENSSSCT00000055219;ENSSSCT00000026619	GO:0005261(cation channel activity);GO:0005886(plasma membrane);GO:0008381(mechanosensitive ion channel activity);GO:0016020(membrane);GO:0016021(integral component of membrane);GO:0034220(ion transmembrane transport);GO:0042391(regulation of membrane potential);GO:0050982(detection of mechanical stimulus);GO:0055085(transmembrane transport);GO:0071260(cellular response to mechanical stimulus);GO…	NA	NA	NA		0.255047	0.267052	0.0318883	0.0606045	0.0755296	0.0848283	2.50716	1.32605	0.0174633	0.110128	up	yes
chr12	52011279	52017158	+	ENSSSCG00000017909	CHRNE	ENSSSCT00000019489	GO:0004888(transmembrane signaling receptor activity);GO:0005216(ion channel activity);GO:0005230(extracellular ligand-gated ion channel activity);GO:0005886(plasma membrane);GO:0005887(integral component of plasma membrane);GO:0005892(acetylcholine-gated channel complex);GO:0006811(ion transport);GO:0007165(signal transduction);GO:0007268(chemical synaptic transmission);GO:0007271(synaptic trans…	NA	NA	NA	cholinergic receptor nicotinic epsilon subunit [Source:HGNC Symbol;Acc:HGNC:1966]	0.353281	0.712908	1.13656	0.173265	0.332295	0.37323	2.50657	1.32572	0.00271131	0.027961	up	yes
chr4	38701720	38720780	+	ENSSSCG00000006081	RPL30	ENSSSCT00000006672;ENSSSCT00000040510	GO:0002181(cytoplasmic translation);GO:0003723(RNA binding);GO:0003735(structural constituent of ribosome);GO:0005622(intracellular);GO:0005634(nucleus);GO:0005840(ribosome);GO:0006412(translation);GO:0014069(postsynaptic density);GO:0022625(cytosolic large ribosomal subunit);GO:0031640(killing of cells of other organism);GO:0042788(polysomal ribosome);GO:0050829(defense response to Gram-negative…	03010(Ribosome);03010(Ribosome)	K02908	NA	ribosomal protein L30 [Source:NCBI gene;Acc:100156811]	98.6414	101.303	106.292	144.879	147.401	158.422	0.679467	-0.557524	1.03524e-05	0.000274141	down	no
chr1	167808509	167855819	-	ENSSSCG00000004971	TLE3	ENSSSCT00000005484;ENSSSCT00000005483	GO:0003714(transcription corepressor activity);GO:0005515(protein binding);GO:0005634(nucleus);GO:0005654(nucleoplasm);GO:0005667(transcription factor complex);GO:0006355(regulation of transcription, DNA-templated);GO:0070491(repressing transcription factor binding);GO:0090090(negative regulation of canonical Wnt signaling pathway);GO:0120163(negative regulation of cold-induced thermogenesis);GO:…	NA	NA	NA	TLE family member 3, transcriptional corepressor [Source:NCBI gene;Acc:100154048]	31.3017	31.4994	33.2253	21.3053	21.2489	22.4355	1.47756	0.563219	1.05022e-05	0.00027752	up	no
chr2	88022709	88098518	+	ENSSSCG00000014112	JMY	ENSSSCT00000056382;ENSSSCT00000043586	GO:0003713(transcription coactivator activity);GO:0003779(actin binding);GO:0005634(nucleus);GO:0005737(cytoplasm);GO:0006357(regulation of transcription by RNA polymerase II);GO:0007050(cell cycle arrest);GO:0031252(cell leading edge);GO:0034314(Arp2/3 complex-mediated actin nucleation);GO:0043065(positive regulation of apoptotic process);GO:0051091(positive regulation of DNA-binding transcripti…	NA	NA	NA	junction mediating and regulatory protein, p53 cofactor [Source:NCBI gene;Acc:100510894]	4.44159	1.15841	2.05723	1.12627	0.958473	0.972816	2.50436	1.32444	0.000409534	0.0063351	up	yes
chr5	8986462	9007462	+	ENSSSCG00000033327	PDGFB	ENSSSCT00000052048	GO:0001938(positive regulation of endothelial cell proliferation);GO:0002548(monocyte chemotaxis);GO:0005161(platelet-derived growth factor receptor binding);GO:0005518(collagen binding);GO:0006468(protein phosphorylation);GO:0008083(growth factor activity);GO:0008284(positive regulation of cell population proliferation);GO:0009611(response to wounding);GO:0009986(cell surface);GO:0010469(regulat…	NA	NA	NA	platelet derived growth factor subunit B [Source:HGNC Symbol;Acc:HGNC:8800]	71.0239	73.3212	72.2563	105.832	103.133	105.977	0.687752	-0.54004	1.08494e-05	0.000285488	down	no
chr13	47910417	48026763	-	ENSSSCG00000011499	LRIG1	ENSSSCT00000012584	GO:0005515(protein binding);GO:0005615(extracellular space);GO:0007605(sensory perception of sound);GO:0016020(membrane);GO:0016021(integral component of membrane);GO:0022405(hair cycle process);GO:0031012(extracellular matrix);GO:0032474(otolith morphogenesis);GO:0060384(innervation)	NA	NA	NA	leucine rich repeats and immunoglobulin like domains 1 [Source:NCBI gene;Acc:100521990]	0.471819	0.748834	0.494302	0.140598	0.245887	0.298511	2.5036	1.324	0.000341839	0.00546111	up	yes
chr10	19027223	19046191	-	ENSSSCG00000023775	TFB2M	ENSSSCT00000032587;ENSSSCT00000048893	GO:0000154(rRNA modification);GO:0000179(rRNA (adenine-N6,N6-)-dimethyltransferase activity);GO:0003712(transcription coregulator activity);GO:0003723(RNA binding);GO:0005739(mitochondrion);GO:0005759(mitochondrial matrix);GO:0006355(regulation of transcription, DNA-templated);GO:0006364(rRNA processing);GO:0006390(mitochondrial transcription);GO:0006391(transcription initiation from mitochondria…	NA	K17653	EC:2.1.1.-	transcription factor B2, mitochondrial [Source:NCBI gene;Acc:102161798]	2.67599	2.54538	2.25594	3.75231	5.93592	5.53293	0.491244	-1.02549	1.11919e-05	0.000293266	down	yes
chr5	22400548	22410479	+	ENSSSCG00000000411	NAB2	ENSSSCT00000057631;ENSSSCT00000000445	GO:0001958(endochondral ossification);GO:0005634(nucleus);GO:0006355(regulation of transcription, DNA-templated);GO:0008134(transcription factor binding);GO:0014037(Schwann cell differentiation);GO:0016480(negative regulation of transcription by RNA polymerase III);GO:0042552(myelination);GO:0042802(identical protein binding);GO:0045682(regulation of epidermis development);GO:0045892(negative reg…	NA	K22388	NA	NGFI-A binding protein 2 [Source:NCBI gene;Acc:100157578]	0.86445	0.798197	0.727697	9.03253	1.7019	1.46315	0.195969	-2.35131	1.13013e-05	0.000295512	down	yes
chr5	61799356	61809691	+	ENSSSCG00000000647	OLR1	ENSSSCT00000000698	GO:0005654(nucleoplasm);GO:0005886(plasma membrane);GO:0016020(membrane);GO:0016021(integral component of membrane);GO:0030246(carbohydrate binding);GO:0042802(identical protein binding);GO:0043231(intracellular membrane-bounded organelle);GO:0043235(receptor complex)	03320(PPAR signaling pathway);04145(Phagosome)	K08763	NA	oxidized low density lipoprotein receptor 1 [Source:NCBI gene;Acc:396724]	5.15215	5.46758	4.62803	1.84583	2.16629	2.09078	2.49845	1.32103	1.27029e-07	5.41889e-06	up	yes
chr9	3214170	3220058	-	ENSSSCG00000039799		ENSSSCT00000039169	GO:0003777(microtubule motor activity);GO:0007018(microtubule-based movement)	NA	NA	NA		3.98765	3.52498	3.36209	1.37912	1.68066	1.2999	2.49438	1.31868	1.00209e-05	0.000266491	up	yes
chr1	248604822	248609718	-	ENSSSCG00000005437		ENSSSCT00000032943	GO:0003676(nucleic acid binding)	04550(Signaling pathways regulating pluripotency of stem cells)	K17846	NA	Kruppel like factor 4 [Source:NCBI gene;Acc:595111]	0.746436	1.11539	0.86354	0.335252	0.461961	0.30374	2.47546	1.3077	5.95286e-05	0.00126324	up	yes
chr8	132761713	133242014	-	ENSSSCG00000009229	ARHGAP24	ENSSSCT00000051294;ENSSSCT00000059150;ENSSSCT00000049018	GO:0005096(GTPase activator activity);GO:0007165(signal transduction);GO:0043547(positive regulation of GTPase activity);GO:0043547(positive regulation of GTPase activity)	NA	K20642	NA	Rho GTPase activating protein 24 [Source:NCBI gene;Acc:100522450]	0.449951	0.452645	0.38896	0.943693	0.852455	1.08963	0.447559	-1.15985	1.15673e-05	0.000299957	down	yes
chr3	103041221	103096738	+	ENSSSCG00000008496		ENSSSCT00000034217;ENSSSCT00000050794	GO:0003723(RNA binding);GO:0003725(double-stranded RNA binding);GO:0004672(protein kinase activity);GO:0004674(protein serine/threonine kinase activity);GO:0005524(ATP binding);GO:0006468(protein phosphorylation);GO:0008285(negative regulation of cell population proliferation);GO:0009615(response to virus);GO:0009636(response to toxic substance);GO:0010998(regulation of translational initiation b…	04141(Protein processing in endoplasmic reticulum);04217(Necroptosis);05160(Hepatitis C);05162(Measles);05164(Influenza A);05165(Human papillomavirus infection);05167(Kaposi sarcoma-associated herpesvirus infection);05168(Herpes simplex virus 1 infection);05169(Epstein-Barr virus infection);05203(Viral carcinogenesis);05203(Viral carcinogenesis)	K16195	EC:2.7.11.1	eukaryotic translation initiation factor 2 alpha kinase 2 [Source:NCBI gene;Acc:397588]	36.0571	30.3226	31.5504	14.0333	13.7059	11.8752	2.47208	1.30573	4.04032e-21	1.11167e-18	up	yes
chr13	32322032	32341301	-	ENSSSCG00000011393	UBA7	ENSSSCT00000033864;ENSSSCT00000061904;ENSSSCT00000038164;ENSSSCT00000034482;ENSSSCT00000012471;ENSSSCT00000033540	GO:0000166(nucleotide binding);GO:0005524(ATP binding);GO:0005634(nucleus);GO:0005737(cytoplasm);GO:0006464(cellular protein modification process);GO:0006974(cellular response to DNA damage stimulus);GO:0008641(ubiquitin-like modifier activating enzyme activity);GO:0016874(ligase activity);GO:0019782(ISG15 activating enzyme activity);GO:0019941(modification-dependent protein catabolic process);GO…	04120(Ubiquitin mediated proteolysis);05012(Parkinson disease);05012(Parkinson disease)	K10698	EC:6.2.1.45	ubiquitin like modifier activating enzyme 7 [Source:NCBI gene;Acc:100512631]	3.10127	3.42687	3.50707	1.05745	1.3362	1.66616	2.47184	1.30558	1.58659e-08	7.99628e-07	up	yes
chr14	49673711	49683738	-	ENSSSCG00000025393	SUSD2	ENSSSCT00000023162	GO:0005044(scavenger receptor activity);GO:0005886(plasma membrane);GO:0006898(receptor-mediated endocytosis);GO:0006955(immune response);GO:0016020(membrane);GO:0016021(integral component of membrane);GO:0030247(polysaccharide binding);GO:0051782(negative regulation of cell division);GO:1902807(negative regulation of cell cycle G1/S phase transition)	NA	NA	NA	sushi domain containing 2 [Source:NCBI gene;Acc:100625804]	3.37627	3.35224	3.42841	5.98773	6.17418	5.98982	0.559556	-0.837645	1.19567e-05	0.000308139	down	no
chr2	7180259	7188989	+	ENSSSCG00000023178	BATF2	ENSSSCT00000025376	GO:0000978(RNA polymerase II proximal promoter sequence-specific DNA binding);GO:0003677(DNA binding);GO:0003700(DNA-binding transcription factor activity);GO:0005634(nucleus);GO:0006355(regulation of transcription, DNA-templated);GO:0006357(regulation of transcription by RNA polymerase II);GO:0042832(defense response to protozoan);GO:0043011(myeloid dendritic cell differentiation)	NA	K09034	NA	basic leucine zipper ATF-like transcription factor 2 [Source:NCBI gene;Acc:100515875]	12.2075	12.8767	12.9999	5.4187	4.85535	5.14708	2.46961	1.30428	7.80708e-11	6.06092e-09	up	yes
chr4	68202221	68225005	-	ENSSSCG00000023848	VXN	ENSSSCT00000032451	GO:0005634(nucleus);GO:0005886(plasma membrane);GO:0022008(neurogenesis);GO:0030182(neuron differentiation)	NA	NA	NA	vexin [Source:NCBI gene;Acc:100525161]	0.655645	0.574103	0.569363	0.185406	0.249348	0.297206	2.45794	1.29745	7.46407e-05	0.00151992	up	yes
chr3	85945350	85947565	-	ENSSSCG00000037399		ENSSSCT00000058881	GO:0002161(aminoacyl-tRNA editing activity);GO:0106074(aminoacyl-tRNA metabolism involved in translational fidelity)	NA	NA	NA	prolyl-tRNA synthetase associated domain-containing protein 1 [Source:NCBI gene;Acc:100514282]	2.71872	3.30783	3.48225	6.5061	7.718	7.66838	0.434341	-1.2031	1.24362e-05	0.000318526	down	yes
chr11	14131211	14147122	-	ENSSSCG00000009366	STOML3	ENSSSCT00000010263	GO:0005929(cilium);GO:0007165(signal transduction);GO:0016020(membrane);GO:0016021(integral component of membrane);GO:0045121(membrane raft)	NA	K17286	NA	stomatin like 3 [Source:NCBI gene;Acc:100525123]	1.33978	1.36026	1.38337	0.667994	0.404027	0.592935	2.45256	1.29429	7.66789e-06	0.000211104	up	yes
chr6	18932637	19036843	+	ENSSSCG00000039751	NLRC5	ENSSSCT00000065636	GO:0000166(nucleotide binding);GO:0000978(RNA polymerase II proximal promoter sequence-specific DNA binding);GO:0005515(protein binding);GO:0005524(ATP binding);GO:0005634(nucleus);GO:0005737(cytoplasm);GO:0005813(centrosome);GO:0005829(cytosol);GO:0009617(response to bacterium);GO:0032088(negative regulation of NF-kappaB transcription factor activity);GO:0043549(regulation of kinase activity);GO…	NA	K22615	NA	NLR family CARD domain containing 5 [Source:NCBI gene;Acc:100135667]	1.31662	1.14678	0.859574	0.461705	0.429923	0.465235	2.44901	1.2922	7.02994e-07	2.48916e-05	up	yes
chr8	29307613	29381571	+	ENSSSCG00000008773	PGM2	ENSSSCT00000009598	GO:0000287(magnesium ion binding);GO:0004614(phosphoglucomutase activity);GO:0005975(carbohydrate metabolic process);GO:0006006(glucose metabolic process);GO:0008973(phosphopentomutase activity);GO:0016868(intramolecular transferase activity, phosphotransferases);GO:0046872(metal ion binding);GO:0071704(organic substance metabolic process)	00010(Glycolysis / Gluconeogenesis);00030(Pentose phosphate pathway);00052(Galactose metabolism);00230(Purine metabolism);00500(Starch and sucrose metabolism);00520(Amino sugar and nucleotide sugar metabolism)	K15779	5.4.2.7;EC:5.4.2.2	phosphoglucomutase 2 [Source:NCBI gene;Acc:100522261]	6.22294	5.75251	7.10972	10.491	11.4047	11.1741	0.577118	-0.793063	1.26987e-05	0.000323262	down	no
chr14	22855184	22858351	-	ENSSSCG00000009735	P2RX2	ENSSSCT00000064628	GO:0001614(purinergic nucleotide receptor activity);GO:0001666(response to hypoxia);GO:0003029(detection of hypoxic conditions in blood by carotid body chemoreceptor signaling);GO:0004931(extracellularly ATP-gated cation channel activity);GO:0005216(ion channel activity);GO:0005524(ATP binding);GO:0005639(integral component of nuclear inner membrane);GO:0005886(plasma membrane);GO:0005887(integra…	04020(Calcium signaling pathway);04080(Neuroactive ligand-receptor interaction);04742(Taste transduction)	K05216	NA	purinergic receptor P2X 2 [Source:NCBI gene;Acc:100736581]	4.73364	3.95391	4.33481	1.5304	1.79831	1.99008	2.44837	1.29182	1.26604e-06	4.23109e-05	up	yes
chr6	54905574	54945840	-	ENSSSCG00000003192	IL4I1	ENSSSCT00000063781;ENSSSCT00000038974;ENSSSCT00000038715	GO:0001716(L-amino-acid oxidase activity);GO:0009063(cellular amino acid catabolic process);GO:0016491(oxidoreductase activity);GO:0055114(oxidation-reduction process);GO:0055114(oxidation-reduction process)	00250(Alanine, aspartate and glutamate metabolism);00270(Cysteine and methionine metabolism);00280(Valine, leucine and isoleucine degradation);00350(Tyrosine metabolism);00360(Phenylalanine metabolism);00380(Tryptophan metabolism);00400(Phenylalanine, tyrosine and tryptophan biosynthesis);00400(Phenylalanine, tyrosine and tryptophan biosynthesis)	K03334	EC:1.4.3.2	interleukin 4 induced 1 [Source:NCBI gene;Acc:100522257]	2.04799	1.69563	1.3832	0.403668	0.39223	1.29913	2.44713	1.29109	0.00253314	0.0265618	up	yes
chr2	16545448	16550888	-	ENSSSCG00000013266	LARGE2	ENSSSCT00000014490	GO:0005794(Golgi apparatus);GO:0015020(glucuronosyltransferase activity);GO:0016740(transferase activity);GO:0016757(transferase activity, transferring glycosyl groups);GO:0035269(protein O-linked mannosylation);GO:0042285(xylosyltransferase activity)	00515(Mannose type O-glycan biosynthesis)	K09668	2.4.1.-;EC:2.4.2.-	LARGE xylosyl- and glucuronyltransferase 2 [Source:NCBI gene;Acc:100517024]	2.24415	2.36446	2.33012	0.79443	1.08585	0.958999	2.44384	1.28915	1.57225e-06	5.14438e-05	up	yes
chr7	78029517	78032537	-	ENSSSCG00000030437	TMEM253	ENSSSCT00000045030	GO:0016020(membrane);GO:0016021(integral component of membrane)	NA	NA	NA	transmembrane protein 253 [Source:NCBI gene;Acc:100623276]	1.80306	1.37444	1.5079	0.759911	0.525752	0.63428	2.44039	1.28711	4.05564e-05	0.000893269	up	yes
chr4	110311294	110329568	+	ENSSSCG00000006820	EPS8L3	ENSSSCT00000047242;ENSSSCT00000038290	GO:0003779(actin binding);GO:0005515(protein binding);GO:0005737(cytoplasm);GO:0005886(plasma membrane);GO:0007266(Rho protein signal transduction);GO:0030676(Rac guanyl-nucleotide exchange factor activity);GO:0032587(ruffle membrane);GO:0035023(regulation of Rho protein signal transduction);GO:0042634(regulation of hair cycle);GO:1900029(positive regulation of ruffle assembly);GO:1900029(positiv…	NA	K17277	NA	EPS8 like 3 [Source:NCBI gene;Acc:100514048]	3.50157	3.79125	3.65406	6.31863	6.44868	6.80038	0.559436	-0.837954	1.36498e-05	0.00034397	down	no
chr4	98184140	98193043	-	ENSSSCG00000006640	BNIPL	ENSSSCT00000007276	GO:0004309(exopolyphosphatase activity);GO:0005634(nucleus);GO:0005737(cytoplasm);GO:0005829(cytosol);GO:0006798(polyphosphate catabolic process);GO:0006915(apoptotic process);GO:0008285(negative regulation of cell population proliferation);GO:0040009(regulation of growth rate);GO:0042802(identical protein binding)	NA	K18448	NA	BCL2 interacting protein like [Source:NCBI gene;Acc:100155100]	1.65903	2.09859	1.99424	0.760015	0.916972	0.691414	2.42859	1.28012	5.17741e-05	0.00112543	up	yes
chr6	3880718	3944680	-	ENSSSCG00000002669	CRISPLD2	ENSSSCT00000034968	GO:0005539(glycosaminoglycan binding);GO:0005576(extracellular region);GO:0005615(extracellular space);GO:0008201(heparin binding);GO:0030133(transport vesicle);GO:0030198(extracellular matrix organization);GO:0031012(extracellular matrix);GO:0060325(face morphogenesis)	NA	NA	NA	cysteine rich secretory protein LCCL domain containing 2 [Source:NCBI gene;Acc:100625354]	0.439843	0.45192	0.377952	0.156891	0.219755	0.146311	2.42795	1.27974	7.85449e-05	0.00157582	up	yes
chr3	18352022	18354465	+	ENSSSCG00000021557	SULT1A3	ENSSSCT00000026919	GO:0008146(sulfotransferase activity);GO:0016740(transferase activity)	05204(Chemical carcinogenesis)	K01014	EC:2.8.2.1	sulfotransferase family 1A member 3 [Source:NCBI gene;Acc:396640]	0.880821	1.36583	1.46401	0.616247	0.408353	0.50693	2.42285	1.2767	0.000577354	0.00835225	up	yes
chr14	132043159	132103588	+	ENSSSCG00000010703		ENSSSCT00000011709	GO:0004252(serine-type endopeptidase activity);GO:0005515(protein binding);GO:0006508(proteolysis)	NA	K08784	EC:3.4.21.-	HtrA serine peptidase 1 [Source:NCBI gene;Acc:100515628]	127.864	128.196	123.114	86.5091	85.3692	87.982	1.45915	0.545124	1.42763e-05	0.00035688	up	no
chr7	24227573	24229776	-	ENSSSCG00000001439	GPSM3	ENSSSCT00000001592	GO:0002690(positive regulation of leukocyte chemotaxis);GO:0005515(protein binding);GO:0005886(plasma membrane);GO:0030695(GTPase regulator activity);GO:0050729(positive regulation of inflammatory response);GO:0050790(regulation of catalytic activity);GO:1900017(positive regulation of cytokine production involved in inflammatory response)	NA	K15838	NA	G protein signaling modulator 3 [Source:NCBI gene;Acc:100144533]	0.728975	0.588667	0.470547	0.266979	0.245514	0.227084	2.41785	1.27373	0.000563516	0.00816151	up	yes
chr16	79399139	79420313	-	ENSSSCG00000037791	NKD2	ENSSSCT00000051343	GO:0005886(plasma membrane);GO:0010954(positive regulation of protein processing);GO:0016323(basolateral plasma membrane);GO:0016328(lateral plasma membrane);GO:0019838(growth factor binding);GO:0030178(negative regulation of Wnt signaling pathway);GO:0031410(cytoplasmic vesicle);GO:0031625(ubiquitin protein ligase binding);GO:0032036(myosin heavy chain binding);GO:0032436(positive regulation of …	04310(Wnt signaling pathway)	K03213	NA	NKD2, WNT signaling pathway inhibitor [Source:NCBI gene;Acc:110257348]	0.168935	0.228851	0.217128	0.100021	0.025824	0.128794	2.41485	1.27193	0.00739208	0.0599569	up	yes
chr10	68534517	68539280	+	ENSSSCG00000029066		ENSSSCT00000024912	GO:0004452(isopentenyl-diphosphate delta-isomerase activity);GO:0008299(isoprenoid biosynthetic process);GO:0009240(isopentenyl diphosphate biosynthetic process);GO:0016787(hydrolase activity)	00900(Terpenoid backbone biosynthesis)	K01823	EC:5.3.3.2	isopentenyl-diphosphate Delta-isomerase 1 [Source:NCBI gene;Acc:100625049]	10.6701	10.9366	11.0255	18.8563	19.0937	20.0697	0.562432	-0.830249	1.46341e-05	0.000363642	down	no
chr2	142102458	142115196	-	ENSSSCG00000014362	HBEGF	ENSSSCT00000015692	GO:0005154(epidermal growth factor receptor binding);GO:0005576(extracellular region);GO:0005615(extracellular space);GO:0005886(plasma membrane);GO:0005887(integral component of plasma membrane);GO:0007173(epidermal growth factor receptor signaling pathway);GO:0008016(regulation of heart contraction);GO:0008083(growth factor activity);GO:0008201(heparin binding);GO:0008284(positive regulation of…	01522(Endocrine resistance);04012(ErbB signaling pathway);04912(GnRH signaling pathway);04915(Estrogen signaling pathway);04928(Parathyroid hormone synthesis, secretion and action);05205(Proteoglycans in cancer);05219(Bladder cancer)	K08523	NA	heparin binding EGF like growth factor [Source:NCBI gene;Acc:397564]	18.9314	18.7803	17.9886	28.672	29.6288	31.5524	0.619903	-0.689886	1.51379e-05	0.000375414	down	no
chr2	810336	841538	+	ENSSSCG00000033452		ENSSSCT00000059071	GO:0005515(protein binding);GO:0005576(extracellular region)	04657(IL-17 signaling pathway);04970(Salivary secretion)	K13908	NA	mucin 5B, oligomeric mucus/gel-forming [Source:NCBI gene;Acc:110259164]	0.756245	0.646354	0.461756	0.261723	0.250352	0.260886	2.41196	1.27021	2.34068e-06	7.36932e-05	up	yes
chr6	75485989	75517253	-	ENSSSCG00000003476		ENSSSCT00000003862	GO:0005509(calcium ion binding)	NA	NA	NA	spermatogenesis associated 21 [Source:NCBI gene;Acc:100525111]	0.524651	0.374973	0.475425	0.189953	0.163514	0.218268	2.40505	1.26606	0.000550475	0.0080631	up	yes
chr7	59349680	59352843	-	ENSSSCG00000001910	ISLR	ENSSSCT00000002139	GO:0005515(protein binding)	NA	NA	NA	immunoglobulin superfamily containing leucine rich repeat [Source:NCBI gene;Acc:100152082]	1.70476	2.15797	2.04385	0.773281	0.838925	0.847869	2.40097	1.26362	5.90608e-06	0.000167392	up	yes
chr14	124631968	124672174	-	ENSSSCG00000010650	AFAP1L2	ENSSSCT00000051870;ENSSSCT00000011649	GO:0005737(cytoplasm);GO:0005829(cytosol);GO:0005886(plasma membrane);GO:0006954(inflammatory response);GO:0007346(regulation of mitotic cell cycle);GO:0009966(regulation of signal transduction);GO:0009967(positive regulation of signal transduction);GO:0017124(SH3 domain binding);GO:0030296(protein tyrosine kinase activator activity);GO:0032675(regulation of interleukin-6 production);GO:0032757(p…	NA	NA	NA	actin filament associated protein 1 like 2 [Source:NCBI gene;Acc:100157959]	0.811833	0.520631	0.395412	0.188461	0.235169	0.297299	2.39673	1.26107	0.000861104	0.0116018	up	yes
chr2	74223744	74300462	+	ENSSSCG00000035176	SEMA6B	ENSSSCT00000048396;ENSSSCT00000040149;ENSSSCT00000057146;ENSSSCT00000052387	GO:0005515(protein binding);GO:0016020(membrane);GO:0016021(integral component of membrane);GO:0030215(semaphorin receptor binding);GO:0030215(semaphorin receptor binding)	04360(Axon guidance);04360(Axon guidance)	K06842	NA	semaphorin 6B [Source:NCBI gene;Acc:110259360]	5.31459	5.95191	5.65885	2.00324	2.53281	2.52765	2.3961	1.26069	1.53778e-11	1.35358e-09	up	yes
chr7	98249703	98265153	-	ENSSSCG00000002379	ACYP1	ENSSSCT00000002646	GO:0003998(acylphosphatase activity);GO:0016787(hydrolase activity)	00620(Pyruvate metabolism)	K01512	EC:3.6.1.7	acylphosphatase 1 [Source:NCBI gene;Acc:100155997]	0.775125	1.11648	1.1251	0.074923	0.310722	0.873416	2.396	1.26062	0.0258553	0.143501	up	yes
chr4	110451451	110486896	-	ENSSSCG00000033790		ENSSSCT00000045643;ENSSSCT00000063235;ENSSSCT00000059509	GO:0004364(glutathione transferase activity);GO:0004364(glutathione transferase activity)	NA	NA	NA		0.141836	0.0489037	0.114922	0.0320139	0.0575913	0.0379813	2.39571	1.26046	0.00542691	0.0475007	up	yes
chr9	51983021	51992395	-	ENSSSCG00000015200	ESAM	ENSSSCT00000016566	GO:0005886(plasma membrane);GO:0005912(adherens junction);GO:0005923(bicellular tight junction);GO:0007156(homophilic cell adhesion via plasma membrane adhesion molecules);GO:0016020(membrane);GO:0016021(integral component of membrane);GO:0098609(cell-cell adhesion)	04514(Cell adhesion molecules (CAMs));04670(Leukocyte transendothelial migration)	K06787	NA	endothelial cell adhesion molecule [Source:NCBI gene;Acc:100522817]	1.47753	1.54199	1.28357	0.572841	0.56897	0.657207	2.39191	1.25816	2.87685e-05	0.000653216	up	yes
chr6	85785210	85823966	+	ENSSSCG00000027401	OPRD1	ENSSSCT00000024600	GO:0004930(G protein-coupled receptor activity);GO:0004985(opioid receptor activity);GO:0005887(integral component of plasma membrane);GO:0007165(signal transduction);GO:0007186(G protein-coupled receptor signaling pathway);GO:0007193(adenylate cyclase-inhibiting G protein-coupled receptor signaling pathway);GO:0007218(neuropeptide signaling pathway);GO:0008344(adult locomotory behavior);GO:00106…	04022(cGMP-PKG signaling pathway);04071(Sphingolipid signaling pathway);04080(Neuroactive ligand-receptor interaction)	K04213	NA	opioid receptor delta 1 [Source:NCBI gene;Acc:397216]	1.58652	1.61329	1.88411	0.891974	0.667802	0.569634	2.38748	1.25549	9.04434e-05	0.00178869	up	yes
chr6	54511126	54521616	-	ENSSSCG00000003170	SLC17A7	ENSSSCT00000003520	GO:0005313(L-glutamate transmembrane transporter activity);GO:0005326(neurotransmitter transporter activity);GO:0007268(chemical synaptic transmission);GO:0007616(long-term memory);GO:0008021(synaptic vesicle);GO:0008068(extracellularly glutamate-gated chloride channel activity);GO:0015319(sodium:inorganic phosphate symporter activity);GO:0015321(sodium-dependent phosphate transmembrane transport…	04721(Synaptic vesicle cycle);04723(Retrograde endocannabinoid signaling);04724(Glutamatergic synapse);05033(Nicotine addiction)	K12302	NA	solute carrier family 17 member 7 [Source:NCBI gene;Acc:100514772]	0.81162	0.754979	0.513508	0.334784	0.129523	0.407141	2.38695	1.25517	0.0021722	0.0237744	up	yes
chr11	24116986	24216215	+	ENSSSCG00000037572	EPSTI1	ENSSSCT00000065032	NA	NA	NA	NA	epithelial stromal interaction 1 [Source:NCBI gene;Acc:100625050]	6.59456	5.42837	6.24158	2.72894	2.33288	2.60237	2.3831	1.25284	2.63582e-07	1.04921e-05	up	yes
chr2	487819	490699	-	ENSSSCG00000012845	CEND1	ENSSSCT00000014040	GO:0005739(mitochondrion);GO:0005886(plasma membrane);GO:0007628(adult walking behavior);GO:0012505(endomembrane system);GO:0016020(membrane);GO:0016021(integral component of membrane);GO:0021549(cerebellum development);GO:0021686(cerebellar granular layer maturation);GO:0021702(cerebellar Purkinje cell differentiation);GO:0021933(radial glia guided migration of cerebellar granule cell);GO:002194…	NA	NA	NA	cell cycle exit and neuronal differentiation 1 [Source:NCBI gene;Acc:396876]	4.06012	5.1353	4.96343	1.97625	2.02024	1.96188	2.3763	1.24872	6.28864e-07	2.25867e-05	up	yes
chr4	33557177	33559859	+	ENSSSCG00000037924		ENSSSCT00000059052;ENSSSCT00000052195	NA	NA	NA	NA		4.64162	4.64439	3.84259	1.94857	1.87459	1.70756	2.37376	1.24717	9.98828e-06	0.000266491	up	yes
chr18	37645004	37708565	-	ENSSSCG00000016658	ANLN	ENSSSCT00000018136;ENSSSCT00000050483;ENSSSCT00000057595;ENSSSCT00000053858;ENSSSCT00000060350	GO:0000281(mitotic cytokinesis);GO:0000915(actomyosin contractile ring assembly);GO:0002244(hematopoietic progenitor cell differentiation);GO:0003779(actin binding);GO:0005654(nucleoplasm);GO:0005826(actomyosin contractile ring);GO:0015629(actin cytoskeleton);GO:0017049(GTP-Rho binding);GO:0030496(midbody);GO:0030865(cortical cytoskeleton organization);GO:0031106(septin ring organization);GO:0032…	NA	K18621	NA	anillin actin binding protein [Source:NCBI gene;Acc:100523340]	16.9701	18.4228	15.0025	25.3036	27.4103	22.8904	0.666568	-0.585176	1.80664e-05	0.00043593	down	no
chr2	77784612	77789067	-	ENSSSCG00000039500		ENSSSCT00000051821;ENSSSCT00000023867	GO:0007155(cell adhesion);GO:0007160(cell-matrix adhesion);GO:0007229(integrin-mediated signaling pathway);GO:0016020(membrane);GO:0016021(integral component of membrane);GO:0098640(integrin binding involved in cell-matrix adhesion);GO:2000403(positive regulation of lymphocyte migration);GO:2000403(positive regulation of lymphocyte migration)	04514(Cell adhesion molecules (CAMs));04672(Intestinal immune network for IgA production);04672(Intestinal immune network for IgA production)	K06779	NA	mucosal vascular addressin cell adhesion molecule 1 [Source:NCBI gene;Acc:492312]	7.20795	7.79222	8.68005	3.0943	3.09711	3.79772	2.3706	1.24525	3.14885e-07	1.22228e-05	up	yes
chr9	87449660	88186959	+	ENSSSCG00000015368	HDAC9	ENSSSCT00000065597;ENSSSCT00000016743	GO:0000118(histone deacetylase complex);GO:0000122(negative regulation of transcription by RNA polymerase II);GO:0003714(transcription corepressor activity);GO:0004407(histone deacetylase activity);GO:0005080(protein kinase C binding);GO:0005634(nucleus);GO:0005667(transcription factor complex);GO:0005737(cytoplasm);GO:0006325(chromatin organization);GO:0008134(transcription factor binding);GO:00…	05034(Alcoholism);05203(Viral carcinogenesis);05203(Viral carcinogenesis)	K11409	EC:3.5.1.98	histone deacetylase 9 [Source:NCBI gene;Acc:100523163]	7.29417	8.1279	8.81184	13.1241	13.216	12.5456	0.623208	-0.682213	1.88298e-05	0.000452604	down	no
chr3	39572531	39574971	-	ENSSSCG00000008054	NTN3	ENSSSCT00000008826	GO:0005102(signaling receptor binding);GO:0005515(protein binding);GO:0005576(extracellular region);GO:0005794(Golgi apparatus)	04360(Axon guidance)	K06844	NA	netrin 3 [Source:NCBI gene;Acc:100622906]	1.62847	1.39317	1.60149	0.695796	0.6447	0.613877	2.36553	1.24217	2.98915e-05	0.000674394	up	yes
chr2	88667294	88680947	-	ENSSSCG00000014116	MTX3	ENSSSCT00000053978;ENSSSCT00000049799;ENSSSCT00000029307	GO:0001401(SAM complex);GO:0001401(SAM complex)	NA	K17776	NA	metaxin 3 [Source:NCBI gene;Acc:100512828]	0.870715	0.780956	0.728401	1.62251	1.59359	1.57451	0.49682	-1.0092	1.93051e-05	0.00046225	down	yes
chr1	272961706	272970496	+	ENSSSCG00000035904		ENSSSCT00000052310;ENSSSCT00000044885	GO:0016020(membrane);GO:0042254(ribosome biogenesis);GO:0042788(polysomal ribosome);GO:0045202(synapse);GO:1990904(ribonucleoprotein complex);GO:1990904(ribonucleoprotein complex)	03010(Ribosome);03010(Ribosome)	K02936	NA	ribosomal protein L7a [Source:NCBI gene;Acc:110255317]	37.404	44.4614	43.4502	59.3708	62.6062	59.1673	0.6918	-0.531574	1.94564e-05	0.000464982	down	no
chr2	124243132	124243441	+	ENSSSCG00000019134	RF00100	ENSSSCT00000020729	NA	NA	NA	NA		14.5783	24.267	56.5977	17.2163	8.14239	14.9896	2.36548	1.24213	0.00405232	0.0384585	up	yes
chr2	2328524	2332633	+	ENSSSCG00000039699		ENSSSCT00000042044	GO:0004930(G protein-coupled receptor activity);GO:0007186(G protein-coupled receptor signaling pathway);GO:0016020(membrane);GO:0016021(integral component of membrane)	NA	K08396	NA	mas-related G-protein coupled receptor member X2-like [Source:NCBI gene;Acc:102159152]	0.743515	0.873396	0.786291	0.301792	0.2366	0.479468	2.36103	1.23942	0.000205773	0.0036608	up	yes
chr2	498859	504942	-	ENSSSCG00000012843	PIDD1	ENSSSCT00000033991	GO:0004175(endopeptidase activity);GO:0005225(volume-sensitive anion channel activity);GO:0005515(protein binding);GO:0005634(nucleus);GO:0005737(cytoplasm);GO:0005794(Golgi apparatus);GO:0005829(cytosol);GO:0006915(apoptotic process);GO:0006919(activation of cysteine-type endopeptidase activity involved in apoptotic process);GO:0006974(cellular response to DNA damage stimulus);GO:0006977(DNA dam…	04064(NF-kappa B signaling pathway);04115(p53 signaling pathway);04210(Apoptosis)	K10130	NA	p53-induced death domain protein 1 [Source:NCBI gene;Acc:102167527]	41.3	41.0399	41.8856	26.8518	28.2705	29.0548	1.47576	0.561459	2.01303e-05	0.000478343	up	no
chr14	72282016	72336533	+	ENSSSCG00000010252	HKDC1	ENSSSCT00000011222;ENSSSCT00000058821	GO:0000166(nucleotide binding);GO:0001678(cellular glucose homeostasis);GO:0004340(glucokinase activity);GO:0004396(hexokinase activity);GO:0005524(ATP binding);GO:0005536(glucose binding);GO:0005739(mitochondrion);GO:0005829(cytosol);GO:0005975(carbohydrate metabolic process);GO:0006096(glycolytic process);GO:0008865(fructokinase activity);GO:0016301(kinase activity);GO:0016310(phosphorylation);…	00010(Glycolysis / Gluconeogenesis);00051(Fructose and mannose metabolism);00052(Galactose metabolism);00500(Starch and sucrose metabolism);00520(Amino sugar and nucleotide sugar metabolism);00524(Neomycin, kanamycin and gentamicin biosynthesis);04066(HIF-1 signaling pathway);04910(Insulin signaling pathway);04930(Type II diabetes mellitus);04973(Carbohydrate digestion and absorption);05230(Centr…	K00844	EC:2.7.1.1	hexokinase domain containing 1 [Source:NCBI gene;Acc:100153520]	5.16472	4.7712	4.89683	8.8859	8.4917	8.41327	0.575116	-0.798074	2.07939e-05	0.000493174	down	no
chrX	487572	513928	-	ENSSSCG00000012832		ENSSSCT00000014027	GO:0005515(protein binding)	NA	NA	NA	matrix-remodeling-associated protein 5 [Source:NCBI gene;Acc:100519997]	0.170903	0.288949	0.195332	0.110906	0.078459	0.088222	2.36028	1.23896	0.000339604	0.00543496	up	yes
chr3	122717000	122720657	-	ENSSSCG00000008664	FAM84A	ENSSSCT00000009481	NA	NA	K22805	NA	family with sequence similarity 84 member A [Source:NCBI gene;Acc:100518964]	3.56613	3.31933	3.09053	1.71066	1.16152	1.35502	2.35994	1.23875	1.77247e-06	5.73941e-05	up	yes
chr14	81930552	81940515	-	ENSSSCG00000024300	TMEM254	ENSSSCT00000050917;ENSSSCT00000028444	GO:0016020(membrane);GO:0016021(integral component of membrane);GO:0016021(integral component of membrane)	NA	NA	NA	transmembrane protein 254 [Source:NCBI gene;Acc:100524529]	17.4173	18.6537	18.1677	26.7119	29.5752	28.1352	0.642469	-0.638302	2.13076e-05	0.000502498	down	no
chr13	160388250	160389338	-	ENSSSCG00000011979	GPR15	ENSSSCT00000013108	GO:0001618(virus receptor activity);GO:0004930(G protein-coupled receptor activity);GO:0005768(endosome);GO:0005886(plasma membrane);GO:0007165(signal transduction);GO:0007186(G protein-coupled receptor signaling pathway);GO:0015026(coreceptor activity);GO:0016020(membrane);GO:0016021(integral component of membrane);GO:0046718(viral entry into host cell);GO:0072678(T cell migration)	NA	K08403	NA	G protein-coupled receptor 15 [Source:NCBI gene;Acc:100153787]	1.30115	0.573971	1.06809	0.489876	0.344285	0.413038	2.35985	1.2387	0.00178275	0.0204234	up	yes
chr6	58307114	58313486	+	ENSSSCG00000003239	HAS1	ENSSSCT00000003598	GO:0005737(cytoplasm);GO:0005887(integral component of plasma membrane);GO:0010764(negative regulation of fibroblast migration);GO:0016020(membrane);GO:0016021(integral component of membrane);GO:0030213(hyaluronan biosynthetic process);GO:0036120(cellular response to platelet-derived growth factor stimulus);GO:0042802(identical protein binding);GO:0045226(extracellular polysaccharide biosynthetic…	NA	K00752	EC:2.4.1.212	hyaluronan synthase 1 [Source:NCBI gene;Acc:100191062]	2.71975	2.39733	1.97111	1.05607	0.901665	1.05158	2.35542	1.23599	9.43008e-06	0.000253477	up	yes
chr5	29695951	29863592	+	ENSSSCG00000026004	MSRB3	ENSSSCT00000059229;ENSSSCT00000028225	GO:0005739(mitochondrion);GO:0005783(endoplasmic reticulum);GO:0006979(response to oxidative stress);GO:0008270(zinc ion binding);GO:0016491(oxidoreductase activity);GO:0016671(oxidoreductase activity, acting on a sulfur group of donors, disulfide as acceptor);GO:0030091(protein repair);GO:0033743(peptide-methionine (R)-S-oxide reductase activity);GO:0034599(cellular response to oxidative stress)…	NA	K07305	EC:1.8.4.12	methionine sulfoxide reductase B3 [Source:NCBI gene;Acc:100511693]	38.7214	38.6445	38.5763	56.9874	56.0338	53.7775	0.695103	-0.524702	2.20253e-05	0.0005165	down	no
chr5	101871314	102394307	-	ENSSSCG00000000948	SYT1	ENSSSCT00000064270	GO:0000149(SNARE binding);GO:0001786(phosphatidylserine binding);GO:0005509(calcium ion binding);GO:0005544(calcium-dependent phospholipid binding);GO:0005737(cytoplasm);GO:0005794(Golgi apparatus);GO:0005886(plasma membrane);GO:0007269(neurotransmitter secretion);GO:0008021(synaptic vesicle);GO:0014059(regulation of dopamine secretion);GO:0016020(membrane);GO:0016021(integral component of membra…	04721(Synaptic vesicle cycle)	K15290	NA	synaptotagmin 1 [Source:NCBI gene;Acc:100513599]	0.449134	0.440654	0.219965	0.101612	0.140499	0.229108	2.35507	1.23577	0.00234666	0.0252417	up	yes
chr9	46262859	46276995	-	ENSSSCG00000015106	HYOU1	ENSSSCT00000053909;ENSSSCT00000047579;ENSSSCT00000016472;ENSSSCT00000039463;ENSSSCT00000046805;ENSSSCT00000054640	GO:0000166(nucleotide binding);GO:0002931(response to ischemia);GO:0005524(ATP binding);GO:0005783(endoplasmic reticulum);GO:0006888(endoplasmic reticulum to Golgi vesicle-mediated transport);GO:0034663(endoplasmic reticulum chaperone complex);GO:0034976(response to endoplasmic reticulum stress);GO:0043066(negative regulation of apoptotic process);GO:0071456(cellular response to hypoxia);GO:19032…	04141(Protein processing in endoplasmic reticulum);04141(Protein processing in endoplasmic reticulum)	K09486	NA	hypoxia up-regulated 1 [Source:NCBI gene;Acc:100516870]	66.8224	65.1459	68.422	47.1704	45.892	47.7145	1.42346	0.509402	2.2299e-05	0.000520964	up	no
chr6	58518924	58532304	+	ENSSSCG00000003228	VSIG10L	ENSSSCT00000003587;ENSSSCT00000055632	GO:0005634(nucleus);GO:0005654(nucleoplasm);GO:0016020(membrane);GO:0016021(integral component of membrane);GO:0016021(integral component of membrane)	NA	NA	NA	V-set and immunoglobulin domain containing 10 like [Source:NCBI gene;Acc:100624916]	1.36561	1.25711	1.43302	0.83434	0.499238	0.391043	2.35167	1.23369	0.00026905	0.00453826	up	yes
chr1	25155664	25162193	+	ENSSSCG00000004142	CITED2	ENSSSCT00000055465;ENSSSCT00000050649;ENSSSCT00000004577	GO:0000790(nuclear chromatin);GO:0001102(RNA polymerase II activating transcription factor binding);GO:0001568(blood vessel development);GO:0001570(vasculogenesis);GO:0001701(in utero embryonic development);GO:0001829(trophectodermal cell differentiation);GO:0001841(neural tube formation);GO:0001843(neural tube closure);GO:0001889(liver development);GO:0001892(embryonic placenta development);GO:0…	04137(Mitophagy - animal);04137(Mitophagy - animal)	K21361	NA	Cbp/p300 interacting transactivator with Glu/Asp rich carboxy-terminal domain 2 [Source:NCBI gene;Acc:100156022]	0.978614	1.15821	1.17149	0.437571	0.416879	0.552991	2.35059	1.23302	2.93374e-06	9.07645e-05	up	yes
chr3	277224	322088	-	ENSSSCG00000007541	PDGFA	ENSSSCT00000039294;ENSSSCT00000039589;ENSSSCT00000008273	GO:0005161(platelet-derived growth factor receptor binding);GO:0005518(collagen binding);GO:0005615(extracellular space);GO:0008083(growth factor activity);GO:0008284(positive regulation of cell population proliferation);GO:0009611(response to wounding);GO:0009986(cell surface);GO:0010469(regulation of signaling receptor activity);GO:0010512(negative regulation of phosphatidylinositol biosyntheti…	01521(EGFR tyrosine kinase inhibitor resistance);04010(MAPK signaling pathway);04014(Ras signaling pathway);04015(Rap1 signaling pathway);04072(Phospholipase D signaling pathway);04151(PI3K-Akt signaling pathway);04510(Focal adhesion);04540(Gap junction);04630(Jak-STAT signaling pathway);04810(Regulation of actin cytoskeleton);05200(Pathways in cancer);05202(Transcriptional misregulation in cance…	K04359	NA	platelet derived growth factor subunit A [Source:NCBI gene;Acc:100519764]	4.05963	3.18906	3.09328	6.26325	5.89685	6.48638	0.554634	-0.850393	2.31878e-05	0.000538707	down	no
chr14	38601394	38632599	-	ENSSSCG00000009874	RASAL1	ENSSSCT00000010822	GO:0005096(GTPase activator activity);GO:0005543(phospholipid binding);GO:0005829(cytosol);GO:0005886(plasma membrane);GO:0007165(signal transduction);GO:0035556(intracellular signal transduction);GO:0043087(regulation of GTPase activity);GO:0043547(positive regulation of GTPase activity);GO:0046580(negative regulation of Ras protein signal transduction);GO:0071277(cellular response to calcium io…	04014(Ras signaling pathway)	K17632	NA	RAS protein activator like 1 [Source:NCBI gene;Acc:100525129]	0.653466	0.44323	0.617152	0.266988	0.29885	0.164088	2.34798	1.23142	0.000708916	0.00990133	up	yes
chr13	66350606	66416831	+	ENSSSCG00000011570	IRAK2	ENSSSCT00000012662;ENSSSCT00000042540;ENSSSCT00000051036	GO:0001959(regulation of cytokine-mediated signaling pathway);GO:0002755(MyD88-dependent toll-like receptor signaling pathway);GO:0004672(protein kinase activity);GO:0005515(protein binding);GO:0005524(ATP binding);GO:0006468(protein phosphorylation);GO:0006954(inflammatory response);GO:0007165(signal transduction);GO:0007249(I-kappaB kinase/NF-kappaB signaling);GO:0031663(lipopolysaccharide-medi…	04722(Neurotrophin signaling pathway);05152(Tuberculosis);05152(Tuberculosis)	K04731	EC:2.7.11.1	interleukin 1 receptor associated kinase 2 [Source:NCBI gene;Acc:106505672]	17.7919	16.8892	18.1504	7.63655	7.9973	6.87153	2.34751	1.23113	8.09336e-12	7.49325e-10	up	yes
chr9	12092584	12113682	-	ENSSSCG00000014881	CLNS1A	ENSSSCT00000016235	GO:0000387(spliceosomal snRNP assembly);GO:0005634(nucleus);GO:0005654(nucleoplasm);GO:0005829(cytosol);GO:0005886(plasma membrane);GO:0006821(chloride transport);GO:0006884(cell volume homeostasis);GO:0034709(methylosome);GO:0034715(pICln-Sm protein complex);GO:0046982(protein heterodimerization activity)	03013(RNA transport)	K05019	NA	chloride nucleotide-sensitive channel 1A [Source:NCBI gene;Acc:100623383]	16.4902	14.7545	14.5084	47.9807	51.6027	16.3194	0.394754	-1.34098	2.47894e-05	0.000572722	down	yes
chr2	117698188	117868243	+	ENSSSCG00000034993	NREP	ENSSSCT00000041288;ENSSSCT00000041215;ENSSSCT00000061913;ENSSSCT00000053014	GO:0017015(regulation of transforming growth factor beta receptor signaling pathway);GO:0017015(regulation of transforming growth factor beta receptor signaling pathway)	NA	NA	NA	neuronal regeneration related protein [Source:NCBI gene;Acc:100037285]	78.2988	77.3516	76.1727	107.631	110.298	108.245	0.710732	-0.492622	2.57024e-05	0.000592719	down	no
chr12	25426079	25444517	+	ENSSSCG00000035224		ENSSSCT00000063538;ENSSSCT00000024337	GO:0005515(protein binding);GO:0017124(SH3 domain binding);GO:0030027(lamellipodium);GO:0030334(regulation of cell migration);GO:0030334(regulation of cell migration)	NA	NA	NA	ABI gene family member 3 [Source:NCBI gene;Acc:100621521]	47.388	46.9158	45.1847	20.0407	19.4038	19.9848	2.34714	1.2309	2.5501e-22	7.96843e-20	up	yes
chr15	37541496	37594492	-	ENSSSCG00000015753	ANGPT2	ENSSSCT00000017154	GO:0001525(angiogenesis);GO:0005615(extracellular space);GO:0010812(negative regulation of cell-substrate adhesion);GO:0016525(negative regulation of angiogenesis);GO:0030971(receptor tyrosine kinase binding);GO:0043537(negative regulation of blood vessel endothelial cell migration);GO:0048014(Tie signaling pathway);GO:0048514(blood vessel morphogenesis);GO:0050928(negative regulation of positive…	04010(MAPK signaling pathway);04014(Ras signaling pathway);04015(Rap1 signaling pathway);04066(HIF-1 signaling pathway);04151(PI3K-Akt signaling pathway);05167(Kaposi sarcoma-associated herpesvirus infection)	K05466	NA	angiopoietin 2 [Source:NCBI gene;Acc:396730]	0.709299	0.601083	0.625295	0.292137	0.258232	0.276964	2.33966	1.2263	1.69671e-05	0.000415426	up	yes
chr2	77002288	77037976	-	ENSSSCG00000023329	APC2	ENSSSCT00000040123	GO:0000226(microtubule cytoskeleton organization);GO:0001708(cell fate specification);GO:0005515(protein binding);GO:0005737(cytoplasm);GO:0005794(Golgi apparatus);GO:0005829(cytosol);GO:0005881(cytoplasmic microtubule);GO:0005884(actin filament);GO:0007026(negative regulation of microtubule depolymerization);GO:0007389(pattern specification process);GO:0008013(beta-catenin binding);GO:0008017(mi…	04310(Wnt signaling pathway);04390(Hippo signaling pathway);04550(Signaling pathways regulating pluripotency of stem cells);04810(Regulation of actin cytoskeleton);04934(Cushing syndrome);05165(Human papillomavirus infection);05200(Pathways in cancer);05206(MicroRNAs in cancer);05210(Colorectal cancer);05213(Endometrial cancer);05217(Basal cell carcinoma);05224(Breast cancer);05225(Hepatocellular…	K02085	NA	APC2, WNT signaling pathway regulator [Source:NCBI gene;Acc:100579172]	0.610996	0.639999	0.499415	0.266854	0.21456	0.266948	2.33899	1.22588	5.14908e-06	0.000148633	up	yes
chr1	222474520	222616964	+	ENSSSCG00000005247		ENSSSCT00000052914;ENSSSCT00000005781;ENSSSCT00000054288;ENSSSCT00000061441;ENSSSCT00000058300;ENSSSCT00000042640;ENSSSCT00000062230;ENSSSCT00000060842	GO:0005515(protein binding);GO:0005923(bicellular tight junction);GO:0005923(bicellular tight junction)	04530(Tight junction);04530(Tight junction)	K06098	NA	tight junction protein 2 [Source:NCBI gene;Acc:100513065]	4.19321	4.30039	4.54553	7.26921	7.26956	6.44531	0.621382	-0.686448	2.70935e-05	0.000620223	down	no
chr13	117113277	117147607	-	ENSSSCG00000033860	ZMAT3	ENSSSCT00000038283;ENSSSCT00000059932;ENSSSCT00000031688;ENSSSCT00000045212	GO:0003676(nucleic acid binding);GO:0005654(nucleoplasm);GO:0005886(plasma membrane);GO:0008270(zinc ion binding);GO:0046872(metal ion binding);GO:0046872(metal ion binding)	04115(p53 signaling pathway);04115(p53 signaling pathway)	K10137	NA	zinc finger matrin-type 3 [Source:NCBI gene;Acc:100621584]	16.5102	19.8774	17.8402	8.56323	8.33011	6.29168	2.33892	1.22584	7.95399e-15	1.10463e-12	up	yes
chr2	10880901	10897184	+	ENSSSCG00000013106	PTGDR2	ENSSSCT00000014326;ENSSSCT00000036482	GO:0001785(prostaglandin J receptor activity);GO:0004930(G protein-coupled receptor activity);GO:0004956(prostaglandin D receptor activity);GO:0004958(prostaglandin F receptor activity);GO:0005887(integral component of plasma membrane);GO:0006935(chemotaxis);GO:0007165(signal transduction);GO:0007186(G protein-coupled receptor signaling pathway);GO:0007193(adenylate cyclase-inhibiting G protein-c…	NA	K06715	NA	prostaglandin D2 receptor 2 [Source:NCBI gene;Acc:100510947]	0.827423	0.809974	0.633919	1.92522	2.42957	1.24483	0.40562	-1.3018	2.86881e-05	0.000653216	down	yes
chr10	14596599	14649619	+	ENSSSCG00000010861	COQ8A	ENSSSCT00000050670;ENSSSCT00000054103	GO:0005739(mitochondrion);GO:0006744(ubiquinone biosynthetic process);GO:0016301(kinase activity);GO:0016310(phosphorylation);GO:0031314(extrinsic component of mitochondrial inner membrane);GO:0043531(ADP binding);GO:0043531(ADP binding)	NA	K08869	NA	coenzyme Q8A [Source:NCBI gene;Acc:100511399]	1.177	1.46619	1.35753	0.49765	0.648868	0.56569	2.33659	1.2244	9.49685e-06	0.000254723	up	yes
chr3	68551412	68564639	-	ENSSSCG00000008275	TTC31	ENSSSCT00000060280	GO:0005515(protein binding)	NA	NA	NA	tetratricopeptide repeat domain 31 [Source:NCBI gene;Acc:100518904]	7.56506	3.10857	6.84373	2.27924	2.51575	2.7025	2.33643	1.2243	2.16973e-05	0.000509834	up	yes
chr2	143054906	143057334	+	ENSSSCG00000023932	PCDHGB7	ENSSSCT00000022700	GO:0005509(calcium ion binding);GO:0005886(plasma membrane);GO:0005887(integral component of plasma membrane);GO:0007155(cell adhesion);GO:0007156(homophilic cell adhesion via plasma membrane adhesion molecules);GO:0016020(membrane);GO:0016021(integral component of membrane)	NA	NA	NA	protocadherin gamma subfamily B, 7 [Source:HGNC Symbol;Acc:HGNC:8714]	0.560914	0.419579	0.521774	0.221514	0.202183	0.219322	2.33627	1.22421	0.000290223	0.00479828	up	yes
chr10	24340150	24454427	+	ENSSSCG00000023403		ENSSSCT00000011954;ENSSSCT00000061856;ENSSSCT00000042636	GO:0004721(phosphoprotein phosphatase activity);GO:0004725(protein tyrosine phosphatase activity);GO:0005515(protein binding);GO:0005615(extracellular space);GO:0006470(protein dephosphorylation);GO:0007186(G protein-coupled receptor signaling pathway);GO:0016020(membrane);GO:0016021(integral component of membrane);GO:0016311(dephosphorylation);GO:0016500(protein-hormone receptor activity);GO:001…	04310(Wnt signaling pathway);04310(Wnt signaling pathway)	K08399;K18036	EC:3.1.3.48	leucine rich repeat containing G protein-coupled receptor 6 [Source:NCBI gene;Acc:100511400]	0.292439	0.254003	0.231176	0.254902	0.0359308	0.0423351	2.33402	1.22281	0.0379348	0.186323	up	yes
chr2	3620462	3633470	-	ENSSSCG00000037900	CCND1	ENSSSCT00000046016	GO:0000082(G1/S transition of mitotic cell cycle);GO:0000122(negative regulation of transcription by RNA polymerase II);GO:0000307(cyclin-dependent protein kinase holoenzyme complex);GO:0000320(re-entry into mitotic cell cycle);GO:0001934(positive regulation of protein phosphorylation);GO:0003714(transcription corepressor activity);GO:0004672(protein kinase activity);GO:0005634(nucleus);GO:000565…	01522(Endocrine resistance);04068(FoxO signaling pathway);04110(Cell cycle);04115(p53 signaling pathway);04151(PI3K-Akt signaling pathway);04152(AMPK signaling pathway);04218(Cellular senescence);04310(Wnt signaling pathway);04340(Hedgehog signaling pathway);04371(Apelin signaling pathway);04390(Hippo signaling pathway);04510(Focal adhesion);04530(Tight junction);04630(Jak-STAT signaling pathway)…	K04503	NA	cyclin D1 [Source:NCBI gene;Acc:100738589]	11.3543	10.4157	9.57912	16.5945	17.297	15.8571	0.630153	-0.666227	2.97229e-05	0.000671802	down	no
chr5	14102011	14177584	+	ENSSSCG00000032861	NUAK1	ENSSSCT00000060131;ENSSSCT00000038700	GO:0001650(fibrillar center);GO:0002039(p53 binding);GO:0004672(protein kinase activity);GO:0004674(protein serine/threonine kinase activity);GO:0005524(ATP binding);GO:0005634(nucleus);GO:0005737(cytoplasm);GO:0006468(protein phosphorylation);GO:0015630(microtubule cytoskeleton);GO:0030155(regulation of cell adhesion);GO:0035507(regulation of myosin-light-chain-phosphatase activity);GO:2000772(r…	NA	K08800	EC:2.7.11.1	NUAK family kinase 1 [Source:NCBI gene;Acc:100523669]	0.601872	0.552329	0.71041	0.349752	0.351512	0.0987296	2.33078	1.22081	0.00313383	0.0314364	up	yes
chr12	18337193	18365138	+	ENSSSCG00000017340	DCAKD	ENSSSCT00000018876;ENSSSCT00000040396;ENSSSCT00000043360	GO:0004140(dephospho-CoA kinase activity);GO:0005524(ATP binding);GO:0015937(coenzyme A biosynthetic process);GO:0016020(membrane);GO:0016021(integral component of membrane);GO:0016310(phosphorylation);GO:0016310(phosphorylation)	NA	NA	NA	dephospho-CoA kinase domain containing [Source:NCBI gene;Acc:100521290]	7.05651	4.95918	7.41777	3.95404	1.98043	2.40641	2.32991	1.22027	1.2576e-05	0.000320791	up	yes
chr4	98797378	98814553	-	ENSSSCG00000038374	CIART	ENSSSCT00000041045;ENSSSCT00000007292;ENSSSCT00000060285	GO:0000976(transcription regulatory region sequence-specific DNA binding);GO:0000980(RNA polymerase II distal enhancer sequence-specific DNA binding);GO:0005634(nucleus);GO:0032922(circadian regulation of gene expression);GO:0045475(locomotor rhythm);GO:0045892(negative regulation of transcription, DNA-templated);GO:0070888(E-box binding);GO:0070888(E-box binding)	NA	K21599	NA	circadian associated repressor of transcription [Source:NCBI gene;Acc:100156195]	0.522233	1.28766	0.407843	0.268166	0.281655	0.402351	2.32914	1.2198	0.00260176	0.0270995	up	yes
chr3	6129397	6129618	+	ENSSSCG00000032185		ENSSSCT00000049883	GO:0005739(mitochondrion)	NA	NA	NA		5.29461	3.92126	2.70637	1.38735	2.35219	1.3832	2.32732	1.21867	0.00296918	0.0301232	up	yes
chr16	19547007	19920513	-	ENSSSCG00000016816	ADAMTS12	ENSSSCT00000024262;ENSSSCT00000018309;ENSSSCT00000051216	GO:0004222(metalloendopeptidase activity);GO:0006508(proteolysis);GO:0007160(cell-matrix adhesion);GO:0008233(peptidase activity);GO:0008237(metallopeptidase activity);GO:0016477(cell migration);GO:0030167(proteoglycan catabolic process);GO:0032331(negative regulation of chondrocyte differentiation);GO:0050727(regulation of inflammatory response);GO:0051603(proteolysis involved in cellular protei…	NA	K08626	EC:3.4.24.-	ADAM metallopeptidase with thrombospondin type 1 motif 12 [Source:NCBI gene;Acc:100511353]	0.378532	0.175921	0.272105	0.543434	0.798409	0.734157	0.398149	-1.32862	3.28957e-05	0.000736851	down	yes
chr4	8158497	8382392	-	ENSSSCG00000005948	TG	ENSSSCT00000006531	GO:0015705(iodide transport);GO:0030878(thyroid gland development);GO:0031641(regulation of myelination);GO:0042403(thyroid hormone metabolic process)	04918(Thyroid hormone synthesis);05320(Autoimmune thyroid disease)	K10809	NA	thyroglobulin [Source:NCBI gene;Acc:100156471]	0.150113	0.131844	0.114752	0.055721	0.050013	0.064896	2.32497	1.21721	0.00046188	0.00700611	up	yes
chr9	9640850	9647749	-	ENSSSCG00000014854	KLHL35	ENSSSCT00000016206	GO:0005515(protein binding)	NA	K10461	NA	kelch like family member 35 [Source:NCBI gene;Acc:100521568]	3.55968	3.47526	2.60136	1.59233	1.29285	1.26908	2.31962	1.21389	1.37498e-05	0.000345792	up	yes
chr9	74474091	74486980	+	ENSSSCG00000036049	PEG10	ENSSSCT00000061417;ENSSSCT00000046427	GO:0001890(placenta development);GO:0003676(nucleic acid binding);GO:0005634(nucleus);GO:0005829(cytosol);GO:0008270(zinc ion binding);GO:0008270(zinc ion binding)	NA	NA	NA	Sus scrofa paternally expressed 10 (PEG10), transcript variant 2, mRNA. [Source:RefSeq mRNA;Acc:NM_001127224]	145.148	143.315	146.2	201.617	203.53	196.512	0.72244	-0.469049	3.50175e-05	0.000780184	down	no
chr5	9632919	9682473	+	ENSSSCG00000000108	TMEM184B	ENSSSCT00000065929;ENSSSCT00000038876;ENSSSCT00000000114	GO:0016020(membrane);GO:0016021(integral component of membrane);GO:0016021(integral component of membrane)	NA	NA	NA	transmembrane protein 184B [Source:NCBI gene;Acc:100157699]	40.8228	17.2301	41.1506	23.405	8.93932	10.4449	2.31842	1.21314	0.000469074	0.00707232	up	yes
chr14	76700124	76811869	+	ENSSSCG00000010313	VCL	ENSSSCT00000038798;ENSSSCT00000011289;ENSSSCT00000011290	GO:0002009(morphogenesis of an epithelium);GO:0002102(podosome);GO:0002162(dystroglycan binding);GO:0003779(actin binding);GO:0005198(structural molecule activity);GO:0005737(cytoplasm);GO:0005856(cytoskeleton);GO:0005886(plasma membrane);GO:0005911(cell-cell junction);GO:0005912(adherens junction);GO:0005913(cell-cell adherens junction);GO:0005916(fascia adherens);GO:0005925(focal adhesion);GO:0…	04510(Focal adhesion);04520(Adherens junction);04670(Leukocyte transendothelial migration);04810(Regulation of actin cytoskeleton);05100(Bacterial invasion of epithelial cells);05146(Amoebiasis);05146(Amoebiasis)	K05700	NA	vinculin [Source:NCBI gene;Acc:396974]	19.7535	18.7178	18.9438	28.1183	27.3908	26.3422	0.701457	-0.511574	3.77482e-05	0.000838037	down	no
chr6	50485313	50505318	-	ENSSSCG00000032434	PLAUR	ENSSSCT00000052717	GO:0001934(positive regulation of protein phosphorylation);GO:0005102(signaling receptor binding);GO:0005886(plasma membrane);GO:0005887(integral component of plasma membrane);GO:0009986(cell surface);GO:0019899(enzyme binding);GO:0019904(protein domain specific binding);GO:0030162(regulation of proteolysis);GO:0030377(urokinase plasminogen activator receptor activity);GO:0038195(urokinase plasmi…	04610(Complement and coagulation cascades);05205(Proteoglycans in cancer)	K03985	NA	plasminogen activator, urokinase receptor [Source:NCBI gene;Acc:100521017]	7.46418	7.47666	7.14583	11.0387	11.8931	12.4146	0.624863	-0.678388	3.85315e-05	0.000853909	down	no
chr6	86137754	86228145	+	ENSSSCG00000003590	PTPRU	ENSSSCT00000003985;ENSSSCT00000065587;ENSSSCT00000056743	GO:0004721(phosphoprotein phosphatase activity);GO:0004725(protein tyrosine phosphatase activity);GO:0005515(protein binding);GO:0005911(cell-cell junction);GO:0006470(protein dephosphorylation);GO:0008013(beta-catenin binding);GO:0008285(negative regulation of cell population proliferation);GO:0016020(membrane);GO:0016021(integral component of membrane);GO:0016311(dephosphorylation);GO:0016787(h…	NA	K16662	EC:3.1.3.48	protein tyrosine phosphatase, receptor type U [Source:NCBI gene;Acc:100515955]	11.9784	11.5713	11.366	5.56849	4.66692	4.85262	2.31413	1.21047	4.87129e-12	4.64781e-10	up	yes
chr4	89375481	89395285	+	ENSSSCG00000006372	ARHGAP30	ENSSSCT00000043112;ENSSSCT00000051302;ENSSSCT00000047278;ENSSSCT00000006982	GO:0005096(GTPase activator activity);GO:0007165(signal transduction);GO:0007264(small GTPase mediated signal transduction);GO:0043231(intracellular membrane-bounded organelle);GO:0043547(positive regulation of GTPase activity);GO:0043547(positive regulation of GTPase activity)	NA	K20645	NA	Rho GTPase activating protein 30 [Source:NCBI gene;Acc:100158101]	0.880273	0.928635	0.725737	0.255788	0.38555	0.454186	2.31364	1.21016	7.49075e-05	0.00151992	up	yes
chr3	110594400	110594999	-	ENSSSCG00000003166		ENSSSCT00000003516	GO:0003729(mRNA binding);GO:0003735(structural constituent of ribosome);GO:0005840(ribosome);GO:0006412(translation);GO:0015934(large ribosomal subunit);GO:0017148(negative regulation of translation);GO:0022625(cytosolic large ribosomal subunit)	NA	NA	NA		4.88145	4.30491	2.2507	2.48133	1.48486	0.986341	2.30934	1.20748	0.00373038	0.0363414	up	yes
chr9	4155973	4170345	-	ENSSSCG00000014670	TRIM22	ENSSSCT00000016021;ENSSSCT00000053170	GO:0004842(ubiquitin-protein transferase activity);GO:0005515(protein binding);GO:0005634(nucleus);GO:0005654(nucleoplasm);GO:0005737(cytoplasm);GO:0005794(Golgi apparatus);GO:0006914(autophagy);GO:0008270(zinc ion binding);GO:0010508(positive regulation of autophagy);GO:0016567(protein ubiquitination);GO:0016604(nuclear body);GO:0019901(protein kinase binding);GO:0030674(protein binding, bridgin…	05170(Human immunodeficiency virus 1 infection);05170(Human immunodeficiency virus 1 infection)	K10648	EC:2.3.2.27	tripartite motif protein TRIM5 [Source:NCBI gene;Acc:733579]	15.4549	15.2601	15.3408	6.40362	6.78938	6.79617	2.30404	1.20417	1.78558e-12	1.82934e-10	up	yes
chr9	35167569	35185804	-	ENSSSCG00000014997		ENSSSCT00000065572;ENSSSCT00000016361	GO:0004197(cysteine-type endopeptidase activity);GO:0005737(cytoplasm);GO:0006508(proteolysis);GO:0006915(apoptotic process);GO:0006919(activation of cysteine-type endopeptidase activity involved in apoptotic process);GO:0008233(peptidase activity);GO:0008234(cysteine-type peptidase activity);GO:0016787(hydrolase activity);GO:0042981(regulation of apoptotic process);GO:0097190(apoptotic signaling…	04621(NOD-like receptor signaling pathway);04621(NOD-like receptor signaling pathway)	K04394	3.4.22.64;EC:3.4.22.57	caspase-13 [Source:NCBI gene;Acc:100522887]	0.874958	0.782889	0.799364	0.268589	0.346747	0.451648	2.30295	1.20348	9.28019e-05	0.00182949	up	yes
chr3	38893694	38900332	+	ENSSSCG00000037309	TIGD7	ENSSSCT00000060893	GO:0003676(nucleic acid binding);GO:0003677(DNA binding);GO:0005634(nucleus)	NA	NA	NA	tigger transposable element derived 7 [Source:HGNC Symbol;Acc:HGNC:18331]	0.834849	0.577238	0.688745	0.205746	0.464576	0.242203	2.30222	1.20302	0.00106149	0.0136218	up	yes
chr1	268237679	268270361	-	ENSSSCG00000005620	SH2D3C	ENSSSCT00000043657;ENSSSCT00000006180	GO:0005085(guanyl-nucleotide exchange factor activity);GO:0007264(small GTPase mediated signal transduction);GO:0033138(positive regulation of peptidyl-serine phosphorylation);GO:0033138(positive regulation of peptidyl-serine phosphorylation)	NA	NA	NA	SH2 domain containing 3C [Source:NCBI gene;Acc:100151897]	0.801509	0.727668	0.789424	0.318584	0.342873	0.346781	2.29965	1.20142	1.15616e-05	0.000299957	up	yes
chr5	15774938	15775449	+	ENSSSCG00000000207		ENSSSCT00000000220	NA	NA	NA	NA		4.16496	4.60501	4.73385	9.94306	8.11909	11.5209	0.456472	-1.1314	4.80305e-05	0.00104864	down	yes
chr16	4105165	4271033	-	ENSSSCG00000016784	ANKH	ENSSSCT00000018271	GO:0005315(inorganic phosphate transmembrane transporter activity);GO:0005886(plasma membrane);GO:0005887(integral component of plasma membrane);GO:0015114(phosphate ion transmembrane transporter activity);GO:0016020(membrane);GO:0016021(integral component of membrane);GO:0030500(regulation of bone mineralization);GO:0030504(inorganic diphosphate transmembrane transporter activity);GO:0030505(ino…	NA	K22734	NA	ANKH inorganic pyrophosphate transport regulator [Source:NCBI gene;Acc:100624458]	0.830153	0.71566	0.946638	0.360721	0.402585	0.32592	2.28828	1.19426	7.36177e-05	0.00150597	up	yes
chr15	133330481	133460240	-	ENSSSCG00000016295	NGEF	ENSSSCT00000041201	GO:0005089(Rho guanyl-nucleotide exchange factor activity);GO:0005515(protein binding);GO:0035023(regulation of Rho protein signal transduction)	04360(Axon guidance)	K07525	NA	neuronal guanine nucleotide exchange factor [Source:NCBI gene;Acc:100153801]	0.505292	0.390978	0.352265	0.176704	0.176399	0.19256	2.2881	1.19415	0.000127863	0.00242512	up	yes
chr9	70373747	70430273	+	ENSSSCG00000015303	CFAP69	ENSSSCT00000063926;ENSSSCT00000048046	GO:0005737(cytoplasm);GO:0042048(olfactory behavior);GO:0097225(sperm midpiece);GO:0097730(non-motile cilium);GO:1902093(positive regulation of flagellated sperm motility);GO:1905516(positive regulation of fertilization);GO:1990834(response to odorant);GO:1990834(response to odorant)	NA	NA	NA	cilia and flagella associated protein 69 [Source:NCBI gene;Acc:100622715]	18.6737	19.5886	18.7214	8.31537	8.80246	7.79102	2.28768	1.19389	1.4165e-11	1.25566e-09	up	yes
chr6	28550363	28553512	-	ENSSSCG00000028350	LCAT	ENSSSCT00000029031	GO:0004607(phosphatidylcholine-sterol O-acyltransferase activity);GO:0005615(extracellular space);GO:0006629(lipid metabolic process);GO:0006644(phospholipid metabolic process);GO:0006656(phosphatidylcholine biosynthetic process);GO:0008203(cholesterol metabolic process);GO:0008374(O-acyltransferase activity);GO:0016020(membrane);GO:0016021(integral component of membrane);GO:0030301(cholesterol t…	00564(Glycerophospholipid metabolism);04979(Cholesterol metabolism)	K00650	EC:2.3.1.43	lecithin-cholesterol acyltransferase [Source:NCBI gene;Acc:100303723]	3.23369	2.71271	1.98198	0.467654	2.3213	0.687526	2.28057	1.1894	0.0171721	0.109006	up	yes
chr13	31262051	31295085	-	ENSSSCG00000011355		ENSSSCT00000049668	GO:0003429(growth plate cartilage chondrocyte morphogenesis);GO:0004867(serine-type endopeptidase inhibitor activity);GO:0005515(protein binding);GO:0005604(basement membrane);GO:0005615(extracellular space);GO:0010951(negative regulation of endopeptidase activity);GO:0030020(extracellular matrix structural constituent conferring tensile strength);GO:0031012(extracellular matrix);GO:0042802(ident…	04974(Protein digestion and absorption)	K16628	NA	collagen type VII alpha 1 chain [Source:NCBI gene;Acc:100523209]	0.225046	0.144314	0.118016	0.057865	0.0838839	0.0721887	2.27812	1.18785	0.00115821	0.0146375	up	yes
chr12	5203195	5208679	-	ENSSSCG00000023423	UBALD2	ENSSSCT00000026568	GO:0005515(protein binding)	NA	NA	NA	UBA like domain containing 2 [Source:NCBI gene;Acc:100519560]	2.03182	2.68439	1.69586	4.32955	5.08116	4.20312	0.470996	-1.08621	5.40285e-05	0.00116834	down	yes
chr13	70538903	70603020	+	ENSSSCG00000039010	WNT7A	ENSSSCT00000064735	GO:0000578(embryonic axis specification);GO:0001502(cartilage condensation);GO:0001525(angiogenesis);GO:0002062(chondrocyte differentiation);GO:0005102(signaling receptor binding);GO:0005109(frizzled binding);GO:0005125(cytokine activity);GO:0005576(extracellular region);GO:0007269(neurotransmitter secretion);GO:0007275(multicellular organism development);GO:0009953(dorsal/ventral pattern formati…	04150(mTOR signaling pathway);04310(Wnt signaling pathway);04390(Hippo signaling pathway);04550(Signaling pathways regulating pluripotency of stem cells);04916(Melanogenesis);04934(Cushing syndrome);05165(Human papillomavirus infection);05200(Pathways in cancer);05205(Proteoglycans in cancer);05217(Basal cell carcinoma);05224(Breast cancer);05225(Hepatocellular carcinoma);05226(Gastric cancer)	K00572	NA	Wnt family member 7A [Source:NCBI gene;Acc:100153445]	0.441796	0.699135	0.781645	1.79486	1.40462	1.28623	0.4286	-1.2223	5.44457e-05	0.00117533	down	yes
chr8	120646373	120701381	-	ENSSSCG00000039327	DAPP1	ENSSSCT00000038539	GO:0005547(phosphatidylinositol-3,4,5-trisphosphate binding);GO:0005886(plasma membrane);GO:0043325(phosphatidylinositol-3,4-bisphosphate binding)	04662(B cell receptor signaling pathway)	K12229	NA	dual adaptor of phosphotyrosine and 3-phosphoinositides 1 [Source:NCBI gene;Acc:100525936]	2.02766	2.33538	4.19179	1.13721	1.36084	1.25931	2.27683	1.18702	0.000458429	0.00696221	up	yes
chr4	98389479	98470107	+	ENSSSCG00000006648	CTSS	ENSSSCT00000007283;ENSSSCT00000040157;ENSSSCT00000007284	GO:0001968(fibronectin binding);GO:0002250(adaptive immune response);GO:0004197(cysteine-type endopeptidase activity);GO:0005518(collagen binding);GO:0005615(extracellular space);GO:0005764(lysosome);GO:0006508(proteolysis);GO:0008233(peptidase activity);GO:0008234(cysteine-type peptidase activity);GO:0010447(response to acidic pH);GO:0016485(protein processing);GO:0016787(hydrolase activity);GO:…	04142(Lysosome);04145(Phagosome);04210(Apoptosis);04612(Antigen processing and presentation);05152(Tuberculosis);05152(Tuberculosis)	K01368	EC:3.4.22.27	cathepsin S [Source:NCBI gene;Acc:100153090]	0.295383	0.548203	0.268335	0.155871	0.157073	0.175998	2.27413	1.18532	0.00114643	0.014518	up	yes
chr1	246768147	246849032	+	ENSSSCG00000005426	FSD1L	ENSSSCT00000044406;ENSSSCT00000052340;ENSSSCT00000037365	GO:0005515(protein binding);GO:0005622(intracellular);GO:0005622(intracellular)	NA	NA	NA	fibronectin type III and SPRY domain containing 1 like [Source:NCBI gene;Acc:100521765]	0.638849	1.6828	1.83644	0.54334	0.705298	0.580208	2.27362	1.18499	0.000754235	0.0104313	up	yes
chr9	7852369	8071752	-	ENSSSCG00000039996	FAM168A	ENSSSCT00000061883;ENSSSCT00000044805;ENSSSCT00000046931;ENSSSCT00000059255;ENSSSCT00000057429	GO:1905053(positive regulation of base-excision repair);GO:1905053(positive regulation of base-excision repair)	NA	NA	NA	family with sequence similarity 168 member A [Source:NCBI gene;Acc:100513029]	2.48884	3.12871	8.79914	2.77469	2.01933	1.56482	2.26719	1.18091	0.00271441	0.0279698	up	yes
chr9	67123265	67147989	+	ENSSSCG00000015644	IKBKE	ENSSSCT00000030765;ENSSSCT00000017040;ENSSSCT00000034975	GO:0004672(protein kinase activity);GO:0004674(protein serine/threonine kinase activity);GO:0004704(NF-kappaB-inducing kinase activity);GO:0005524(ATP binding);GO:0005634(nucleus);GO:0005737(cytoplasm);GO:0006468(protein phosphorylation);GO:0007252(I-kappaB phosphorylation);GO:0008384(IkappaB kinase activity);GO:0008630(intrinsic apoptotic signaling pathway in response to DNA damage);GO:0010884(p…	04620(Toll-like receptor signaling pathway);04621(NOD-like receptor signaling pathway);04622(RIG-I-like receptor signaling pathway);04623(Cytosolic DNA-sensing pathway);04625(C-type lectin receptor signaling pathway);04657(IL-17 signaling pathway);05160(Hepatitis C);05161(Hepatitis B);05162(Measles);05164(Influenza A);05165(Human papillomavirus infection);05167(Kaposi sarcoma-associated herpesvir…	K07211	EC:2.7.11.10	inhibitor of nuclear factor kappa B kinase subunit epsilon [Source:NCBI gene;Acc:100519508]	35.0522	40.5721	40.345	26.2768	24.2566	28.0556	1.47564	0.561344	5.72027e-05	0.00122428	up	no
chr5	27299778	27572618	-	ENSSSCG00000036751	PPM1H	ENSSSCT00000029741;ENSSSCT00000045147	GO:0003824(catalytic activity);GO:0004721(phosphoprotein phosphatase activity);GO:0004722(protein serine/threonine phosphatase activity);GO:0004724(magnesium-dependent protein serine/threonine phosphatase activity);GO:0005634(nucleus);GO:0005654(nucleoplasm);GO:0005737(cytoplasm);GO:0006470(protein dephosphorylation);GO:0045202(synapse);GO:0098978(glutamatergic synapse);GO:0098978(glutamatergic s…	NA	K17503	EC:3.1.3.16	protein phosphatase, Mg2+/Mn2+ dependent 1H [Source:NCBI gene;Acc:102158157]	16.4605	15.2417	14.3544	23.0532	21.5885	21.9118	0.692024	-0.531105	5.75188e-05	0.00122894	down	no
chr9	2874248	2881512	+	ENSSSCG00000031610		ENSSSCT00000050257	GO:0005525(GTP binding)	NA	NA	NA	GTPase, very large interferon inducible 1 [Source:NCBI gene;Acc:100512797]	0.233077	0.163691	0.266902	0.11479	0.074467	0.10377	2.26488	1.17943	0.000721777	0.010035	up	yes
chr18	45408457	45411913	+	ENSSSCG00000028997		ENSSSCT00000029161	GO:0000978(RNA polymerase II proximal promoter sequence-specific DNA binding);GO:0003677(DNA binding);GO:0005634(nucleus);GO:0005667(transcription factor complex);GO:0006351(transcription, DNA-templated);GO:0006355(regulation of transcription, DNA-templated);GO:0007275(multicellular organism development);GO:0007283(spermatogenesis);GO:0007338(single fertilization);GO:0008584(male gonad developmen…	05202(Transcriptional misregulation in cancer)	K21950	NA	homeobox A9 [Source:NCBI gene;Acc:100519066]	0.423676	0.458331	0.915672	1.50144	1.71281	1.51695	0.379963	-1.39607	5.88985e-05	0.00125413	down	yes
chr8	116158074	116334013	+	ENSSSCG00000022788	PPA2	ENSSSCT00000025642;ENSSSCT00000058123	GO:0000287(magnesium ion binding);GO:0004427(inorganic diphosphatase activity);GO:0004722(protein serine/threonine phosphatase activity);GO:0005737(cytoplasm);GO:0006470(protein dephosphorylation);GO:0006796(phosphate-containing compound metabolic process);GO:0051881(regulation of mitochondrial membrane potential);GO:0051881(regulation of mitochondrial membrane potential)	00190(Oxidative phosphorylation);00190(Oxidative phosphorylation)	K01507	EC:3.6.1.1	pyrophosphatase (inorganic) 2 [Source:NCBI gene;Acc:100521105]	1.92446	1.86679	2.37268	3.68274	4.05067	5.52986	0.464737	-1.10551	5.91097e-05	0.00125648	down	yes
chr13	31366573	31377687	-	ENSSSCG00000011364	NCKIPSD	ENSSSCT00000012442	GO:0005515(protein binding);GO:0008180(COP9 signalosome);GO:0010976(positive regulation of neuron projection development)	NA	NA	NA	NCK interacting protein with SH3 domain [Source:NCBI gene;Acc:100524278]	0.633702	0.507173	0.447124	0.233103	0.175106	0.292972	2.26475	1.17935	0.000671317	0.00949185	up	yes
chrX	87369319	87427370	-	ENSSSCG00000036091	MORC4	ENSSSCT00000054718;ENSSSCT00000065164	GO:0005654(nucleoplasm);GO:0008270(zinc ion binding);GO:0046872(metal ion binding);GO:0046872(metal ion binding)	NA	NA	NA	MORC family CW-type zinc finger 4 [Source:NCBI gene;Acc:100627548]	4.75004	4.34069	4.08469	8.21119	7.33739	7.03518	0.583402	-0.777437	6.03377e-05	0.00127824	down	no
chr2	65227046	65235030	+	ENSSSCG00000013762	PODNL1	ENSSSCT00000015036	GO:0005515(protein binding);GO:0062023(collagen-containing extracellular matrix)	NA	NA	NA	podocan like 1 [Source:NCBI gene;Acc:100513269]	1.03868	0.94471	0.509606	0.309198	0.466916	0.327861	2.2582	1.17517	0.00200058	0.0223727	up	yes
chr15	95512869	95598311	+	ENSSSCG00000016056	GLS	ENSSSCT00000066240;ENSSSCT00000017481	GO:0001967(suckling behavior);GO:0002087(regulation of respiratory gaseous exchange by neurological system process);GO:0004359(glutaminase activity);GO:0005515(protein binding);GO:0005739(mitochondrion);GO:0006537(glutamate biosynthetic process);GO:0006541(glutamine metabolic process);GO:0006543(glutamine catabolic process);GO:0007268(chemical synaptic transmission);GO:0051289(protein homotetrame…	00220(Arginine biosynthesis);00250(Alanine, aspartate and glutamate metabolism);00471(D-Glutamine and D-glutamate metabolism);04724(Glutamatergic synapse);04727(GABAergic synapse);04964(Proximal tubule bicarbonate reclamation);05206(MicroRNAs in cancer);05230(Central carbon metabolism in cancer);05230(Central carbon metabolism in cancer)	K01425	EC:3.5.1.2	glutaminase [Source:NCBI gene;Acc:399525]	22.3777	20.7642	21.4118	30.7181	31.7779	29.084	0.704888	-0.504534	6.22849e-05	0.00131503	down	no
chr11	15701373	15772693	-	ENSSSCG00000035658	VPS36	ENSSSCT00000048192;ENSSSCT00000048808;ENSSSCT00000059286;ENSSSCT00000010273	GO:0000814(ESCRT II complex);GO:0005764(lysosome);GO:0005768(endosome);GO:0005770(late endosome);GO:0005829(cytosol);GO:0008022(protein C-terminus binding);GO:0031902(late endosome membrane);GO:0032266(phosphatidylinositol-3-phosphate binding);GO:0032509(endosome transport via multivesicular body sorting pathway);GO:0043130(ubiquitin binding);GO:0043328(protein transport to vacuole involved in ub…	04144(Endocytosis);04144(Endocytosis)	K12190	NA	vacuolar protein sorting 36 homolog [Source:NCBI gene;Acc:100513172]	4.10392	4.45879	4.24496	4.74685	10.499	12.5682	0.460474	-1.11881	6.29088e-05	0.00132597	down	yes
chr7	55651614	55681426	-	ENSSSCG00000001852	IDH2	ENSSSCT00000044124;ENSSSCT00000002075;ENSSSCT00000038437	GO:0000287(magnesium ion binding);GO:0004448(isocitrate dehydrogenase activity);GO:0004450(isocitrate dehydrogenase (NADP+) activity);GO:0005739(mitochondrion);GO:0005777(peroxisome);GO:0005829(cytosol);GO:0006099(tricarboxylic acid cycle);GO:0006102(isocitrate metabolic process);GO:0006739(NADP metabolic process);GO:0016491(oxidoreductase activity);GO:0016616(oxidoreductase activity, acting on t…	00020(Citrate cycle (TCA cycle));00480(Glutathione metabolism);04146(Peroxisome);04146(Peroxisome)	K00031	EC:1.1.1.42	isocitrate dehydrogenase (NADP(+)) 2, mitochondrial [Source:NCBI gene;Acc:397603]	35.8709	33.7536	35.3905	46.5218	50.2676	52.2559	0.704585	-0.505155	6.39173e-05	0.00134495	down	no
chr13	31330970	31357270	-	ENSSSCG00000011360	CELSR3	ENSSSCT00000012437	GO:0001764(neuron migration);GO:0001932(regulation of protein phosphorylation);GO:0004888(transmembrane signaling receptor activity);GO:0004930(G protein-coupled receptor activity);GO:0005509(calcium ion binding);GO:0005886(plasma membrane);GO:0007155(cell adhesion);GO:0007156(homophilic cell adhesion via plasma membrane adhesion molecules);GO:0007165(signal transduction);GO:0007166(cell surface …	NA	K04602	NA	cadherin EGF LAG seven-pass G-type receptor 3 [Source:NCBI gene;Acc:100622195]	2.00603	1.85124	1.76405	0.890096	0.806396	0.79635	2.25498	1.17312	2.63406e-08	1.28606e-06	up	yes
chr5	17399324	17411053	+	ENSSSCG00000031321	NR4A1	ENSSSCT00000059920;ENSSSCT00000038236;ENSSSCT00000059252	GO:0001228(DNA-binding transcription activator activity, RNA polymerase II-specific);GO:0003677(DNA binding);GO:0003700(DNA-binding transcription factor activity);GO:0003707(steroid hormone receptor activity);GO:0004879(nuclear receptor activity);GO:0005634(nucleus);GO:0005667(transcription factor complex);GO:0005829(cytosol);GO:0006355(regulation of transcription, DNA-templated);GO:0006915(apopt…	NA	NA	NA	nuclear receptor subfamily 4 group A member 1 [Source:HGNC Symbol;Acc:HGNC:7980]	2.03402	2.06228	1.80108	0.849818	0.741935	1.02384	2.25471	1.17294	2.12712e-06	6.7651e-05	up	yes
chr15	38075775	38078104	+	ENSSSCG00000027555	DEFB1	ENSSSCT00000024650	GO:0005576(extracellular region);GO:0005615(extracellular space);GO:0006935(chemotaxis);GO:0006952(defense response);GO:0016020(membrane);GO:0019898(extrinsic component of membrane);GO:0019933(cAMP-mediated signaling);GO:0031731(CCR6 chemokine receptor binding);GO:0035584(calcium-mediated signaling using intracellular calcium source);GO:0042056(chemoattractant activity);GO:0042742(defense respons…	04621(NOD-like receptor signaling pathway);04657(IL-17 signaling pathway);05150(Staphylococcus aureus infection)	K21100	NA	defensin, beta 1 [Source:NCBI gene;Acc:396819]	0.998206	1.31027	1.33506	0.26475	0.835328	0.516927	2.25327	1.17202	0.0048875	0.0439488	up	yes
chr4	15792997	15801783	+	ENSSSCG00000035521	KLHL38	ENSSSCT00000055759;ENSSSCT00000040283	GO:0005515(protein binding);GO:0005515(protein binding)	NA	K13959	NA	kelch like family member 38 [Source:NCBI gene;Acc:102160009]	0.997724	0.841183	0.948252	0.387579	0.375546	0.474502	2.25202	1.17122	7.24077e-05	0.00148608	up	yes
chr7	19460940	19461468	+	ENSSSCG00000033900		ENSSSCT00000055452	GO:0005244(voltage-gated ion channel activity);GO:0005262(calcium channel activity);GO:0016020(membrane);GO:0016021(integral component of membrane);GO:0034220(ion transmembrane transport);GO:0070588(calcium ion transmembrane transport)	NA	NA	NA		2.63122	2.73086	2.10022	1.26094	0.771313	1.28269	2.25111	1.17064	0.00123713	0.0153098	up	yes
chr7	35159049	35283324	+	ENSSSCG00000001595	DAAM2	ENSSSCT00000001775	GO:0003779(actin binding);GO:0007368(determination of left/right symmetry);GO:0016043(cellular component organization);GO:0017048(Rho GTPase binding);GO:0021516(dorsal spinal cord development);GO:0030036(actin cytoskeleton organization);GO:0048715(negative regulation of oligodendrocyte differentiation);GO:0060828(regulation of canonical Wnt signaling pathway);GO:0090263(positive regulation of can…	04310(Wnt signaling pathway)	K04512	NA	dishevelled associated activator of morphogenesis 2 [Source:NCBI gene;Acc:100155713]	6.48069	6.12209	6.46236	10.7423	10.1846	10.9864	0.597404	-0.74322	6.94488e-05	0.00144448	down	no
chr9	10802233	10817930	-	ENSSSCG00000014869	LRRC32	ENSSSCT00000016222;ENSSSCT00000062854;ENSSSCT00000053848	GO:0005515(protein binding);GO:0005654(nucleoplasm);GO:0007179(transforming growth factor beta receptor signaling pathway);GO:0009986(cell surface);GO:0010628(positive regulation of gene expression);GO:0016020(membrane);GO:0016021(integral component of membrane);GO:0046007(negative regulation of activated T cell proliferation);GO:0050431(transforming growth factor beta binding);GO:0050710(negativ…	NA	NA	NA	leucine rich repeat containing 32 [Source:NCBI gene;Acc:100522452]	2.18082	2.32224	2.18648	1.06267	1.05337	0.860412	2.24748	1.16831	1.04707e-06	3.57578e-05	up	yes
chr5	10736051	10749752	-	ENSSSCG00000038190	MPST	ENSSSCT00000037349	GO:0004792(thiosulfate sulfurtransferase activity);GO:0016784(3-mercaptopyruvate sulfurtransferase activity);GO:0043005(neuron projection);GO:0070814(hydrogen sulfide biosynthetic process)	00270(Cysteine and methionine metabolism);00920(Sulfur metabolism);04122(Sulfur relay system)	K01011	2.8.1.2;EC:2.8.1.1	mercaptopyruvate sulfurtransferase [Source:NCBI gene;Acc:100154490]	1.43963	1.44208	1.31407	0.71333	0.523316	0.631698	2.24572	1.16718	1.86117e-06	5.98015e-05	up	yes
chr2	5097241	5105162	-	ENSSSCG00000012911	CARNS1	ENSSSCT00000050642;ENSSSCT00000014114;ENSSSCT00000062373	GO:0000166(nucleotide binding);GO:0005524(ATP binding);GO:0010181(FMN binding);GO:0016887(ATPase activity);GO:0035499(carnosine biosynthetic process);GO:0046872(metal ion binding);GO:0047730(carnosine synthase activity);GO:0047730(carnosine synthase activity)	00330(Arginine and proline metabolism);00340(Histidine metabolism);00410(beta-Alanine metabolism);00410(beta-Alanine metabolism)	K14755	EC:6.3.2.11	carnosine synthase 1 [Source:NCBI gene;Acc:100512885]	2.99967	2.9251	3.15664	5.61418	4.92343	5.26515	0.574672	-0.799189	7.01037e-05	0.00145311	down	no
chr7	61033831	61078507	+	ENSSSCG00000001931		ENSSSCT00000002162	GO:0016020(membrane);GO:0016021(integral component of membrane)	NA	NA	NA	GRAM domain containing 2A [Source:NCBI gene;Acc:100158151]	2.2377	2.27019	2.27625	0.978731	0.958407	1.08515	2.2447	1.16652	3.63706e-06	0.000109806	up	yes
chr5	9891642	9959852	+	ENSSSCG00000039315	SOX10	ENSSSCT00000060716;ENSSSCT00000000121;ENSSSCT00000026327	GO:0000978(RNA polymerase II proximal promoter sequence-specific DNA binding);GO:0000980(RNA polymerase II distal enhancer sequence-specific DNA binding);GO:0000981(DNA-binding transcription factor activity, RNA polymerase II-specific);GO:0001228(DNA-binding transcription activator activity, RNA polymerase II-specific);GO:0001701(in utero embryonic development);GO:0001755(neural crest cell migrat…	NA	K09270	NA	SRY-box 10 [Source:NCBI gene;Acc:414903]	0.61689	0.604089	0.609704	0.27856	0.220526	0.316863	2.24362	1.16583	7.50391e-05	0.00152012	up	yes
chr4	97532784	97620738	-	ENSSSCG00000006619	SNX27	ENSSSCT00000007253;ENSSSCT00000053594;ENSSSCT00000044567;ENSSSCT00000050431	GO:0001772(immunological synapse);GO:0005515(protein binding);GO:0005623(cell);GO:0005654(nucleoplasm);GO:0005768(endosome);GO:0005769(early endosome);GO:0005829(cytosol);GO:0005856(cytoskeleton);GO:0006886(intracellular protein transport);GO:0007165(signal transduction);GO:0008333(endosome to lysosome transport);GO:0016197(endosomal transport);GO:0030904(retromer complex);GO:0032266(phosphatidyl…	NA	K17936	NA	sorting nexin family member 27 [Source:NCBI gene;Acc:100516009]	22.5434	3.70549	4.89561	5.21662	4.42068	4.25564	2.24175	1.16462	0.0159276	0.104121	up	yes
chr9	107928866	108247749	-	ENSSSCG00000015445	NRCAM	ENSSSCT00000048820;ENSSSCT00000043674;ENSSSCT00000053415;ENSSSCT00000050153	GO:0001525(angiogenesis);GO:0005515(protein binding);GO:0005886(plasma membrane);GO:0007156(homophilic cell adhesion via plasma membrane adhesion molecules);GO:0007411(axon guidance);GO:0007417(central nervous system development);GO:0008104(protein localization);GO:0010975(regulation of neuron projection development);GO:0016020(membrane);GO:0016021(integral component of membrane);GO:0019227(neuro…	04514(Cell adhesion molecules (CAMs));04514(Cell adhesion molecules (CAMs))	K06756	NA	neuronal cell adhesion molecule [Source:NCBI gene;Acc:100520970]	0.641083	0.894521	0.841679	0.466015	0.29023	0.305226	2.23961	1.16325	7.47989e-05	0.00151992	up	yes
chr2	5566608	5587797	+	ENSSSCG00000012926	PC	ENSSSCT00000014129	GO:0000166(nucleotide binding);GO:0003824(catalytic activity);GO:0004736(pyruvate carboxylase activity);GO:0005524(ATP binding);GO:0005739(mitochondrion);GO:0006090(pyruvate metabolic process);GO:0006094(gluconeogenesis);GO:0009374(biotin binding);GO:0016874(ligase activity);GO:0046872(metal ion binding)	00020(Citrate cycle (TCA cycle));00620(Pyruvate metabolism)	K01958	EC:6.4.1.1	pyruvate carboxylase [Source:NCBI gene;Acc:397630]	81.6887	84.1405	83.6637	38.7424	36.7669	36.017	2.23708	1.16162	1.02894e-19	2.47321e-17	up	yes
chr1	190679106	190679418	+	ENSSSCG00000018427	RF00100	ENSSSCT00000020022	NA	NA	NA	NA		3.20232	3.58452	4.47471	1.78086	1.65856	1.59608	2.23643	1.1612	0.000743961	0.0103205	up	yes
chr6	45296039	45306312	-	ENSSSCG00000002917		ENSSSCT00000003222;ENSSSCT00000035312;ENSSSCT00000035617	GO:0005515(protein binding);GO:0005634(nucleus);GO:0032088(negative regulation of NF-kappaB transcription factor activity);GO:0033085(negative regulation of T cell differentiation in thymus);GO:0043124(negative regulation of I-kappaB kinase/NF-kappaB signaling);GO:0050852(T cell receptor signaling pathway);GO:0051059(NF-kappaB binding);GO:0070245(positive regulation of thymocyte apoptotic process…	NA	K14214	NA	NFKB inhibitor delta [Source:NCBI gene;Acc:100524441]	4.34741	4.49768	4.7014	2.17993	1.88193	1.99654	2.23599	1.16091	1.07412e-08	5.7868e-07	up	yes
chr7	24086258	24089371	+	ENSSSCG00000001428	CYP21A2	ENSSSCT00000001571	GO:0004497(monooxygenase activity);GO:0005496(steroid binding);GO:0005506(iron ion binding);GO:0005783(endoplasmic reticulum);GO:0005789(endoplasmic reticulum membrane);GO:0006694(steroid biosynthetic process);GO:0008202(steroid metabolic process);GO:0008289(lipid binding);GO:0008395(steroid hydroxylase activity);GO:0016020(membrane);GO:0016491(oxidoreductase activity);GO:0016705(oxidoreductase a…	00140(Steroid hormone biosynthesis);04925(Aldosterone synthesis and secretion);04927(Cortisol synthesis and secretion);04934(Cushing syndrome)	K00513	EC:1.14.14.16	cytochrome P450, family 21, subfamily A, polypepide 2 [Source:NCBI gene;Acc:403337]	1.42638	1.15898	1.07476	0.692127	0.437395	0.511866	2.22989	1.15697	0.000338379	0.00542231	up	yes
chr2	70039966	70058072	+	ENSSSCG00000013620	PLPPR2	ENSSSCT00000062420;ENSSSCT00000014876;ENSSSCT00000038503;ENSSSCT00000014875	GO:0005887(integral component of plasma membrane);GO:0006644(phospholipid metabolic process);GO:0008195(phosphatidate phosphatase activity);GO:0016020(membrane);GO:0016021(integral component of membrane);GO:0016791(phosphatase activity);GO:0042577(lipid phosphatase activity);GO:0046839(phospholipid dephosphorylation);GO:0046839(phospholipid dephosphorylation)	NA	K19581	NA	phospholipid phosphatase related 2 [Source:NCBI gene;Acc:100515428]	3.89597	4.02279	3.78088	1.95857	2.00302	1.29632	2.22515	1.1539	1.44233e-07	6.04954e-06	up	yes
chrX	124301703	124357655	+	ENSSSCG00000012769	ATP2B3	ENSSSCT00000035037;ENSSSCT00000043752;ENSSSCT00000060857;ENSSSCT00000035541	GO:0000166(nucleotide binding);GO:0005388(calcium-transporting ATPase activity);GO:0005524(ATP binding);GO:0005794(Golgi apparatus);GO:0005886(plasma membrane);GO:0005887(integral component of plasma membrane);GO:0006811(ion transport);GO:0006816(calcium ion transport);GO:0006874(cellular calcium ion homeostasis);GO:0015085(calcium ion transmembrane transporter activity);GO:0016020(membrane);GO:0…	04020(Calcium signaling pathway);04022(cGMP-PKG signaling pathway);04024(cAMP signaling pathway);04261(Adrenergic signaling in cardiomyocytes);04925(Aldosterone synthesis and secretion);04970(Salivary secretion);04972(Pancreatic secretion);04972(Pancreatic secretion)	K05850	EC:7.2.2.10	ATPase plasma membrane Ca2+ transporting 3 [Source:NCBI gene;Acc:100520061]	2.45333	2.21997	2.18107	0.900599	1.05404	1.12608	2.22493	1.15376	9.26024e-07	3.17977e-05	up	yes
chr4	74612890	74614005	-	ENSSSCG00000006240	FAM110B	ENSSSCT00000006838	GO:0005739(mitochondrion);GO:0005829(cytosol)	NA	NA	NA	family with sequence similarity 110 member B [Source:NCBI gene;Acc:100156516]	6.20397	7.25888	5.64994	3.55386	2.2086	2.83204	2.22384	1.15305	2.65637e-05	0.00061033	up	yes
chr12	3212470	3222850	+	ENSSSCG00000036383	LGALS3BP	ENSSSCT00000049917	GO:0005044(scavenger receptor activity);GO:0005515(protein binding);GO:0005615(extracellular space);GO:0006898(receptor-mediated endocytosis);GO:0016020(membrane)	NA	K17300	NA	galectin 3 binding protein [Source:NCBI gene;Acc:110255948]	54.6983	52.2394	50.7211	25.4714	23.5968	21.9713	2.21931	1.15011	1.20491e-15	1.83661e-13	up	yes
chr16	79873731	79883064	-	ENSSSCG00000033375	LRRC14B	ENSSSCT00000038979	NA	NA	NA	NA	leucine rich repeat containing 14B [Source:NCBI gene;Acc:102161292]	0.230639	0.245386	0.263917	0.060092	0.124407	0.148912	2.21931	1.15011	0.00213517	0.0234718	up	yes
chr1	235757448	235783052	+	ENSSSCG00000005296	PHF24	ENSSSCT00000061314;ENSSSCT00000005833	GO:0007214(gamma-aminobutyric acid signaling pathway);GO:0008277(regulation of G protein-coupled receptor signaling pathway);GO:0032228(regulation of synaptic transmission, GABAergic);GO:0046872(metal ion binding);GO:0050966(detection of mechanical stimulus involved in sensory perception of pain);GO:0050966(detection of mechanical stimulus involved in sensory perception of pain)	NA	NA	NA	PHD finger protein 24 [Source:NCBI gene;Acc:100525378]	0.6006	0.401673	0.400505	0.244061	0.195289	0.19317	2.21776	1.1491	0.000322174	0.00520939	up	yes
chr1	169373981	169597167	-	ENSSSCG00000004979	MYO9A	ENSSSCT00000005491;ENSSSCT00000036741;ENSSSCT00000050576;ENSSSCT00000057674	GO:0000166(nucleotide binding);GO:0003774(motor activity);GO:0003779(actin binding);GO:0005096(GTPase activator activity);GO:0005515(protein binding);GO:0005524(ATP binding);GO:0007165(signal transduction);GO:0016459(myosin complex);GO:0034329(cell junction assembly);GO:0035556(intracellular signal transduction);GO:0043547(positive regulation of GTPase activity);GO:0045198(establishment of epithe…	NA	K10360	NA	myosin IXA [Source:NCBI gene;Acc:100157683]	9.38207	9.41123	9.5831	13.644	13.7094	13.1451	0.700678	-0.513177	7.54399e-05	0.00152577	down	no
chr3	94167752	94253662	-	ENSSSCG00000008443	EPAS1	ENSSSCT00000009245	GO:0000981(DNA-binding transcription factor activity, RNA polymerase II-specific);GO:0001228(DNA-binding transcription activator activity, RNA polymerase II-specific);GO:0001525(angiogenesis);GO:0001666(response to hypoxia);GO:0001892(embryonic placenta development);GO:0001974(blood vessel remodeling);GO:0002027(regulation of heart rate);GO:0003677(DNA binding);GO:0003700(DNA-binding transcriptio…	05200(Pathways in cancer);05211(Renal cell carcinoma)	K09095	NA	endothelial PAS domain protein 1 [Source:NCBI gene;Acc:100037272]	42.2116	42.7817	45.3286	30.6046	30.0451	29.519	1.44531	0.53138	7.5669e-05	0.00152793	up	no
chr6	27308141	27317310	+	ENSSSCG00000038151	CMTM3	ENSSSCT00000038201	GO:0001835(blastocyst hatching);GO:0005737(cytoplasm);GO:0016020(membrane);GO:0016021(integral component of membrane);GO:0031965(nuclear membrane);GO:0050861(positive regulation of B cell receptor signaling pathway)	NA	NA	NA	CKLF like MARVEL transmembrane domain containing 3 [Source:NCBI gene;Acc:110260936]	60.8628	68.6154	66.2397	43.3908	43.6524	46.7423	1.46292	0.548854	7.58228e-05	0.00152856	up	no
chr18	20319701	20322848	+	ENSSSCG00000016589	LRRC4	ENSSSCT00000018061	GO:0005515(protein binding);GO:0016020(membrane);GO:0016021(integral component of membrane);GO:0043197(dendritic spine);GO:0044309(neuron spine);GO:0045202(synapse);GO:0045211(postsynaptic membrane);GO:0050804(modulation of chemical synaptic transmission);GO:0050807(regulation of synapse organization);GO:0050808(synapse organization);GO:0060076(excitatory synapse);GO:0097119(postsynaptic density …	04360(Axon guidance);04514(Cell adhesion molecules (CAMs))	K16351	NA	leucine rich repeat containing 4 [Source:NCBI gene;Acc:100521592]	3.16383	2.41968	2.04535	1.70265	0.771753	0.971151	2.21412	1.14673	0.000442612	0.00674659	up	yes
chr10	66488652	66494904	+	ENSSSCG00000035212	KLF6	ENSSSCT00000039193	GO:0000978(RNA polymerase II proximal promoter sequence-specific DNA binding);GO:0001228(DNA-binding transcription activator activity, RNA polymerase II-specific);GO:0001650(fibrillar center);GO:0003676(nucleic acid binding);GO:0005634(nucleus);GO:0005730(nucleolus);GO:0005829(cytosol);GO:0043231(intracellular membrane-bounded organelle);GO:0045944(positive regulation of transcription by RNA poly…	NA	K09207	NA	Kruppel like factor 6 [Source:NCBI gene;Acc:100174961]	25.4754	26.1614	29.0963	46.4258	45.9323	43.9188	0.59242	-0.755307	7.82933e-05	0.00157329	down	no
chr16	71778420	71820841	+	ENSSSCG00000040411	CCDC69	ENSSSCT00000063610	GO:0051233(spindle midzone);GO:0051255(spindle midzone assembly)	NA	NA	NA	coiled-coil domain containing 69 [Source:NCBI gene;Acc:100515590]	0.348739	0.305828	0.137629	0.0721877	0.0964708	0.1895	2.21186	1.14526	0.0112944	0.0817898	up	yes
chr7	20743716	20744356	-	ENSSSCG00000037565		ENSSSCT00000045046	NA	NA	K11275	NA	histone H1.2-like protein [Source:NCBI gene;Acc:574051]	180.694	193.637	184.278	261.638	250.122	277.288	0.707954	-0.498272	7.87671e-05	0.00157774	down	no
chr8	135870942	135887843	-	ENSSSCG00000036123		ENSSSCT00000058402	GO:0016020(membrane);GO:0016021(integral component of membrane);GO:0016192(vesicle-mediated transport)	NA	NA	NA		1.25683	1.31972	1.33075	0.634498	0.659528	0.472752	2.21154	1.14505	7.1891e-05	0.00148034	up	yes
chr6	66927922	67018183	+	ENSSSCG00000020749	KCNAB2	ENSSSCT00000053366;ENSSSCT00000066076;ENSSSCT00000027987;ENSSSCT00000051872	GO:0002244(hematopoietic progenitor cell differentiation);GO:0005249(voltage-gated potassium channel activity);GO:0005737(cytoplasm);GO:0006813(potassium ion transport);GO:0008076(voltage-gated potassium channel complex);GO:0014069(postsynaptic density);GO:0015459(potassium channel regulator activity);GO:0016020(membrane);GO:0016021(integral component of membrane);GO:0030424(axon);GO:0043679(axon…	NA	NA	NA	potassium voltage-gated channel subfamily A regulatory beta subunit 2 [Source:NCBI gene;Acc:100514966]	1.18693	1.31636	1.15946	0.49845	0.550958	0.607922	2.21003	1.14406	6.05834e-06	0.000171319	up	yes
chr10	44055157	44096346	+	ENSSSCG00000011037	TMEM236	ENSSSCT00000012080	GO:0003674(molecular_function);GO:0005575(cellular_component);GO:0008150(biological_process);GO:0016020(membrane);GO:0016021(integral component of membrane)	NA	NA	NA	transmembrane protein 236 [Source:NCBI gene;Acc:100523460]	0.141982	0.149001	0.058922	0.361724	0.280622	0.390312	0.338839	-1.56133	8.33265e-05	0.00166108	down	yes
chr12	11857792	11875313	+	ENSSSCG00000017262	SLC16A6	ENSSSCT00000049364;ENSSSCT00000018791;ENSSSCT00000037879	GO:0005887(integral component of plasma membrane);GO:0008028(monocarboxylic acid transmembrane transporter activity);GO:0015718(monocarboxylic acid transport);GO:0016020(membrane);GO:0016021(integral component of membrane);GO:0055085(transmembrane transport);GO:0055085(transmembrane transport)	NA	K08183	NA	solute carrier family 16 member 6 [Source:NCBI gene;Acc:100739042]	3.17784	1.8874	3.29431	5.68978	5.33936	5.14443	0.516865	-0.952141	8.75028e-05	0.00174156	down	no
chr6	145212980	145279893	-	ENSSSCG00000003799	IL12RB2	ENSSSCT00000004204	GO:0004896(cytokine receptor activity);GO:0005515(protein binding);GO:0009897(external side of plasma membrane);GO:0016020(membrane);GO:0018108(peptidyl-tyrosine phosphorylation);GO:0019221(cytokine-mediated signaling pathway);GO:0019901(protein kinase binding);GO:0019955(cytokine binding);GO:0032496(response to lipopolysaccharide);GO:0032609(interferon-gamma production);GO:0032729(positive regul…	04060(Cytokine-cytokine receptor interaction);04630(Jak-STAT signaling pathway);04658(Th1 and Th2 cell differentiation);05200(Pathways in cancer);05321(Inflammatory bowel disease (IBD))	K05064	NA	interleukin 12 receptor subunit beta 2 [Source:NCBI gene;Acc:397178]	0.66907	0.370331	0.298851	0.24635	0.125428	0.234175	2.20851	1.14307	0.0047909	0.0432045	up	yes
chr18	7871052	7974664	-	ENSSSCG00000034639	MGAM	ENSSSCT00000062729	GO:0003824(catalytic activity);GO:0004553(hydrolase activity, hydrolyzing O-glycosyl compounds);GO:0004558(alpha-1,4-glucosidase activity);GO:0005975(carbohydrate metabolic process);GO:0016020(membrane);GO:0016021(integral component of membrane);GO:0016160(amylase activity);GO:0030246(carbohydrate binding)	00052(Galactose metabolism);00500(Starch and sucrose metabolism);04973(Carbohydrate digestion and absorption)	K12047	3.2.1.3;EC:3.2.1.20	maltase-glucoamylase [Source:NCBI gene;Acc:102160115]	0.423964	0.340467	0.590001	0.200228	0.19453	0.219793	2.20394	1.14008	0.000342111	0.00546111	up	yes
chr14	47923996	47928883	-	ENSSSCG00000010023	PLA2G3	ENSSSCT00000010980;ENSSSCT00000058796	GO:0001675(acrosome assembly);GO:0004623(phospholipase A2 activity);GO:0005576(extracellular region);GO:0005814(centriole);GO:0006644(phospholipid metabolic process);GO:0007288(sperm axoneme assembly);GO:0019372(lipoxygenase pathway);GO:0042629(mast cell granule);GO:0043303(mast cell degranulation);GO:0046470(phosphatidylcholine metabolic process);GO:0048468(cell development);GO:0050482(arachidon…	00564(Glycerophospholipid metabolism);00565(Ether lipid metabolism);00590(Arachidonic acid metabolism);00591(Linoleic acid metabolism);00592(alpha-Linolenic acid metabolism);04014(Ras signaling pathway);04270(Vascular smooth muscle contraction);04972(Pancreatic secretion);04975(Fat digestion and absorption);04975(Fat digestion and absorption)	K01047	EC:3.1.1.4	phospholipase A2 group III [Source:NCBI gene;Acc:100511161]	29.6057	29.9068	35.8777	55.6868	46.0961	45.2529	0.648755	-0.624255	9.00116e-05	0.00178297	down	no
chr6	153859482	153861492	+	ENSSSCG00000003832	TACSTD2	ENSSSCT00000004241	GO:0005615(extracellular space);GO:0005634(nucleus);GO:0005886(plasma membrane);GO:0005923(bicellular tight junction);GO:0009925(basal plasma membrane);GO:0010633(negative regulation of epithelial cell migration);GO:0016020(membrane);GO:0016021(integral component of membrane);GO:0016328(lateral plasma membrane);GO:0050678(regulation of epithelial cell proliferation);GO:0051497(negative regulation…	NA	K17288	NA	tumor associated calcium signal transducer 2 [Source:NCBI gene;Acc:100510966]	154.471	158.368	160.411	69.3418	73.0194	72.678	2.20076	1.138	1.42663e-19	3.30213e-17	up	yes
chr14	74937948	74968131	-	ENSSSCG00000010283	SPOCK2	ENSSSCT00000047219	GO:0005509(calcium ion binding);GO:0005515(protein binding);GO:0005518(collagen binding);GO:0005539(glycosaminoglycan binding);GO:0005615(extracellular space);GO:0010811(positive regulation of cell-substrate adhesion);GO:0019800(peptide cross-linking via chondroitin 4-sulfate glycosaminoglycan);GO:0030198(extracellular matrix organization);GO:0050840(extracellular matrix binding);GO:1990830(cellu…	NA	K08136	NA	SPARC (osteonectin), cwcv and kazal like domains proteoglycan 2 [Source:NCBI gene;Acc:100158017]	0.456925	0.349325	0.417108	0.15327	0.190661	0.212408	2.19895	1.13681	0.000299047	0.00491168	up	yes
chr7	107812613	107913620	+	ENSSSCG00000040166	FLRT2	ENSSSCT00000059328;ENSSSCT00000061503	GO:0003007(heart morphogenesis);GO:0005104(fibroblast growth factor receptor binding);GO:0005515(protein binding);GO:0005615(extracellular space);GO:0005887(integral component of plasma membrane);GO:0005911(cell-cell junction);GO:0005925(focal adhesion);GO:0007411(axon guidance);GO:0008543(fibroblast growth factor receptor signaling pathway);GO:0016020(membrane);GO:0016021(integral component of m…	NA	K16362	NA	fibronectin leucine rich transmembrane protein 2 [Source:NCBI gene;Acc:100151812]	16.1318	14.5857	14.4901	22.589	21.3312	20.1935	0.705116	-0.504067	9.29118e-05	0.00182949	down	no
chrX	9649611	9651661	+	ENSSSCG00000012119	TMSB4X	ENSSSCT00000035781;ENSSSCT00000013257	GO:0003779(actin binding);GO:0003785(actin monomer binding);GO:0005634(nucleus);GO:0005737(cytoplasm);GO:0005829(cytosol);GO:0005856(cytoskeleton);GO:0007015(actin filament organization);GO:0007253(cytoplasmic sequestering of NF-kappaB);GO:0019899(enzyme binding);GO:0030334(regulation of cell migration);GO:0032088(negative regulation of NF-kappaB transcription factor activity);GO:0033209(tumor ne…	04810(Regulation of actin cytoskeleton);04810(Regulation of actin cytoskeleton)	K05764	NA	thymosin beta 4 X-linked [Source:NCBI gene;Acc:733606]	134.388	138.871	139.489	186.247	195.586	194.199	0.716537	-0.480888	9.29457e-05	0.00182949	down	no
chr10	48403798	48425730	+	ENSSSCG00000039244	PHYH	ENSSSCT00000049800;ENSSSCT00000046232	GO:0001561(fatty acid alpha-oxidation);GO:0003824(catalytic activity);GO:0005777(peroxisome);GO:0006103(2-oxoglutarate metabolic process);GO:0006720(isoprenoid metabolic process);GO:0008198(ferrous iron binding);GO:0031406(carboxylic acid binding);GO:0048037(cofactor binding);GO:0048244(phytanoyl-CoA dioxygenase activity);GO:0097089(methyl-branched fatty acid metabolic process);GO:0097089(methyl-…	04146(Peroxisome);04146(Peroxisome)	K00477	EC:1.14.11.18	phytanoyl-CoA 2-hydroxylase [Source:NCBI gene;Acc:100134962]	3.77209	3.63797	3.08861	6.14919	5.98536	6.10903	0.575472	-0.797183	9.5918e-05	0.00188503	down	no
chr6	47643560	47657784	-	ENSSSCG00000036998		ENSSSCT00000053148	GO:0003676(nucleic acid binding)	NA	NA	NA		0.173303	0.085187	0.079585	0.316632	3.63147	0.102666	0.0834595	-3.58278	9.66256e-05	0.00189595	down	yes
chr4	99208608	99208919	-	ENSSSCG00000033065		ENSSSCT00000029000	GO:0000786(nucleosome);GO:0003677(DNA binding);GO:0005634(nucleus);GO:0005694(chromosome);GO:0006334(nucleosome assembly);GO:0006352(DNA-templated transcription, initiation);GO:0046982(protein heterodimerization activity)	05034(Alcoholism);05203(Viral carcinogenesis);05322(Systemic lupus erythematosus)	K11254	NA	histone H4 [Source:NCBI gene;Acc:100621389]	53.0933	53.2607	53.6724	85.3508	92.8282	91.669	0.593024	-0.753838	9.84738e-05	0.00192919	down	no
chr18	6170445	6176613	-	ENSSSCG00000027024	ASIC3	ENSSSCT00000027326	GO:0005261(cation channel activity);GO:0005272(sodium channel activity);GO:0005887(integral component of plasma membrane);GO:0006811(ion transport);GO:0006812(cation transport);GO:0006814(sodium ion transport);GO:0009408(response to heat);GO:0009612(response to mechanical stimulus);GO:0010447(response to acidic pH);GO:0015280(ligand-gated sodium channel activity);GO:0016020(membrane);GO:0016021(i…	04750(Inflammatory mediator regulation of TRP channels)	K04830	NA	acid sensing ion channel subunit 3 [Source:NCBI gene;Acc:100625143]	1.06031	1.03546	0.5856	0.407785	0.339167	0.474666	2.19493	1.13417	0.000593492	0.008556	up	yes
chr12	34275271	34282162	-	ENSSSCG00000017626		ENSSSCT00000049897;ENSSSCT00000048013	GO:0000381(regulation of alternative mRNA splicing, via spliceosome);GO:0000395(mRNA 5'-splice site recognition);GO:0001701(in utero embryonic development);GO:0003676(nucleic acid binding);GO:0003723(RNA binding);GO:0005634(nucleus);GO:0005654(nucleoplasm);GO:0005681(spliceosomal complex);GO:0005737(cytoplasm);GO:0006397(mRNA processing);GO:0008380(RNA splicing);GO:0016607(nuclear speck);GO:00452…	03040(Spliceosome);04657(IL-17 signaling pathway);05168(Herpes simplex virus 1 infection);05168(Herpes simplex virus 1 infection)	K12890	NA	serine and arginine rich splicing factor 1 [Source:NCBI gene;Acc:654327]	32.9063	102.647	23.1521	23.0511	24.903	24.4808	2.19101	1.1316	0.00303456	0.0306715	up	yes
chr18	42590416	42596182	+	ENSSSCG00000036707		ENSSSCT00000064520	GO:0006629(lipid metabolic process);GO:0006672(ceramide metabolic process);GO:0016020(membrane);GO:0016021(integral component of membrane);GO:0016787(hydrolase activity);GO:0016811(hydrolase activity, acting on carbon-nitrogen (but not peptide) bonds, in linear amides)	NA	NA	NA		1.25905	1.65199	1.6827	0.615803	0.60927	0.878396	2.18389	1.1269	0.00231486	0.0249857	up	yes
chr6	73018916	73049996	+	ENSSSCG00000003451		ENSSSCT00000065890;ENSSSCT00000003832	GO:0016020(membrane);GO:0016021(integral component of membrane);GO:0016021(integral component of membrane)	NA	K16778	NA	podoplanin [Source:NCBI gene;Acc:100738269]	212.54	212.274	218.344	298.771	291.836	288.122	0.731919	-0.450245	0.00010188	0.00198349	down	no
chr16	54254227	54303544	-	ENSSSCG00000025965	SPDL1	ENSSSCT00000027418;ENSSSCT00000018523	GO:0000132(establishment of mitotic spindle orientation);GO:0000775(chromosome, centromeric region);GO:0000776(kinetochore);GO:0000777(condensed chromosome kinetochore);GO:0000922(spindle pole);GO:0000940(condensed chromosome outer kinetochore);GO:0005634(nucleus);GO:0005694(chromosome);GO:0005737(cytoplasm);GO:0005815(microtubule organizing center);GO:0005856(cytoskeleton);GO:0007049(cell cycle)…	NA	NA	NA	spindle apparatus coiled-coil protein 1 [Source:NCBI gene;Acc:100510938]	2.37892	1.90111	2.26447	3.90744	4.1695	4.14988	0.535258	-0.901693	0.000103851	0.00201872	down	no
chr3	40174764	40177787	+	ENSSSCG00000008013	IGFALS	ENSSSCT00000008781	GO:0005515(protein binding);GO:0005654(nucleoplasm);GO:0042567(insulin-like growth factor ternary complex)	NA	K17256	NA	insulin like growth factor binding protein acid labile subunit [Source:NCBI gene;Acc:397322]	1.21646	1.45746	1.45802	0.603069	0.4562	0.84475	2.17012	1.11778	0.000602047	0.00866483	up	yes
chr6	27792142	27795361	-	ENSSSCG00000040139	B3GNT9	ENSSSCT00000048334	GO:0000139(Golgi membrane);GO:0001650(fibrillar center);GO:0005794(Golgi apparatus);GO:0006486(protein glycosylation);GO:0008378(galactosyltransferase activity);GO:0016020(membrane);GO:0016021(integral component of membrane);GO:0016740(transferase activity);GO:0016757(transferase activity, transferring glycosyl groups)	NA	K18705	EC:2.4.1.-	UDP-GlcNAc:betaGal beta-1,3-N-acetylglucosaminyltransferase 9 [Source:NCBI gene;Acc:100620432]	0.376999	0.438972	0.318173	0.253111	0.072404	0.197422	2.1688	1.11689	0.00780497	0.0625749	up	yes
chr2	8285393	8287704	+	ENSSSCG00000031666	C11orf95	ENSSSCT00000050558	NA	NA	NA	NA	chromosome 11 open reading frame 95 [Source:HGNC Symbol;Acc:HGNC:28449]	1.74267	1.27377	1.58773	2.28733	3.60427	4.26695	0.453231	-1.14168	0.000108438	0.0020981	down	yes
chr6	14570589	14583189	-	ENSSSCG00000002736	TAT	ENSSSCT00000003032	GO:0003824(catalytic activity);GO:0004838(L-tyrosine:2-oxoglutarate aminotransferase activity);GO:0006103(2-oxoglutarate metabolic process);GO:0006520(cellular amino acid metabolic process);GO:0006536(glutamate metabolic process);GO:0006572(tyrosine catabolic process);GO:0008483(transaminase activity);GO:0009058(biosynthetic process);GO:0009072(aromatic amino acid family metabolic process);GO:000…	00130(Ubiquinone and other terpenoid-quinone biosynthesis);00270(Cysteine and methionine metabolism);00350(Tyrosine metabolism);00360(Phenylalanine metabolism);00400(Phenylalanine, tyrosine and tryptophan biosynthesis)	K00815	EC:2.6.1.5	tyrosine aminotransferase [Source:NCBI gene;Acc:100511756]	0.709728	0.5413	0.516949	0.212734	0.34474	0.257839	2.16846	1.11667	0.000999599	0.0130146	up	yes
chr4	83322173	83404102	-	ENSSSCG00000006307	RCSD1	ENSSSCT00000006912	GO:0051015(actin filament binding);GO:0071474(cellular hyperosmotic response)	NA	K18615	NA	RCSD domain containing 1 [Source:NCBI gene;Acc:100152372]	0.403083	0.468574	0.418059	0.195416	0.242763	0.156645	2.16823	1.11652	0.000409314	0.0063351	up	yes
chr14	2588896	2603255	-	ENSSSCG00000009592	NFIL3	ENSSSCT00000010514	GO:0000122(negative regulation of transcription by RNA polymerase II);GO:0000977(RNA polymerase II regulatory region sequence-specific DNA binding);GO:0000978(RNA polymerase II proximal promoter sequence-specific DNA binding);GO:0001227(DNA-binding transcription repressor activity, RNA polymerase II-specific);GO:0003677(DNA binding);GO:0003700(DNA-binding transcription factor activity);GO:0005634…	NA	K09059	NA	nuclear factor, interleukin 3 regulated [Source:NCBI gene;Acc:100153822]	6.77776	6.63787	6.59673	3.11612	3.2977	2.82321	2.16654	1.11539	1.71163e-06	5.57126e-05	up	yes
chr3	117773482	117777502	-	ENSSSCG00000038406		ENSSSCT00000040751	GO:0016020(membrane);GO:0016021(integral component of membrane)	NA	NA	NA		20.4901	20.1699	19.9679	37.3834	41.4842	35.387	0.530639	-0.914197	0.000115338	0.00221786	down	no
chr12	19239380	19269755	+	ENSSSCG00000017367	MPP2	ENSSSCT00000066334;ENSSSCT00000018906;ENSSSCT00000051497;ENSSSCT00000037882;ENSSSCT00000047465	GO:0005515(protein binding);GO:0032590(dendrite membrane);GO:0043197(dendritic spine);GO:0043198(dendritic shaft);GO:0044325(ion channel binding);GO:0060079(excitatory postsynaptic potential);GO:0060291(long-term synaptic potentiation);GO:0098685(Schaffer collateral - CA1 synapse);GO:0098919(structural constituent of postsynaptic density);GO:0098978(glutamatergic synapse);GO:0099031(anchored comp…	NA	NA	NA	membrane palmitoylated protein 2 [Source:NCBI gene;Acc:100515505]	2.20415	2.2182	2.26694	1.16522	1.12149	0.801698	2.16594	1.11499	2.95117e-06	9.10781e-05	up	yes
chr17	47349834	47376449	-	ENSSSCG00000007383	TOMM34	ENSSSCT00000008081;ENSSSCT00000048380	GO:0005515(protein binding);GO:0005654(nucleoplasm);GO:0005741(mitochondrial outer membrane);GO:0005829(cytosol);GO:0006626(protein targeting to mitochondrion);GO:0031072(heat shock protein binding);GO:0031072(heat shock protein binding)	NA	K17766	NA	translocase of outer mitochondrial membrane 34 [Source:NCBI gene;Acc:100157194]	5.18004	5.6494	5.69848	2.56553	2.78359	2.28819	2.1641	1.11377	1.05601e-07	4.58301e-06	up	yes
chr18	19578963	19579307	-	ENSSSCG00000016571		ENSSSCT00000018041	GO:0003735(structural constituent of ribosome);GO:0005840(ribosome);GO:0006412(translation);GO:0015935(small ribosomal subunit);GO:0022627(cytosolic small ribosomal subunit)	NA	NA	NA		2.70388	3.06823	2.1715	1.77816	0.79283	1.10177	2.16285	1.11293	0.00422507	0.0398078	up	yes
chrX	124662958	124672211	-	ENSSSCG00000012792	RENBP	ENSSSCT00000035394;ENSSSCT00000013984;ENSSSCT00000035242	GO:0003824(catalytic activity);GO:0006044(N-acetylglucosamine metabolic process);GO:0006051(N-acetylmannosamine metabolic process);GO:0010466(negative regulation of peptidase activity);GO:0016853(isomerase activity);GO:0019262(N-acetylneuraminate catabolic process);GO:0030414(peptidase inhibitor activity);GO:0050121(N-acylglucosamine 2-epimerase activity);GO:0050121(N-acylglucosamine 2-epimerase …	00520(Amino sugar and nucleotide sugar metabolism);00520(Amino sugar and nucleotide sugar metabolism)	K01787	EC:5.1.3.8	renin binding protein [Source:NCBI gene;Acc:396934]	10.5566	10.747	9.51216	17.2556	15.0902	19.6512	0.592646	-0.754757	0.000118763	0.0022692	down	no
chr3	59218688	59225298	-	ENSSSCG00000022300	MAT2A	ENSSSCT00000045589;ENSSSCT00000031931;ENSSSCT00000053877	GO:0000166(nucleotide binding);GO:0004478(methionine adenosyltransferase activity);GO:0005524(ATP binding);GO:0005829(cytosol);GO:0006556(S-adenosylmethionine biosynthetic process);GO:0006730(one-carbon metabolic process);GO:0016740(transferase activity);GO:0034214(protein hexamerization);GO:0042802(identical protein binding);GO:0046872(metal ion binding);GO:0048269(methionine adenosyltransferase…	00270(Cysteine and methionine metabolism);00270(Cysteine and methionine metabolism)	K00789	EC:2.5.1.6	methionine adenosyltransferase 2A [Source:NCBI gene;Acc:100312974]	94.4907	95.3077	101.85	134.14	132.413	132.734	0.730421	-0.4532	0.000118916	0.0022692	down	no
chr2	25788693	25884257	-	ENSSSCG00000013297	CD44	ENSSSCT00000034695;ENSSSCT00000035454;ENSSSCT00000014523;ENSSSCT00000034523;ENSSSCT00000036240	GO:0004888(transmembrane signaling receptor activity);GO:0004896(cytokine receptor activity);GO:0005540(hyaluronic acid binding);GO:0005794(Golgi apparatus);GO:0005829(cytosol);GO:0005886(plasma membrane);GO:0006954(inflammatory response);GO:0007155(cell adhesion);GO:0009986(cell surface);GO:0016020(membrane);GO:0016021(integral component of membrane);GO:0016323(basolateral plasma membrane);GO:00…	04512(ECM-receptor interaction);04640(Hematopoietic cell lineage);05169(Epstein-Barr virus infection);05205(Proteoglycans in cancer);05206(MicroRNAs in cancer);05206(MicroRNAs in cancer)	K06256	NA	CD44 molecule (Indian blood group) [Source:NCBI gene;Acc:100525150]	69.2997	67.6913	66.8423	49.8653	49.0867	49.3276	1.37466	0.45907	0.000120215	0.00229049	up	no
chr4	2345118	2376765	-	ENSSSCG00000036569	PTP4A3	ENSSSCT00000049592	GO:0005634(nucleus);GO:0005737(cytoplasm);GO:0006355(regulation of transcription, DNA-templated);GO:0006470(protein dephosphorylation);GO:0007219(Notch signaling pathway);GO:0008138(protein tyrosine/serine/threonine phosphatase activity);GO:0016311(dephosphorylation);GO:0016791(phosphatase activity);GO:0043117(positive regulation of vascular permeability);GO:0043542(endothelial cell migration);GO…	NA	K18041	EC:3.1.3.48	protein tyrosine phosphatase type IVA, member 3 [Source:NCBI gene;Acc:110260206]	0.41513	0.615048	0.597126	0.244675	0.302067	0.205834	2.16231	1.11257	0.00131006	0.0159548	up	yes
chr1	90744289	90872963	+	ENSSSCG00000004484	COL12A1	ENSSSCT00000004955	GO:0005515(protein binding);GO:0005595(collagen type XII trimer);GO:0030199(collagen fibril organization);GO:0035987(endodermal cell differentiation);GO:0062023(collagen-containing extracellular matrix)	04974(Protein digestion and absorption)	K08132	NA	collagen type XII alpha 1 chain [Source:NCBI gene;Acc:100156689]	28.4464	25.0758	25.9493	39.08	36.6556	34.4756	0.721084	-0.471761	0.000127129	0.00241487	down	no
chr13	179309386	179321259	-	ENSSSCG00000012007	HSPA13	ENSSSCT00000013138;ENSSSCT00000045370	GO:0000166(nucleotide binding);GO:0005524(ATP binding);GO:0005634(nucleus);GO:0005737(cytoplasm);GO:0005788(endoplasmic reticulum lumen);GO:0006986(response to unfolded protein);GO:0016020(membrane);GO:0016887(ATPase activity);GO:0030433(ubiquitin-dependent ERAD pathway);GO:0030968(endoplasmic reticulum unfolded protein response);GO:0031072(heat shock protein binding);GO:0034605(cellular response…	NA	K09491	NA	heat shock protein family A (Hsp70) member 13 [Source:NCBI gene;Acc:100152073]	6.82741	8.67337	6.37438	3.36878	3.56637	3.18293	2.16199	1.11236	1.08155e-07	4.6615e-06	up	yes
chr10	26626659	26703223	+	ENSSSCG00000027312	PTCH1	ENSSSCT00000063533;ENSSSCT00000052202;ENSSSCT00000055827;ENSSSCT00000029331	GO:0000122(negative regulation of transcription by RNA polymerase II);GO:0001658(branching involved in ureteric bud morphogenesis);GO:0001701(in utero embryonic development);GO:0001709(cell fate determination);GO:0001841(neural tube formation);GO:0001843(neural tube closure);GO:0003007(heart morphogenesis);GO:0005113(patched binding);GO:0005119(smoothened binding);GO:0005794(Golgi apparatus);GO:0…	04024(cAMP signaling pathway);04340(Hedgehog signaling pathway);04360(Axon guidance);05200(Pathways in cancer);05205(Proteoglycans in cancer);05217(Basal cell carcinoma);05217(Basal cell carcinoma)	K06225	NA	patched 1 [Source:NCBI gene;Acc:100627504]	0.94969	0.97218	0.892299	1.76982	1.7011	1.66868	0.547547	-0.868946	0.000128554	0.00243454	down	no
chr13	148496547	148578631	-	ENSSSCG00000011933	NECTIN3	ENSSSCT00000055651;ENSSSCT00000034662	GO:0002089(lens morphogenesis in camera-type eye);GO:0005886(plasma membrane);GO:0005911(cell-cell junction);GO:0005913(cell-cell adherens junction);GO:0007155(cell adhesion);GO:0007156(homophilic cell adhesion via plasma membrane adhesion molecules);GO:0007286(spermatid development);GO:0009566(fertilization);GO:0016020(membrane);GO:0016021(integral component of membrane);GO:0042803(protein homod…	04514(Cell adhesion molecules (CAMs));04520(Adherens junction);04520(Adherens junction)	K06592	NA	nectin cell adhesion molecule 3 [Source:NCBI gene;Acc:100518152]	8.62603	8.84503	8.83198	10.4691	18.0437	18.2043	0.563027	-0.828723	0.000129195	0.00244298	down	no
chr14	30117074	30119292	+	ENSSSCG00000037735		ENSSSCT00000065403	GO:0001614(purinergic nucleotide receptor activity);GO:0004930(G protein-coupled receptor activity);GO:0005525(GTP binding);GO:0007165(signal transduction);GO:0007186(G protein-coupled receptor signaling pathway);GO:0016020(membrane);GO:0016021(integral component of membrane);GO:0035590(purinergic nucleotide receptor signaling pathway)	04024(cAMP signaling pathway)	K08402	NA	hydroxycarboxylic acid receptor 2 [Source:NCBI gene;Acc:102164386]	11.4249	10.296	9.81384	5.4853	4.79477	4.30625	2.16194	1.11233	1.83419e-07	7.49201e-06	up	yes
chr3	68766551	68819351	+	ENSSSCG00000027320	SLC4A5	ENSSSCT00000044203	GO:0002064(epithelial cell development);GO:0003014(renal system process);GO:0003073(regulation of systemic arterial blood pressure);GO:0005452(inorganic anion exchanger activity);GO:0005887(integral component of plasma membrane);GO:0006811(ion transport);GO:0006820(anion transport);GO:0008509(anion transmembrane transporter activity);GO:0008510(sodium:bicarbonate symporter activity);GO:0010468(re…	04976(Bile secretion)	K13857	NA	solute carrier family 4 member 5 [Source:NCBI gene;Acc:100620628]	0.653382	0.479683	0.466651	0.289503	0.264076	0.186878	2.16044	1.11133	0.000558865	0.00812239	up	yes
chr17	48229982	48263944	-	ENSSSCG00000007438	NCOA5	ENSSSCT00000008142;ENSSSCT00000053384	GO:0003682(chromatin binding);GO:0005634(nucleus);GO:0015629(actin cytoskeleton);GO:0042593(glucose homeostasis);GO:0046627(negative regulation of insulin receptor signaling pathway);GO:0046627(negative regulation of insulin receptor signaling pathway)	NA	NA	NA	nuclear receptor coactivator 5 [Source:NCBI gene;Acc:100156384]	5.41697	3.86444	21.1758	5.13274	4.20372	4.76154	2.16039	1.11129	0.0151109	0.100611	up	yes
chr17	40117360	40171904	-	ENSSSCG00000027806	SAMHD1	ENSSSCT00000028674;ENSSSCT00000028943	GO:0000724(double-strand break repair via homologous recombination);GO:0003676(nucleic acid binding);GO:0003697(single-stranded DNA binding);GO:0003723(RNA binding);GO:0004540(ribonuclease activity);GO:0005515(protein binding);GO:0005634(nucleus);GO:0005654(nucleoplasm);GO:0005886(plasma membrane);GO:0006203(dGTP catabolic process);GO:0006974(cellular response to DNA damage stimulus);GO:0008270(z…	05170(Human immunodeficiency virus 1 infection);05170(Human immunodeficiency virus 1 infection)	K22544	EC:3.1.5.-	SAM and HD domain containing deoxynucleoside triphosphate triphosphohydrolase 1 [Source:NCBI gene;Acc:100154500]	0.248524	0.201687	0.355631	0.0908751	0.0909926	0.191148	2.16035	1.11126	0.00550053	0.047884	up	yes
chr2	62348957	62353111	+	ENSSSCG00000028144	EPHX3	ENSSSCT00000025778;ENSSSCT00000052155	GO:0003824(catalytic activity);GO:0004301(epoxide hydrolase activity);GO:0016020(membrane);GO:0016021(integral component of membrane);GO:0043231(intracellular membrane-bounded organelle);GO:0097176(epoxide metabolic process);GO:0097176(epoxide metabolic process)	NA	K22368	EC:3.3.2.10	epoxide hydrolase 3 [Source:NCBI gene;Acc:100625866]	0.65989	0.892536	0.664089	0.317765	0.345403	0.362845	2.16032	1.11124	0.000809794	0.0110378	up	yes
chr4	118269143	118375846	+	ENSSSCG00000006873	FRRS1	ENSSSCT00000039591;ENSSSCT00000007527	GO:0016020(membrane);GO:0016021(integral component of membrane);GO:0055114(oxidation-reduction process);GO:0055114(oxidation-reduction process)	NA	NA	NA	ferric chelate reductase 1 [Source:NCBI gene;Acc:100151766]	2.62167	3.21425	2.61283	5.53312	4.00596	5.38889	0.565968	-0.821207	0.000134543	0.00252122	down	no
chr9	3018431	3069911	+	ENSSSCG00000014618		ENSSSCT00000044829;ENSSSCT00000060139;ENSSSCT00000056478	GO:0005525(GTP binding);GO:0005525(GTP binding)	NA	NA	NA	interferon-induced very large GTPase 1-like [Source:NCBI gene;Acc:110255361]	0.389168	0.452271	0.239798	0.142179	0.14898	0.209385	2.16012	1.11111	0.000927237	0.0122617	up	yes
chr4	24721626	24721924	-	ENSSSCG00000019239	RF00100	ENSSSCT00000020834	NA	NA	NA	NA		599.483	257.353	222.685	147.981	162.62	189.591	2.15821	1.10984	0.000210256	0.0037171	up	yes
chr8	18796636	18804064	+	ENSSSCG00000028814	SOD3	ENSSSCT00000042868;ENSSSCT00000022773	GO:0004784(superoxide dismutase activity);GO:0005507(copper ion binding);GO:0005576(extracellular region);GO:0005615(extracellular space);GO:0006801(superoxide metabolic process);GO:0016491(oxidoreductase activity);GO:0019430(removal of superoxide radicals);GO:0046872(metal ion binding);GO:0055114(oxidation-reduction process);GO:0062023(collagen-containing extracellular matrix);GO:0062023(collage…	NA	K16627	EC:1.15.1.1	superoxide dismutase 3 [Source:NCBI gene;Acc:780439]	27.5021	25.2772	23.9209	11.7279	11.0199	12.7917	2.15817	1.10981	2.04588e-11	1.76355e-09	up	yes
chr11	5361788	5456920	-	ENSSSCG00000009314	FLT3	ENSSSCT00000010202;ENSSSCT00000033941	GO:0000166(nucleotide binding);GO:0002244(hematopoietic progenitor cell differentiation);GO:0002521(leukocyte differentiation);GO:0004672(protein kinase activity);GO:0004713(protein tyrosine kinase activity);GO:0004714(transmembrane receptor protein tyrosine kinase activity);GO:0005524(ATP binding);GO:0005783(endoplasmic reticulum);GO:0005887(integral component of plasma membrane);GO:0006468(prot…	04010(MAPK signaling pathway);04014(Ras signaling pathway);04151(PI3K-Akt signaling pathway);04640(Hematopoietic cell lineage);05200(Pathways in cancer);05202(Transcriptional misregulation in cancer);05221(Acute myeloid leukemia);05230(Central carbon metabolism in cancer);05230(Central carbon metabolism in cancer)	K05092	EC:2.7.10.1	fms related tyrosine kinase 3 [Source:NCBI gene;Acc:100515445]	0.12585	0.100542	0.142244	0.2392	0.290483	0.355118	0.416632	-1.26316	0.00013771	0.00256519	down	yes
chr1	119407240	119536426	+	ENSSSCG00000004621	MYO5C	ENSSSCT00000060339;ENSSSCT00000005104	GO:0000166(nucleotide binding);GO:0003676(nucleic acid binding);GO:0003774(motor activity);GO:0003779(actin binding);GO:0005515(protein binding);GO:0005524(ATP binding);GO:0016459(myosin complex);GO:0051015(actin filament binding);GO:0051015(actin filament binding)	NA	K10357	NA	myosin VC [Source:NCBI gene;Acc:100155557]	6.84781	6.73891	6.54673	10.2618	10.7802	9.82915	0.652176	-0.616668	0.00013885	0.00258257	down	no
chr7	38263500	38266688	-	ENSSSCG00000026568	DNPH1	ENSSSCT00000001854	GO:0005634(nucleus);GO:0005737(cytoplasm);GO:0008152(metabolic process);GO:0009116(nucleoside metabolic process);GO:0009117(nucleotide metabolic process);GO:0009159(deoxyribonucleoside monophosphate catabolic process);GO:0016787(hydrolase activity);GO:0016798(hydrolase activity, acting on glycosyl bonds);GO:0016799(hydrolase activity, hydrolyzing N-glycosyl compounds);GO:0030855(epithelial cell d…	NA	K22928	EC:3.2.2.-	2'-deoxynucleoside 5'-phosphate N-hydrolase 1 [Source:NCBI gene;Acc:100157902]	9.19115	8.17795	7.25891	13.9346	16.4274	15.7108	0.534545	-0.903617	0.000139724	0.00259495	down	no
chr15	16156195	16158044	+	ENSSSCG00000035547		ENSSSCT00000039652	NA	NA	NA	NA		1.42686	1.27161	1.51067	0.609867	0.774406	0.566094	2.15813	1.10978	0.000276384	0.00464318	up	yes
chr13	159216142	159374718	-	ENSSSCG00000011973	COL8A1	ENSSSCT00000046576;ENSSSCT00000013101	GO:0005201(extracellular matrix structural constituent);GO:0005515(protein binding);GO:0005576(extracellular region);GO:0005581(collagen trimer);GO:0005615(extracellular space);GO:0010811(positive regulation of cell-substrate adhesion);GO:0030198(extracellular matrix organization);GO:0031012(extracellular matrix);GO:0035987(endodermal cell differentiation);GO:0048593(camera-type eye morphogenesis…	NA	NA	NA	collagen type VIII alpha 1 chain [Source:NCBI gene;Acc:397430]	4.14915	4.3074	4.36785	6.53613	10.0827	6.34645	0.558427	-0.840561	0.000150346	0.00278397	down	no
chr2	119444287	119459542	-	ENSSSCG00000029866	CCDC112	ENSSSCT00000059802;ENSSSCT00000023333	NA	NA	NA	NA	coiled-coil domain containing 112 [Source:NCBI gene;Acc:100520234]	0.832624	0.997402	0.56573	2.50694	1.68598	1.67774	0.408089	-1.29304	0.000152394	0.00281771	down	yes
chr2	59771105	59778155	-	ENSSSCG00000013893	ARRDC2	ENSSSCT00000062797;ENSSSCT00000015179	GO:0005886(plasma membrane);GO:0031410(cytoplasmic vesicle);GO:0031410(cytoplasmic vesicle)	NA	NA	NA	arrestin domain containing 2 [Source:NCBI gene;Acc:100519298]	6.87371	8.17398	8.05776	12.1607	11.8362	12.0058	0.64177	-0.639871	0.000163202	0.0030131	down	no
chr1	235844968	235849058	+	ENSSSCG00000005298	C9orf131	ENSSSCT00000005835	NA	NA	NA	NA	chromosome 1 C9orf131 homolog [Source:NCBI gene;Acc:100516589]	0.469343	0.61194	0.508428	0.187714	0.305806	0.243673	2.15644	1.10865	0.000860423	0.0116018	up	yes
chr6	63496755	63510917	+	ENSSSCG00000003336	TTLL10	ENSSSCT00000003703	GO:0006464(cellular protein modification process)	NA	NA	NA	tubulin tyrosine ligase like 10 [Source:NCBI gene;Acc:102166129]	0.566096	0.513671	0.524959	0.158984	0.333757	0.251451	2.15633	1.10858	0.00247868	0.0261222	up	yes
chr14	65408598	65598485	+	ENSSSCG00000010219	ARID5B	ENSSSCT00000037566;ENSSSCT00000011185	GO:0000122(negative regulation of transcription by RNA polymerase II);GO:0000977(RNA polymerase II regulatory region sequence-specific DNA binding);GO:0001227(DNA-binding transcription repressor activity, RNA polymerase II-specific);GO:0001822(kidney development);GO:0003677(DNA binding);GO:0003713(transcription coactivator activity);GO:0005634(nucleus);GO:0006355(regulation of transcription, DNA-…	NA	NA	NA	AT-rich interaction domain 5B [Source:NCBI gene;Acc:100622249]	2.78518	5.2543	5.78466	10.2556	10.1025	6.77078	0.509573	-0.97264	0.000167957	0.00308719	down	no
chr1	246147515	246257380	-	ENSSSCG00000005423	ABCA1	ENSSSCT00000005966	GO:0000166(nucleotide binding);GO:0002790(peptide secretion);GO:0005102(signaling receptor binding);GO:0005319(lipid transporter activity);GO:0005524(ATP binding);GO:0005548(phospholipid transporter activity);GO:0005794(Golgi apparatus);GO:0005886(plasma membrane);GO:0005887(integral component of plasma membrane);GO:0006497(protein lipidation);GO:0006869(lipid transport);GO:0006911(phagocytosis, …	02010(ABC transporters);04975(Fat digestion and absorption);04979(Cholesterol metabolism)	K05641	NA	ATP binding cassette subfamily A member 1 [Source:NCBI gene;Acc:100152112]	4.46506	4.08312	4.11557	2.13308	1.88597	1.86137	2.15354	1.10671	3.13602e-08	1.49607e-06	up	yes
chr14	34558891	34606890	+	ENSSSCG00000009852	VSIG10	ENSSSCT00000056842;ENSSSCT00000010798	GO:0016020(membrane);GO:0016021(integral component of membrane);GO:0016021(integral component of membrane)	NA	NA	NA	V-set and immunoglobulin domain containing 10 [Source:NCBI gene;Acc:100153531]	11.3598	12.3743	12.014	3.7957	6.45345	6.3611	2.15217	1.10579	3.13675e-07	1.22138e-05	up	yes
chr10	24237068	24243058	+	ENSSSCG00000010922	ELF3	ENSSSCT00000011953	GO:0000978(RNA polymerase II proximal promoter sequence-specific DNA binding);GO:0000981(DNA-binding transcription factor activity, RNA polymerase II-specific);GO:0001228(DNA-binding transcription activator activity, RNA polymerase II-specific);GO:0001824(blastocyst development);GO:0003677(DNA binding);GO:0003700(DNA-binding transcription factor activity);GO:0003713(transcription coactivator acti…	NA	K09429	NA	E74 like ETS transcription factor 3 [Source:NCBI gene;Acc:100524949]	10.4525	11.4224	11.8418	4.88587	5.27656	5.532	2.14832	1.10321	2.80922e-08	1.36095e-06	up	yes
[truncated: 16,788 more rows]

## Sheet: up GO
GO_ID	GO_Term	GO_function	GO_class	Genes	S gene number	TS gene number	B gene number	TB gene number	pvalue
[truncated: 4,129 more rows]

## Sheet: up KEGG
pathway_id	pathway_name	Genes	S gene number	TS gene number	B gene number	TB gene number	pvalue
[truncated: 287 more rows]

[truncated: 2 more sheets: down GO, down KEGG]
